# Supplementary material for: Proteomics and Phosphoproteomics Revealed Dysregulated Kinases and Potential Therapy for Liver Fibrosis
Source: Mol Cell Proteomics. 2025 May 12;24(6):100991. doi: 10.1016/j.mcpro.2025.100991 (PMC12181035; doi:10.1016/j.mcpro.2025.100991)
Supplement: Table S1 [file mmc1.xlsx]

## Sheet: Protein groups
Table S1. List of identified proteins of CCl4-induced and Oil treated samples through Orbitrap Exploris 480
Label free-based quantification of mouse livers treated with Oil or CCl4 (< 1% false discovery rate).
Raw files were analyzed with MaxQuant (v. 2.1.4.0) using Uniprot fasta (released on 2024_02_03 , containing 17,201 entry proteins ).
Protein IDs	Majority protein ID	Protein names	Gene names	Fasta headers	Number of proteins	Peptides	Unique peptides	Sequence coverage [%]	Unique sequence coverage [%]	Mol. weight [kDa]	Sequence length	Q-value	Score	Identification type Oil-1	Identification type Oil-2	Identification type Oil-3	Identification type CCl4-1	Identification type CCl4-2	Identification type CCl4-3	Intensity Oil-1	Intensity Oil-2	Intensity Oil-3	Intensity CCl4-1	Intensity CCl4-2	Intensity CCl4-3
A0A0B4J1G0	A0A0B4J1G0		Fcgr4	sp|A0A0B4J1G0|FCG3A_MOUSE Low affinity immunoglobulin gamma Fc region receptor III-A OS=Mus musculus OX=10090 GN=Fcgr4 PE=1 SV=1	1	2	2	8.8	8.8	28.398	249	0.0082778	1.8354	By MS/MS		By matching		By MS/MS	By MS/MS	7857400	0	2563400	0	7385100	25624000
A0A0G2JDV3	A0A0G2JDV3			sp|A0A0G2JDV3|GBP6_MOUSE Guanylate-binding protein 6 OS=Mus musculus OX=10090 GN=Gbp6 PE=2 SV=2	1	6	3	11.9	5.2	70.442	611	0	7.8335	By MS/MS	By MS/MS	By MS/MS	By MS/MS	By MS/MS	By MS/MS	79865000	28557000	31471000	28742000	21601000	7712500
A0A140LIF8	A0A140LIF8			sp|A0A140LIF8|IRGM2_MOUSE Immunity-related GTPase family M protein 2 OS=Mus musculus OX=10090 GN=Irgm2 PE=1 SV=2	1	8	4	25.8	13.9	45.204	395	0	14.064	By MS/MS	By MS/MS		By MS/MS	By MS/MS	By MS/MS	161970000	16306000	0	43474000	29598000	33622000
A0JNU3	A0JNU3	60 kDa lysophospholipase;L-asparaginase;Platelet-activating factor acetylhydrolase	Aspg	sp|A0JNU3|LPP60_MOUSE 60 kDa lysophospholipase OS=Mus musculus OX=10090 GN=Aspg PE=1 SV=1	1	12	12	33.2	33.2	60.594	564	0	68.768	By MS/MS	By MS/MS	By MS/MS	By MS/MS	By MS/MS	By MS/MS	346040000	397770000	306210000	148210000	161370000	51432000
A1L314	A1L314	Macrophage-expressed gene 1 protein	Mpeg1	sp|A1L314|MPEG1_MOUSE Macrophage-expressed gene 1 protein OS=Mus musculus OX=10090 GN=Mpeg1 PE=1 SV=1	1	4	4	7.3	7.3	78.39	713	0	6.4396	By MS/MS	By matching	By matching	By MS/MS	By MS/MS	By MS/MS	61441000	3040800	9862600	61838000	50005000	48623000
A2A432	A2A432	Cullin-4B	Cul4b	sp|A2A432|CUL4B_MOUSE Cullin-4B OS=Mus musculus OX=10090 GN=Cul4b PE=1 SV=1	1	8	2	9.5	2.8	110.7	970	0	7.1391	By MS/MS	By MS/MS	By MS/MS	By MS/MS	By MS/MS	By MS/MS	39750000	38250000	25809000	53294000	48386000	53240000
A2A5R2	A2A5R2	Brefeldin A-inhibited guanine nucleotide-exchange protein 2	Arfgef2	sp|A2A5R2|BIG2_MOUSE Brefeldin A-inhibited guanine nucleotide-exchange protein 2 OS=Mus musculus OX=10090 GN=Arfgef2 PE=1 SV=1	1	9	6	7.9	5.2	202.24	1792	0	16.686	By MS/MS	By MS/MS	By MS/MS	By MS/MS	By MS/MS	By MS/MS	58357000	56141000	64674000	131210000	139450000	126240000
A2A7S8	A2A7S8	Uncharacterized protein KIAA1522	Kiaa1522	sp|A2A7S8|NHSL3_MOUSE NHS-like protein 3 OS=Mus musculus OX=10090 GN=Nhsl3 PE=1 SV=1	1	2	2	3.6	3.6	104.84	1013	0.0010482	3.5796	By MS/MS	By MS/MS	By MS/MS	By MS/MS	By MS/MS	By MS/MS	19534000	25948000	17079000	7941100	22114000	6213600
A2A8L5;B0V2N1	A2A8L5	Receptor-type tyrosine-protein phosphatase F	Ptprf	sp|A2A8L5|PTPRF_MOUSE Receptor-type tyrosine-protein phosphatase F OS=Mus musculus OX=10090 GN=Ptprf PE=1 SV=1	2	8	5	6.8	4.5	211.49	1898	0	12.614	By MS/MS	By MS/MS	By MS/MS	By MS/MS			89019000	31731000	66629000	0	0	0
A2A8Z1	A2A8Z1	Oxysterol-binding protein-related protein 9	Osbpl9	sp|A2A8Z1|OSBL9_MOUSE Oxysterol-binding protein-related protein 9 OS=Mus musculus OX=10090 GN=Osbpl9 PE=1 SV=1	1	4	4	6.8	6.8	83.108	736	0	7.9034	By MS/MS	By MS/MS	By MS/MS	By MS/MS	By MS/MS	By MS/MS	26587000	34474000	42068000	44376000	21631000	32940000
A2A974	A2A974		Cyp4a12b	sp|A2A974|CP4CB_MOUSE Cytochrome P450 4A12B OS=Mus musculus OX=10090 GN=Cyp4a12b PE=1 SV=1	1	18	4	39.6	8.3	58.309	508	0	12.303	By MS/MS	By MS/MS	By MS/MS	By matching	By matching	By matching	28297000	68980000	34704000	0	0	0
A2AAY5	A2AAY5	SH3 and PX domain-containing protein 2B	Sh3pxd2b	sp|A2AAY5|SPD2B_MOUSE SH3 and PX domain-containing protein 2B OS=Mus musculus OX=10090 GN=Sh3pxd2b PE=1 SV=1	1	1	1	2.2	2.2	101.52	908	0.0063649	2.112					By matching	By MS/MS	0	0	0	0	7872900	10547000
A2ADY9;Q9DAF3	A2ADY9	Protein DDI1 homolog 2	Ddi2	sp|A2ADY9|DDI2_MOUSE Protein DDI1 homolog 2 OS=Mus musculus OX=10090 GN=Ddi2 PE=1 SV=1	2	15	15	58.6	58.6	44.59	399	0	121.73	By MS/MS	By MS/MS	By MS/MS	By MS/MS	By MS/MS	By MS/MS	760130000	821540000	609200000	738070000	527320000	522040000
A2AGT5	A2AGT5	Cytoskeleton-associated protein 5	Ckap5	sp|A2AGT5|CKAP5_MOUSE Cytoskeleton-associated protein 5 OS=Mus musculus OX=10090 GN=Ckap5 PE=1 SV=1	1	10	10	6.2	6.2	225.63	2032	0	16.776	By MS/MS	By MS/MS	By MS/MS	By MS/MS	By MS/MS	By MS/MS	55610000	58639000	38179000	124810000	89203000	73907000
A2AIV2	A2AIV2	Protein virilizer homolog	Kiaa1429	sp|A2AIV2|VIR_MOUSE Protein virilizer homolog OS=Mus musculus OX=10090 GN=Virma PE=1 SV=1	1	1	1	1	1	201.44	1811	0.0045574	2.3265				By MS/MS			0	0	0	11480000	0	0
A2AJ88	A2AJ88	Patatin-like phospholipase domain-containing protein 7	Pnpla7	sp|A2AJ88|PLPL7_MOUSE Patatin-like phospholipase domain-containing protein 7 OS=Mus musculus OX=10090 GN=Pnpla7 PE=1 SV=1	1	2	2	1.6	1.6	150.49	1352	0.0036214	2.3906	By MS/MS	By MS/MS	By matching	By MS/MS	By matching	By MS/MS	46330000	41467000	39804000	81211000	56663000	40834000
A2AJI0	A2AJI0	MAP7 domain-containing protein 1	Map7d1	sp|A2AJI0|MA7D1_MOUSE MAP7 domain-containing protein 1 OS=Mus musculus OX=10090 GN=Map7d1 PE=1 SV=1	1	2	2	2.7	2.7	93.275	846	0.0010616	3.754	By MS/MS	By MS/MS	By MS/MS	By MS/MS	By MS/MS	By MS/MS	14084000	8427200	8521600	21551000	30433000	20095000
A2AJL3	A2AJL3	FGGY carbohydrate kinase domain-containing protein	Fggy	sp|A2AJL3|FGGY_MOUSE FGGY carbohydrate kinase domain-containing protein OS=Mus musculus OX=10090 GN=Fggy PE=1 SV=1	1	17	17	44	44	60.336	552	0	162.04	By MS/MS	By MS/MS	By MS/MS	By MS/MS	By MS/MS	By MS/MS	912200000	1125300000	787870000	463920000	693070000	258880000
A2AJN7	A2AJN7	Sodium bicarbonate transporter-like protein 11	Slc4a11	sp|A2AJN7|S4A11_MOUSE Solute carrier family 4 member 11 OS=Mus musculus OX=10090 GN=Slc4a11 PE=2 SV=1	1	1	1	1.4	1.4	96.75	862	1	-2	By MS/MS		By matching	By MS/MS	By MS/MS	By matching	14478000	0	16935000	16476000	17959000	8674400
A2AKK5	A2AKK5	Acyl-coenzyme A amino acid N-acyltransferase 1	Acnat1	sp|A2AKK5|ACNT1_MOUSE Acyl-coenzyme A amino acid N-acyltransferase 1 OS=Mus musculus OX=10090 GN=Acnat1 PE=1 SV=1	1	8	4	26	10.6	46.07	416	0	53.025	By MS/MS	By MS/MS	By MS/MS	By MS/MS	By MS/MS	By MS/MS	203370000	181270000	189770000	436580000	526430000	451650000
A2AKQ0	A2AKQ0		Slc35d1	sp|A2AKQ0|S35D1_MOUSE Nucleotide sugar transporter SLC35D1 OS=Mus musculus OX=10090 GN=Slc35d1 PE=2 SV=2	1	1	1	5.9	5.9	39.272	355	0	13.239	By MS/MS	By MS/MS	By MS/MS	By MS/MS	By MS/MS	By MS/MS	102250000	136630000	100000000	64418000	183400000	61645000
A2ALU4	A2ALU4	Protein Shroom2	Shroom2	sp|A2ALU4|SHRM2_MOUSE Protein Shroom2 OS=Mus musculus OX=10090 GN=Shroom2 PE=1 SV=1	1	1	1	0.9	0.9	164.7	1481	1	-2	By matching	By matching	By MS/MS	By MS/MS	By MS/MS	By matching	63003000	109260000	94747000	64412000	67112000	27146000
A2AN08	A2AN08	E3 ubiquitin-protein ligase UBR4	Ubr4	sp|A2AN08|UBR4_MOUSE E3 ubiquitin-protein ligase UBR4 OS=Mus musculus OX=10090 GN=Ubr4 PE=1 SV=1	1	28	28	7.8	7.8	572.28	5180	0	68.44	By MS/MS	By MS/MS	By MS/MS	By MS/MS	By MS/MS	By MS/MS	228290000	168720000	28249000	342300000	176120000	98200000
A2APT9	A2APT9	Kelch domain-containing protein 7A	Klhdc7a	sp|A2APT9|KLD7A_MOUSE Kelch domain-containing protein 7A OS=Mus musculus OX=10090 GN=Klhdc7a PE=1 SV=3	1	3	3	7.8	7.8	83.589	773	0.0026888	2.5291	By MS/MS	By matching	By MS/MS	By matching		By matching	35281000	13643000	11441000	3131700	0	2344700
A2ARA8	A2ARA8	Integrin alpha-8;Integrin alpha-8 heavy chain;Integrin alpha-8 light chain	Itga8	sp|A2ARA8|ITA8_MOUSE Integrin alpha-8 OS=Mus musculus OX=10090 GN=Itga8 PE=1 SV=1	1	2	2	4.4	4.4	117.55	1062	0.0065728	2.0636					By MS/MS	By MS/MS	0	0	0	0	6447100	11629000
A2AS89	A2AS89	Agmatinase, mitochondrial	Agmat	sp|A2AS89|GDAH_MOUSE Guanidino acid hydrolase, mitochondrial OS=Mus musculus OX=10090 GN=Agmat PE=1 SV=1	1	10	10	38.5	38.5	38.255	358	0	248.83	By MS/MS	By MS/MS	By MS/MS	By MS/MS	By MS/MS	By MS/MS	3.1916e+09	3.6608e+09	2412000000	2630600000	3.0808e+09	1395000000
A2ASQ1	A2ASQ1	Agrin;Agrin N-terminal 110 kDa subunit;Agrin C-terminal 110 kDa subunit;Agrin C-terminal 90 kDa fragment;Agrin C-terminal 22 kDa fragment	Agrn	sp|A2ASQ1|AGRIN_MOUSE Agrin OS=Mus musculus OX=10090 GN=Agrn PE=1 SV=1	1	2	2	1.6	1.6	207.54	1950	0	7.9747				By MS/MS		By MS/MS	0	0	0	13600000	0	11309000
A2ASZ8	A2ASZ8	Calcium-binding mitochondrial carrier protein SCaMC-2	Slc25a25	sp|A2ASZ8|SCMC2_MOUSE Mitochondrial adenyl nucleotide antiporter SLC25A25 OS=Mus musculus OX=10090 GN=Slc25a25 PE=1 SV=1	1	6	5	17.9	16.2	52.62	469	0	17.063	By MS/MS	By MS/MS	By MS/MS	By MS/MS	By MS/MS	By MS/MS	46222000	105420000	93897000	78846000	90680000	37687000
A2ATU0	A2ATU0	Probable 2-oxoglutarate dehydrogenase E1 component DHKTD1, mitochondrial	Dhtkd1	sp|A2ATU0|DHTK1_MOUSE 2-oxoadipate dehydrogenase complex component E1 OS=Mus musculus OX=10090 GN=Dhtkd1 PE=1 SV=1	1	15	15	24.5	24.5	102.79	921	0	64.616	By MS/MS	By MS/MS	By MS/MS	By MS/MS	By MS/MS	By MS/MS	255660000	299530000	212940000	183070000	234590000	244640000
A2AWP8	A2AWP8	Rho guanine nucleotide exchange factor 10-like protein	Arhgef10l	sp|A2AWP8|ARGAL_MOUSE Rho guanine nucleotide exchange factor 10-like protein OS=Mus musculus OX=10090 GN=Arhgef10l PE=1 SV=1	1	2	2	3.1	3.1	139.99	1280	0	9.0226	By MS/MS	By MS/MS	By MS/MS	By MS/MS	By MS/MS	By MS/MS	3060700	6106000	4592300	21039000	30431000	10149000
A2BDX3	A2BDX3	Adenylyltransferase and sulfurtransferase MOCS3;Molybdopterin-synthase adenylyltransferase;Molybdopterin-synthase sulfurtransferase	Mocs3	sp|A2BDX3|MOCS3_MOUSE Adenylyltransferase and sulfurtransferase MOCS3 OS=Mus musculus OX=10090 GN=Mocs3 PE=1 SV=1	1	5	5	16.7	16.7	49.374	460	0	7.1097	By MS/MS	By MS/MS	By MS/MS	By MS/MS	By MS/MS	By MS/MS	42241000	17968000	26528000	17856000	25116000	41071000
A2BIM8;P02762;P04938;P11591	A2BIM8;P02762;P04938	Major urinary protein 6;Major urinary proteins 11 and 8	Mup9;Mup6;Mup8	sp|A2BIM8|MUP18_MOUSE Major urinary protein 18 OS=Mus musculus OX=10090 GN=Mup18 PE=3 SV=1;sp|P02762|MUP6_MOUSE Major urinary protein 6 OS=Mus musculus OX=10090 GN=Mup6 PE=1 SV=2;sp|P04938|MUP11_MOUSE Major urinary protein 11 OS=Mus musculus OX=10090 GN=Mu	4	20	0	72.9	0	20.762	181	0	8.1664	By MS/MS	By MS/MS	By MS/MS	By MS/MS	By MS/MS	By MS/MS	3.0907e+09	4.099e+09	3.8779e+09	510830000	222940000	18143000
A2RSQ0	A2RSQ0	DENN domain-containing protein 5B	Dennd5b	sp|A2RSQ0|DEN5B_MOUSE DENN domain-containing protein 5B OS=Mus musculus OX=10090 GN=Dennd5b PE=1 SV=2	1	2	2	3.6	3.6	144.63	1274	0.0012719	3.062	By matching	By MS/MS		By MS/MS			11939000	30996000	0	7497200	0	0
A2RSY6	A2RSY6	TRMT1-like protein	Trmt1l	sp|A2RSY6|TRM1L_MOUSE TRMT1-like protein OS=Mus musculus OX=10090 GN=Trmt1l PE=1 SV=1	1	1	1	3	3	80.86	728	0	6.4939			By MS/MS	By MS/MS	By MS/MS	By MS/MS	0	0	11489000	13105000	5191600	12681000
A2RT91	A2RT91	Ankyrin and armadillo repeat-containing protein	Ankar	sp|A2RT91|ANKAR_MOUSE Ankyrin and armadillo repeat-containing protein OS=Mus musculus OX=10090 GN=Ankar PE=2 SV=1	1	1	1	1.2	1.2	165.29	1465	0.0033849	2.4053	By MS/MS	By matching	By matching		By MS/MS		14066000	7444700	11748000	0	43709000	0
A3KFM7	A3KFM7	Chromodomain-helicase-DNA-binding protein 6	Chd6	sp|A3KFM7|CHD6_MOUSE Chromodomain-helicase-DNA-binding protein 6 OS=Mus musculus OX=10090 GN=Chd6 PE=1 SV=1	1	1	1	0.5	0.5	305.39	2711	1	-2	By MS/MS	By MS/MS	By MS/MS	By MS/MS	By MS/MS	By MS/MS	749710000	940240000	863250000	534520000	831620000	482580000
A3KFX0	A3KFX0	Cytosolic 5-nucleotidase 1A	Nt5c1a	sp|A3KFX0|5NT1A_MOUSE Cytosolic 5-nucleotidase 1A OS=Mus musculus OX=10090 GN=Nt5c1a PE=1 SV=1	1	1	1	1.9	1.9	40.678	365	1	-2				By MS/MS			0	0	0	0	0	0
A3KGB4	A3KGB4	TBC1 domain family member 8B	Tbc1d8b	sp|A3KGB4|TBC8B_MOUSE TBC1 domain family member 8B OS=Mus musculus OX=10090 GN=Tbc1d8b PE=1 SV=1	1	6	6	8.5	8.5	127.89	1114	0	10.841	By MS/MS	By MS/MS	By MS/MS	By MS/MS	By MS/MS	By MS/MS	29218000	34559000	46733000	49832000	55756000	36633000
A3KMP2	A3KMP2	Tetratricopeptide repeat protein 38	Ttc38	sp|A3KMP2|TTC38_MOUSE Tetratricopeptide repeat protein 38 OS=Mus musculus OX=10090 GN=Ttc38 PE=1 SV=2	1	23	23	66.2	66.2	52.223	465	0	252.81	By MS/MS	By MS/MS	By MS/MS	By MS/MS	By MS/MS	By MS/MS	1.8188e+09	1.7823e+09	1.5958e+09	1291600000	1.5706e+09	1366900000
A4Q9F1	A4Q9F1	Protein monoglycylase TTLL8	Ttll8	sp|A4Q9F1|TTLL8_MOUSE Protein monoglycylase TTLL8 OS=Mus musculus OX=10090 GN=Ttll8 PE=1 SV=1	1	1	1	1.9	1.9	94.914	832	1	-2	By MS/MS	By MS/MS	By MS/MS	By MS/MS	By MS/MS	By MS/MS	18737000	27193000	33163000	26230000	22186000	17509000
A6H584;Q8C6K9	A6H584	Collagen alpha-5(VI) chain	Col6a5	sp|A6H584|CO6A5_MOUSE Collagen alpha-5(VI) chain OS=Mus musculus OX=10090 GN=Col6a5 PE=1 SV=4	2	14	14	7.6	7.6	289.57	2640	0	74.119	By MS/MS	By MS/MS	By MS/MS	By MS/MS	By MS/MS	By MS/MS	225650000	191490000	179310000	79295000	25742000	201420000
A6H611	A6H611	Mitochondrial intermediate peptidase	Mipep	sp|A6H611|MIPEP_MOUSE Mitochondrial intermediate peptidase OS=Mus musculus OX=10090 GN=Mipep PE=1 SV=1	1	4	4	6.3	6.3	80.851	711	0	6.9518	By MS/MS	By MS/MS	By MS/MS	By MS/MS	By MS/MS	By MS/MS	45488000	39551000	61107000	53670000	28135000	29189000
A6H630	A6H630	Protein-glutamate O-methyltransferase	Armt1	sp|A6H630|ARMT1_MOUSE Damage-control phosphatase ARMT1 OS=Mus musculus OX=10090 GN=Armt1 PE=1 SV=1	1	3	3	10.3	10.3	50.548	439	0.0026712	2.4573	By MS/MS	By matching	By MS/MS	By matching	By MS/MS	By matching	35850000	33143000	31397000	21890000	17804000	12712000
A6H6A9	A6H6A9	Rab GTPase-activating protein 1-like	Rabgap1l	sp|A6H6A9|RBG1L_MOUSE Rab GTPase-activating protein 1-like OS=Mus musculus OX=10090 GN=Rabgap1l PE=1 SV=1	1	2	2	2.5	2.5	92.403	815	0.0012713	3.0563	By MS/MS	By MS/MS	By matching	By MS/MS		By matching	5431300	9132800	5479700	17003000	0	8237600
A6H6E2	A6H6E2	Multimerin-2	Mmrn2	sp|A6H6E2|MMRN2_MOUSE Multimerin-2 OS=Mus musculus OX=10090 GN=Mmrn2 PE=1 SV=1	1	2	2	3.3	3.3	105.21	943	0.00054157	4.1283		By matching	By MS/MS	By MS/MS	By MS/MS	By MS/MS	0	5745600	8744600	43091000	18531000	34064000
A6X919	A6X919	Probable C-mannosyltransferase DPY19L1	Dpy19l1	sp|A6X919|D19L1_MOUSE Protein C-mannosyl-transferase DPY19L1 OS=Mus musculus OX=10090 GN=Dpy19l1 PE=1 SV=1	1	4	4	7.5	7.5	84.186	746	0	7.4753	By MS/MS	By MS/MS	By MS/MS	By MS/MS	By MS/MS	By MS/MS	94810000	127860000	137190000	55760000	19549000	40956000
A6X935;CON__Q3T052	A6X935	Inter alpha-trypsin inhibitor, heavy chain 4	Itih4	sp|A6X935|ITIH4_MOUSE Inter alpha-trypsin inhibitor, heavy chain 4 OS=Mus musculus OX=10090 GN=Itih4 PE=1 SV=2	2	31	31	44.3	44.3	104.66	942	0	284.57	By MS/MS	By MS/MS	By MS/MS	By MS/MS	By MS/MS	By MS/MS	1105100000	937500000	927580000	2514500000	1240400000	1.9239e+09
A7MCT6	A7MCT6	Ethanolamine kinase 2	Etnk2	sp|A7MCT6|EKI2_MOUSE Ethanolamine kinase 2 OS=Mus musculus OX=10090 GN=Etnk2 PE=1 SV=1	1	5	5	23.9	23.9	44.567	385	0	10.404	By MS/MS	By MS/MS	By MS/MS	By MS/MS	By MS/MS	By MS/MS	68883000	249060000	140220000	76951000	78483000	106060000
B1AR13	B1AR13	CDGSH iron-sulfur domain-containing protein 3, mitochondrial	Cisd3	sp|B1AR13|CISD3_MOUSE CDGSH iron-sulfur domain-containing protein 3, mitochondrial OS=Mus musculus OX=10090 GN=Cisd3 PE=1 SV=1	1	5	5	36.5	36.5	15.676	137	0	18.386	By MS/MS	By MS/MS	By MS/MS	By MS/MS	By MS/MS	By MS/MS	141670000	168580000	156790000	108600000	110280000	102830000
B1AVZ0	B1AVZ0	Uracil phosphoribosyltransferase homolog	Uprt	sp|B1AVZ0|UPP_MOUSE Uracil phosphoribosyltransferase homolog OS=Mus musculus OX=10090 GN=Uprt PE=1 SV=1	1	1	1	8.7	8.7	34.278	310	0	8.3063		By MS/MS		By MS/MS	By MS/MS	By MS/MS	0	11417000	0	24072000	18650000	10546000
B1AY13	B1AY13	Ubiquitin carboxyl-terminal hydrolase 24	Usp24	sp|B1AY13|UBP24_MOUSE Ubiquitin carboxyl-terminal hydrolase 24 OS=Mus musculus OX=10090 GN=Usp24 PE=1 SV=1	1	9	9	5.3	5.3	294	2617	0	19.599	By MS/MS	By MS/MS	By MS/MS	By MS/MS	By MS/MS	By MS/MS	67808000	61758000	33792000	56124000	39312000	48952000
B1AZI6	B1AZI6	THO complex subunit 2	Thoc2	sp|B1AZI6|THOC2_MOUSE THO complex subunit 2 OS=Mus musculus OX=10090 GN=Thoc2 PE=1 SV=1	1	5	5	3.1	3.1	182.77	1594	0	9.5474	By MS/MS	By MS/MS	By MS/MS	By MS/MS	By MS/MS	By MS/MS	26108000	31169000	22091000	25440000	33674000	44671000
B2RQC6	B2RQC6	CAD protein;Glutamine-dependent carbamoyl-phosphate synthase;Aspartate carbamoyltransferase;Dihydroorotase	Cad	sp|B2RQC6|PYR1_MOUSE Multifunctional protein CAD OS=Mus musculus OX=10090 GN=Cad PE=1 SV=1	1	18	16	11.7	11.3	243.24	2225	0	61.808	By MS/MS	By MS/MS	By MS/MS	By MS/MS	By MS/MS	By MS/MS	168490000	88435000	78143000	182680000	188270000	150770000
B2RX12	B2RX12	Canalicular multispecific organic anion transporter 2	Abcc3	sp|B2RX12|MRP3_MOUSE ATP-binding cassette sub-family C member 3 OS=Mus musculus OX=10090 GN=Abcc3 PE=1 SV=2	1	8	8	8.2	8.2	169.22	1523	0	76.754	By MS/MS	By MS/MS	By MS/MS	By MS/MS	By MS/MS	By MS/MS	66702000	60289000	50565000	127190000	174480000	110600000
B2RX14	B2RX14	Terminal uridylyltransferase 4	Zcchc11	sp|B2RX14|TUT4_MOUSE Terminal uridylyltransferase 4 OS=Mus musculus OX=10090 GN=Tut4 PE=1 SV=2	1	1	1	1.2	1.2	184.65	1644	0.0010225	3.1415				By MS/MS			0	0	0	6462700	0	0
B2RXC1	B2RXC1	Trafficking protein particle complex subunit 11	Trappc11	sp|B2RXC1|TPC11_MOUSE Trafficking protein particle complex subunit 11 OS=Mus musculus OX=10090 GN=Trappc11 PE=1 SV=1	1	3	3	3.2	3.2	128.39	1133	0.0005463	4.3146	By MS/MS	By matching	By MS/MS	By MS/MS	By MS/MS	By MS/MS	38358000	21030000	28764000	23484000	26340000	17993000
B2RXS4	B2RXS4	Plexin-B2	Plxnb2	sp|B2RXS4|PLXB2_MOUSE Plexin-B2 OS=Mus musculus OX=10090 GN=Plxnb2 PE=1 SV=1	1	18	18	14.7	14.7	206.23	1842	0	84.646	By MS/MS	By MS/MS	By MS/MS	By MS/MS	By MS/MS	By MS/MS	192440000	235850000	230380000	337970000	206340000	209840000
B2RY56	B2RY56	RNA-binding protein 25	Rbm25	sp|B2RY56|RBM25_MOUSE RNA-binding protein 25 OS=Mus musculus OX=10090 GN=Rbm25 PE=1 SV=2	1	10	10	17.3	17.3	99.551	838	0	58.405	By MS/MS	By MS/MS	By MS/MS	By MS/MS	By MS/MS	By MS/MS	151830000	180890000	64618000	140040000	207960000	101030000
B5X0G2	B5X0G2	Major urinary protein 17	Mup17	sp|B5X0G2|MUP17_MOUSE Major urinary protein 17 OS=Mus musculus OX=10090 GN=Mup17 PE=2 SV=2	1	19	3	73.3	17.2	20.638	180	0	48.609	By MS/MS	By MS/MS	By MS/MS	By MS/MS	By matching	By matching	3.0224e+09	5454100000	6.5105e+09	61594000	7735100	0
B7ZMP1	B7ZMP1	Probable Xaa-Pro aminopeptidase 3	Xpnpep3	sp|B7ZMP1|XPP3_MOUSE Xaa-Pro aminopeptidase 3 OS=Mus musculus OX=10090 GN=Xpnpep3 PE=1 SV=1	1	10	10	34.8	34.8	56.677	506	0	37.564	By MS/MS	By MS/MS	By MS/MS	By MS/MS	By MS/MS	By MS/MS	182540000	202210000	195510000	112510000	114680000	96774000
B9EJ86;Q9ER64	B9EJ86	Oxysterol-binding protein	Osbpl8	sp|B9EJ86|OSBL8_MOUSE Oxysterol-binding protein-related protein 8 OS=Mus musculus OX=10090 GN=Osbpl8 PE=1 SV=1	2	8	8	12.7	12.7	101.27	889	0	11.559	By MS/MS	By MS/MS	By MS/MS	By MS/MS	By MS/MS	By MS/MS	77417000	98527000	49579000	70854000	96962000	41468000
C0HKD9;C0HKD8	C0HKD9;C0HKD8			sp|C0HKD9|MFA1B_MOUSE Microfibrillar-associated protein 1B OS=Mus musculus OX=10090 GN=Mfap1b PE=1 SV=1;sp|C0HKD8|MFA1A_MOUSE Microfibrillar-associated protein 1A OS=Mus musculus OX=10090 GN=Mfap1a PE=1 SV=1	2	2	2	7.7	7.7	51.954	439	0.00029002	5.5593	By MS/MS	By MS/MS	By MS/MS	By MS/MS	By MS/MS	By MS/MS	21542000	11414000	14345000	27430000	28884000	14070000
C0HKE9;C0HKE8;C0HKE7;C0HKE6;C0HKE5;C0HKE4;C0HKE3;C0HKE2;C0HKE1;Q8CGP6;Q8CGP7;Q8CGP5;Q8BFU2	C0HKE9;C0HKE8;C0HKE7;C0HKE6;C0HKE5;C0HKE4;C0HKE3;C0HKE2;C0HKE1;Q8CGP6;Q8CGP7;Q8CGP5;Q8BFU2	Histone H2A type 1-H;Histone H2A type 1-K;Histone H2A type 1-F;Histone H2A type 3	Hist1h2ah;Hist1h2ak;Hist1h2af;Hist3h2a	sp|C0HKE9|H2A1P_MOUSE Histone H2A type 1-P OS=Mus musculus OX=10090 GN=Hist1h2ap PE=1 SV=1;sp|C0HKE8|H2A1O_MOUSE Histone H2A type 1-O OS=Mus musculus OX=10090 GN=Hist1h2ao PE=1 SV=1;sp|C0HKE7|H2A1N_MOUSE Histone H2A type 1-N OS=Mus musculus OX=10090 GN=His	13	8	1	40.8	5.4	14.135	130	0	173.77	By MS/MS	By MS/MS	By MS/MS	By MS/MS	By MS/MS	By MS/MS	8.1449e+09	12000000000	11258000000	17288000000	16656000000	14187000000
C0HKG6;C0HKG5	C0HKG6;C0HKG5			sp|C0HKG6|RNT2B_MOUSE Ribonuclease T2-B OS=Mus musculus OX=10090 GN=Rnaset2b PE=1 SV=1;sp|C0HKG5|RNT2A_MOUSE Ribonuclease T2-A OS=Mus musculus OX=10090 GN=Rnaset2a PE=1 SV=1	2	5	5	21.2	21.2	29.608	259	0	103.61	By MS/MS	By MS/MS	By MS/MS	By MS/MS	By MS/MS	By MS/MS	312440000	271040000	303530000	168110000	175610000	173880000
D0QMC3;Q8CGE8	D0QMC3;Q8CGE8	Myeloid cell nuclear differentiation antigen-like protein;Interferon-activable protein 205-A	Mndal;Ifi205a	sp|D0QMC3|MNDAL_MOUSE Myeloid cell nuclear differentiation antigen-like protein OS=Mus musculus OX=10090 GN=Mndal PE=1 SV=1;sp|Q8CGE8|IFI5A_MOUSE Interferon-activable protein 205-A OS=Mus musculus OX=10090 GN=Ifi205a PE=2 SV=1	2	2	0	4.5	0	60.526	538	0.0014907	2.7331	By MS/MS			By MS/MS	By MS/MS	By MS/MS	19253000	0	0	22887000	17288000	13513000
D3YXK2	D3YXK2	Scaffold attachment factor B1	Safb	sp|D3YXK2|SAFB1_MOUSE Scaffold attachment factor B1 OS=Mus musculus OX=10090 GN=Safb PE=1 SV=2	1	5	4	11.4	8.8	105.1	937	0	41.401	By MS/MS	By MS/MS	By MS/MS	By MS/MS	By MS/MS	By MS/MS	61799000	26291000	78736000	40280000	67896000	70310000
D3Z6Q9	D3Z6Q9	Bridging integrator 2	Bin2	sp|D3Z6Q9|BIN2_MOUSE Bridging integrator 2 OS=Mus musculus OX=10090 GN=Bin2 PE=1 SV=1	1	3	3	8.6	8.6	52.553	489	0	11.248	By MS/MS	By MS/MS	By matching	By MS/MS		By MS/MS	48534000	9124700	14381000	39206000	0	39118000
D3Z7P3	D3Z7P3	Glutaminase kidney isoform, mitochondrial	Gls	sp|D3Z7P3|GLSK_MOUSE Glutaminase kidney isoform, mitochondrial OS=Mus musculus OX=10090 GN=Gls PE=1 SV=1	1	3	3	6.8	6.8	73.963	674	0.0010641	3.7844	By matching	By matching	By MS/MS	By MS/MS	By MS/MS	By MS/MS	6324900	37302000	14711000	31517000	16460000	37671000
D3Z7Q2	D3Z7Q2		Smim20	sp|D3Z7Q2|SIM20_MOUSE Small integral membrane protein 20 OS=Mus musculus OX=10090 GN=Smim20 PE=1 SV=1	1	1	1	20.3	20.3	7.818	69	0.004564	2.3388	By MS/MS	By MS/MS	By MS/MS	By MS/MS	By MS/MS	By MS/MS	12600000	19415000	13208000	14929000	17677000	8279100
E0CYV9	E0CYV9		1110002E22Rik	sp|E0CYV9|CD054_MOUSE Uncharacterized protein C4orf54 homolog OS=Mus musculus OX=10090 PE=1 SV=1	1	1	1	0.6	0.6	189.75	1786	0.0095978	1.7738	By MS/MS		By matching		By MS/MS	By matching	0	0	48828000	0	42015000	34929000
E9PV24;CON__P02672	E9PV24	Fibrinogen alpha chain;Fibrinopeptide A;Fibrinogen alpha chain	Fga	sp|E9PV24|FIBA_MOUSE Fibrinogen alpha chain OS=Mus musculus OX=10090 GN=Fga PE=1 SV=1	2	18	18	27.5	27.5	87.428	789	0	221.61	By MS/MS	By MS/MS	By MS/MS	By MS/MS	By MS/MS	By MS/MS	2692600000	3.1349e+09	2149500000	3.4263e+09	3.9612e+09	2827400000
E9PVA8	E9PVA8		Gcn1l1	sp|E9PVA8|GCN1_MOUSE Stalled ribosome sensor GCN1 OS=Mus musculus OX=10090 GN=Gcn1 PE=1 SV=1	1	50	50	25.2	25.2	293.02	2671	0	247.64	By MS/MS	By MS/MS	By MS/MS	By MS/MS	By MS/MS	By MS/MS	952890000	879870000	688320000	617190000	573120000	448200000
E9PYK3	E9PYK3		Parp4	sp|E9PYK3|PARP4_MOUSE Protein mono-ADP-ribosyltransferase PARP4 OS=Mus musculus OX=10090 GN=Parp4 PE=1 SV=1	1	1	1	0.8	0.8	216.13	1969	0.00028835	5.447		By MS/MS	By MS/MS	By MS/MS		By MS/MS	0	0	11279000	0	0	0
E9PZ36	E9PZ36		Pkhd1	sp|E9PZ36|PKHD1_MOUSE Fibrocystin OS=Mus musculus OX=10090 GN=Pkhd1 PE=1 SV=1	1	2	2	0.9	0.9	444.88	4059	0.0069979	1.9851	By MS/MS	By MS/MS	By MS/MS	By matching	By MS/MS	By MS/MS	58232000	11146000	33478000	30801000	37048000	29578000
E9PZJ8	E9PZJ8	Activating signal cointegrator 1 complex subunit 3	Ascc3	sp|E9PZJ8|ASCC3_MOUSE Activating signal cointegrator 1 complex subunit 3 OS=Mus musculus OX=10090 GN=Ascc3 PE=1 SV=1	1	2	2	1.3	1.3	250.55	2198	0	8.3796	By MS/MS	By MS/MS	By MS/MS	By MS/MS	By MS/MS	By MS/MS	18950000	17772000	18226000	19860000	21955000	15036000
E9Q0S6	E9Q0S6		Tns1	sp|E9Q0S6|TENS1_MOUSE Tensin-1 OS=Mus musculus OX=10090 GN=Tns1 PE=1 SV=1	1	16	15	14.7	14	201.38	1888	0	41.275	By MS/MS	By MS/MS	By MS/MS	By MS/MS	By MS/MS	By MS/MS	123280000	160060000	145850000	277630000	177680000	191870000
E9Q137	E9Q137		Tex264	sp|E9Q137|TX264_MOUSE Testis-expressed protein 264 homolog OS=Mus musculus OX=10090 GN=Tex264 PE=2 SV=1	1	6	6	37.5	37.5	33.589	309	0	91.364	By MS/MS	By MS/MS	By MS/MS	By MS/MS	By MS/MS	By MS/MS	177370000	107730000	124940000	98312000	61790000	70035000
E9Q1P8	E9Q1P8	Interferon regulatory factor 2-binding protein 2	Irf2bp2	sp|E9Q1P8|I2BP2_MOUSE Interferon regulatory factor 2-binding protein 2 OS=Mus musculus OX=10090 GN=Irf2bp2 PE=1 SV=1	1	3	3	11.2	11.2	59.291	570	0	7.1123	By MS/MS	By MS/MS	By MS/MS	By MS/MS	By MS/MS	By MS/MS	21629000	14155000	22764000	43446000	32970000	22763000
E9Q309	E9Q309		Cep350	sp|E9Q309|CE350_MOUSE Centrosome-associated protein 350 OS=Mus musculus OX=10090 GN=Cep350 PE=1 SV=1	1	2	2	0.7	0.7	346.45	3095	0.0063664	2.1139	By MS/MS	By MS/MS	By MS/MS	By MS/MS	By MS/MS	By MS/MS	104030000	119420000	222530000	59827000	47793000	78176000
E9Q394	E9Q394		Akap13	sp|E9Q394|AKP13_MOUSE A-kinase anchor protein 13 OS=Mus musculus OX=10090 GN=Akap13 PE=1 SV=1	1	4	4	2.1	2.1	303.97	2776	0.00056786	5.0777	By MS/MS	By MS/MS	By MS/MS	By MS/MS	By MS/MS	By MS/MS	17507000	7531300	11608000	19606000	15009000	9853500
E9Q3C1	E9Q3C1		C2cd2	sp|E9Q3C1|C2CD2_MOUSE C2 domain-containing protein 2 OS=Mus musculus OX=10090 GN=C2cd2 PE=1 SV=1	1	5	5	12.5	12.5	76.535	696	0	26.063	By MS/MS	By MS/MS	By MS/MS	By MS/MS	By MS/MS	By MS/MS	45247000	105870000	157590000	104600000	101930000	74887000
E9Q3L2	E9Q3L2		Pi4ka	sp|E9Q3L2|PI4KA_MOUSE Phosphatidylinositol 4-kinase alpha OS=Mus musculus OX=10090 GN=Pi4ka PE=1 SV=2	1	3	3	2.5	2.5	237.04	2105	0.0054502	2.1691			By MS/MS	By MS/MS		By MS/MS	0	0	0	11059000	0	9560700
E9Q414;CON__ENSEMBL:ENSBTAP00000032840	E9Q414	Apolipoprotein B-100;Apolipoprotein B-48	Apob	sp|E9Q414|APOB_MOUSE Apolipoprotein B-100 OS=Mus musculus OX=10090 GN=Apob PE=1 SV=1	2	95	95	26.9	26.9	509.43	4505	0	323.31	By MS/MS	By MS/MS	By MS/MS	By MS/MS	By MS/MS	By MS/MS	1.7155e+09	1.6126e+09	1.5278e+09	5029000000	4.0334e+09	3.2959e+09
E9Q4Z2	E9Q4Z2	Acetyl-CoA carboxylase 2;Biotin carboxylase	Acacb	sp|E9Q4Z2|ACACB_MOUSE Acetyl-CoA carboxylase 2 OS=Mus musculus OX=10090 GN=Acacb PE=1 SV=1	1	34	25	20.1	15.4	275.75	2448	0	93.54	By MS/MS	By MS/MS	By MS/MS	By MS/MS	By MS/MS	By MS/MS	561230000	385720000	286730000	241640000	290380000	133910000
E9Q555	E9Q555	E3 ubiquitin-protein ligase RNF213	Rnf213	sp|E9Q555|RN213_MOUSE E3 ubiquitin-protein ligase RNF213 OS=Mus musculus OX=10090 GN=Rnf213 PE=1 SV=3	1	23	23	6.3	6.3	584.25	5148	0	54.275	By MS/MS	By MS/MS	By MS/MS	By MS/MS	By MS/MS	By MS/MS	447470000	167190000	93417000	366790000	352740000	172130000
E9Q557	E9Q557	Desmoplakin	Dsp	sp|E9Q557|DESP_MOUSE Desmoplakin OS=Mus musculus OX=10090 GN=Dsp PE=1 SV=1	1	46	46	21	21	332.91	2883	0	138.34	By MS/MS	By MS/MS	By MS/MS	By MS/MS	By MS/MS	By MS/MS	658490000	570490000	443680000	667440000	802860000	420030000
E9Q5C9	E9Q5C9		Nolc1	sp|E9Q5C9|NOLC1_MOUSE Nucleolar and coiled-body phosphoprotein 1 OS=Mus musculus OX=10090 GN=Nolc1 PE=1 SV=1	1	7	7	10.7	10.7	73.697	702	0	14.503	By MS/MS	By MS/MS	By MS/MS	By MS/MS	By MS/MS	By MS/MS	181990000	111100000	196460000	140500000	179830000	69524000
E9Q5K4	E9Q5K4		Cyp2c44	sp|E9Q5K4|CP2CN_MOUSE Cytochrome P450 2C44 OS=Mus musculus OX=10090 GN=Cyp2c23 PE=1 SV=1	1	19	19	42.9	42.9	56.421	494	0	149.66	By MS/MS	By MS/MS	By MS/MS	By MS/MS	By MS/MS	By MS/MS	1139700000	1.0573e+09	869760000	377270000	451630000	175970000
E9Q5K9	E9Q5K9	YTH domain-containing protein 1	Ythdc1	sp|E9Q5K9|YTDC1_MOUSE YTH domain-containing protein 1 OS=Mus musculus OX=10090 GN=Ythdc1 PE=1 SV=2	1	2	2	3.7	3.7	85.648	736	0.0012598	2.9154	By matching		By matching	By MS/MS	By MS/MS	By MS/MS	9811100	0	15928000	21947000	18200000	13756000
E9Q634	E9Q634	Unconventional myosin-Ie	Myo1e	sp|E9Q634|MYO1E_MOUSE Unconventional myosin-Ie OS=Mus musculus OX=10090 GN=Myo1e PE=1 SV=1	1	11	8	14.2	10.7	126.82	1107	0	39.469	By MS/MS	By MS/MS	By MS/MS	By MS/MS	By MS/MS	By MS/MS	67032000	146390000	153250000	196650000	200880000	163620000
E9Q735	E9Q735	Ubiquitin conjugation factor E4 A	Ube4a	sp|E9Q735|UBE4A_MOUSE Ubiquitin conjugation factor E4 A OS=Mus musculus OX=10090 GN=Ube4a PE=1 SV=1	1	7	7	9.1	9.1	118.2	1028	0	20.15	By MS/MS	By MS/MS	By MS/MS	By MS/MS	By MS/MS	By MS/MS	58118000	52831000	91456000	81382000	61282000	77449000
E9Q7G0	E9Q7G0		Numa1	sp|E9Q7G0|NUMA1_MOUSE Nuclear mitotic apparatus protein 1 OS=Mus musculus OX=10090 GN=Numa1 PE=1 SV=1	1	20	20	16	16	235.63	2094	0	112.72	By MS/MS	By MS/MS	By MS/MS	By MS/MS	By MS/MS	By MS/MS	134020000	166110000	136400000	272400000	293870000	238900000
E9Q8D0	E9Q8D0		Dnajc21	sp|E9Q8D0|DJC21_MOUSE DnaJ homolog subfamily C member 21 OS=Mus musculus OX=10090 GN=Dnajc21 PE=1 SV=1	1	2	2	5.3	5.3	61.734	531	0.001065	3.7903			By MS/MS	By MS/MS			0	0	10253000	0	0	0
E9Q912	E9Q912		Rap1gds1	sp|E9Q912|GDS1_MOUSE Rap1 GTPase-GDP dissociation stimulator 1 OS=Mus musculus OX=10090 GN=Rap1gds1 PE=2 SV=1	1	6	6	16.3	16.3	66.076	607	0	19.853	By MS/MS	By matching	By MS/MS	By MS/MS	By MS/MS	By MS/MS	12659000	17104000	220580000	45874000	50497000	15802000
E9QAM5	E9QAM5	Helicase with zinc finger domain 2	Helz2	sp|E9QAM5|HELZ2_MOUSE 3-5 exoribonuclease HELZ2 OS=Mus musculus OX=10090 GN=Helz2 PE=1 SV=1	1	5	5	2.3	2.3	331.56	2947	0	7.5252	By MS/MS	By MS/MS	By matching	By MS/MS	By MS/MS	By matching	28153000	36353000	7548700	23774000	14116000	11920000
E9QAT4	E9QAT4		Sec16a	sp|E9QAT4|SC16A_MOUSE Protein transport protein Sec16A OS=Mus musculus OX=10090 GN=Sec16a PE=1 SV=1	1	17	17	11.8	11.8	254.2	2357	0	58.537	By MS/MS	By MS/MS	By MS/MS	By MS/MS	By MS/MS	By MS/MS	195070000	193550000	141190000	209460000	189780000	157570000
F6ZDS4	F6ZDS4	Nucleoprotein TPR	Tpr	sp|F6ZDS4|TPR_MOUSE Nucleoprotein TPR OS=Mus musculus OX=10090 GN=Tpr PE=1 SV=1	1	23	23	12.7	12.7	273.99	2431	0	113.51	By MS/MS	By MS/MS	By MS/MS	By MS/MS	By MS/MS	By MS/MS	204560000	226590000	295170000	329990000	285810000	230130000
F8VPK0	F8VPK0		Ttc37	sp|F8VPK0|SKI3_MOUSE Superkiller complex protein 3 OS=Mus musculus OX=10090 GN=Skic3 PE=3 SV=1	1	7	7	6.5	6.5	173.94	1563	0	14.283	By MS/MS	By MS/MS	By MS/MS	By MS/MS	By MS/MS	By MS/MS	40429000	59519000	44387000	37389000	65166000	45509000
F8VPU2	F8VPU2	FERM, RhoGEF and pleckstrin domain-containing protein 1	Farp1	sp|F8VPU2|FARP1_MOUSE FERM, ARHGEF and pleckstrin domain-containing protein 1 OS=Mus musculus OX=10090 GN=Farp1 PE=1 SV=1	1	4	4	5.2	5.2	118.87	1048	0	10.52	By MS/MS	By MS/MS	By matching	By MS/MS	By MS/MS	By MS/MS	52674000	68713000	49135000	90088000	65607000	64710000
G3X8U3	G3X8U3		2210016F16Rik	sp|G3X8U3|QNG1_MOUSE Queuosine 5-phosphate N-glycosylase/hydrolase OS=Mus musculus OX=10090 GN=QNG1 PE=1 SV=1	1	11	11	38.8	38.8	38.615	338	0	31.129	By MS/MS	By MS/MS	By MS/MS	By MS/MS	By MS/MS	By MS/MS	196100000	201420000	207810000	130120000	92455000	115890000
G3X982;Q3TYQ9	G3X982	Aldehyde oxidase 3	Aox3	sp|G3X982|AOXC_MOUSE Aldehyde oxidase 3 OS=Mus musculus OX=10090 GN=Aox3 PE=1 SV=1	2	52	50	53.2	51.8	146.9	1335	0	323.31	By MS/MS	By MS/MS	By MS/MS	By MS/MS	By MS/MS	By MS/MS	9645100000	10730000000	9862100000	4782900000	3.3648e+09	1289200000
G3X9K3	G3X9K3	Brefeldin A-inhibited guanine nucleotide-exchange protein 1	Arfgef1	sp|G3X9K3|BIG1_MOUSE Brefeldin A-inhibited guanine nucleotide-exchange protein 1 OS=Mus musculus OX=10090 GN=Arfgef1 PE=1 SV=1	1	7	4	5.3	2.7	208.5	1846	0	10.623	By matching	By matching	By MS/MS	By MS/MS	By MS/MS	By MS/MS	21854000	0	12741000	22168000	42827000	24293000
G5E829;Q9R0K7	G5E829;Q9R0K7	Plasma membrane calcium-transporting ATPase 1;Plasma membrane calcium-transporting ATPase 2	Atp2b1;Atp2b2	sp|G5E829|AT2B1_MOUSE Plasma membrane calcium-transporting ATPase 1 OS=Mus musculus OX=10090 GN=Atp2b1 PE=1 SV=1;sp|Q9R0K7|AT2B2_MOUSE Plasma membrane calcium-transporting ATPase 2 OS=Mus musculus OX=10090 GN=Atp2b2 PE=1 SV=2	2	5	4	5.6	4.2	134.75	1220	0	27.102	By MS/MS	By MS/MS	By MS/MS	By MS/MS	By MS/MS	By MS/MS	67274000	28739000	13818000	96827000	59310000	65300000
G5E870	G5E870	E3 ubiquitin-protein ligase TRIP12	Trip12	sp|G5E870|TRIPC_MOUSE E3 ubiquitin-protein ligase TRIP12 OS=Mus musculus OX=10090 GN=Trip12 PE=1 SV=1	1	8	8	5.9	5.9	224.13	2025	0	17.205	By MS/MS	By MS/MS	By MS/MS	By MS/MS	By MS/MS	By MS/MS	40168000	25354000	31489000	53484000	46355000	45219000
G5E897	G5E897		Kdelc2	sp|G5E897|PLGT3_MOUSE Protein O-glucosyltransferase 3 OS=Mus musculus OX=10090 GN=Poglut3 PE=1 SV=1	1	3	3	9.9	9.9	57.685	503	0	10.12	By MS/MS	By MS/MS	By MS/MS	By MS/MS	By MS/MS	By MS/MS	71462000	37174000	48226000	50911000	46979000	55632000
G5E8K5	G5E8K5	Ankyrin-3	Ank3	sp|G5E8K5|ANK3_MOUSE Ankyrin-3 OS=Mus musculus OX=10090 GN=Ank3 PE=1 SV=1	1	6	6	4.6	4.6	214.06	1961	0	26.588	By MS/MS	By MS/MS	By MS/MS	By MS/MS	By MS/MS	By MS/MS	115320000	84320000	82136000	88375000	151550000	127130000
G5E8V9	G5E8V9		Arfip1	sp|G5E8V9|ARFP1_MOUSE Arfaptin-1 OS=Mus musculus OX=10090 GN=Arfip1 PE=1 SV=1	1	11	11	43.4	43.4	41.518	373	0	72.847	By MS/MS	By MS/MS	By MS/MS	By MS/MS	By MS/MS	By MS/MS	125050000	103810000	183520000	247260000	222090000	194080000
O08528	O08528	Hexokinase-2	Hk2	sp|O08528|HXK2_MOUSE Hexokinase-2 OS=Mus musculus OX=10090 GN=Hk2 PE=1 SV=1	1	4	1	4.6	1.2	102.53	917	1	-2	By matching		By matching		By matching	By MS/MS	0	0	0	0	0	0
O08529	O08529	Calpain-2 catalytic subunit	Capn2	sp|O08529|CAN2_MOUSE Calpain-2 catalytic subunit OS=Mus musculus OX=10090 GN=Capn2 PE=1 SV=4	1	18	18	35.4	35.4	79.871	700	0	107.77	By MS/MS	By MS/MS	By MS/MS	By MS/MS	By MS/MS	By MS/MS	254160000	213540000	228250000	618960000	372180000	658570000
O08539	O08539	Myc box-dependent-interacting protein 1	Bin1	sp|O08539|BIN1_MOUSE Myc box-dependent-interacting protein 1 OS=Mus musculus OX=10090 GN=Bin1 PE=1 SV=1	1	4	4	11.7	11.7	64.469	588	0	11.366	By MS/MS	By MS/MS	By MS/MS	By MS/MS	By MS/MS	By MS/MS	40839000	37027000	21470000	67816000	108850000	94604000
O08547	O08547	Vesicle-trafficking protein SEC22b	Sec22b	sp|O08547|SC22B_MOUSE Vesicle-trafficking protein SEC22b OS=Mus musculus OX=10090 GN=Sec22b PE=1 SV=3	1	13	13	53	53	24.74	215	0	100.07	By MS/MS	By MS/MS	By MS/MS	By MS/MS	By MS/MS	By MS/MS	1.4983e+09	1.5763e+09	1.9118e+09	1.8017e+09	1.7673e+09	1174100000
O08553	O08553	Dihydropyrimidinase-related protein 2	Dpysl2	sp|O08553|DPYL2_MOUSE Dihydropyrimidinase-related protein 2 OS=Mus musculus OX=10090 GN=Dpysl2 PE=1 SV=2	1	22	18	54.5	46.9	62.277	572	0	250.6	By MS/MS	By MS/MS	By MS/MS	By MS/MS	By MS/MS	By MS/MS	814350000	704960000	789310000	1340800000	1.8812e+09	1264900000
O08573	O08573	Galectin-9	Lgals9	sp|O08573|LEG9_MOUSE Galectin-9 OS=Mus musculus OX=10090 GN=Lgals9 PE=1 SV=1	1	14	14	41.4	41.4	40.035	353	0	147.65	By MS/MS	By MS/MS	By MS/MS	By MS/MS	By MS/MS	By MS/MS	1.0197e+09	2.9282e+09	2308400000	2509600000	3.79e+09	1.9543e+09
O08579	O08579	Emerin	Emd	sp|O08579|EMD_MOUSE Emerin OS=Mus musculus OX=10090 GN=Emd PE=1 SV=1	1	4	4	23.2	23.2	29.435	259	0	19.614	By MS/MS	By MS/MS	By MS/MS	By MS/MS	By MS/MS	By MS/MS	77003000	59047000	19753000	86936000	38510000	80081000
O08582	O08582	GTP-binding protein 1	Gtpbp1	sp|O08582|GTPB1_MOUSE GTP-binding protein 1 OS=Mus musculus OX=10090 GN=Gtpbp1 PE=1 SV=2	1	3	3	7.6	7.6	72.3	668	0	13.758	By MS/MS	By MS/MS	By MS/MS	By MS/MS	By MS/MS	By MS/MS	24693000	15839000	16855000	31230000	28368000	23182000
O08583;Q9JJW6	O08583;Q9JJW6	THO complex subunit 4;Aly/REF export factor 2	Alyref;Alyref2	sp|O08583|THOC4_MOUSE THO complex subunit 4 OS=Mus musculus OX=10090 GN=Alyref PE=1 SV=3;sp|Q9JJW6|ALRF2_MOUSE Aly/REF export factor 2 OS=Mus musculus OX=10090 GN=Alyref2 PE=1 SV=1	2	5	5	40	40	26.94	255	0	49.289	By MS/MS	By MS/MS	By MS/MS	By MS/MS	By MS/MS	By MS/MS	133790000	184840000	260400000	344960000	213840000	213820000
O08585	O08585	Clathrin light chain A	Clta	sp|O08585|CLCA_MOUSE Clathrin light chain A OS=Mus musculus OX=10090 GN=Clta PE=1 SV=2	1	6	6	22.1	22.1	25.604	235	0	25.213	By MS/MS	By MS/MS	By MS/MS	By MS/MS	By MS/MS	By MS/MS	94100000	50023000	49475000	143260000	118090000	183570000
O08586	O08586	Phosphatidylinositol 3,4,5-trisphosphate 3-phosphatase and dual-specificity protein phosphatase PTEN	Pten	sp|O08586|PTEN_MOUSE Phosphatidylinositol 3,4,5-trisphosphate 3-phosphatase and dual-specificity protein phosphatase PTEN OS=Mus musculus OX=10090 GN=Pten PE=1 SV=1	1	2	2	4.7	4.7	47.152	403	0.0010562	3.6772	By MS/MS	By matching	By MS/MS	By matching	By MS/MS	By matching	27108000	16354000	8950400	10083000	11407000	35053000
O08600	O08600	Endonuclease G, mitochondrial	Endog	sp|O08600|NUCG_MOUSE Endonuclease G, mitochondrial OS=Mus musculus OX=10090 GN=Endog PE=1 SV=1	1	8	8	40.5	40.5	32.19	294	0	58.63	By MS/MS	By MS/MS	By MS/MS	By MS/MS	By MS/MS	By MS/MS	441070000	336680000	403050000	248050000	447890000	279840000
O08601	O08601	Microsomal triglyceride transfer protein large subunit	Mttp	sp|O08601|MTP_MOUSE Microsomal triglyceride transfer protein large subunit OS=Mus musculus OX=10090 GN=Mttp PE=1 SV=2	1	48	48	61.5	61.5	99.098	894	0	323.31	By MS/MS	By MS/MS	By MS/MS	By MS/MS	By MS/MS	By MS/MS	7.6197e+09	8956800000	8.2435e+09	11431000000	9098800000	7.5153e+09
O08609	O08609	Max-like protein X	Mlx	sp|O08609|MLX_MOUSE Max-like protein X OS=Mus musculus OX=10090 GN=Mlx PE=1 SV=1	1	1	1	7	7	33.339	298	0.0017344	2.6799	By MS/MS	By matching					12284000	11031000	0	0	0	0
O08638	O08638	Myosin-11	Myh11	sp|O08638|MYH11_MOUSE Myosin-11 OS=Mus musculus OX=10090 GN=Myh11 PE=1 SV=1	1	28	17	16.3	11.9	227.03	1972	0	90.946	By MS/MS	By MS/MS	By MS/MS	By MS/MS	By MS/MS	By MS/MS	97852000	74544000	18363000	315930000	347160000	535880000
O08663	O08663	Methionine aminopeptidase 2	Metap2	sp|O08663|MAP2_MOUSE Methionine aminopeptidase 2 OS=Mus musculus OX=10090 GN=Metap2 PE=1 SV=1	1	11	11	27.6	27.6	52.921	478	0	54.091	By MS/MS	By MS/MS	By MS/MS	By MS/MS	By MS/MS	By MS/MS	304980000	191990000	249850000	287630000	285020000	200470000
O08677;CON__P01045-1;CON__Q2KJ62;CON__P01044-1	O08677	Kininogen-1;Kininogen-1 heavy chain;Bradykinin;Kininogen-1 light chain	Kng1	sp|O08677|KNG1_MOUSE Kininogen-1 OS=Mus musculus OX=10090 GN=Kng1 PE=1 SV=1	4	24	24	45.4	45.4	73.101	661	0	196.27	By MS/MS	By MS/MS	By MS/MS	By MS/MS	By MS/MS	By MS/MS	1215400000	1147800000	608940000	1281200000	2.0204e+09	1.5236e+09
O08692	O08692	Neutrophilic granule protein	Ngp	sp|O08692|NGP_MOUSE Neutrophilic granule protein OS=Mus musculus OX=10090 GN=Ngp PE=1 SV=1	1	8	8	47.3	47.3	19.331	167	0	49.768	By MS/MS	By MS/MS	By MS/MS	By MS/MS	By MS/MS	By MS/MS	57820000	36919000	46542000	310140000	717720000	295120000
O08705	O08705	Sodium/bile acid cotransporter	Slc10a1	sp|O08705|NTCP_MOUSE Hepatic sodium/bile acid cotransporter OS=Mus musculus OX=10090 GN=Slc10a1 PE=1 SV=1	1	3	3	13.8	13.8	39.413	362	0	11.49	By MS/MS	By MS/MS	By MS/MS	By MS/MS	By MS/MS	By MS/MS	620940000	812870000	677210000	416460000	461220000	332810000
O08709	O08709	Peroxiredoxin-6	Prdx6	sp|O08709|PRDX6_MOUSE Peroxiredoxin-6 OS=Mus musculus OX=10090 GN=Prdx6 PE=1 SV=3	1	27	27	83	83	24.87	224	0	323.31	By MS/MS	By MS/MS	By MS/MS	By MS/MS	By MS/MS	By MS/MS	16480000000	17334000000	17204000000	11954000000	11590000000	7.7397e+09
O08715	O08715	A-kinase anchor protein 1, mitochondrial	Akap1	sp|O08715|AKAP1_MOUSE A-kinase anchor protein 1, mitochondrial OS=Mus musculus OX=10090 GN=Akap1 PE=1 SV=4	1	9	9	17.6	17.6	92.194	857	0	79.98	By MS/MS	By MS/MS	By MS/MS	By MS/MS	By MS/MS	By MS/MS	289630000	245610000	284610000	178360000	134120000	134510000
O08734	O08734	Bcl-2 homologous antagonist/killer	Bak1	sp|O08734|BAK_MOUSE Bcl-2 homologous antagonist/killer OS=Mus musculus OX=10090 GN=Bak1 PE=1 SV=3	1	2	2	15.8	15.8	23.294	209	0.0010425	3.4808	By MS/MS		By MS/MS	By MS/MS	By matching	By MS/MS	0	0	4723500	9810900	12144000	23236000
O08738	O08738	Caspase-6;Caspase-6 subunit p18;Caspase-6 subunit p11	Casp6	sp|O08738|CASP6_MOUSE Caspase-6 OS=Mus musculus OX=10090 GN=Casp6 PE=1 SV=1	1	4	4	17.4	17.4	31.595	276	0	8.8231	By MS/MS	By MS/MS	By MS/MS	By MS/MS	By MS/MS	By MS/MS	68277000	59806000	34490000	55201000	56168000	48384000
O08749	O08749	Dihydrolipoyl dehydrogenase, mitochondrial	Dld	sp|O08749|DLDH_MOUSE Dihydrolipoyl dehydrogenase, mitochondrial OS=Mus musculus OX=10090 GN=Dld PE=1 SV=2	1	19	19	47	47	54.272	509	0	323.31	By MS/MS	By MS/MS	By MS/MS	By MS/MS	By MS/MS	By MS/MS	5158400000	4875700000	4585000000	4428700000	4571200000	3.5774e+09
O08756	O08756	3-hydroxyacyl-CoA dehydrogenase type-2	Hsd17b10	sp|O08756|HCD2_MOUSE 3-hydroxyacyl-CoA dehydrogenase type-2 OS=Mus musculus OX=10090 GN=Hsd17b10 PE=1 SV=4	1	13	13	59	59	27.418	261	0	323.31	By MS/MS	By MS/MS	By MS/MS	By MS/MS	By MS/MS	By MS/MS	4879000000	5597400000	5284300000	3.8243e+09	5587300000	2780900000
O08759	O08759	Ubiquitin-protein ligase E3A	Ube3a	sp|O08759|UBE3A_MOUSE Ubiquitin-protein ligase E3A OS=Mus musculus OX=10090 GN=Ube3a PE=1 SV=2	1	5	5	8.5	8.5	99.818	870	0	25.75	By MS/MS	By MS/MS	By MS/MS	By MS/MS	By MS/MS	By MS/MS	44935000	77152000	55824000	105470000	81343000	49888000
O08784	O08784	Treacle protein	Tcof1	sp|O08784|TCOF_MOUSE Treacle protein OS=Mus musculus OX=10090 GN=Tcof1 PE=1 SV=1	1	3	3	2.7	2.7	135	1320	0.0010488	3.5824	By matching	By matching	By MS/MS	By MS/MS	By MS/MS	By MS/MS	6275400	4816300	6332900	11248000	12162000	18077000
O08785	O08785	Circadian locomoter output cycles protein kaput	Clock	sp|O08785|CLOCK_MOUSE Circadian locomoter output cycles protein kaput OS=Mus musculus OX=10090 GN=Clock PE=1 SV=1	1	1	1	1.8	1.8	96.392	855	1	-2				By MS/MS			0	0	0	41326000	0	0
O08788	O08788	Dynactin subunit 1	Dctn1	sp|O08788|DCTN1_MOUSE Dynactin subunit 1 OS=Mus musculus OX=10090 GN=Dctn1 PE=1 SV=3	1	15	15	15.6	15.6	141.67	1281	0	39.773	By MS/MS	By MS/MS	By MS/MS	By MS/MS	By MS/MS	By MS/MS	170320000	101360000	131030000	107880000	201040000	145450000
O08795	O08795	Glucosidase 2 subunit beta	Prkcsh	sp|O08795|GLU2B_MOUSE Glucosidase 2 subunit beta OS=Mus musculus OX=10090 GN=Prkcsh PE=1 SV=1	1	14	14	31.9	31.9	58.792	521	0	209.52	By MS/MS	By MS/MS	By MS/MS	By MS/MS	By MS/MS	By MS/MS	2.1361e+09	1.5154e+09	1.9148e+09	2232900000	2250300000	1.625e+09
O08807	O08807	Peroxiredoxin-4	Prdx4	sp|O08807|PRDX4_MOUSE Peroxiredoxin-4 OS=Mus musculus OX=10090 GN=Prdx4 PE=1 SV=1	1	16	15	62	62	31.052	274	0	189.12	By MS/MS	By MS/MS	By MS/MS	By MS/MS	By MS/MS	By MS/MS	6.0391e+09	6.0065e+09	5439800000	6.82e+09	8.241e+09	4560600000
O08808	O08808	Protein diaphanous homolog 1	Diaph1	sp|O08808|DIAP1_MOUSE Protein diaphanous homolog 1 OS=Mus musculus OX=10090 GN=Diaph1 PE=1 SV=1	1	14	14	13.6	13.6	139.34	1255	0	47.182	By MS/MS	By MS/MS	By MS/MS	By MS/MS	By MS/MS	By MS/MS	503440000	302340000	395940000	333170000	428220000	285670000
O08810	O08810	116 kDa U5 small nuclear ribonucleoprotein component	Eftud2	sp|O08810|U5S1_MOUSE 116 kDa U5 small nuclear ribonucleoprotein component OS=Mus musculus OX=10090 GN=Eftud2 PE=1 SV=1	1	22	21	33.6	32.5	109.36	971	0	96.504	By MS/MS	By MS/MS	By MS/MS	By MS/MS	By MS/MS	By MS/MS	349060000	348290000	317280000	426670000	411770000	390180000
O08912	O08912	Polypeptide N-acetylgalactosaminyltransferase 1;Polypeptide N-acetylgalactosaminyltransferase 1 soluble form	Galnt1	sp|O08912|GALT1_MOUSE Polypeptide N-acetylgalactosaminyltransferase 1 OS=Mus musculus OX=10090 GN=Galnt1 PE=1 SV=1	1	2	2	8.9	8.9	64.254	559	0.00056386	4.9057	By MS/MS			By MS/MS	By matching	By matching	8223300	0	0	36571000	8769200	8151200
O08914	O08914	Fatty-acid amide hydrolase 1	Faah	sp|O08914|FAAH1_MOUSE Fatty-acid amide hydrolase 1 OS=Mus musculus OX=10090 GN=Faah PE=1 SV=1	1	17	17	46.3	46.3	63.221	579	0	121.43	By MS/MS	By MS/MS	By MS/MS	By MS/MS	By MS/MS	By MS/MS	1141700000	880500000	915040000	787080000	1.0422e+09	524000000
O08915	O08915	AH receptor-interacting protein	Aip	sp|O08915|AIP_MOUSE AH receptor-interacting protein OS=Mus musculus OX=10090 GN=Aip PE=1 SV=1	1	4	4	17.3	17.3	37.605	330	0	24.906	By MS/MS	By MS/MS	By MS/MS	By MS/MS	By MS/MS	By MS/MS	103060000	80943000	91029000	71929000	79172000	87994000
O08917	O08917	Flotillin-1	Flot1	sp|O08917|FLOT1_MOUSE Flotillin-1 OS=Mus musculus OX=10090 GN=Flot1 PE=1 SV=1	1	14	14	47.7	47.7	47.513	428	0	112.5	By MS/MS	By MS/MS	By MS/MS	By MS/MS	By MS/MS	By MS/MS	156530000	108830000	128590000	199940000	165030000	279610000
O08966;O70577	O08966	Solute carrier family 22 member 1	Slc22a1	sp|O08966|S22A1_MOUSE Solute carrier family 22 member 1 OS=Mus musculus OX=10090 GN=Slc22a1 PE=1 SV=2	2	6	6	11	11	61.52	556	0	29.807	By MS/MS	By MS/MS	By MS/MS	By MS/MS	By MS/MS	By MS/MS	368780000	317380000	377670000	117310000	123700000	42720000
O08992	O08992	Syntenin-1	Sdcbp	sp|O08992|SDCB1_MOUSE Syntenin-1 OS=Mus musculus OX=10090 GN=Sdcbp PE=1 SV=1	1	3	3	14.7	14.7	32.379	299	0	19.199	By MS/MS	By MS/MS	By MS/MS	By MS/MS	By MS/MS	By MS/MS	24444000	14905000	15637000	63042000	70764000	54444000
O08997	O08997	Copper transport protein ATOX1	Atox1	sp|O08997|ATOX1_MOUSE Copper transport protein ATOX1 OS=Mus musculus OX=10090 GN=Atox1 PE=1 SV=1	1	5	5	88.2	88.2	7.3384	68	0	37.571	By MS/MS	By MS/MS	By MS/MS	By MS/MS	By MS/MS	By MS/MS	336110000	344200000	221220000	250800000	391360000	254600000
O09005	O09005	Sphingolipid delta(4)-desaturase DES1	Degs1	sp|O09005|DEGS1_MOUSE Sphingolipid delta(4)-desaturase DES1 OS=Mus musculus OX=10090 GN=Degs1 PE=1 SV=1	1	1	1	5.6	5.6	38.241	323	0.00080667	3.9107			By MS/MS	By MS/MS		By MS/MS	0	0	13041000	26970000	0	18658000
O09012	O09012	Peroxisomal targeting signal 1 receptor	Pex5	sp|O09012|PEX5_MOUSE Peroxisomal targeting signal 1 receptor OS=Mus musculus OX=10090 GN=Pex5 PE=1 SV=2	1	13	13	32.4	32.4	70.755	639	0	89.623	By MS/MS	By MS/MS	By MS/MS	By MS/MS	By MS/MS	By MS/MS	338530000	265260000	270620000	287910000	291840000	171210000
O09043	O09043	Napsin-A	Napsa	sp|O09043|NAPSA_MOUSE Napsin-A OS=Mus musculus OX=10090 GN=Napsa PE=1 SV=1	1	2	2	6.4	6.4	45.544	419	0.000549	4.4044	By MS/MS	By MS/MS	By MS/MS	By MS/MS	By MS/MS	By MS/MS	40992000	56611000	38322000	43787000	57520000	73921000
O09044	O09044	Synaptosomal-associated protein 23	Snap23	sp|O09044|SNP23_MOUSE Synaptosomal-associated protein 23 OS=Mus musculus OX=10090 GN=Snap23 PE=1 SV=1	1	9	9	60.5	60.5	23.261	210	0	45.03	By MS/MS	By MS/MS	By MS/MS	By MS/MS	By MS/MS	By MS/MS	281610000	206900000	168770000	214660000	208730000	139760000
O09061	O09061	Proteasome subunit beta type-1	Psmb1	sp|O09061|PSB1_MOUSE Proteasome subunit beta type-1 OS=Mus musculus OX=10090 GN=Psmb1 PE=1 SV=1	1	11	11	62.9	62.9	26.372	240	0	173.08	By MS/MS	By MS/MS	By MS/MS	By MS/MS	By MS/MS	By MS/MS	1.912e+09	1.8706e+09	1.7037e+09	1.6263e+09	1276700000	975300000
O09106;O88895	O09106	Histone deacetylase 1	Hdac1	sp|O09106|HDAC1_MOUSE Histone deacetylase 1 OS=Mus musculus OX=10090 GN=Hdac1 PE=1 SV=1	2	8	3	20.7	9.5	55.074	482	0	75.569	By MS/MS	By MS/MS	By MS/MS	By MS/MS	By MS/MS	By MS/MS	105390000	182470000	250780000	314620000	180490000	173730000
O09110;P70236	O09110	Dual specificity mitogen-activated protein kinase kinase 3	Map2k3	sp|O09110|MP2K3_MOUSE Dual specificity mitogen-activated protein kinase kinase 3 OS=Mus musculus OX=10090 GN=Map2k3 PE=1 SV=2	2	5	5	19	19	39.296	347	0	12.191	By MS/MS	By MS/MS	By MS/MS	By MS/MS	By MS/MS	By MS/MS	47412000	45851000	94440000	74279000	115770000	59535000
O09111	O09111	NADH dehydrogenase [ubiquinone] 1 beta subcomplex subunit 11, mitochondrial	Ndufb11	sp|O09111|NDUBB_MOUSE NADH dehydrogenase [ubiquinone] 1 beta subcomplex subunit 11, mitochondrial OS=Mus musculus OX=10090 GN=Ndufb11 PE=1 SV=2	1	5	5	46.4	46.4	17.444	151	0	48.51	By MS/MS	By MS/MS	By MS/MS	By MS/MS	By MS/MS	By MS/MS	399690000	511630000	635880000	529650000	517570000	335260000
O09116	O09116	Small proline-rich protein 3	Sprr3	sp|O09116|SPRR3_MOUSE Small proline-rich protein 3 OS=Mus musculus OX=10090 GN=Sprr3 PE=2 SV=1	1	1	1	5.9	5.9	25.241	238	1	-2	By MS/MS	By MS/MS	By MS/MS				0	0	0	0	0	0
O09117	O09117	Synaptophysin-like protein 1	Sypl1	sp|O09117|SYPL1_MOUSE Synaptophysin-like protein 1 OS=Mus musculus OX=10090 GN=Sypl1 PE=1 SV=2	1	2	2	4.2	4.2	28.899	261	0.0010661	3.7996	By matching	By matching	By matching	By MS/MS	By MS/MS	By MS/MS	30438000	29661000	33146000	14935000	58084000	61971000
O09131;Q8K2Q2	O09131	Glutathione S-transferase omega-1	Gsto1	sp|O09131|GSTO1_MOUSE Glutathione S-transferase omega-1 OS=Mus musculus OX=10090 GN=Gsto1 PE=1 SV=2	2	15	15	53.8	53.8	27.497	240	0	78.108	By MS/MS	By MS/MS	By MS/MS	By MS/MS	By MS/MS	By MS/MS	1205400000	1245000000	1191900000	953140000	1.7342e+09	872080000
O09158	O09158	Cytochrome P450 3A25	Cyp3a25	sp|O09158|CP3AP_MOUSE Cytochrome P450 3A25 OS=Mus musculus OX=10090 GN=Cyp3a25 PE=1 SV=1	1	12	12	26.8	26.8	58.121	503	0	34.068	By MS/MS	By MS/MS	By MS/MS	By MS/MS	By MS/MS	By MS/MS	335920000	334250000	348720000	418960000	394230000	101620000
O09159	O09159	Lysosomal alpha-mannosidase	Man2b1	sp|O09159|MA2B1_MOUSE Lysosomal alpha-mannosidase OS=Mus musculus OX=10090 GN=Man2b1 PE=1 SV=4	1	13	13	19.7	19.7	114.65	1013	0	87.289	By MS/MS	By MS/MS	By MS/MS	By MS/MS	By MS/MS	By MS/MS	440680000	434870000	342700000	457110000	385740000	621950000
O09164	O09164	Extracellular superoxide dismutase [Cu-Zn]	Sod3	sp|O09164|SODE_MOUSE Extracellular superoxide dismutase [Cu-Zn] OS=Mus musculus OX=10090 GN=Sod3 PE=1 SV=1	1	4	4	23.9	23.9	27.392	251	0	10.585	By MS/MS	By MS/MS	By MS/MS	By MS/MS	By MS/MS	By MS/MS	68860000	42670000	30163000	76211000	81548000	56552000
O09167	O09167	60S ribosomal protein L21	Rpl21	sp|O09167|RL21_MOUSE Large ribosomal subunit protein eL21 OS=Mus musculus OX=10090 GN=Rpl21 PE=1 SV=4	1	9	9	36.2	36.2	18.579	160	0	31.515	By MS/MS	By MS/MS	By MS/MS	By MS/MS	By MS/MS	By MS/MS	534410000	574520000	654920000	604150000	705970000	908910000
O09172	O09172	Glutamate--cysteine ligase regulatory subunit	Gclm	sp|O09172|GSH0_MOUSE Glutamate--cysteine ligase regulatory subunit OS=Mus musculus OX=10090 GN=Gclm PE=1 SV=1	1	11	11	42	42	30.534	274	0	63.8	By MS/MS	By MS/MS	By MS/MS	By MS/MS	By MS/MS	By MS/MS	1185900000	1.0182e+09	1083500000	792860000	1.0321e+09	635380000
O09173	O09173	Homogentisate 1,2-dioxygenase	Hgd	sp|O09173|HGD_MOUSE Homogentisate 1,2-dioxygenase OS=Mus musculus OX=10090 GN=Hgd PE=1 SV=2	1	25	25	82.5	82.5	49.959	445	0	288.79	By MS/MS	By MS/MS	By MS/MS	By MS/MS	By MS/MS	By MS/MS	17786000000	13857000000	10109000000	8.4288e+09	11325000000	7.2191e+09
O09174	O09174	Alpha-methylacyl-CoA racemase	Amacr	sp|O09174|AMACR_MOUSE Alpha-methylacyl-CoA racemase OS=Mus musculus OX=10090 GN=Amacr PE=1 SV=4	1	23	23	71.7	71.7	41.704	381	0	323.31	By MS/MS	By MS/MS	By MS/MS	By MS/MS	By MS/MS	By MS/MS	2821400000	3.6594e+09	3.6998e+09	3.2837e+09	3.4412e+09	2242000000
O35074	O35074	Prostacyclin synthase	Ptgis	sp|O35074|PTGIS_MOUSE Prostacyclin synthase OS=Mus musculus OX=10090 GN=Ptgis PE=1 SV=1	1	6	6	13.8	13.8	57.046	501	0	10.808	By MS/MS	By MS/MS	By MS/MS	By MS/MS	By MS/MS	By MS/MS	8623000	12360000	20582000	64725000	60405000	62272000
O35114	O35114	Lysosome membrane protein 2	Scarb2	sp|O35114|SCRB2_MOUSE Lysosome membrane protein 2 OS=Mus musculus OX=10090 GN=Scarb2 PE=1 SV=3	1	6	6	17.8	17.8	54.043	478	0	65.314	By MS/MS	By MS/MS	By MS/MS	By MS/MS	By MS/MS	By MS/MS	356160000	278560000	186590000	290100000	195240000	340580000
O35127	O35127	Protein C10	Grcc10	sp|O35127|C10_MOUSE Protein C10 OS=Mus musculus OX=10090 GN=Grcc10 PE=1 SV=1	1	2	2	26.2	26.2	13.194	126	0.00056196	4.8307	By matching	By MS/MS	By matching	By MS/MS	By MS/MS	By MS/MS	17560000	15400000	10899000	22665000	26332000	18518000
O35129	O35129	Prohibitin-2	Phb2	sp|O35129|PHB2_MOUSE Prohibitin-2 OS=Mus musculus OX=10090 GN=Phb2 PE=1 SV=1	1	17	17	64.9	64.9	33.296	299	0	201.61	By MS/MS	By MS/MS	By MS/MS	By MS/MS	By MS/MS	By MS/MS	4520300000	4963800000	4.1718e+09	5099600000	5070200000	3.2865e+09
O35143	O35143	ATPase inhibitor, mitochondrial	Atpif1	sp|O35143|ATIF1_MOUSE ATPase inhibitor, mitochondrial OS=Mus musculus OX=10090 GN=Atp5if1 PE=1 SV=2	1	2	2	22.6	22.6	12.159	106	0.0074592	1.9687	By matching	By MS/MS	By MS/MS	By MS/MS	By matching	By MS/MS	2428900	1967700	1191600	3059600	5777600	3328400
O35166	O35166	Golgi SNAP receptor complex member 2	Gosr2	sp|O35166|GOSR2_MOUSE Golgi SNAP receptor complex member 2 OS=Mus musculus OX=10090 GN=Gosr2 PE=1 SV=2	1	6	6	40.6	40.6	24.725	212	0	29.479	By MS/MS	By MS/MS	By MS/MS	By MS/MS	By MS/MS	By MS/MS	119530000	142160000	109600000	245940000	108160000	79550000
O35215	O35215	D-dopachrome decarboxylase	Ddt	sp|O35215|DOPD_MOUSE D-dopachrome decarboxylase OS=Mus musculus OX=10090 GN=Ddt PE=1 SV=3	1	10	10	86.4	86.4	13.077	118	0	64.69	By MS/MS	By MS/MS	By MS/MS	By MS/MS	By MS/MS	By MS/MS	5761800000	7.2684e+09	5625000000	5406000000	5464900000	4.0518e+09
O35218	O35218	Cleavage and polyadenylation specificity factor subunit 2	Cpsf2	sp|O35218|CPSF2_MOUSE Cleavage and polyadenylation specificity factor subunit 2 OS=Mus musculus OX=10090 GN=Cpsf2 PE=1 SV=1	1	3	3	5	5	88.382	782	0.00080472	3.8704		By MS/MS	By MS/MS	By MS/MS	By MS/MS	By MS/MS	0	18304000	22126000	21211000	18670000	21453000
O35226	O35226	26S proteasome non-ATPase regulatory subunit 4	Psmd4	sp|O35226|PSMD4_MOUSE 26S proteasome non-ATPase regulatory subunit 4 OS=Mus musculus OX=10090 GN=Psmd4 PE=1 SV=1	1	11	11	32.2	32.2	40.703	376	0	59.438	By MS/MS	By MS/MS	By MS/MS	By MS/MS	By MS/MS	By MS/MS	932690000	848390000	797670000	538790000	1.065e+09	435720000
O35239	O35239	Tyrosine-protein phosphatase non-receptor type 9	Ptpn9	sp|O35239|PTN9_MOUSE Tyrosine-protein phosphatase non-receptor type 9 OS=Mus musculus OX=10090 GN=Ptpn9 PE=1 SV=2	1	2	2	3.4	3.4	67.969	593	0.0010647	3.7859	By MS/MS	By MS/MS	By MS/MS	By MS/MS	By MS/MS	By MS/MS	20676000	16649000	15806000	16637000	24506000	16362000
O35250	O35250	Exocyst complex component 7	Exoc7	sp|O35250|EXOC7_MOUSE Exocyst complex component 7 OS=Mus musculus OX=10090 GN=Exoc7 PE=1 SV=2	1	4	4	7.6	7.6	79.959	697	0.0010554	3.6669	By MS/MS	By MS/MS	By matching	By MS/MS	By MS/MS	By MS/MS	20014000	3503900	10357000	5771300	18081000	4379400
O35286	O35286	Pre-mRNA-splicing factor ATP-dependent RNA helicase DHX15	Dhx15	sp|O35286|DHX15_MOUSE ATP-dependent RNA helicase DHX15 OS=Mus musculus OX=10090 GN=Dhx15 PE=1 SV=2	1	21	21	31.1	31.1	91.006	795	0	65.063	By MS/MS	By MS/MS	By MS/MS	By MS/MS	By MS/MS	By MS/MS	473880000	353260000	367470000	729240000	580230000	483310000
O35295;Q8R4E6	O35295	Transcriptional activator protein Pur-beta	Purb	sp|O35295|PURB_MOUSE Transcriptional activator protein Pur-beta OS=Mus musculus OX=10090 GN=Purb PE=1 SV=3	2	6	6	40.4	40.4	33.901	324	0	276.73	By MS/MS	By MS/MS	By MS/MS	By MS/MS	By MS/MS	By MS/MS	218900000	172170000	201900000	171020000	169900000	139770000
O35309	O35309	N-myc-interactor	Nmi	sp|O35309|NMI_MOUSE N-myc-interactor OS=Mus musculus OX=10090 GN=Nmi PE=1 SV=1	1	6	6	22	22	35.235	314	0	12.817	By MS/MS	By MS/MS	By MS/MS	By MS/MS	By MS/MS	By MS/MS	176740000	98741000	62337000	80580000	98753000	76815000
O35316	O35316	Sodium- and chloride-dependent taurine transporter	Slc6a6	sp|O35316|SC6A6_MOUSE Sodium- and chloride-dependent taurine transporter OS=Mus musculus OX=10090 GN=Slc6a6 PE=1 SV=2	1	1	1	2.7	2.7	69.855	621	0.00080602	3.9077	By MS/MS	By MS/MS	By MS/MS	By MS/MS	By MS/MS	By MS/MS	8698900	3448200	8121700	5556300	31496000	15801000
O35326	O35326	Serine/arginine-rich splicing factor 5	Srsf5	sp|O35326|SRSF5_MOUSE Serine/arginine-rich splicing factor 5 OS=Mus musculus OX=10090 GN=Srsf5 PE=1 SV=2	1	5	4	18.2	14.9	30.891	269	0	8.668	By MS/MS	By MS/MS	By MS/MS	By MS/MS	By MS/MS	By MS/MS	120850000	117520000	89745000	127640000	153110000	149490000
O35343	O35343	Importin subunit alpha-3	Kpna4	sp|O35343|IMA3_MOUSE Importin subunit alpha-3 OS=Mus musculus OX=10090 GN=Kpna4 PE=1 SV=1	1	4	3	14.4	9	57.922	521	0	9.833	By MS/MS	By MS/MS	By MS/MS	By MS/MS	By MS/MS	By MS/MS	72275000	54626000	54460000	49686000	72685000	46232000
O35344	O35344	Importin subunit alpha-4	Kpna3	sp|O35344|IMA4_MOUSE Importin subunit alpha-4 OS=Mus musculus OX=10090 GN=Kpna3 PE=1 SV=1	1	6	5	18.6	13.2	57.772	521	0	30.981	By MS/MS	By MS/MS	By MS/MS	By MS/MS	By MS/MS	By MS/MS	95751000	125650000	87740000	91725000	127630000	87474000
O35345	O35345	Importin subunit alpha-7	Kpna6	sp|O35345|IMA7_MOUSE Importin subunit alpha-7 OS=Mus musculus OX=10090 GN=Kpna6 PE=1 SV=2	1	5	3	12.5	7.8	59.964	536	0	12.595	By MS/MS	By MS/MS	By MS/MS	By MS/MS	By MS/MS	By MS/MS	54303000	58559000	41401000	77482000	94752000	75267000
O35350	O35350	Calpain-1 catalytic subunit	Capn1	sp|O35350|CAN1_MOUSE Calpain-1 catalytic subunit OS=Mus musculus OX=10090 GN=Capn1 PE=1 SV=1	1	14	14	26.9	26.9	82.105	713	0	46.337	By MS/MS	By MS/MS	By MS/MS	By MS/MS	By MS/MS	By MS/MS	331810000	236250000	255590000	184390000	253090000	235220000
O35381;Q64G17	O35381	Acidic leucine-rich nuclear phosphoprotein 32 family member A	Anp32a	sp|O35381|AN32A_MOUSE Acidic leucine-rich nuclear phosphoprotein 32 family member A OS=Mus musculus OX=10090 GN=Anp32a PE=1 SV=1	2	11	9	32	28.7	28.537	247	0	97.685	By MS/MS	By MS/MS	By MS/MS	By MS/MS	By MS/MS	By MS/MS	1258200000	1139800000	1.0609e+09	1167500000	1330000000	1178500000
O35382	O35382	Exocyst complex component 4	Exoc4	sp|O35382|EXOC4_MOUSE Exocyst complex component 4 OS=Mus musculus OX=10090 GN=Exoc4 PE=1 SV=2	1	7	7	9.7	9.7	110.54	975	0	31.327	By MS/MS	By MS/MS	By MS/MS	By MS/MS	By MS/MS	By MS/MS	49340000	27081000	42494000	70559000	74231000	51788000
O35386	O35386	Phytanoyl-CoA dioxygenase, peroxisomal	Phyh	sp|O35386|PAHX_MOUSE Phytanoyl-CoA dioxygenase, peroxisomal OS=Mus musculus OX=10090 GN=Phyh PE=1 SV=1	1	12	12	46.4	46.4	38.607	338	0	77.88	By MS/MS	By MS/MS	By MS/MS	By MS/MS	By MS/MS	By MS/MS	1.6907e+09	2526300000	2230800000	784250000	370580000	487980000
O35387	O35387	HCLS1-associated protein X-1	Hax1	sp|O35387|HAX1_MOUSE HCLS1-associated protein X-1 OS=Mus musculus OX=10090 GN=Hax1 PE=1 SV=1	1	6	6	28.6	28.6	31.654	280	0	20.741	By MS/MS	By MS/MS	By MS/MS	By MS/MS	By MS/MS	By MS/MS	95281000	51693000	90877000	141420000	120180000	134310000
O35405	O35405	Phospholipase D3	Pld3	sp|O35405|PLD3_MOUSE 5-3 exonuclease PLD3 OS=Mus musculus OX=10090 GN=Pld3 PE=1 SV=1	1	3	3	6.4	6.4	54.388	488	0.00029499	6.0004	By MS/MS	By MS/MS	By MS/MS	By MS/MS	By MS/MS	By MS/MS	8036700	8304400	27991000	51700000	83885000	115150000
O35423	O35423	Serine--pyruvate aminotransferase, mitochondrial	Agxt	sp|O35423|AGT1_MOUSE Alanine--glyoxylate aminotransferase OS=Mus musculus OX=10090 GN=Agxt PE=1 SV=3	1	13	13	33.3	33.3	45.912	414	0	73.069	By MS/MS	By MS/MS	By MS/MS	By MS/MS	By MS/MS	By MS/MS	3.1643e+09	2643000000	2411800000	2468900000	4.0812e+09	1.9205e+09
O35435	O35435	Dihydroorotate dehydrogenase (quinone), mitochondrial	Dhodh	sp|O35435|PYRD_MOUSE Dihydroorotate dehydrogenase (quinone), mitochondrial OS=Mus musculus OX=10090 GN=Dhodh PE=1 SV=2	1	4	4	17.5	17.5	42.699	395	0	11.936	By MS/MS	By MS/MS	By MS/MS	By MS/MS	By MS/MS	By MS/MS	46355000	57815000	59219000	30948000	33898000	24018000
O35445	O35445	E3 ubiquitin-protein ligase RNF5	Rnf5	sp|O35445|RNF5_MOUSE E3 ubiquitin-protein ligase RNF5 OS=Mus musculus OX=10090 GN=Rnf5 PE=1 SV=1	1	2	2	17.8	17.8	19.837	180	0.005913	2.1538	By MS/MS	By matching	By MS/MS	By matching	By MS/MS	By matching	42152000	26506000	36774000	40762000	22243000	24808000
O35453	O35453	Serine protease hepsin;Serine protease hepsin non-catalytic chain;Serine protease hepsin catalytic chain	Hpn	sp|O35453|HEPS_MOUSE Serine protease hepsin OS=Mus musculus OX=10090 GN=Hpn PE=1 SV=3	1	5	5	15.8	15.8	46.821	436	0	20.759	By MS/MS	By MS/MS	By MS/MS	By MS/MS	By matching	By MS/MS	60378000	77967000	52412000	44541000	27261000	28692000
O35459	O35459	Delta(3,5)-Delta(2,4)-dienoyl-CoA isomerase, mitochondrial	Ech1	sp|O35459|ECH1_MOUSE Delta(3,5)-Delta(2,4)-dienoyl-CoA isomerase, mitochondrial OS=Mus musculus OX=10090 GN=Ech1 PE=1 SV=1	1	15	15	62.7	62.7	36.118	327	0	320.16	By MS/MS	By MS/MS	By MS/MS	By MS/MS	By MS/MS	By MS/MS	2.0192e+09	2206100000	2580000000	2777200000	2335700000	1.9311e+09
O35465	O35465	Peptidyl-prolyl cis-trans isomerase FKBP8	Fkbp8	sp|O35465|FKBP8_MOUSE Peptidyl-prolyl cis-trans isomerase FKBP8 OS=Mus musculus OX=10090 GN=Fkbp8 PE=1 SV=2	1	5	5	18.4	18.4	43.528	402	0	173.44	By MS/MS	By MS/MS	By MS/MS	By MS/MS	By MS/MS	By MS/MS	458770000	426130000	300060000	480820000	251760000	219070000
O35488	O35488	Very long-chain acyl-CoA synthetase	Slc27a2	sp|O35488|S27A2_MOUSE Long-chain fatty acid transport protein 2 OS=Mus musculus OX=10090 GN=Slc27a2 PE=1 SV=2	1	43	43	54.5	54.5	70.422	620	0	323.31	By MS/MS	By MS/MS	By MS/MS	By MS/MS	By MS/MS	By MS/MS	7.7437e+09	8.5289e+09	7.5959e+09	7.7844e+09	5406900000	3.8606e+09
O35490	O35490	Betaine--homocysteine S-methyltransferase 1	Bhmt	sp|O35490|BHMT1_MOUSE Betaine--homocysteine S-methyltransferase 1 OS=Mus musculus OX=10090 GN=Bhmt PE=1 SV=1	1	37	33	86	77.9	45.02	407	0	323.31	By MS/MS	By MS/MS	By MS/MS	By MS/MS	By MS/MS	By MS/MS	84357000000	84171000000	68792000000	73437000000	55925000000	59487000000
O35516	O35516	Neurogenic locus notch homolog protein 2;Notch 2 extracellular truncation;Notch 2 intracellular domain	Notch2	sp|O35516|NOTC2_MOUSE Neurogenic locus notch homolog protein 2 OS=Mus musculus OX=10090 GN=Notch2 PE=1 SV=2	1	2	2	1.8	1.8	265.63	2473	0.0045389	2.2772	By MS/MS	By MS/MS	By MS/MS	By MS/MS	By matching	By matching	29383000	25654000	46062000	15805000	41745000	15018000
O35551	O35551	Rab GTPase-binding effector protein 1	Rabep1	sp|O35551|RABE1_MOUSE Rab GTPase-binding effector protein 1 OS=Mus musculus OX=10090 GN=Rabep1 PE=1 SV=2	1	3	3	4.2	4.2	99.523	862	0.00029146	5.6413	By MS/MS		By MS/MS	By matching	By MS/MS	By matching	23083000	0	8717600	3597100	17030000	3003300
O35593	O35593	26S proteasome non-ATPase regulatory subunit 14	Psmd14	sp|O35593|PSDE_MOUSE 26S proteasome non-ATPase regulatory subunit 14 OS=Mus musculus OX=10090 GN=Psmd14 PE=1 SV=2	1	8	8	41.9	41.9	34.577	310	0	90.256	By MS/MS	By MS/MS	By MS/MS	By MS/MS	By MS/MS	By MS/MS	860460000	687190000	617870000	450360000	743230000	422940000
O35598	O35598	Disintegrin and metalloproteinase domain-containing protein 10	Adam10	sp|O35598|ADA10_MOUSE Disintegrin and metalloproteinase domain-containing protein 10 OS=Mus musculus OX=10090 GN=Adam10 PE=1 SV=2	1	4	4	9.2	9.2	83.967	749	0	13.436	By MS/MS	By MS/MS	By MS/MS	By MS/MS	By MS/MS	By MS/MS	27580000	22484000	30995000	53708000	24908000	50071000
O35601	O35601	FYN-binding protein	Fyb	sp|O35601|FYB1_MOUSE FYN-binding protein 1 OS=Mus musculus OX=10090 GN=Fyb1 PE=1 SV=2	1	2	2	3.5	3.5	90.054	819	0.004552	2.3148	By MS/MS		By matching	By MS/MS	By MS/MS	By MS/MS	19745000	0	4345700	19365000	8972800	9191900
O35604	O35604	Niemann-Pick C1 protein	Npc1	sp|O35604|NPC1_MOUSE NPC intracellular cholesterol transporter 1 OS=Mus musculus OX=10090 GN=Npc1 PE=1 SV=2	1	4	4	3.5	3.5	142.88	1277	0.00029525	6.0829	By MS/MS	By MS/MS	By MS/MS	By MS/MS	By MS/MS	By MS/MS	70211000	31052000	44006000	63302000	51542000	61131000
O35609	O35609	Secretory carrier-associated membrane protein 3	Scamp3	sp|O35609|SCAM3_MOUSE Secretory carrier-associated membrane protein 3 OS=Mus musculus OX=10090 GN=Scamp3 PE=1 SV=3	1	4	4	18.6	18.6	38.458	349	0	68.627	By MS/MS	By MS/MS	By MS/MS	By MS/MS	By MS/MS	By MS/MS	143550000	174210000	209460000	58715000	166350000	131630000
O35632	O35632	Hyaluronidase-2	Hyal2	sp|O35632|HYAL2_MOUSE Hyaluronidase-2 OS=Mus musculus OX=10090 GN=Hyal2 PE=1 SV=2	1	2	2	10.8	10.8	53.617	473	0	7.4037	By MS/MS			By MS/MS	By matching	By MS/MS	26367000	0	0	47553000	26860000	13491000
O35638	O35638	Cohesin subunit SA-2	Stag2	sp|O35638|STAG2_MOUSE Cohesin subunit SA-2 OS=Mus musculus OX=10090 GN=Stag2 PE=1 SV=3	1	3	2	2.3	1.7	141.28	1231	0.0010352	3.3732	By MS/MS	By MS/MS	By MS/MS	By MS/MS	By MS/MS	By MS/MS	29211000	32152000	40860000	37999000	33225000	39941000
O35639	O35639	Annexin A3	Anxa3	sp|O35639|ANXA3_MOUSE Annexin A3 OS=Mus musculus OX=10090 GN=Anxa3 PE=1 SV=4	1	16	16	48	48	36.384	323	0	113.75	By MS/MS	By MS/MS	By MS/MS	By MS/MS	By MS/MS	By MS/MS	256970000	170230000	183740000	715340000	604930000	831660000
O35643	O35643	AP-1 complex subunit beta-1	Ap1b1	sp|O35643|AP1B1_MOUSE AP-1 complex subunit beta-1 OS=Mus musculus OX=10090 GN=Ap1b1 PE=1 SV=2	1	36	23	48.5	32.4	103.93	943	0	92.734	By MS/MS	By MS/MS	By MS/MS	By MS/MS	By MS/MS	By MS/MS	1.0101e+09	803330000	952190000	811200000	796230000	853350000
O35657	O35657	Sialidase-1	Neu1	sp|O35657|NEUR1_MOUSE Sialidase-1 OS=Mus musculus OX=10090 GN=Neu1 PE=1 SV=1	1	2	2	4.6	4.6	44.591	409	0.0026934	2.5407	By MS/MS	By MS/MS	By MS/MS	By MS/MS	By MS/MS	By MS/MS	19370000	28313000	11478000	23040000	23639000	23214000
O35658	O35658	Complement component 1 Q subcomponent-binding protein, mitochondrial	C1qbp	sp|O35658|C1QBP_MOUSE Complement component 1 Q subcomponent-binding protein, mitochondrial OS=Mus musculus OX=10090 GN=C1qbp PE=1 SV=1	1	5	5	25.2	25.2	31.013	278	0	124.71	By MS/MS	By MS/MS	By MS/MS	By MS/MS	By MS/MS	By MS/MS	175270000	285410000	266120000	277900000	240410000	272770000
O35660	O35660	Glutathione S-transferase Mu 6	Gstm6	sp|O35660|GSTM6_MOUSE Glutathione S-transferase Mu 6 OS=Mus musculus OX=10090 GN=Gstm6 PE=1 SV=4	1	17	10	64.7	47.2	25.621	218	0	55.298	By MS/MS	By MS/MS	By MS/MS	By MS/MS	By MS/MS	By MS/MS	770640000	487840000	372350000	304610000	757820000	319420000
O35678	O35678	Monoglyceride lipase	Mgll	sp|O35678|MGLL_MOUSE Monoglyceride lipase OS=Mus musculus OX=10090 GN=Mgll PE=1 SV=1	1	14	14	62	62	33.387	303	0	64.601	By MS/MS	By MS/MS	By MS/MS	By MS/MS	By MS/MS	By MS/MS	249280000	385420000	314270000	204910000	410600000	78999000
O35680	O35680	28S ribosomal protein S12, mitochondrial	Mrps12	sp|O35680|RT12_MOUSE Small ribosomal subunit protein uS12m OS=Mus musculus OX=10090 GN=Mrps12 PE=1 SV=1	1	1	1	7.9	7.9	15.437	139	0.0022135	2.5995				By MS/MS	By matching	By matching	0	0	0	50683000	50595000	26103000
O35683	O35683	NADH dehydrogenase [ubiquinone] 1 alpha subcomplex subunit 1	Ndufa1	sp|O35683|NDUA1_MOUSE NADH dehydrogenase [ubiquinone] 1 alpha subcomplex subunit 1 OS=Mus musculus OX=10090 GN=Ndufa1 PE=1 SV=1	1	2	2	17.1	17.1	8.1384	70	0	13.263	By MS/MS	By MS/MS	By MS/MS	By MS/MS	By MS/MS	By MS/MS	75190000	70462000	30358000	67300000	81057000	88567000
O35685	O35685	Nuclear migration protein nudC	Nudc	sp|O35685|NUDC_MOUSE Nuclear migration protein nudC OS=Mus musculus OX=10090 GN=Nudc PE=1 SV=1	1	10	10	35.2	35.2	38.358	332	0	28.818	By MS/MS	By MS/MS	By MS/MS	By MS/MS	By MS/MS	By MS/MS	252320000	186790000	209920000	149950000	250950000	218940000
O35691	O35691	Pinin	Pnn	sp|O35691|PININ_MOUSE Pinin OS=Mus musculus OX=10090 GN=Pnn PE=1 SV=4	1	7	7	13.5	13.5	82.435	725	0	18.218	By MS/MS	By MS/MS	By MS/MS	By MS/MS	By MS/MS	By MS/MS	71096000	103970000	91286000	135360000	61102000	117170000
O35704	O35704	Serine palmitoyltransferase 1	Sptlc1	sp|O35704|SPTC1_MOUSE Serine palmitoyltransferase 1 OS=Mus musculus OX=10090 GN=Sptlc1 PE=1 SV=2	1	4	4	10.1	10.1	52.534	473	0	15.081	By MS/MS	By matching	By matching	By MS/MS	By MS/MS	By MS/MS	10850000	12849000	4308100	51871000	55512000	66731000
O35711	O35711	Liprin-beta-2	Ppfibp2	sp|O35711|LIPB2_MOUSE Liprin-beta-2 OS=Mus musculus OX=10090 GN=Ppfibp2 PE=1 SV=3	1	7	7	13.4	13.4	98.752	882	0	40.172	By MS/MS	By MS/MS	By MS/MS	By MS/MS	By MS/MS	By MS/MS	63491000	68802000	64602000	38396000	57187000	28218000
O35728	O35728	Cytochrome P450 4A14	Cyp4a14	sp|O35728|CP4AE_MOUSE Cytochrome P450 4A14 OS=Mus musculus OX=10090 GN=Cyp4a14 PE=1 SV=1	1	18	14	39.4	32.1	58.719	507	0	131.65	By matching	By MS/MS	By MS/MS	By MS/MS	By MS/MS	By MS/MS	0	21383000	2631800	784370000	853140000	1.0204e+09
O35737	O35737	Heterogeneous nuclear ribonucleoprotein H;Heterogeneous nuclear ribonucleoprotein H, N-terminally processed	Hnrnph1	sp|O35737|HNRH1_MOUSE Heterogeneous nuclear ribonucleoprotein H OS=Mus musculus OX=10090 GN=Hnrnph1 PE=1 SV=3	1	11	6	38.1	21.4	49.199	449	0	204.06	By MS/MS	By MS/MS	By MS/MS	By MS/MS	By MS/MS	By MS/MS	696550000	743460000	549320000	910140000	860140000	819100000
O35744;Q91Z98	O35744	Chitinase-like protein 3	Chil3	sp|O35744|CHIL3_MOUSE Chitinase-like protein 3 OS=Mus musculus OX=10090 GN=Chil3 PE=1 SV=2	2	12	12	43.7	43.7	44.458	398	0	70.216	By MS/MS	By MS/MS	By MS/MS	By MS/MS	By MS/MS	By MS/MS	154750000	42148000	93302000	160680000	824500000	417090000
O35841	O35841	Apoptosis inhibitor 5	Api5	sp|O35841|API5_MOUSE Apoptosis inhibitor 5 OS=Mus musculus OX=10090 GN=Api5 PE=1 SV=2	1	11	11	25.6	25.6	56.784	504	0	58.343	By MS/MS	By MS/MS	By MS/MS	By MS/MS	By MS/MS	By MS/MS	218760000	208360000	242060000	300750000	414700000	211840000
O35857	O35857	Mitochondrial import inner membrane translocase subunit TIM44	Timm44	sp|O35857|TIM44_MOUSE Mitochondrial import inner membrane translocase subunit TIM44 OS=Mus musculus OX=10090 GN=Timm44 PE=1 SV=2	1	21	21	44	44	51.091	452	0	154.63	By MS/MS	By MS/MS	By MS/MS	By MS/MS	By MS/MS	By MS/MS	846940000	885500000	814100000	856180000	878650000	475580000
O35864	O35864	COP9 signalosome complex subunit 5	Cops5	sp|O35864|CSN5_MOUSE COP9 signalosome complex subunit 5 OS=Mus musculus OX=10090 GN=Cops5 PE=1 SV=3	1	7	7	28.1	28.1	37.548	334	0	24.363	By MS/MS	By MS/MS	By MS/MS	By MS/MS	By MS/MS	By MS/MS	96427000	131310000	135780000	88561000	76128000	104920000
O35874	O35874	Neutral amino acid transporter A	Slc1a4	sp|O35874|SATT_MOUSE Neutral amino acid transporter A OS=Mus musculus OX=10090 GN=Slc1a4 PE=1 SV=1	1	1	1	3.8	3.8	56.061	532	0.0010293	3.265						By MS/MS	0	0	0	0	0	8677400
O35887	O35887	Calumenin	Calu	sp|O35887|CALU_MOUSE Calumenin OS=Mus musculus OX=10090 GN=Calu PE=1 SV=1	1	13	13	47.9	47.9	37.063	315	0	168.37	By MS/MS	By MS/MS	By MS/MS	By MS/MS	By MS/MS	By MS/MS	728200000	644930000	731070000	882870000	902490000	1174200000
O35900	O35900	U6 snRNA-associated Sm-like protein LSm2	Lsm2	sp|O35900|LSM2_MOUSE U6 snRNA-associated Sm-like protein LSm2 OS=Mus musculus OX=10090 GN=Lsm2 PE=1 SV=1	1	2	2	28.4	28.4	10.834	95	0	6.5303	By MS/MS	By MS/MS	By MS/MS	By MS/MS	By MS/MS	By MS/MS	65955000	15622000	70104000	58601000	63897000	21460000
O35943	O35943	Frataxin, mitochondrial;Frataxin intermediate form;Frataxin mature form	Fxn	sp|O35943|FRDA_MOUSE Frataxin, mitochondrial OS=Mus musculus OX=10090 GN=Fxn PE=1 SV=1	1	4	4	28	28	22.924	207	0	28.199	By MS/MS	By MS/MS	By MS/MS	By MS/MS	By MS/MS	By MS/MS	275630000	278560000	283000000	413460000	371510000	86493000
O35945;Q9JHW9	O35945	Aldehyde dehydrogenase, cytosolic 1	Aldh1a7	sp|O35945|AL1A7_MOUSE Aldehyde dehydrogenase, cytosolic 1 OS=Mus musculus OX=10090 GN=Aldh1a7 PE=1 SV=1	2	36	22	75.6	52.5	54.587	501	0	323.31	By MS/MS	By MS/MS	By MS/MS	By MS/MS	By MS/MS	By MS/MS	7.7545e+09	8787700000	7.1712e+09	6.1654e+09	8.4312e+09	5078100000
O35955	O35955	Proteasome subunit beta type-10	Psmb10	sp|O35955|PSB10_MOUSE Proteasome subunit beta type-10 OS=Mus musculus OX=10090 GN=Psmb10 PE=1 SV=1	1	5	5	22.7	22.7	29.063	273	0	19.171	By MS/MS	By MS/MS	By MS/MS	By MS/MS	By MS/MS	By MS/MS	300430000	102730000	72173000	117010000	84772000	99789000
O35969	O35969	Guanidinoacetate N-methyltransferase	Gamt	sp|O35969|GAMT_MOUSE Guanidinoacetate N-methyltransferase OS=Mus musculus OX=10090 GN=Gamt PE=1 SV=1	1	12	12	85.6	85.6	26.336	236	0	140.02	By MS/MS	By MS/MS	By MS/MS	By MS/MS	By MS/MS	By MS/MS	1.8373e+09	2.0209e+09	1447300000	1389000000	1347600000	1.0088e+09
O35972	O35972	39S ribosomal protein L23, mitochondrial	Mrpl23	sp|O35972|RM23_MOUSE Large ribosomal subunit protein uL23m OS=Mus musculus OX=10090 GN=Mrpl23 PE=1 SV=1	1	4	4	44.5	44.5	17.121	146	0	50.007	By MS/MS	By MS/MS	By MS/MS	By MS/MS	By MS/MS	By MS/MS	128970000	73285000	101940000	138600000	121520000	107230000
O54692	O54692	Centromere/kinetochore protein zw10 homolog	Zw10	sp|O54692|ZW10_MOUSE Centromere/kinetochore protein zw10 homolog OS=Mus musculus OX=10090 GN=Zw10 PE=1 SV=3	1	3	3	5.8	5.8	88.062	779	0	8.4482	By MS/MS	By MS/MS	By MS/MS	By MS/MS	By MS/MS	By MS/MS	8600900	14459000	13088000	29475000	14388000	11251000
O54724	O54724	Polymerase I and transcript release factor	Ptrf	sp|O54724|CAVN1_MOUSE Caveolae-associated protein 1 OS=Mus musculus OX=10090 GN=Cavin1 PE=1 SV=1	1	6	6	23	23	43.953	392	0	19.265	By MS/MS	By MS/MS	By MS/MS	By MS/MS	By MS/MS	By MS/MS	54121000	26193000	57772000	81561000	115630000	109710000
O54734	O54734	Dolichyl-diphosphooligosaccharide--protein glycosyltransferase 48 kDa subunit	Ddost	sp|O54734|OST48_MOUSE Dolichyl-diphosphooligosaccharide--protein glycosyltransferase 48 kDa subunit OS=Mus musculus OX=10090 GN=Ddost PE=1 SV=2	1	16	16	59	59	49.027	441	0	323.31	By MS/MS	By MS/MS	By MS/MS	By MS/MS	By MS/MS	By MS/MS	3.3452e+09	3.25e+09	3.5481e+09	3.4576e+09	3.1993e+09	2.9524e+09
O54749	O54749	Cytochrome P450 2J5	Cyp2j5	sp|O54749|CP2J5_MOUSE Cytochrome P450 2J5 OS=Mus musculus OX=10090 GN=Cyp2j5 PE=1 SV=1	1	21	18	46.3	44.1	57.783	501	0	220.66	By MS/MS	By MS/MS	By MS/MS	By MS/MS	By MS/MS	By MS/MS	1381000000	1432600000	1.0514e+09	392720000	400320000	345830000
O54750	O54750	Cytochrome P450 2J6	Cyp2j6	sp|O54750|CP2J6_MOUSE Cytochrome P450 2J6 OS=Mus musculus OX=10090 GN=Cyp2j6 PE=2 SV=2	1	5	2	10	7.8	57.791	501	0.0010604	3.7396	By MS/MS	By MS/MS	By matching	By MS/MS	By matching	By matching	22079000	18430000	0	8897700	0	0
O54754	O54754	Aldehyde oxidase 1	Aox1	sp|O54754|AOXA_MOUSE Aldehyde oxidase 1 OS=Mus musculus OX=10090 GN=Aox1 PE=1 SV=2	1	28	27	28.3	28.3	146.68	1333	0	132.3	By MS/MS	By MS/MS	By MS/MS	By MS/MS	By MS/MS	By MS/MS	664810000	680980000	864780000	603470000	840970000	403070000
O54774	O54774	AP-3 complex subunit delta-1	Ap3d1	sp|O54774|AP3D1_MOUSE AP-3 complex subunit delta-1 OS=Mus musculus OX=10090 GN=Ap3d1 PE=1 SV=1	1	9	9	9.5	9.5	135.08	1199	0	22.776	By MS/MS	By MS/MS	By MS/MS	By MS/MS	By MS/MS	By MS/MS	114680000	34418000	23848000	74547000	129380000	84478000
O54782	O54782	Epididymis-specific alpha-mannosidase	Man2b2	sp|O54782|MA2B2_MOUSE Epididymis-specific alpha-mannosidase OS=Mus musculus OX=10090 GN=Man2b2 PE=1 SV=2	1	5	5	6	6	115.61	1018	0	10.607	By MS/MS	By MS/MS	By MS/MS	By MS/MS	By MS/MS	By MS/MS	62986000	66557000	51529000	49472000	63089000	90629000
O54784	O54784	Death-associated protein kinase 3	Dapk3	sp|O54784|DAPK3_MOUSE Death-associated protein kinase 3 OS=Mus musculus OX=10090 GN=Dapk3 PE=1 SV=1	1	2	2	7.4	7.4	51.421	448	0.0008	3.8109				By MS/MS	By matching	By MS/MS	0	0	0	6722100	4865300	6661600
O54804	O54804	Choline kinase alpha	Chka	sp|O54804|CHKA_MOUSE Choline kinase alpha OS=Mus musculus OX=10090 GN=Chka PE=1 SV=3	1	4	4	13.5	13.5	51.984	453	0	16.57	By MS/MS	By MS/MS	By MS/MS	By MS/MS	By MS/MS	By MS/MS	16915000	8777200	8635800	13884000	64893000	14397000
O54825	O54825	Bystin	Bysl	sp|O54825|BYST_MOUSE Bystin OS=Mus musculus OX=10090 GN=Bysl PE=1 SV=3	1	2	2	5.5	5.5	49.783	436	0.0040954	2.3656	By matching	By MS/MS	By MS/MS		By MS/MS	By MS/MS	7844100	6514800	4618800	0	17682000	11487000
O54833	O54833	Casein kinase II subunit alpha	Csnk2a2	sp|O54833|CSK22_MOUSE Casein kinase II subunit alpha OS=Mus musculus OX=10090 GN=Csnk2a2 PE=1 SV=1	1	8	8	32.6	32.6	41.215	350	0	29.511	By MS/MS	By MS/MS	By MS/MS	By MS/MS	By MS/MS	By MS/MS	120660000	101060000	54154000	132630000	108060000	154130000
O54865	O54865	Guanylate cyclase soluble subunit beta-1	Gucy1b3	sp|O54865|GCYB1_MOUSE Guanylate cyclase soluble subunit beta-1 OS=Mus musculus OX=10090 GN=Gucy1b1 PE=1 SV=1	1	3	3	5.6	5.6	70.597	620	0	6.3659	By MS/MS	By MS/MS	By MS/MS	By MS/MS	By MS/MS	By MS/MS	17336000	13188000	10257000	52775000	10708000	18944000
O54879	O54879	High mobility group protein B3	Hmgb3	sp|O54879|HMGB3_MOUSE High mobility group protein B3 OS=Mus musculus OX=10090 GN=Hmgb3 PE=1 SV=3	1	4	4	34.5	34.5	23.01	200	0	15.165	By matching	By MS/MS	By MS/MS	By MS/MS	By MS/MS	By MS/MS	9384000	57051000	25302000	64043000	44381000	52365000
O54890	O54890	Integrin beta-3	Itgb3	sp|O54890|ITB3_MOUSE Integrin beta-3 OS=Mus musculus OX=10090 GN=Itgb3 PE=1 SV=2	1	2	2	3.2	3.2	86.738	787	0	16.978		By MS/MS	By matching	By MS/MS	By MS/MS	By MS/MS	0	4106600	4808400	16295000	27666000	25706000
O54904	O54904	Beta-1,3-galactosyltransferase 1	B3galt1	sp|O54904|B3GT1_MOUSE Beta-1,3-galactosyltransferase 1 OS=Mus musculus OX=10090 GN=B3galt1 PE=1 SV=2	1	1	1	2.8	2.8	37.993	326	0.0069995	1.9886	By MS/MS	By MS/MS	By MS/MS	By MS/MS	By matching	By matching	5677200	5922100	0	5601100	2144200	3238100
O54909	O54909		Rdh16	sp|O54909|RDH16_MOUSE Retinol dehydrogenase 16 OS=Mus musculus OX=10090 GN=Rdh16 PE=1 SV=1	1	15	7	51.4	35.3	35.743	317	0	32.465	By MS/MS	By MS/MS	By MS/MS	By MS/MS	By MS/MS	By MS/MS	518900000	347310000	302270000	292110000	518050000	467260000
O54916	O54916	RalBP1-associated Eps domain-containing protein 1	Reps1	sp|O54916|REPS1_MOUSE RalBP1-associated Eps domain-containing protein 1 OS=Mus musculus OX=10090 GN=Reps1 PE=1 SV=2	1	2	1	2.6	1.4	86.518	795	0.0078431	1.8599	By matching	By matching	By matching		By matching	By MS/MS	6196300	4249600	4479200	0	6032800	14528000
O54931	O54931	A-kinase anchor protein 2	Akap2	sp|O54931|AKAP2_MOUSE PALM2-AKAP2 fusion protein OS=Mus musculus OX=10090 GN=Pakap PE=1 SV=4	1	4	4	6.5	6.5	120.79	1089	0	42.262	By MS/MS	By MS/MS	By MS/MS	By MS/MS	By MS/MS	By MS/MS	57820000	68886000	108970000	75367000	92300000	72354000
O54941	O54941	SWI/SNF-related matrix-associated actin-dependent regulator of chromatin subfamily E member 1	Smarce1	sp|O54941|SMCE1_MOUSE SWI/SNF-related matrix-associated actin-dependent regulator of chromatin subfamily E member 1 OS=Mus musculus OX=10090 GN=Smarce1 PE=1 SV=1	1	1	1	3.2	3.2	46.638	411	0.005906	2.1426	By MS/MS	By MS/MS	By MS/MS	By matching	By MS/MS	By MS/MS	8799600	6154200	5710100	12769000	21276000	16265000
O54946;Q9QYI8	O54946;Q9QYI8	DnaJ homolog subfamily B member 6;DnaJ homolog subfamily B member 7	Dnajb6;Dnajb7	sp|O54946|DNJB6_MOUSE DnaJ homolog subfamily B member 6 OS=Mus musculus OX=10090 GN=Dnajb6 PE=1 SV=4;sp|Q9QYI8|DNJB7_MOUSE DnaJ homolog subfamily B member 7 OS=Mus musculus OX=10090 GN=Dnajb7 PE=2 SV=2	2	3	3	14	14	39.807	365	0.0010463	3.5449	By MS/MS	By MS/MS	By matching	By MS/MS	By MS/MS	By MS/MS	7610100	18058000	7238900	16163000	14341000	11583000
O54950	O54950	5-AMP-activated protein kinase subunit gamma-1	Prkag1	sp|O54950|AAKG1_MOUSE 5-AMP-activated protein kinase subunit gamma-1 OS=Mus musculus OX=10090 GN=Prkag1 PE=1 SV=2	1	9	8	39.7	36.7	37.52	330	0	39.322	By MS/MS	By MS/MS	By MS/MS	By MS/MS	By MS/MS	By MS/MS	117390000	112580000	66461000	89056000	161520000	59951000
O54962	O54962	Barrier-to-autointegration factor;Barrier-to-autointegration factor, N-terminally processed	Banf1	sp|O54962|BAF_MOUSE Barrier-to-autointegration factor OS=Mus musculus OX=10090 GN=Banf1 PE=1 SV=1	1	4	4	62.9	62.9	10.102	89	0	37.865	By MS/MS	By MS/MS	By MS/MS	By MS/MS	By MS/MS	By MS/MS	124610000	232400000	183290000	493660000	245110000	282170000
O54984	O54984	ATPase Asna1	Asna1	sp|O54984|GET3_MOUSE ATPase GET3 OS=Mus musculus OX=10090 GN=Get3 PE=1 SV=2	1	6	6	24.1	24.1	38.822	348	0	24.43	By MS/MS	By MS/MS	By MS/MS	By MS/MS	By MS/MS	By MS/MS	132750000	142670000	112710000	240610000	69216000	133330000
O54988	O54988	STE20-like serine/threonine-protein kinase	Slk	sp|O54988|SLK_MOUSE STE20-like serine/threonine-protein kinase OS=Mus musculus OX=10090 GN=Slk PE=1 SV=2	1	6	6	8.4	8.4	141.46	1233	0	48.404	By MS/MS	By MS/MS	By MS/MS	By MS/MS	By MS/MS	By MS/MS	79158000	48447000	100370000	62448000	91288000	73725000
O55013	O55013	Trafficking protein particle complex subunit 3	Trappc3	sp|O55013|TPPC3_MOUSE Trafficking protein particle complex subunit 3 OS=Mus musculus OX=10090 GN=Trappc3 PE=1 SV=1	1	3	3	18.9	18.9	20.302	180	0.0012585	2.9002	By MS/MS	By MS/MS	By MS/MS	By matching	By MS/MS	By MS/MS	76166000	42584000	33145000	39412000	69174000	31346000
O55022	O55022	Membrane-associated progesterone receptor component 1	Pgrmc1	sp|O55022|PGRC1_MOUSE Membrane-associated progesterone receptor component 1 OS=Mus musculus OX=10090 GN=Pgrmc1 PE=1 SV=4	1	14	14	60.5	60.5	21.694	195	0	278.96	By MS/MS	By MS/MS	By MS/MS	By MS/MS	By MS/MS	By MS/MS	7.4867e+09	6.7343e+09	6.1504e+09	4.0778e+09	5301600000	2850400000
O55023	O55023	Inositol monophosphatase 1	Impa1	sp|O55023|IMPA1_MOUSE Inositol monophosphatase 1 OS=Mus musculus OX=10090 GN=Impa1 PE=1 SV=1	1	7	7	19.5	19.5	30.436	277	0	31.805	By MS/MS	By MS/MS	By MS/MS	By MS/MS	By MS/MS	By MS/MS	287230000	132520000	217540000	280810000	317010000	299710000
O55028	O55028	[3-methyl-2-oxobutanoate dehydrogenase [lipoamide]] kinase, mitochondrial	Bckdk	sp|O55028|BCKD_MOUSE Branched-chain alpha-ketoacid dehydrogenase kinase OS=Mus musculus OX=10090 GN=Bckdk PE=1 SV=1	1	4	4	16.3	16.3	46.587	412	0.00028986	5.533	By MS/MS	By MS/MS	By MS/MS	By MS/MS	By MS/MS	By MS/MS	70167000	31705000	31778000	15645000	25090000	10439000
O55029	O55029	Coatomer subunit beta	Copb2	sp|O55029|COPB2_MOUSE Coatomer subunit beta OS=Mus musculus OX=10090 GN=Copb2 PE=1 SV=2	1	26	26	37.3	37.3	102.45	905	0	190.05	By MS/MS	By MS/MS	By MS/MS	By MS/MS	By MS/MS	By MS/MS	1174300000	986790000	904900000	916730000	1234300000	1.0478e+09
O55042	O55042	Alpha-synuclein	Snca	sp|O55042|SYUA_MOUSE Alpha-synuclein OS=Mus musculus OX=10090 GN=Snca PE=1 SV=2	1	3	3	37.9	37.9	14.485	140	0	9.4888	By MS/MS	By MS/MS	By MS/MS	By MS/MS	By MS/MS	By MS/MS	23463000	28159000	24774000	22819000	55309000	40972000
O55060	O55060	Thiopurine S-methyltransferase	Tpmt	sp|O55060|TPMT_MOUSE Thiopurine S-methyltransferase OS=Mus musculus OX=10090 GN=Tpmt PE=1 SV=1	1	14	14	64.6	64.6	27.585	240	0	132.08	By MS/MS	By MS/MS	By MS/MS	By MS/MS	By MS/MS	By MS/MS	757410000	805040000	746200000	663900000	718620000	549730000
O55091	O55091	Protein IMPACT	Impact	sp|O55091|IMPCT_MOUSE Protein IMPACT OS=Mus musculus OX=10090 GN=Impact PE=1 SV=2	1	4	4	14.8	14.8	36.276	318	0	12.043	By MS/MS	By MS/MS	By MS/MS	By matching	By MS/MS	By matching	6260800	40351000	47946000	6862200	42212000	7749900
O55101	O55101	Synaptogyrin-2	Syngr2	sp|O55101|SNG2_MOUSE Synaptogyrin-2 OS=Mus musculus OX=10090 GN=Syngr2 PE=2 SV=1	1	1	1	4.5	4.5	24.778	224	0.00057094	5.1707	By MS/MS	By MS/MS	By matching	By MS/MS	By MS/MS	By MS/MS	13325000	17690000	17208000	27776000	33711000	17932000
O55106	O55106	Striatin	Strn	sp|O55106|STRN_MOUSE Striatin OS=Mus musculus OX=10090 GN=Strn PE=1 SV=2	1	10	10	23.2	23.2	85.965	780	0	17.913	By MS/MS	By MS/MS	By MS/MS	By MS/MS	By MS/MS	By MS/MS	19433000	22577000	14826000	52053000	129770000	99307000
O55111	O55111	Desmoglein-2	Dsg2	sp|O55111|DSG2_MOUSE Desmoglein-2 OS=Mus musculus OX=10090 GN=Dsg2 PE=1 SV=3	1	19	19	29.7	29.7	122.38	1122	0	85.306	By MS/MS	By MS/MS	By MS/MS	By MS/MS	By MS/MS	By MS/MS	302470000	304060000	176380000	210530000	220690000	184370000
O55125	O55125	Protein NipSnap homolog 1	Nipsnap1	sp|O55125|NIPS1_MOUSE Protein NipSnap homolog 1 OS=Mus musculus OX=10090 GN=Nipsnap1 PE=1 SV=1	1	19	19	70.1	70.1	33.363	284	0	323.31	By MS/MS	By MS/MS	By MS/MS	By MS/MS	By MS/MS	By MS/MS	6.7764e+09	6.0354e+09	5.9308e+09	4992400000	5097900000	3.0376e+09
O55126	O55126	Protein NipSnap homolog 2	Gbas	sp|O55126|NIPS2_MOUSE Protein NipSnap homolog 2 OS=Mus musculus OX=10090 GN=Nipsnap2 PE=1 SV=1	1	3	3	15.3	15.3	32.932	281	0	9.3709	By MS/MS	By MS/MS	By MS/MS	By MS/MS	By MS/MS	By MS/MS	32517000	16285000	21846000	53196000	113960000	80375000
O55131;Q9DA97	O55131	Septin-7	Sep7	sp|O55131|SEPT7_MOUSE Septin-7 OS=Mus musculus OX=10090 GN=Septin7 PE=1 SV=1	2	21	20	53	50.9	50.549	436	0	120.82	By MS/MS	By MS/MS	By MS/MS	By MS/MS	By MS/MS	By MS/MS	878320000	823910000	830170000	1.5416e+09	1.4791e+09	1447600000
O55135	O55135	Eukaryotic translation initiation factor 6	Eif6	sp|O55135|IF6_MOUSE Eukaryotic translation initiation factor 6 OS=Mus musculus OX=10090 GN=Eif6 PE=1 SV=2	1	7	7	58.8	58.8	26.511	245	0	117.02	By MS/MS	By MS/MS	By MS/MS	By MS/MS	By MS/MS	By MS/MS	582900000	597050000	657400000	406250000	467530000	920270000
O55137;Q32Q92;Q6Q2Z6	O55137	Acyl-coenzyme A thioesterase 1	Acot1	sp|O55137|ACOT1_MOUSE Acyl-coenzyme A thioesterase 1 OS=Mus musculus OX=10090 GN=Acot1 PE=1 SV=1	3	12	3	33.7	7.2	46.135	419	0	21.731	By MS/MS	By MS/MS	By MS/MS	By MS/MS	By MS/MS	By MS/MS	173960000	158030000	86492000	230920000	240100000	154240000
O55142	O55142	60S ribosomal protein L35a	Rpl35a	sp|O55142|RL35A_MOUSE Large ribosomal subunit protein eL33 OS=Mus musculus OX=10090 GN=Rpl35a PE=1 SV=2	1	6	6	34.5	34.5	12.554	110	0.00029472	5.9798	By MS/MS	By MS/MS	By MS/MS	By MS/MS	By MS/MS	By MS/MS	502030000	411850000	488420000	513990000	442680000	195400000
O55143;Q8R429;Q64518	O55143	Sarcoplasmic/endoplasmic reticulum calcium ATPase 2	Atp2a2	sp|O55143|AT2A2_MOUSE Sarcoplasmic/endoplasmic reticulum calcium ATPase 2 OS=Mus musculus OX=10090 GN=Atp2a2 PE=1 SV=2	3	30	30	37	37	114.86	1044	0	280.43	By MS/MS	By MS/MS	By MS/MS	By MS/MS	By MS/MS	By MS/MS	1.8981e+09	1.5369e+09	1282200000	1432800000	1318700000	1123200000
O55201	O55201	Transcription elongation factor SPT5	Supt5h	sp|O55201|SPT5H_MOUSE Transcription elongation factor SPT5 OS=Mus musculus OX=10090 GN=Supt5h PE=1 SV=1	1	10	10	13.9	13.9	120.66	1082	0	26.298	By MS/MS	By MS/MS	By MS/MS	By MS/MS	By MS/MS	By MS/MS	73868000	89768000	128200000	191990000	203050000	153330000
O55222	O55222	Integrin-linked protein kinase	Ilk	sp|O55222|ILK_MOUSE Integrin-linked protein kinase OS=Mus musculus OX=10090 GN=Ilk PE=1 SV=2	1	17	17	45.6	45.6	51.373	452	0	83.581	By MS/MS	By MS/MS	By MS/MS	By MS/MS	By MS/MS	By MS/MS	475380000	349350000	317330000	686520000	708010000	649080000
O55229	O55229	Choline/ethanolamine kinase	Chkb	sp|O55229|CHKB_MOUSE Choline/ethanolamine kinase OS=Mus musculus OX=10090 GN=Chkb PE=1 SV=3	1	2	2	7.4	7.4	45.126	394	0.0010312	3.287	By MS/MS	By MS/MS	By MS/MS	By MS/MS	By MS/MS	By MS/MS	14473000	10456000	23378000	20875000	8001000	19635000
O55234	O55234	Proteasome subunit beta type-5	Psmb5	sp|O55234|PSB5_MOUSE Proteasome subunit beta type-5 OS=Mus musculus OX=10090 GN=Psmb5 PE=1 SV=3	1	11	11	40.5	40.5	28.532	264	0	43.477	By MS/MS	By MS/MS	By MS/MS	By MS/MS	By MS/MS	By MS/MS	435040000	527470000	685060000	676330000	790110000	596820000
O55239	O55239	Nicotinamide N-methyltransferase	Nnmt	sp|O55239|NNMT_MOUSE Nicotinamide N-methyltransferase OS=Mus musculus OX=10090 GN=Nnmt PE=1 SV=1	1	6	6	30.3	30.3	29.597	264	0	24.09	By MS/MS	By MS/MS	By MS/MS	By MS/MS	By MS/MS	By MS/MS	183110000	127080000	82011000	48778000	69486000	162370000
O55242	O55242	Sigma non-opioid intracellular receptor 1	Sigmar1	sp|O55242|SGMR1_MOUSE Sigma non-opioid intracellular receptor 1 OS=Mus musculus OX=10090 GN=Sigmar1 PE=1 SV=1	1	5	5	37.2	37.2	25.25	223	0	55.374	By MS/MS	By MS/MS	By MS/MS	By MS/MS	By MS/MS	By MS/MS	339700000	243090000	299910000	311810000	262160000	260130000
O70131	O70131	Ninjurin-1	Ninj1	sp|O70131|NINJ1_MOUSE Ninjurin-1 OS=Mus musculus OX=10090 GN=Ninj1 PE=1 SV=1	1	4	4	40.1	40.1	16.555	152	0	18.788	By MS/MS	By MS/MS	By MS/MS	By MS/MS	By MS/MS	By MS/MS	370090000	81799000	65133000	6678200	52375000	36419000
O70133	O70133	ATP-dependent RNA helicase A	Dhx9	sp|O70133|DHX9_MOUSE ATP-dependent RNA helicase A OS=Mus musculus OX=10090 GN=Dhx9 PE=1 SV=2	1	28	28	27.8	27.8	149.47	1380	0	182.97	By MS/MS	By MS/MS	By MS/MS	By MS/MS	By MS/MS	By MS/MS	733370000	713550000	954800000	784870000	785710000	1.013e+09
O70145	O70145	Neutrophil cytosol factor 2	Ncf2	sp|O70145|NCF2_MOUSE Neutrophil cytosol factor 2 OS=Mus musculus OX=10090 GN=Ncf2 PE=1 SV=1	1	3	3	9.3	9.3	59.485	525	0	7.931	By MS/MS	By MS/MS	By matching	By MS/MS	By MS/MS	By MS/MS	23011000	3401800	5063300	13371000	32475000	32823000
O70152	O70152	Dolichol-phosphate mannosyltransferase subunit 1	Dpm1	sp|O70152|DPM1_MOUSE Dolichol-phosphate mannosyltransferase subunit 1 OS=Mus musculus OX=10090 GN=Dpm1 PE=1 SV=1	1	5	5	27.7	27.7	29.174	260	0	10.396	By MS/MS	By MS/MS	By MS/MS	By matching	By MS/MS	By MS/MS	63330000	63119000	45228000	22732000	106590000	41459000
O70172	O70172	Phosphatidylinositol 5-phosphate 4-kinase type-2 alpha	Pip4k2a	sp|O70172|PI42A_MOUSE Phosphatidylinositol 5-phosphate 4-kinase type-2 alpha OS=Mus musculus OX=10090 GN=Pip4k2a PE=1 SV=1	1	5	2	14.6	5.7	46.151	405	0.0005475	4.358	By matching	By matching	By matching	By matching	By matching	By MS/MS	33523000	0	0	0	0	33444000
O70194	O70194	Eukaryotic translation initiation factor 3 subunit D	Eif3d	sp|O70194|EIF3D_MOUSE Eukaryotic translation initiation factor 3 subunit D OS=Mus musculus OX=10090 GN=Eif3d PE=1 SV=2	1	19	19	52.6	52.6	63.988	548	0	132.38	By MS/MS	By MS/MS	By MS/MS	By MS/MS	By MS/MS	By MS/MS	778410000	617690000	758610000	718250000	678570000	630410000
O70200	O70200	Allograft inflammatory factor 1	Aif1	sp|O70200|AIF1_MOUSE Allograft inflammatory factor 1 OS=Mus musculus OX=10090 GN=Aif1 PE=1 SV=1	1	2	2	26.5	26.5	16.91	147	0	58.735	By MS/MS		By MS/MS	By MS/MS	By MS/MS	By MS/MS	148440000	0	54526000	40502000	39362000	53532000
O70251	O70251	Elongation factor 1-beta	Eef1b	sp|O70251|EF1B_MOUSE Elongation factor 1-beta OS=Mus musculus OX=10090 GN=Eef1b PE=1 SV=5	1	7	7	47.6	47.6	24.693	225	0	274.61	By MS/MS	By MS/MS	By MS/MS	By MS/MS	By MS/MS	By MS/MS	1.5348e+09	1.6909e+09	1.4788e+09	1.7028e+09	1.8784e+09	1.5455e+09
O70252	O70252	Heme oxygenase 2	Hmox2	sp|O70252|HMOX2_MOUSE Heme oxygenase 2 OS=Mus musculus OX=10090 GN=Hmox2 PE=1 SV=1	1	8	8	50.5	50.5	35.738	315	0	85.425	By MS/MS	By MS/MS	By MS/MS	By MS/MS	By MS/MS	By MS/MS	302650000	314340000	379770000	449110000	316480000	417010000
O70274	O70274	Protein tyrosine phosphatase type IVA 2	Ptp4a2	sp|O70274|TP4A2_MOUSE Protein tyrosine phosphatase type IVA 2 OS=Mus musculus OX=10090 GN=Ptp4a2 PE=1 SV=1	1	3	2	17.4	9	19.127	167	0.001046	3.5424	By MS/MS	By MS/MS	By MS/MS	By MS/MS	By matching	By MS/MS	18665000	21510000	35328000	36136000	7604200	31934000
O70303	O70303	Cell death activator CIDE-B	Cideb	sp|O70303|CIDEB_MOUSE Lipid transferase CIDEB OS=Mus musculus OX=10090 GN=Cideb PE=1 SV=2	1	2	2	10.5	10.5	24.8	219	0.0010414	3.4616	By MS/MS			By MS/MS			6201900	0	0	0	0	0
O70305	O70305	Ataxin-2	Atxn2	sp|O70305|ATX2_MOUSE Ataxin-2 OS=Mus musculus OX=10090 GN=Atxn2 PE=1 SV=1	1	7	7	8.7	8.7	136.48	1285	0	32.982	By MS/MS	By MS/MS	By MS/MS	By MS/MS	By MS/MS	By MS/MS	71563000	99546000	82063000	94652000	95999000	54847000
O70309	O70309	Integrin beta-5	Itgb5	sp|O70309|ITB5_MOUSE Integrin beta-5 OS=Mus musculus OX=10090 GN=Itgb5 PE=1 SV=2	1	5	5	12.8	12.8	87.908	798	0	26.104	By MS/MS	By MS/MS	By matching	By MS/MS	By matching	By MS/MS	26147000	9552000	21351000	89593000	17310000	36965000
O70310	O70310	Glycylpeptide N-tetradecanoyltransferase 1	Nmt1	sp|O70310|NMT1_MOUSE Glycylpeptide N-tetradecanoyltransferase 1 OS=Mus musculus OX=10090 GN=Nmt1 PE=1 SV=1	1	13	12	32.5	31	56.888	496	0	141.22	By MS/MS	By MS/MS	By MS/MS	By MS/MS	By MS/MS	By MS/MS	496660000	403100000	439310000	531530000	320610000	333800000
O70318	O70318	Band 4.1-like protein 2	Epb41l2	sp|O70318|E41L2_MOUSE Band 4.1-like protein 2 OS=Mus musculus OX=10090 GN=Epb41l2 PE=1 SV=2	1	15	15	22.5	22.5	109.94	988	0	67.944	By MS/MS	By MS/MS	By MS/MS	By MS/MS	By MS/MS	By MS/MS	227420000	165740000	130500000	316020000	269750000	257890000
O70324	O70324	Monocarboxylate transporter 8	Slc16a2	sp|O70324|MOT8_MOUSE Monocarboxylate transporter 8 OS=Mus musculus OX=10090 GN=Slc16a2 PE=1 SV=2	1	1	1	4.2	4.2	60.024	545	0.00054245	4.1708	By MS/MS	By MS/MS	By MS/MS	By MS/MS		By MS/MS	48313000	40716000	41643000	40980000	0	10965000
O70325	O70325	Phospholipid hydroperoxide glutathione peroxidase, mitochondrial	Gpx4	sp|O70325|GPX4_MOUSE Phospholipid hydroperoxide glutathione peroxidase GPX4 OS=Mus musculus OX=10090 GN=Gpx4 PE=1 SV=4	1	7	7	38.6	38.6	22.228	197	0	14.666	By MS/MS	By MS/MS	By MS/MS	By MS/MS	By MS/MS	By MS/MS	182370000	65286000	138490000	331930000	328600000	320870000
O70362	O70362	Phosphatidylinositol-glycan-specific phospholipase D	Gpld1	sp|O70362|PHLD_MOUSE Phosphatidylinositol-glycan-specific phospholipase D OS=Mus musculus OX=10090 GN=Gpld1 PE=1 SV=1	1	4	4	7.4	7.4	93.254	837	0	6.7483	By MS/MS	By MS/MS	By matching	By MS/MS	By MS/MS	By MS/MS	7038800	41473000	6757400	36666000	39003000	54615000
O70370	O70370	Cathepsin S	Ctss	sp|O70370|CATS_MOUSE Cathepsin S OS=Mus musculus OX=10090 GN=Ctss PE=1 SV=2	1	3	3	13.2	13.2	38.474	340	0	47.223	By MS/MS	By MS/MS	By MS/MS	By MS/MS	By MS/MS	By MS/MS	607600000	583650000	43840000	294240000	817620000	469330000
O70378	O70378	ER membrane protein complex subunit 8	Emc8	sp|O70378|EMC8_MOUSE ER membrane protein complex subunit 8 OS=Mus musculus OX=10090 GN=Emc8 PE=1 SV=1	1	6	6	30.9	30.9	23.348	207	0	63.236	By MS/MS	By MS/MS	By MS/MS	By MS/MS	By MS/MS	By MS/MS	168100000	139020000	138490000	164090000	84373000	125080000
O70400	O70400	PDZ and LIM domain protein 1	Pdlim1	sp|O70400|PDLI1_MOUSE PDZ and LIM domain protein 1 OS=Mus musculus OX=10090 GN=Pdlim1 PE=1 SV=4	1	11	11	60.6	60.6	35.774	327	0	173.74	By MS/MS	By MS/MS	By MS/MS	By MS/MS	By MS/MS	By MS/MS	697660000	672390000	552120000	1.0544e+09	980480000	809750000
O70404	O70404	Vesicle-associated membrane protein 8	Vamp8	sp|O70404|VAMP8_MOUSE Vesicle-associated membrane protein 8 OS=Mus musculus OX=10090 GN=Vamp8 PE=1 SV=1	1	4	4	38.6	38.6	11.451	101	0	10.708	By MS/MS	By MS/MS	By MS/MS	By MS/MS	By MS/MS	By MS/MS	177020000	117920000	142880000	176630000	123610000	185660000
O70435	O70435	Proteasome subunit alpha type-3	Psma3	sp|O70435|PSA3_MOUSE Proteasome subunit alpha type-3 OS=Mus musculus OX=10090 GN=Psma3 PE=1 SV=3	1	11	11	48.6	48.6	28.405	255	0	69.657	By MS/MS	By MS/MS	By MS/MS	By MS/MS	By MS/MS	By MS/MS	1.6025e+09	1109100000	1237800000	783180000	1383500000	1.0569e+09
O70439	O70439	Syntaxin-7	Stx7	sp|O70439|STX7_MOUSE Syntaxin-7 OS=Mus musculus OX=10090 GN=Stx7 PE=1 SV=3	1	4	4	24.9	24.9	29.82	261	0	27.323				By MS/MS	By MS/MS	By MS/MS	0	0	0	45845000	103310000	113870000
O70456	O70456	14-3-3 protein sigma	Sfn	sp|O70456|1433S_MOUSE 14-3-3 protein sigma OS=Mus musculus OX=10090 GN=Sfn PE=1 SV=2	1	3	1	10.1	3.2	27.706	248	1	-2	By matching	By matching	By matching	By matching	By MS/MS	By MS/MS	1113900000	1421000000	1236500000	1438300000	1.651e+09	1301000000
O70475	O70475	UDP-glucose 6-dehydrogenase	Ugdh	sp|O70475|UGDH_MOUSE UDP-glucose 6-dehydrogenase OS=Mus musculus OX=10090 GN=Ugdh PE=1 SV=1	1	33	33	74.6	74.6	54.831	493	0	323.31	By MS/MS	By MS/MS	By MS/MS	By MS/MS	By MS/MS	By MS/MS	6.9804e+09	6.9612e+09	6.2195e+09	6.1586e+09	7.5326e+09	3.2262e+09
O70492	O70492	Sorting nexin-3	Snx3	sp|O70492|SNX3_MOUSE Sorting nexin-3 OS=Mus musculus OX=10090 GN=Snx3 PE=1 SV=3	1	8	7	54.9	50.6	18.757	162	0	55.142	By MS/MS	By MS/MS	By MS/MS	By MS/MS	By MS/MS	By MS/MS	552990000	371740000	329160000	356680000	272500000	297390000
O70493	O70493	Sorting nexin-12	Snx12	sp|O70493|SNX12_MOUSE Sorting nexin-12 OS=Mus musculus OX=10090 GN=Snx12 PE=1 SV=1	1	7	6	52.1	47.9	19.116	165	0	14.817	By MS/MS	By MS/MS	By MS/MS	By MS/MS	By MS/MS	By MS/MS	122450000	97432000	127140000	138810000	121790000	93857000
O70503	O70503	Very-long-chain 3-oxoacyl-CoA reductase	Hsd17b12	sp|O70503|DHB12_MOUSE Very-long-chain 3-oxoacyl-CoA reductase OS=Mus musculus OX=10090 GN=Hsd17b12 PE=1 SV=1	1	13	13	51	51	34.741	312	0	158.2	By MS/MS	By MS/MS	By MS/MS	By MS/MS	By MS/MS	By MS/MS	1.9903e+09	2233700000	2154200000	2291000000	2.1099e+09	1.4788e+09
O70551	O70551	SRSF protein kinase 1	Srpk1	sp|O70551|SRPK1_MOUSE SRSF protein kinase 1 OS=Mus musculus OX=10090 GN=Srpk1 PE=1 SV=2	1	2	2	5.6	5.6	73.088	648	0.00054348	4.1947	By matching	By matching		By MS/MS	By MS/MS	By MS/MS	12825000	15954000	0	18167000	25424000	14629000
O70566	O70566	Protein diaphanous homolog 2	Diaph2	sp|O70566|DIAP2_MOUSE Protein diaphanous homolog 2 OS=Mus musculus OX=10090 GN=Diaph2 PE=1 SV=2	1	2	2	2.6	2.6	124.87	1098	0.0019729	2.6218	By MS/MS	By matching		By MS/MS			13765000	13316000	0	12326000	0	0
O70570	O70570	Polymeric immunoglobulin receptor;Secretory component	Pigr	sp|O70570|PIGR_MOUSE Polymeric immunoglobulin receptor OS=Mus musculus OX=10090 GN=Pigr PE=1 SV=1	1	7	7	9.2	9.2	84.998	771	0	32.938	By MS/MS	By MS/MS	By MS/MS	By MS/MS	By MS/MS	By MS/MS	91886000	123050000	102790000	39408000	50228000	50738000
O70572	O70572	Sphingomyelin phosphodiesterase 2	Smpd2	sp|O70572|NSMA_MOUSE Sphingomyelin phosphodiesterase 2 OS=Mus musculus OX=10090 GN=Smpd2 PE=1 SV=1	1	2	2	5.5	5.5	47.466	419	0.00080537	3.8868	By MS/MS	By MS/MS	By MS/MS	By MS/MS	By MS/MS	By matching	14647000	25042000	49690000	11613000	21364000	6406800
O70579	O70579	Peroxisomal membrane protein PMP34	Slc25a17	sp|O70579|PM34_MOUSE Peroxisomal membrane protein PMP34 OS=Mus musculus OX=10090 GN=Slc25a17 PE=1 SV=1	1	2	2	7.5	7.5	34.412	307	0.0033816	2.4014		By matching		By MS/MS	By MS/MS	By matching	0	5335700	0	18377000	5003900	18748000
O70585	O70585	Dystrobrevin beta	Dtnb	sp|O70585|DTNB_MOUSE Dystrobrevin beta OS=Mus musculus OX=10090 GN=Dtnb PE=1 SV=3	1	3	3	9.6	9.6	74.398	659	0	12.433	By MS/MS	By MS/MS		By MS/MS	By MS/MS	By matching	27512000	13940000	0	45600000	29906000	2991500
O70589	O70589	Peripheral plasma membrane protein CASK	Cask	sp|O70589|CSKP_MOUSE Peripheral plasma membrane protein CASK OS=Mus musculus OX=10090 GN=Cask PE=1 SV=2	1	9	9	14.4	14.4	105.11	926	0	16.047	By MS/MS	By MS/MS	By MS/MS	By MS/MS	By MS/MS	By MS/MS	75334000	142040000	92981000	89983000	60360000	56746000
O70591	O70591	Prefoldin subunit 2	Pfdn2	sp|O70591|PFD2_MOUSE Prefoldin subunit 2 OS=Mus musculus OX=10090 GN=Pfdn2 PE=1 SV=2	1	4	4	33.8	33.8	16.534	154	0	54.139	By MS/MS	By MS/MS	By MS/MS	By MS/MS	By MS/MS	By MS/MS	84528000	90169000	53141000	111530000	91532000	95552000
O88271	O88271	Craniofacial development protein 1	Cfdp1	sp|O88271|CFDP1_MOUSE Craniofacial development protein 1 OS=Mus musculus OX=10090 GN=Cfdp1 PE=1 SV=1	1	3	3	20.3	20.3	32.921	295	0	7.1069	By MS/MS	By MS/MS	By MS/MS	By MS/MS	By MS/MS	By MS/MS	47602000	34546000	22360000	106890000	71430000	45171000
O88322	O88322	Nidogen-2	Nid2	sp|O88322|NID2_MOUSE Nidogen-2 OS=Mus musculus OX=10090 GN=Nid2 PE=1 SV=2	1	7	7	6.3	6.3	153.91	1403	0	32.894	By MS/MS	By MS/MS	By MS/MS	By MS/MS	By MS/MS	By MS/MS	67515000	77511000	55392000	150490000	131470000	201280000
O88342	O88342	WD repeat-containing protein 1	Wdr1	sp|O88342|WDR1_MOUSE WD repeat-containing protein 1 OS=Mus musculus OX=10090 GN=Wdr1 PE=1 SV=3	1	24	24	55.6	55.6	66.406	606	0	323.31	By MS/MS	By MS/MS	By MS/MS	By MS/MS	By MS/MS	By MS/MS	1.7372e+09	1.4836e+09	1325700000	1.9974e+09	2459200000	2396600000
O88343	O88343	Electrogenic sodium bicarbonate cotransporter 1	Slc4a4	sp|O88343|S4A4_MOUSE Electrogenic sodium bicarbonate cotransporter 1 OS=Mus musculus OX=10090 GN=Slc4a4 PE=1 SV=2	1	5	5	7.8	7.8	121.48	1079	0	22.702	By MS/MS	By MS/MS	By MS/MS	By MS/MS	By MS/MS	By MS/MS	65798000	46427000	38337000	82413000	37012000	69086000
O88351	O88351	Inhibitor of nuclear factor kappa-B kinase subunit beta	Ikbkb	sp|O88351|IKKB_MOUSE Inhibitor of nuclear factor kappa-B kinase subunit beta OS=Mus musculus OX=10090 GN=Ikbkb PE=1 SV=1	1	4	3	5.2	4.1	86.689	757	0.00055741	4.7014	By MS/MS	By MS/MS	By matching	By MS/MS	By MS/MS	By MS/MS	22121000	26498000	28226000	97238000	158890000	96613000
O88384	O88384	Vesicle transport through interaction with t-SNAREs homolog 1B	Vti1b	sp|O88384|VTI1B_MOUSE Vesicle transport through interaction with t-SNAREs homolog 1B OS=Mus musculus OX=10090 GN=Vti1b PE=1 SV=1	1	7	7	32.8	32.8	26.713	232	0	20.125	By MS/MS	By MS/MS	By MS/MS	By MS/MS	By MS/MS	By MS/MS	83637000	34939000	99913000	55490000	99899000	75087000
O88428	O88428	Bifunctional 3-phosphoadenosine 5-phosphosulfate synthase 2;Sulfate adenylyltransferase;Adenylyl-sulfate kinase	Papss2	sp|O88428|PAPS2_MOUSE Bifunctional 3-phosphoadenosine 5-phosphosulfate synthase 2 OS=Mus musculus OX=10090 GN=Papss2 PE=1 SV=2	1	35	34	70	67.8	70.35	621	0	319.14	By MS/MS	By MS/MS	By MS/MS	By MS/MS	By MS/MS	By MS/MS	2602700000	2.1207e+09	1.564e+09	1.8638e+09	1.7953e+09	1.0398e+09
O88441	O88441	Metaxin-2	Mtx2	sp|O88441|MTX2_MOUSE Metaxin-2 OS=Mus musculus OX=10090 GN=Mtx2 PE=1 SV=1	1	7	7	33.8	33.8	29.758	263	0	37.773	By MS/MS	By MS/MS	By MS/MS	By MS/MS	By MS/MS	By MS/MS	217250000	277570000	223950000	192260000	336070000	112690000
O88451	O88451	Retinol dehydrogenase 7	Rdh7	sp|O88451|RDH7_MOUSE Retinol dehydrogenase 7 OS=Mus musculus OX=10090 GN=Rdh7 PE=1 SV=1	1	21	9	56.3	29.4	35.66	316	0	323.31	By MS/MS	By MS/MS	By MS/MS	By MS/MS	By MS/MS	By MS/MS	13888000000	10242000000	11080000000	8.3546e+09	8681800000	5512800000
O88455	O88455	7-dehydrocholesterol reductase	Dhcr7	sp|O88455|DHCR7_MOUSE 7-dehydrocholesterol reductase OS=Mus musculus OX=10090 GN=Dhcr7 PE=1 SV=1	1	3	3	6.8	6.8	53.918	471	0	6.2803	By MS/MS	By MS/MS	By MS/MS	By MS/MS	By MS/MS	By MS/MS	149450000	62189000	86471000	103550000	106640000	28714000
O88456;Q9D7J7	O88456	Calpain small subunit 1	Capns1	sp|O88456|CPNS1_MOUSE Calpain small subunit 1 OS=Mus musculus OX=10090 GN=Capns1 PE=1 SV=2	2	7	7	28	28	28.406	268	0	84.301	By MS/MS	By MS/MS	By MS/MS	By MS/MS	By MS/MS	By MS/MS	301030000	299040000	279010000	424400000	514210000	364790000
O88485	O88485	Cytoplasmic dynein 1 intermediate chain 1	Dync1i1	sp|O88485|DC1I1_MOUSE Cytoplasmic dynein 1 intermediate chain 1 OS=Mus musculus OX=10090 GN=Dync1i1 PE=1 SV=2	1	2	1	8.8	5.4	70.724	628	0	6.8442				By matching	By MS/MS		0	0	0	0	47712000	0
O88487	O88487	Cytoplasmic dynein 1 intermediate chain 2	Dync1i2	sp|O88487|DC1I2_MOUSE Cytoplasmic dynein 1 intermediate chain 2 OS=Mus musculus OX=10090 GN=Dync1i2 PE=1 SV=1	1	12	11	30.9	27.5	68.393	612	0	144.39	By MS/MS	By MS/MS	By MS/MS	By MS/MS	By MS/MS	By MS/MS	283520000	280720000	199670000	407530000	310410000	310960000
O88520	O88520	Leucine-rich repeat protein SHOC-2	Shoc2	sp|O88520|SHOC2_MOUSE Leucine-rich repeat protein SHOC-2 OS=Mus musculus OX=10090 GN=Shoc2 PE=1 SV=2	1	3	3	5.3	5.3	64.892	582	0.00057045	5.1514	By MS/MS	By MS/MS	By MS/MS	By MS/MS	By MS/MS	By MS/MS	40684000	28716000	17501000	40301000	20099000	26245000
O88531	O88531	Palmitoyl-protein thioesterase 1	Ppt1	sp|O88531|PPT1_MOUSE Palmitoyl-protein thioesterase 1 OS=Mus musculus OX=10090 GN=Ppt1 PE=1 SV=2	1	10	10	42.8	42.8	34.49	306	0	195.19	By MS/MS	By MS/MS	By MS/MS	By MS/MS	By MS/MS	By MS/MS	997060000	828070000	767430000	639470000	1313500000	1340000000
O88532	O88532	Zinc finger RNA-binding protein	Zfr	sp|O88532|ZFR_MOUSE Zinc finger RNA-binding protein OS=Mus musculus OX=10090 GN=Zfr PE=1 SV=2	1	7	7	9.6	9.6	116.86	1074	0	35.286	By MS/MS	By MS/MS	By MS/MS	By MS/MS	By MS/MS	By MS/MS	40705000	47450000	65193000	24366000	117100000	32192000
O88533	O88533	Aromatic-L-amino-acid decarboxylase	Ddc	sp|O88533|DDC_MOUSE Aromatic-L-amino-acid decarboxylase OS=Mus musculus OX=10090 GN=Ddc PE=1 SV=1	1	13	13	33.5	33.5	53.873	480	0	156.89	By MS/MS	By MS/MS	By MS/MS	By MS/MS	By MS/MS	By MS/MS	729060000	1075800000	804280000	586940000	405800000	179050000
O88543	O88543	COP9 signalosome complex subunit 3	Cops3	sp|O88543|CSN3_MOUSE COP9 signalosome complex subunit 3 OS=Mus musculus OX=10090 GN=Cops3 PE=1 SV=3	1	8	8	27	27	47.832	423	0	86.134	By MS/MS	By MS/MS	By MS/MS	By MS/MS	By MS/MS	By MS/MS	280260000	353470000	346370000	357320000	242240000	166070000
O88544	O88544	COP9 signalosome complex subunit 4	Cops4	sp|O88544|CSN4_MOUSE COP9 signalosome complex subunit 4 OS=Mus musculus OX=10090 GN=Cops4 PE=1 SV=1	1	18	18	61.6	61.6	46.284	406	0	119.83	By MS/MS	By MS/MS	By MS/MS	By MS/MS	By MS/MS	By MS/MS	523210000	476830000	560000000	669180000	718430000	560790000
O88545	O88545	COP9 signalosome complex subunit 6	Cops6	sp|O88545|CSN6_MOUSE COP9 signalosome complex subunit 6 OS=Mus musculus OX=10090 GN=Cops6 PE=1 SV=1	1	8	8	36.7	36.7	35.88	324	0	44.678	By MS/MS	By MS/MS	By MS/MS	By MS/MS	By MS/MS	By MS/MS	199920000	140870000	153000000	197640000	254950000	169050000
O88569	O88569	Heterogeneous nuclear ribonucleoproteins A2/B1	Hnrnpa2b1	sp|O88569|ROA2_MOUSE Heterogeneous nuclear ribonucleoproteins A2/B1 OS=Mus musculus OX=10090 GN=Hnrnpa2b1 PE=1 SV=2	1	27	27	74.2	74.2	37.402	353	0	323.31	By MS/MS	By MS/MS	By MS/MS	By MS/MS	By MS/MS	By MS/MS	8955100000	8.1391e+09	7.7043e+09	7.8199e+09	7.4935e+09	5724600000
O88587	O88587	Catechol O-methyltransferase	Comt	sp|O88587|COMT_MOUSE Catechol O-methyltransferase OS=Mus musculus OX=10090 GN=Comt PE=1 SV=2	1	20	20	75.8	75.8	29.486	265	0	323.31	By MS/MS	By MS/MS	By MS/MS	By MS/MS	By MS/MS	By MS/MS	8.0931e+09	7.2257e+09	7.5527e+09	5.981e+09	5364500000	2888000000
O88593	O88593	Peptidoglycan recognition protein 1	Pglyrp1	sp|O88593|PGRP1_MOUSE Peptidoglycan recognition protein 1 OS=Mus musculus OX=10090 GN=Pglyrp1 PE=1 SV=1	1	1	1	12.6	12.6	20.489	182	0	6.704					By MS/MS	By matching	0	0	0	0	16661000	9029300
O88630	O88630	Golgi SNAP receptor complex member 1	Gosr1	sp|O88630|GOSR1_MOUSE Golgi SNAP receptor complex member 1 OS=Mus musculus OX=10090 GN=Gosr1 PE=1 SV=2	1	3	3	16	16	28.489	250	0.0024546	2.5727	By MS/MS	By MS/MS	By MS/MS	By MS/MS		By matching	16649000	13096000	8254400	1313000	0	17029000
O88653	O88653	Ragulator complex protein LAMTOR3	Lamtor3	sp|O88653|LTOR3_MOUSE Ragulator complex protein LAMTOR3 OS=Mus musculus OX=10090 GN=Lamtor3 PE=1 SV=1	1	2	2	41.1	41.1	13.553	124	0	45.51	By MS/MS	By MS/MS		By MS/MS	By MS/MS	By MS/MS	47406000	64810000	0	153810000	99161000	88584000
O88668	O88668	Protein CREG1	Creg1	sp|O88668|CREG1_MOUSE Protein CREG1 OS=Mus musculus OX=10090 GN=Creg1 PE=1 SV=1	1	5	5	34.1	34.1	24.452	220	0	21.877	By MS/MS	By MS/MS	By MS/MS	By MS/MS	By MS/MS	By MS/MS	294900000	436810000	342560000	262170000	392520000	319340000
O88685	O88685	26S protease regulatory subunit 6A	Psmc3	sp|O88685|PRS6A_MOUSE 26S proteasome regulatory subunit 6A OS=Mus musculus OX=10090 GN=Psmc3 PE=1 SV=2	1	25	25	61.3	61.3	49.548	442	0	202.95	By MS/MS	By MS/MS	By MS/MS	By MS/MS	By MS/MS	By MS/MS	1.5623e+09	1.5509e+09	1.539e+09	1.6403e+09	1.7664e+09	1.5432e+09
O88696	O88696	ATP-dependent Clp protease proteolytic subunit, mitochondrial	Clpp	sp|O88696|CLPP_MOUSE ATP-dependent Clp protease proteolytic subunit, mitochondrial OS=Mus musculus OX=10090 GN=Clpp PE=1 SV=1	1	11	11	37.9	37.9	29.8	272	0	125.39	By MS/MS	By MS/MS	By MS/MS	By MS/MS	By MS/MS	By MS/MS	769210000	821270000	790630000	717230000	873160000	509440000
O88697	O88697	Serine/threonine-protein kinase 16	Stk16	sp|O88697|STK16_MOUSE Serine/threonine-protein kinase 16 OS=Mus musculus OX=10090 GN=Stk16 PE=1 SV=3	1	2	2	10.2	10.2	34.381	305	0	6.8847	By MS/MS	By MS/MS	By MS/MS	By MS/MS	By MS/MS	By MS/MS	30704000	18384000	15165000	13360000	32310000	6601000
O88712	O88712	C-terminal-binding protein 1	Ctbp1	sp|O88712|CTBP1_MOUSE C-terminal-binding protein 1 OS=Mus musculus OX=10090 GN=Ctbp1 PE=1 SV=2	1	3	3	8.8	8.8	47.744	441	0	9.6533	By MS/MS	By MS/MS	By MS/MS	By MS/MS	By MS/MS	By MS/MS	35122000	68419000	42162000	64351000	32518000	34889000
O88735	O88735	Ensconsin	Map7	sp|O88735|MAP7_MOUSE Ensconsin OS=Mus musculus OX=10090 GN=Map7 PE=1 SV=1	1	6	6	11.6	11.6	82.021	730	0	8.0155	By MS/MS	By MS/MS	By MS/MS	By matching	By MS/MS	By MS/MS	69454000	67382000	33154000	12553000	51182000	14059000
O88736	O88736	3-keto-steroid reductase	Hsd17b7	sp|O88736|DHB7_MOUSE 3-keto-steroid reductase/17-beta-hydroxysteroid dehydrogenase 7 OS=Mus musculus OX=10090 GN=Hsd17b7 PE=1 SV=1	1	6	6	21	21	37.316	334	0	97.382	By MS/MS	By MS/MS	By MS/MS	By MS/MS	By MS/MS	By MS/MS	275550000	207980000	200010000	216970000	27268000	159300000
O88738	O88738	Baculoviral IAP repeat-containing protein 6	Birc6	sp|O88738|BIRC6_MOUSE Baculoviral IAP repeat-containing protein 6 OS=Mus musculus OX=10090 GN=Birc6 PE=1 SV=2	1	4	4	1.2	1.2	532.16	4882	0.00056164	4.8293	By MS/MS	By MS/MS	By matching	By MS/MS	By MS/MS	By MS/MS	37591000	23437000	3591200	13539000	24596000	12076000
O88746	O88746	Target of Myb protein 1	Tom1	sp|O88746|TOM1_MOUSE Target of Myb1 membrane trafficking protein OS=Mus musculus OX=10090 GN=Tom1 PE=1 SV=1	1	6	6	20.3	20.3	54.325	492	0	25.682	By MS/MS	By MS/MS	By MS/MS	By MS/MS	By MS/MS	By MS/MS	191170000	204620000	180170000	183900000	182520000	166770000
O88792	O88792	Junctional adhesion molecule A	F11r	sp|O88792|JAM1_MOUSE Junctional adhesion molecule A OS=Mus musculus OX=10090 GN=F11r PE=1 SV=2	1	2	2	7	7	32.423	300	0.0012519	2.8379	By MS/MS	By MS/MS	By MS/MS		By MS/MS	By matching	10334000	12525000	16841000	0	18621000	20758000
O88811	O88811	Signal transducing adapter molecule 2	Stam2	sp|O88811|STAM2_MOUSE Signal transducing adapter molecule 2 OS=Mus musculus OX=10090 GN=Stam2 PE=1 SV=1	1	5	5	12.4	12.4	57.454	523	0	11.725	By MS/MS	By MS/MS	By MS/MS	By MS/MS	By MS/MS	By MS/MS	25905000	23533000	23678000	55718000	40077000	43680000
O88829	O88829	Lactosylceramide alpha-2,3-sialyltransferase	St3gal5	sp|O88829|SIAT9_MOUSE Lactosylceramide alpha-2,3-sialyltransferase OS=Mus musculus OX=10090 GN=St3gal5 PE=1 SV=2	1	1	1	2.7	2.7	47.359	414	0.0091638	1.7929				By MS/MS		By matching	0	0	0	5869600	0	8918800
O88833	O88833	Cytochrome P450 4A10	Cyp4a10	sp|O88833|CP4AA_MOUSE Cytochrome P450 4A10 OS=Mus musculus OX=10090 GN=Cyp4a10 PE=1 SV=2	1	19	16	44	38.5	58.33	509	0	82.564	By MS/MS	By MS/MS	By MS/MS	By MS/MS	By MS/MS	By MS/MS	6458600	14061000	20766000	599220000	500580000	200380000
O88844	O88844	Isocitrate dehydrogenase [NADP] cytoplasmic	Idh1	sp|O88844|IDHC_MOUSE Isocitrate dehydrogenase [NADP] cytoplasmic OS=Mus musculus OX=10090 GN=Idh1 PE=1 SV=2	1	41	39	81.2	79	46.674	414	0	323.31	By MS/MS	By MS/MS	By MS/MS	By MS/MS	By MS/MS	By MS/MS	26256000000	26748000000	24698000000	16401000000	21214000000	11892000000
O88851	O88851	Putative hydrolase RBBP9	Rbbp9	sp|O88851|RBBP9_MOUSE Putative hydrolase RBBP9 OS=Mus musculus OX=10090 GN=Rbbp9 PE=1 SV=2	1	3	3	23.7	23.7	20.911	186	0	17.417	By MS/MS	By MS/MS	By MS/MS	By MS/MS	By MS/MS	By MS/MS	77258000	119100000	106000000	81784000	29169000	32824000
O88874	O88874	Cyclin-K	Ccnk	sp|O88874|CCNK_MOUSE Cyclin-K OS=Mus musculus OX=10090 GN=Ccnk PE=1 SV=3	1	3	3	10.5	10.5	61.363	554	0	7.3744	By MS/MS	By MS/MS	By MS/MS	By MS/MS	By MS/MS	By MS/MS	18123000	17263000	3184100	35141000	34617000	14896000
O88876	O88876	Short-chain dehydrogenase/reductase 3	Dhrs3	sp|O88876|DHRS3_MOUSE Short-chain dehydrogenase/reductase 3 OS=Mus musculus OX=10090 GN=Dhrs3 PE=1 SV=2	1	6	6	22.8	22.8	33.652	302	0	18.517	By MS/MS	By MS/MS	By MS/MS	By MS/MS	By MS/MS	By MS/MS	107890000	101030000	104410000	75541000	88518000	68127000
O88908	O88908	Sterol O-acyltransferase 2	Soat2	sp|O88908|SOAT2_MOUSE Sterol O-acyltransferase 2 OS=Mus musculus OX=10090 GN=Soat2 PE=1 SV=2	1	7	7	16	16	60.597	525	0	23.042	By MS/MS	By MS/MS	By MS/MS	By MS/MS	By MS/MS	By MS/MS	67432000	84591000	69868000	52364000	67674000	48415000
O88947	O88947	Coagulation factor X;Factor X light chain;Factor X heavy chain;Activated factor Xa heavy chain	F10	sp|O88947|FA10_MOUSE Coagulation factor X OS=Mus musculus OX=10090 GN=F10 PE=1 SV=1	1	3	3	6.7	6.7	54.017	481	0.00080364	3.8617	By MS/MS	By MS/MS		By MS/MS	By MS/MS	By MS/MS	19259000	7395200	0	30634000	22763000	28276000
O88952	O88952	Protein lin-7 homolog C	Lin7c	sp|O88952|LIN7C_MOUSE Protein lin-7 homolog C OS=Mus musculus OX=10090 GN=Lin7c PE=1 SV=2	1	6	3	35.5	17.3	21.834	197	0	9.8005	By matching	By MS/MS	By MS/MS	By MS/MS	By MS/MS	By MS/MS	0	21431000	0	19169000	15258000	21656000
O88958;Q9CRC9	O88958	Glucosamine-6-phosphate isomerase 1	Gnpda1	sp|O88958|GNPI1_MOUSE Glucosamine-6-phosphate isomerase 1 OS=Mus musculus OX=10090 GN=Gnpda1 PE=1 SV=3	2	7	7	30.1	30.1	32.549	289	0	24.37	By MS/MS	By MS/MS	By MS/MS	By MS/MS	By MS/MS	By MS/MS	109430000	55435000	52575000	163240000	155880000	103720000
O88962	O88962	7-alpha-hydroxycholest-4-en-3-one 12-alpha-hydroxylase	Cyp8b1	sp|O88962|CP8B1_MOUSE 7-alpha-hydroxycholest-4-en-3-one 12-alpha-hydroxylase OS=Mus musculus OX=10090 GN=Cyp8b1 PE=1 SV=1	1	14	14	28.8	28.8	57.706	500	0	46.712	By MS/MS	By MS/MS	By MS/MS	By MS/MS			556500000	744640000	556590000	97623000	0	0
O88967	O88967	ATP-dependent zinc metalloprotease YME1L1	Yme1l1	sp|O88967|YMEL1_MOUSE ATP-dependent zinc metalloprotease YME1L1 OS=Mus musculus OX=10090 GN=Yme1l1 PE=1 SV=1	1	9	9	17.9	17.9	80.027	715	0	27.721	By MS/MS	By MS/MS	By MS/MS	By MS/MS	By MS/MS	By MS/MS	87269000	98221000	95770000	132140000	189100000	152000000
O88968	O88968	Transcobalamin-2	Tcn2	sp|O88968|TCO2_MOUSE Transcobalamin-2 OS=Mus musculus OX=10090 GN=Tcn2 PE=1 SV=1	1	2	2	8.4	8.4	47.585	430	0	14.558	By MS/MS	By MS/MS	By MS/MS	By MS/MS	By MS/MS	By MS/MS	14134000	16605000	23259000	61922000	51707000	32474000
O88983	O88983	Syntaxin-8	Stx8	sp|O88983|STX8_MOUSE Syntaxin-8 OS=Mus musculus OX=10090 GN=Stx8 PE=1 SV=1	1	2	2	11.4	11.4	26.925	236	0.0010532	3.6349	By MS/MS	By MS/MS		By MS/MS	By MS/MS	By MS/MS	7608000	24212000	0	13588000	27035000	10542000
O88986	O88986	2-amino-3-ketobutyrate coenzyme A ligase, mitochondrial	Gcat	sp|O88986|KBL_MOUSE 2-amino-3-ketobutyrate coenzyme A ligase, mitochondrial OS=Mus musculus OX=10090 GN=Gcat PE=1 SV=2	1	18	18	66.8	66.8	44.93	416	0	247.47	By MS/MS	By MS/MS	By MS/MS	By MS/MS	By MS/MS	By MS/MS	3.7331e+09	3.8386e+09	3.7287e+09	4783700000	3.4439e+09	5087000000
O89001	O89001	Carboxypeptidase D	Cpd	sp|O89001|CBPD_MOUSE Carboxypeptidase D OS=Mus musculus OX=10090 GN=Cpd PE=1 SV=2	1	2	2	3.3	3.3	152.4	1377	0.004754	2.2071				By matching		By MS/MS	0	0	0	19635000	0	19727000
O89017	O89017	Legumain	Lgmn	sp|O89017|LGMN_MOUSE Legumain OS=Mus musculus OX=10090 GN=Lgmn PE=1 SV=1	1	9	9	29	29	49.372	435	0	145.2	By MS/MS	By MS/MS	By MS/MS	By MS/MS	By MS/MS	By MS/MS	898200000	582720000	581760000	934090000	456180000	1259800000
O89020	O89020	Afamin	Afm	sp|O89020|AFAM_MOUSE Afamin OS=Mus musculus OX=10090 GN=Afm PE=1 SV=2	1	4	4	8.9	8.9	69.378	608	0	13.897	By MS/MS	By MS/MS	By MS/MS	By MS/MS	By MS/MS	By MS/MS	52111000	39616000	26985000	45235000	58046000	40382000
O89023	O89023	Tripeptidyl-peptidase 1	Tpp1	sp|O89023|TPP1_MOUSE Tripeptidyl-peptidase 1 OS=Mus musculus OX=10090 GN=Tpp1 PE=1 SV=2	1	5	5	13.7	13.7	61.341	562	0	17.577	By MS/MS	By MS/MS	By MS/MS	By MS/MS	By MS/MS	By MS/MS	611480000	482190000	456070000	573950000	749700000	452280000
O89050	O89050	Muskelin	Mkln1	sp|O89050|MKLN1_MOUSE Muskelin OS=Mus musculus OX=10090 GN=Mkln1 PE=1 SV=1	1	1	1	2.7	2.7	84.877	735	0.00080214	3.8448				By MS/MS			0	0	0	0	0	0
O89051	O89051	Integral membrane protein 2B;BRI2, membrane form;BRI2 intracellular domain;BRI2C, soluble form;Bri23 peptide	Itm2b	sp|O89051|ITM2B_MOUSE Integral membrane protein 2B OS=Mus musculus OX=10090 GN=Itm2b PE=1 SV=1	1	2	2	10.5	10.5	30.26	266	0	8.6581	By MS/MS	By MS/MS	By MS/MS	By MS/MS	By MS/MS	By MS/MS	25645000	23822000	25596000	41753000	50268000	66991000
O89053	O89053	Coronin-1A	Coro1a	sp|O89053|COR1A_MOUSE Coronin-1A OS=Mus musculus OX=10090 GN=Coro1a PE=1 SV=5	1	13	13	35.8	35.8	50.989	461	0	80.037	By MS/MS	By MS/MS	By MS/MS	By MS/MS	By MS/MS	By MS/MS	668550000	268080000	333960000	1.5136e+09	2165600000	1.5596e+09
O89079	O89079	Coatomer subunit epsilon	Cope	sp|O89079|COPE_MOUSE Coatomer subunit epsilon OS=Mus musculus OX=10090 GN=Cope PE=1 SV=3	1	13	13	70.8	70.8	34.567	308	0	98.87	By MS/MS	By MS/MS	By MS/MS	By MS/MS	By MS/MS	By MS/MS	603920000	541520000	404330000	773890000	699950000	559050000
O89086	O89086	RNA-binding protein 3	Rbm3	sp|O89086|RBM3_MOUSE RNA-binding protein 3 OS=Mus musculus OX=10090 GN=Rbm3 PE=1 SV=1	1	7	7	64.7	64.7	16.604	153	0	94.218	By MS/MS	By MS/MS	By MS/MS	By MS/MS	By MS/MS	By MS/MS	117170000	46963000	50413000	403750000	232950000	311320000
O89090	O89090	Transcription factor Sp1	Sp1	sp|O89090|SP1_MOUSE Transcription factor Sp1 OS=Mus musculus OX=10090 GN=Sp1 PE=1 SV=2	1	1	1	3.6	3.6	80.731	784	0	10.536	By matching		By MS/MS	By MS/MS	By matching	By MS/MS	9926900	0	14505000	11697000	16112000	13731000
O89106	O89106	Bis(5-adenosyl)-triphosphatase	Fhit	sp|O89106|FHIT_MOUSE Bis(5-adenosyl)-triphosphatase OS=Mus musculus OX=10090 GN=Fhit PE=1 SV=3	1	4	4	42	42	17.234	150	0	17.687	By MS/MS	By MS/MS	By MS/MS	By MS/MS	By MS/MS	By MS/MS	23622000	48611000	90784000	81820000	37071000	20846000
O89110	O89110	Caspase-8;Caspase-8 subunit p18;Caspase-8 subunit p10	Casp8	sp|O89110|CASP8_MOUSE Caspase-8 OS=Mus musculus OX=10090 GN=Casp8 PE=1 SV=1	1	11	11	29.8	29.8	55.356	480	0	22.958	By MS/MS	By MS/MS	By MS/MS	By MS/MS	By MS/MS	By MS/MS	160760000	172310000	131940000	182510000	170420000	139390000
O89112	O89112	LanC-like protein 1	Lancl1	sp|O89112|LANC1_MOUSE Glutathione S-transferase LANCL1 OS=Mus musculus OX=10090 GN=Lancl1 PE=1 SV=1	1	5	5	13.3	13.3	45.341	399	0	8.3439	By MS/MS	By MS/MS	By MS/MS	By MS/MS	By MS/MS	By MS/MS	96380000	109850000	110580000	103830000	135600000	96094000
P00186;P00184	P00186	Cytochrome P450 1A2	Cyp1a2	sp|P00186|CP1A2_MOUSE Cytochrome P450 1A2 OS=Mus musculus OX=10090 GN=Cyp1a2 PE=1 SV=1	2	37	37	75.8	75.8	58.183	513	0	323.31	By MS/MS	By MS/MS	By MS/MS	By MS/MS	By MS/MS	By MS/MS	11326000000	11150000000	11006000000	3.1327e+09	2473800000	2486400000
P00329;Q8BZ47	P00329	Alcohol dehydrogenase 1	Adh1	sp|P00329|ADH1_MOUSE Alcohol dehydrogenase 1 OS=Mus musculus OX=10090 GN=Adh1 PE=1 SV=2	2	29	29	78.7	78.7	39.771	375	0	323.31	By MS/MS	By MS/MS	By MS/MS	By MS/MS	By MS/MS	By MS/MS	68349000000	77698000000	64599000000	66503000000	71935000000	45047000000
P00375	P00375	Dihydrofolate reductase	Dhfr	sp|P00375|DYR_MOUSE Dihydrofolate reductase OS=Mus musculus OX=10090 GN=Dhfr PE=1 SV=3	1	13	13	69.5	69.5	21.606	187	0	43.496	By MS/MS	By MS/MS	By MS/MS	By MS/MS	By MS/MS	By MS/MS	618090000	885260000	741000000	546840000	560750000	625170000
P00397	P00397	Cytochrome c oxidase subunit 1	Mtco1	sp|P00397|COX1_MOUSE Cytochrome c oxidase subunit 1 OS=Mus musculus OX=10090 GN=Mtco1 PE=1 SV=2	1	1	1	6.2	6.2	56.909	514	0	16.435	By MS/MS		By MS/MS				35286000	0	27951000	0	0	0
P00405	P00405	Cytochrome c oxidase subunit 2	Mtco2	sp|P00405|COX2_MOUSE Cytochrome c oxidase subunit 2 OS=Mus musculus OX=10090 GN=Mtco2 PE=1 SV=1	1	7	7	44.9	44.9	25.976	227	0	119.38	By MS/MS	By MS/MS	By MS/MS	By MS/MS	By MS/MS	By MS/MS	5476100000	5103600000	5730800000	5294100000	4526500000	3.3119e+09
P00416	P00416	Cytochrome c oxidase subunit 3	mt-Co3	sp|P00416|COX3_MOUSE Cytochrome c oxidase subunit 3 OS=Mus musculus OX=10090 GN=mt-Co3 PE=1 SV=2	1	1	1	5.4	5.4	29.922	261	0.00054481	4.2494	By MS/MS		By MS/MS	By MS/MS	By MS/MS	By MS/MS	0	0	57974000	72735000	76860000	48097000
P00493	P00493	Hypoxanthine-guanine phosphoribosyltransferase	Hprt1	sp|P00493|HPRT_MOUSE Hypoxanthine-guanine phosphoribosyltransferase OS=Mus musculus OX=10090 GN=Hprt1 PE=1 SV=3	1	12	12	71.1	71.1	24.57	218	0	178.98	By MS/MS	By MS/MS	By MS/MS	By MS/MS	By MS/MS	By MS/MS	453210000	662890000	539820000	258970000	537480000	505820000
P00687;CON__Q3MHH8	P00687	Alpha-amylase 1	Amy1	sp|P00687|AMY1_MOUSE Alpha-amylase 1 OS=Mus musculus OX=10090 GN=Amy1 PE=1 SV=2	2	8	5	22.7	15.5	57.643	511	0	34.597	By MS/MS	By MS/MS	By MS/MS	By MS/MS	By MS/MS	By MS/MS	29868000	40931000	30592000	42420000	10396000	86124000
P00920	P00920	Carbonic anhydrase 2	Ca2	sp|P00920|CAH2_MOUSE Carbonic anhydrase 2 OS=Mus musculus OX=10090 GN=Ca2 PE=1 SV=4	1	15	15	75	75	29.032	260	0	192.46	By MS/MS	By MS/MS	By MS/MS	By MS/MS	By MS/MS	By MS/MS	1.6401e+09	2.0927e+09	2244000000	1.9423e+09	1.76e+09	1268000000
P01027	P01027	Complement C3;Complement C3 beta chain;C3-beta-c;Complement C3 alpha chain;C3a anaphylatoxin;Acylation stimulating protein;Complement C3b alpha chain;Complement C3c alpha chain fragment 1;Complement C3dg fragment;Complement C3g fragment;Complement C3d fragment;Complement C3f fragment;Complement C3c alpha chain fragment 2	C3	sp|P01027|CO3_MOUSE Complement C3 OS=Mus musculus OX=10090 GN=C3 PE=1 SV=3	1	91	80	63.2	58.3	186.48	1663	0	323.31	By MS/MS	By MS/MS	By MS/MS	By MS/MS	By MS/MS	By MS/MS	10318000000	6.5611e+09	6.3574e+09	10482000000	13355000000	10368000000
P01029	P01029	Complement C4-B;Complement C4 beta chain;Complement C4 alpha chain;C4a anaphylatoxin;Complement C4 gamma chain	C4b	sp|P01029|CO4B_MOUSE Complement C4-B OS=Mus musculus OX=10090 GN=C4b PE=1 SV=3	1	54	50	45.4	43.3	192.91	1738	0	323.31	By MS/MS	By MS/MS	By MS/MS	By MS/MS	By MS/MS	By MS/MS	2602600000	1.5144e+09	1.9577e+09	2537500000	1.5386e+09	1433600000
P01592	P01592	Immunoglobulin J chain	Igj	sp|P01592|IGJ_MOUSE Immunoglobulin J chain OS=Mus musculus OX=10090 GN=Jchain PE=1 SV=4	1	2	2	16.4	16.4	18.013	159	0	9.8459	By MS/MS		By MS/MS	By matching	By MS/MS	By MS/MS	24419000	0	49481000	8058000	10835000	74865000
P01631	P01631	Ig kappa chain V-II region 26-10		sp|P01631|KV2A7_MOUSE Ig kappa chain V-II region 26-10 OS=Mus musculus OX=10090 PE=1 SV=1	1	1	1	11.5	11.5	12.273	113	0	13.367	By MS/MS		By MS/MS				26197000	0	105130000	0	0	0
P01636	P01636	Ig kappa chain V-V region MOPC 149		sp|P01636|KV5A4_MOUSE Ig kappa chain V-V region MOPC 149 OS=Mus musculus OX=10090 PE=1 SV=1	1	1	1	12	12	12.03	108	0.0012703	3.0451						By MS/MS	0	0	0	0	0	0
P01638;P01637	P01638;P01637	Ig kappa chain V-V region L6;Ig kappa chain V-V region T1		sp|P01638|KV5A6_MOUSE Ig kappa chain V-V region L6 (Fragment) OS=Mus musculus OX=10090 PE=4 SV=1;sp|P01637|KV5A5_MOUSE Ig kappa chain V-V region T1 OS=Mus musculus OX=10090 PE=4 SV=1	2	2	2	28.7	28.7	12.986	115	0	7.8903	By MS/MS	By matching			By matching	By MS/MS	43240000	4861400	0	0	7492700	15271000
P01643	P01643	Ig kappa chain V-V region MOPC 173		sp|P01643|KV5AA_MOUSE Ig kappa chain V-V region MOPC 173 OS=Mus musculus OX=10090 PE=1 SV=1	1	1	1	14.8	14.8	11.217	108	0.0010422	3.4799	By MS/MS			By MS/MS		By MS/MS	18561000	0	0	24031000	0	17173000
P01655;P01654;P01656;P03977;P01667;P01659;P01671;P01670;P01669;P01668;P01666;P01673;P01664;P01660;P01657;P01672;P01665	P01655;P01654;P01656;P03977	Ig kappa chain V-III region PC 7132;Ig kappa chain V-III region PC 2880/PC 1229;Ig kappa chain V-III region MOPC 70;Ig kappa chain V-III region 50S10.1		sp|P01655|KV3A2_MOUSE Ig kappa chain V-III region PC 7132 OS=Mus musculus OX=10090 PE=1 SV=1;sp|P01654|KV3A1_MOUSE Ig kappa chain V-III region PC 2880/PC 1229 OS=Mus musculus OX=10090 PE=1 SV=1;sp|P01656|KV3A3_MOUSE Ig kappa chain V-III region MOPC 70 OS=M	17	3	3	52.7	52.7	12.054	112	0	17.862	By matching	By MS/MS		By MS/MS		By MS/MS	5000200	5018700	0	18753000	0	30897000
P01680	P01680	Ig kappa chain V-IV region S107B		sp|P01680|KV4A1_MOUSE Ig kappa chain V-IV region S107B OS=Mus musculus OX=10090 PE=4 SV=1	1	1	1	8.5	8.5	13.722	129	0.0026738	2.4722	By MS/MS		By MS/MS			By MS/MS	19004000	0	23093000	0	0	51691000
P01750;P01748	P01750;P01748	Ig heavy chain V region 102;Ig heavy chain V region 23		sp|P01750|HVM06_MOUSE Ig heavy chain V region 102 OS=Mus musculus OX=10090 PE=1 SV=1;sp|P01748|HVM04_MOUSE Ig heavy chain V region 23 OS=Mus musculus OX=10090 PE=4 SV=1	2	2	0	18.8	0	12.866	117	0.0012582	2.9001	By MS/MS		By MS/MS	By MS/MS	By MS/MS	By MS/MS	8352300	0	6092000	23670000	13809000	19162000
P01820;P01819	P01820;P01819	Ig heavy chain V region PJ14;Ig heavy chain V region MOPC 141		sp|P01820|HVM44_MOUSE Ig heavy chain V region PJ14 OS=Mus musculus OX=10090 PE=1 SV=1;sp|P01819|HVM43_MOUSE Ig heavy chain V region MOPC 141 OS=Mus musculus OX=10090 PE=4 SV=1	2	1	1	9.6	9.6	12.447	115	0.0019734	2.6226				By MS/MS	By MS/MS		0	0	0	8101900	0	0
P01837	P01837	Ig kappa chain C region		sp|P01837|IGKC_MOUSE Immunoglobulin kappa constant OS=Mus musculus OX=10090 GN=Igkc PE=1 SV=2	1	9	9	88.8	88.8	11.934	107	0	81.105	By MS/MS	By MS/MS	By MS/MS	By MS/MS	By MS/MS	By MS/MS	243640000	228970000	253700000	380550000	360690000	577130000
P01843	P01843	Ig lambda-1 chain C region		sp|P01843|LAC1_MOUSE Ig lambda-1 chain C region OS=Mus musculus OX=10090 PE=1 SV=1	1	3	3	43.8	43.8	11.575	105	0	16.531	By MS/MS	By MS/MS	By MS/MS	By MS/MS	By MS/MS	By MS/MS	70917000	51916000	163700000	98694000	95473000	83075000
P01845;P01844	P01845;P01844	Ig lambda-3 chain C region;Ig lambda-2 chain C region	Iglc3;Iglc2	sp|P01845|LAC3_MOUSE Ig lambda-3 chain C region OS=Mus musculus OX=10090 GN=Iglc3 PE=1 SV=1;sp|P01844|LAC2_MOUSE Ig lambda-2 chain C region OS=Mus musculus OX=10090 GN=Iglc2 PE=1 SV=1	2	1	1	17.3	17.3	11.371	104	0	6.4573	By matching	By matching	By matching	By MS/MS	By MS/MS	By MS/MS	6770700	8531300	5300800	36952000	31609000	28436000
P01864;P01863;P01865	P01864	Ig gamma-2A chain C region secreted form		sp|P01864|GCAB_MOUSE Ig gamma-2A chain C region secreted form OS=Mus musculus OX=10090 PE=1 SV=1	3	3	3	15.5	15.5	36.595	335	0	94.374	By MS/MS	By MS/MS	By MS/MS	By MS/MS	By MS/MS	By MS/MS	138810000	135760000	156720000	116290000	288270000	313610000
P01867	P01867	Ig gamma-2B chain C region	Igh-3	sp|P01867|IGG2B_MOUSE Immunoglobulin heavy constant gamma 2B OS=Mus musculus OX=10090 GN=Ighg2b PE=1 SV=3	1	6	6	18.6	18.6	44.259	404	0	20.294	By MS/MS	By MS/MS	By MS/MS	By MS/MS	By MS/MS	By MS/MS	218070000	387800000	372790000	451120000	347580000	538490000
P01868;P01869	P01868;P01869	Ig gamma-1 chain C region secreted form;Ig gamma-1 chain C region, membrane-bound form	Ighg1	sp|P01868|IGHG1_MOUSE Ig gamma-1 chain C region secreted form OS=Mus musculus OX=10090 GN=Ighg1 PE=1 SV=1;sp|P01869|IGH1M_MOUSE Ig gamma-1 chain C region, membrane-bound form OS=Mus musculus OX=10090 GN=Ighg1 PE=1 SV=2	2	4	4	15.7	15.7	35.704	324	0	25.113	By MS/MS	By MS/MS	By MS/MS	By MS/MS	By MS/MS	By MS/MS	123910000	118740000	116340000	124480000	64684000	137300000
P01872	P01872	Ig mu chain C region	Ighm	sp|P01872|IGHM_MOUSE Immunoglobulin heavy constant mu OS=Mus musculus OX=10090 GN=Ighm PE=1 SV=2	1	15	15	32.8	32.8	49.971	454	0	172.8	By MS/MS	By MS/MS	By MS/MS	By MS/MS	By MS/MS	By MS/MS	358200000	429980000	218000000	1.6358e+09	1124400000	3.1419e+09
P01878	P01878	Ig alpha chain C region		sp|P01878|IGHA_MOUSE Ig alpha chain C region OS=Mus musculus OX=10090 PE=1 SV=1	1	6	6	29.7	29.7	36.875	344	0	48.354	By MS/MS	By MS/MS	By MS/MS	By MS/MS	By MS/MS	By MS/MS	178660000	142960000	257500000	64974000	76034000	231760000
P01887	P01887	Beta-2-microglobulin	B2m	sp|P01887|B2MG_MOUSE Beta-2-microglobulin OS=Mus musculus OX=10090 GN=B2m PE=1 SV=2	1	5	5	59.7	59.7	13.779	119	0	42.372	By MS/MS	By MS/MS	By MS/MS	By MS/MS	By MS/MS	By MS/MS	1.8161e+09	1.5633e+09	1375600000	1218600000	1.0351e+09	696770000
P01898	P01898	H-2 class I histocompatibility antigen, Q10 alpha chain	H2-Q10	sp|P01898|HA10_MOUSE H-2 class I histocompatibility antigen, Q10 alpha chain OS=Mus musculus OX=10090 GN=H2-Q10 PE=1 SV=3	1	15	8	51.1	30.8	37.251	325	0	49.192	By MS/MS	By MS/MS	By MS/MS	By MS/MS	By MS/MS	By MS/MS	249160000	359250000	322140000	601130000	610760000	315660000
P01899;P01900;P01896;P01895;P14427	P01899	H-2 class I histocompatibility antigen, D-B alpha chain	H2-D1	sp|P01899|HA11_MOUSE H-2 class I histocompatibility antigen, D-B alpha chain OS=Mus musculus OX=10090 GN=H2-D1 PE=1 SV=2	5	17	4	42	8.6	40.836	362	0	99.013	By MS/MS	By MS/MS	By MS/MS	By MS/MS	By MS/MS	By MS/MS	2.1197e+09	609910000	704570000	632790000	842580000	733740000
P01901;P04223;P14428;P03991	P01901	H-2 class I histocompatibility antigen, K-B alpha chain	H2-K1	sp|P01901|HA1B_MOUSE H-2 class I histocompatibility antigen, K-B alpha chain OS=Mus musculus OX=10090 GN=H2-K1 PE=1 SV=1	4	19	10	51.5	33.6	41.301	369	0	323.31	By MS/MS	By MS/MS	By MS/MS	By MS/MS	By MS/MS	By MS/MS	3.9963e+09	1.9341e+09	1.8511e+09	1.6662e+09	1.9612e+09	1.7013e+09
P01942;P06467	P01942	Hemoglobin subunit alpha	Hba	sp|P01942|HBA_MOUSE Hemoglobin subunit alpha OS=Mus musculus OX=10090 GN=Hba PE=1 SV=2	2	18	16	78.9	78.9	15.085	142	0	323.31	By MS/MS	By MS/MS	By MS/MS	By MS/MS	By MS/MS	By MS/MS	47821000000	68710000000	69488000000	66140000000	66988000000	51081000000
P02088;CON__Q3SX09;CON__P02070;P02104	P02088	Hemoglobin subunit beta-1	Hbb-b1	sp|P02088|HBB1_MOUSE Hemoglobin subunit beta-1 OS=Mus musculus OX=10090 GN=Hbb-b1 PE=1 SV=2	4	14	8	72.1	66.7	15.84	147	0	323.31	By MS/MS	By MS/MS	By MS/MS	By MS/MS	By MS/MS	By MS/MS	36586000000	60481000000	65785000000	61851000000	79826000000	49710000000
P84244;P02301	P84244;P02301	Histone H3.3;Histone H3.3C	H3f3a;H3f3c	sp|P84244|H33_MOUSE Histone H3.3 OS=Mus musculus OX=10090 GN=H3-3a PE=1 SV=2;sp|P02301|H3C_MOUSE Histone H3.3C OS=Mus musculus OX=10090 GN=H3-5 PE=3 SV=3	2	6	1	50.7	23.5	15.328	136	0	34.035	By MS/MS	By MS/MS	By MS/MS	By matching	By MS/MS	By MS/MS	657790000	505760000	813600000	0	124140000	41224000
P02463	P02463	Collagen alpha-1(IV) chain;Arresten	Col4a1	sp|P02463|CO4A1_MOUSE Collagen alpha-1(IV) chain OS=Mus musculus OX=10090 GN=Col4a1 PE=1 SV=4	1	1	1	0.8	0.8	160.68	1669	0	25.627	By MS/MS	By matching		By MS/MS	By matching	By matching	20930000	20492000	0	49649000	10775000	6212400
P02468	P02468	Laminin subunit gamma-1	Lamc1	sp|P02468|LAMC1_MOUSE Laminin subunit gamma-1 OS=Mus musculus OX=10090 GN=Lamc1 PE=1 SV=2	1	8	8	7.3	7.3	177.3	1607	0	24.369	By MS/MS	By MS/MS	By MS/MS	By MS/MS	By MS/MS	By MS/MS	71475000	85540000	30649000	226490000	75290000	156290000
P02469	P02469	Laminin subunit beta-1	Lamb1	sp|P02469|LAMB1_MOUSE Laminin subunit beta-1 OS=Mus musculus OX=10090 GN=Lamb1 PE=1 SV=3	1	3	3	1.8	1.8	197.09	1786	0.0070012	1.99				By MS/MS	By matching	By MS/MS	0	0	0	26970000	4813900	4583600
P03888	P03888	NADH-ubiquinone oxidoreductase chain 1	Mtnd1	sp|P03888|NU1M_MOUSE NADH-ubiquinone oxidoreductase chain 1 OS=Mus musculus OX=10090 GN=Mtnd1 PE=1 SV=3	1	3	3	12.6	12.6	36.059	318	0	9.1907	By MS/MS	By MS/MS	By MS/MS	By MS/MS	By MS/MS	By MS/MS	112770000	117540000	35150000	119370000	140840000	97695000
P03899	P03899	NADH-ubiquinone oxidoreductase chain 3	Mtnd3	sp|P03899|NU3M_MOUSE NADH-ubiquinone oxidoreductase chain 3 OS=Mus musculus OX=10090 GN=mt-Nd3 PE=1 SV=3	1	1	1	13	13	13.219	115	0.0005457	4.2805	By MS/MS	By MS/MS	By MS/MS	By MS/MS	By MS/MS	By MS/MS	26776000	24275000	21756000	22557000	32788000	20469000
P03911	P03911	NADH-ubiquinone oxidoreductase chain 4	Mtnd4	sp|P03911|NU4M_MOUSE NADH-ubiquinone oxidoreductase chain 4 OS=Mus musculus OX=10090 GN=Mtnd4 PE=1 SV=1	1	3	3	9.6	9.6	51.881	459	0	28.428	By MS/MS	By MS/MS	By MS/MS	By MS/MS	By MS/MS	By MS/MS	183440000	187480000	129760000	163920000	152050000	128350000
P03921	P03921	NADH-ubiquinone oxidoreductase chain 5	Mtnd5	sp|P03921|NU5M_MOUSE NADH-ubiquinone oxidoreductase chain 5 OS=Mus musculus OX=10090 GN=Mtnd5 PE=1 SV=3	1	4	4	9.4	9.4	68.474	607	0	17.241	By MS/MS	By MS/MS	By MS/MS	By MS/MS	By MS/MS	By MS/MS	216920000	205490000	181090000	239590000	161320000	248170000
P03930	P03930	ATP synthase protein 8	Mtatp8	sp|P03930|ATP8_MOUSE ATP synthase protein 8 OS=Mus musculus OX=10090 GN=Mtatp8 PE=1 SV=1	1	1	1	14.9	14.9	7.7662	67	0	11.844	By MS/MS	By MS/MS	By MS/MS	By MS/MS	By MS/MS	By MS/MS	1214400000	1.4931e+09	1400000000	1141200000	1.538e+09	820440000
P03953	P03953	Complement factor D	Cfd	sp|P03953|CFAD_MOUSE Complement factor D OS=Mus musculus OX=10090 GN=Cfd PE=1 SV=1	1	1	1	10	10	28.057	259	0	7.601	By MS/MS	By MS/MS	By MS/MS		By MS/MS		47835000	35292000	54916000	0	27938000	0
P03958	P03958	Adenosine deaminase	Ada	sp|P03958|ADA_MOUSE Adenosine deaminase OS=Mus musculus OX=10090 GN=Ada PE=1 SV=3	1	6	6	23.9	23.9	39.991	352	0	16.351	By MS/MS	By MS/MS	By MS/MS	By MS/MS	By MS/MS	By MS/MS	77360000	104330000	127600000	85734000	98741000	85304000
P03987	P03987	Ig gamma-3 chain C region		sp|P03987|IGHG3_MOUSE Ig gamma-3 chain C region OS=Mus musculus OX=10090 PE=1 SV=2	1	7	7	30.4	30.4	43.929	398	0	22.3	By MS/MS	By MS/MS	By MS/MS	By MS/MS	By MS/MS	By MS/MS	86078000	57024000	112780000	326250000	62624000	229650000
P04117	P04117	Fatty acid-binding protein, adipocyte	Fabp4	sp|P04117|FABP4_MOUSE Fatty acid-binding protein, adipocyte OS=Mus musculus OX=10090 GN=Fabp4 PE=1 SV=3	1	6	6	33.3	33.3	14.65	132	0	47.97	By MS/MS	By MS/MS	By MS/MS	By MS/MS	By MS/MS	By MS/MS	172410000	156690000	111390000	268320000	451780000	322840000
P04186;CON__Q3KUS7	P04186	Complement factor B;Complement factor B Ba fragment;Complement factor B Bb fragment	Cfb	sp|P04186|CFAB_MOUSE Complement factor B OS=Mus musculus OX=10090 GN=Cfb PE=1 SV=2	2	24	24	35	35	85.004	761	0	97.06	By MS/MS	By MS/MS	By MS/MS	By MS/MS	By MS/MS	By MS/MS	489390000	240840000	270530000	890160000	609760000	606950000
P04441	P04441	H-2 class II histocompatibility antigen gamma chain	Cd74	sp|P04441|HG2A_MOUSE H-2 class II histocompatibility antigen gamma chain OS=Mus musculus OX=10090 GN=Cd74 PE=1 SV=3	1	2	2	6.8	6.8	31.557	279	0.0012472	2.8041	By MS/MS						34227000	0	0	0	0	0
P04627;Q99N57;P28028	P04627	Serine/threonine-protein kinase A-Raf	Araf	sp|P04627|ARAF_MOUSE Serine/threonine-protein kinase A-Raf OS=Mus musculus OX=10090 GN=Araf PE=1 SV=2	3	7	7	16.4	16.4	67.581	604	0	17.766	By MS/MS	By MS/MS	By MS/MS	By MS/MS	By MS/MS	By MS/MS	50784000	46711000	52097000	29009000	34851000	35508000
P04919	P04919	Band 3 anion transport protein	Slc4a1	sp|P04919|B3AT_MOUSE Band 3 anion transport protein OS=Mus musculus OX=10090 GN=Slc4a1 PE=1 SV=1	1	13	13	20.5	20.5	103.13	929	0	123.46	By MS/MS	By MS/MS	By MS/MS	By MS/MS	By MS/MS	By MS/MS	390270000	678140000	606410000	588060000	734680000	637000000
P04939;P11590	P04939	Major urinary protein 3	Mup3	sp|P04939|MUP3_MOUSE Major urinary protein 3 OS=Mus musculus OX=10090 GN=Mup3 PE=1 SV=1	2	10	8	60.3	52.2	21.464	184	0	178.4	By MS/MS	By MS/MS	By MS/MS	By MS/MS	By MS/MS	By MS/MS	337200000	1.0488e+09	1221000000	410920000	60829000	116640000
P05063	P05063	Fructose-bisphosphate aldolase C	Aldoc	sp|P05063|ALDOC_MOUSE Fructose-bisphosphate aldolase C OS=Mus musculus OX=10090 GN=Aldoc PE=1 SV=4	1	12	11	42.1	34.4	39.394	363	0	47.926	By MS/MS	By MS/MS	By MS/MS	By MS/MS	By MS/MS	By MS/MS	424910000	159930000	370980000	61317000	61364000	54565000
P05064	P05064	Fructose-bisphosphate aldolase A	Aldoa	sp|P05064|ALDOA_MOUSE Fructose-bisphosphate aldolase A OS=Mus musculus OX=10090 GN=Aldoa PE=1 SV=2	1	28	27	85.4	77.7	39.355	364	0	252.14	By MS/MS	By MS/MS	By MS/MS	By MS/MS	By MS/MS	By MS/MS	4506100000	2489100000	3.3333e+09	5.8511e+09	7.3427e+09	7.4628e+09
P05132	P05132	cAMP-dependent protein kinase catalytic subunit alpha	Prkaca	sp|P05132|KAPCA_MOUSE cAMP-dependent protein kinase catalytic subunit alpha OS=Mus musculus OX=10090 GN=Prkaca PE=1 SV=3	1	12	6	39.3	26.2	40.57	351	0	73.044	By MS/MS	By MS/MS	By MS/MS	By MS/MS	By MS/MS	By MS/MS	468750000	371850000	410870000	588990000	435980000	356720000
P05201	P05201	Aspartate aminotransferase, cytoplasmic	Got1	sp|P05201|AATC_MOUSE Aspartate aminotransferase, cytoplasmic OS=Mus musculus OX=10090 GN=Got1 PE=1 SV=3	1	29	29	68.8	68.8	46.247	413	0	238.42	By MS/MS	By MS/MS	By MS/MS	By MS/MS	By MS/MS	By MS/MS	6.1854e+09	4657500000	4547900000	5275700000	5786700000	6.6553e+09
P05202	P05202	Aspartate aminotransferase, mitochondrial	Got2	sp|P05202|AATM_MOUSE Aspartate aminotransferase, mitochondrial OS=Mus musculus OX=10090 GN=Got2 PE=1 SV=1	1	36	36	80	80	47.411	430	0	323.31	By MS/MS	By MS/MS	By MS/MS	By MS/MS	By MS/MS	By MS/MS	37220000000	37049000000	37393000000	30019000000	41687000000	22300000000
P05213;Q3UX10	P05213	Tubulin alpha-1B chain	Tuba1b	sp|P05213|TBA1B_MOUSE Tubulin alpha-1B chain OS=Mus musculus OX=10090 GN=Tuba1b PE=1 SV=2	2	29	0	69.4	0	50.151	451	0	87.777	By MS/MS	By MS/MS	By MS/MS	By MS/MS	By MS/MS	By MS/MS	657880000	611170000	532390000	1280600000	759410000	654830000
P05366	P05366	Serum amyloid A-1 protein	Saa1	sp|P05366|SAA1_MOUSE Serum amyloid A-1 protein OS=Mus musculus OX=10090 GN=Saa1 PE=1 SV=2	1	2	2	18	18	13.77	122	0.0012506	2.8317	By MS/MS	By MS/MS		By matching		By matching	9414800	18784000	0	1884100	0	1167500
P05480	P05480	Neuronal proto-oncogene tyrosine-protein kinase Src	Src	sp|P05480|SRC_MOUSE Proto-oncogene tyrosine-protein kinase Src OS=Mus musculus OX=10090 GN=Src PE=1 SV=5	1	3	2	6.9	5.4	59.89	535	0.0074367	1.9365	By matching	By matching	By MS/MS	By MS/MS	By MS/MS	By MS/MS	0	0	38442000	0	9308800	5423800
P05555	P05555	Integrin alpha-M	Itgam	sp|P05555|ITAM_MOUSE Integrin alpha-M OS=Mus musculus OX=10090 GN=Itgam PE=1 SV=2	1	6	6	6.3	6.3	127.48	1153	0	8.0334			By MS/MS	By MS/MS	By MS/MS	By MS/MS	0	0	33204000	52014000	56103000	45378000
P05622	P05622	Platelet-derived growth factor receptor beta	Pdgfrb	sp|P05622|PGFRB_MOUSE Platelet-derived growth factor receptor beta OS=Mus musculus OX=10090 GN=Pdgfrb PE=1 SV=2	1	2	2	2	2	122.79	1098	0.0010235	3.1698	By MS/MS		By MS/MS	By MS/MS	By MS/MS	By MS/MS	167750000	0	122470000	142150000	163550000	147090000
P05977;P09542	P05977;P09542	Myosin light chain 1/3, skeletal muscle isoform;Myosin light chain 3	Myl1;Myl3	sp|P05977|MYL1_MOUSE Myosin light chain 1/3, skeletal muscle isoform OS=Mus musculus OX=10090 GN=Myl1 PE=1 SV=2;sp|P09542|MYL3_MOUSE Myosin light chain 3 OS=Mus musculus OX=10090 GN=Myl3 PE=1 SV=4	2	2	2	8.5	8.5	20.594	188	0	63.405	By MS/MS	By MS/MS	By MS/MS	By MS/MS	By MS/MS	By MS/MS	76921000	11771000	47978000	105230000	180070000	87229000
P06151;P00342	P06151	L-lactate dehydrogenase A chain	Ldha	sp|P06151|LDHA_MOUSE L-lactate dehydrogenase A chain OS=Mus musculus OX=10090 GN=Ldha PE=1 SV=3	2	29	28	85.5	81.9	36.498	332	0	323.31	By MS/MS	By MS/MS	By MS/MS	By MS/MS	By MS/MS	By MS/MS	33725000000	31828000000	29437000000	30839000000	31218000000	34328000000
P06330;P01757;P01756;P01749;P06329;P03980	P06330;P01757;P01756	Ig heavy chain V region AC38 205.12;Ig heavy chain V region J558;Ig heavy chain V region MOPC 104E		sp|P06330|HVM51_MOUSE Ig heavy chain V region AC38 205.12 OS=Mus musculus OX=10090 PE=1 SV=1;sp|P01757|HVM13_MOUSE Ig heavy chain V region J558 OS=Mus musculus OX=10090 PE=1 SV=1;sp|P01756|HVM12_MOUSE Ig heavy chain V region MOPC 104E OS=Mus musculus OX=10	6	3	2	33.9	28	12.934	118	0	52.354	By MS/MS	By MS/MS	By MS/MS	By MS/MS	By MS/MS	By MS/MS	91482000	93012000	181160000	287960000	110940000	340150000
P06339	P06339	H-2 class I histocompatibility antigen, D-37 alpha chain	H2-T23	sp|P06339|HA15_MOUSE H-2 class I histocompatibility antigen, D-37 alpha chain OS=Mus musculus OX=10090 GN=H2-T23 PE=1 SV=1	1	4	2	16.2	9.8	40.875	357	0.0026915	2.535	By MS/MS	By matching	By matching	By MS/MS	By MS/MS	By MS/MS	48383000	26421000	0	22505000	16967000	17121000
P06683	P06683	Complement component C9	C9	sp|P06683|CO9_MOUSE Complement component C9 OS=Mus musculus OX=10090 GN=C9 PE=1 SV=2	1	7	7	16.6	16.6	62.002	548	0	34.452	By MS/MS	By MS/MS	By MS/MS	By MS/MS	By MS/MS	By MS/MS	108040000	81510000	93110000	203730000	86841000	58802000
P06684	P06684	Complement C5;Complement C5 beta chain;Complement C5 alpha chain;C5a anaphylatoxin;Complement C5 alpha chain	C5	sp|P06684|CO5_MOUSE Complement C5 OS=Mus musculus OX=10090 GN=C5 PE=1 SV=2	1	15	15	13.6	13.6	188.88	1680	0	68.067	By MS/MS	By MS/MS	By MS/MS	By MS/MS	By MS/MS	By MS/MS	194130000	224990000	173730000	235470000	165280000	116470000
P06728	P06728	Apolipoprotein A-IV	Apoa4	sp|P06728|APOA4_MOUSE Apolipoprotein A-IV OS=Mus musculus OX=10090 GN=Apoa4 PE=1 SV=3	1	27	27	75.4	75.4	45.029	395	0	323.31	By MS/MS	By MS/MS	By MS/MS	By MS/MS	By MS/MS	By MS/MS	949750000	1.0445e+09	735410000	3.5222e+09	3.9572e+09	6.0389e+09
P06745	P06745	Glucose-6-phosphate isomerase	Gpi	sp|P06745|G6PI_MOUSE Glucose-6-phosphate isomerase OS=Mus musculus OX=10090 GN=Gpi PE=1 SV=4	1	32	23	67.2	49.3	62.766	558	0	323.31	By MS/MS	By MS/MS	By MS/MS	By MS/MS	By MS/MS	By MS/MS	10264000000	10814000000	9145000000	9279200000	12232000000	10462000000
P06797	P06797	Cathepsin L1;Cathepsin L1 heavy chain;Cathepsin L1 light chain	Ctsl	sp|P06797|CATL1_MOUSE Procathepsin L OS=Mus musculus OX=10090 GN=Ctsl PE=1 SV=2	1	12	12	47.3	47.3	37.547	334	0	124.68	By MS/MS	By MS/MS	By MS/MS	By MS/MS	By MS/MS	By MS/MS	301890000	267680000	244990000	821340000	860580000	815140000
P06800	P06800	Receptor-type tyrosine-protein phosphatase C	Ptprc	sp|P06800|PTPRC_MOUSE Receptor-type tyrosine-protein phosphatase C OS=Mus musculus OX=10090 GN=Ptprc PE=1 SV=4	1	9	9	10.1	10.1	144.84	1293	0	34.677	By MS/MS	By MS/MS	By MS/MS	By MS/MS	By MS/MS	By MS/MS	98578000	85274000	82066000	127530000	121890000	131240000
P06801	P06801	NADP-dependent malic enzyme	Me1	sp|P06801|MAOX_MOUSE NADP-dependent malic enzyme OS=Mus musculus OX=10090 GN=Me1 PE=1 SV=2	1	30	30	62.2	62.2	63.953	572	0	323.31	By MS/MS	By MS/MS	By MS/MS	By MS/MS	By MS/MS	By MS/MS	5.863e+09	6.7612e+09	6.752e+09	3.5016e+09	3.7876e+09	1.0674e+09
P06802	P06802	Ectonucleotide pyrophosphatase/phosphodiesterase family member 1;Alkaline phosphodiesterase I;Nucleotide pyrophosphatase	Enpp1	sp|P06802|ENPP1_MOUSE Ectonucleotide pyrophosphatase/phosphodiesterase family member 1 OS=Mus musculus OX=10090 GN=Enpp1 PE=1 SV=4	1	6	6	11.6	11.6	103.17	906	0	18.321	By MS/MS	By MS/MS	By MS/MS	By MS/MS	By MS/MS	By MS/MS	135670000	19375000	107340000	120940000	118410000	83248000
P06909	P06909	Complement factor H	Cfh	sp|P06909|CFAH_MOUSE Complement factor H OS=Mus musculus OX=10090 GN=Cfh PE=1 SV=2	1	40	40	49.3	49.3	139.14	1234	0	323.31	By MS/MS	By MS/MS	By MS/MS	By MS/MS	By MS/MS	By MS/MS	1412000000	949220000	879530000	2238200000	1456100000	1.7717e+09
P07146	P07146	Anionic trypsin-2	Prss2	sp|P07146|TRY2_MOUSE Anionic trypsin-2 OS=Mus musculus OX=10090 GN=Prss2 PE=1 SV=1	1	1	1	8.1	8.1	26.203	246	0.0084999	1.8219		By MS/MS			By MS/MS	By MS/MS	0	33156000	0	0	152190000	153480000
P07214	P07214	SPARC	Sparc	sp|P07214|SPRC_MOUSE SPARC OS=Mus musculus OX=10090 GN=Sparc PE=1 SV=1	1	4	4	20.2	20.2	34.45	302	0	10.469	By matching	By matching	By MS/MS	By MS/MS	By MS/MS	By MS/MS	17273000	7593600	8521100	117900000	42593000	45713000
P07309	P07309	Transthyretin	Ttr	sp|P07309|TTHY_MOUSE Transthyretin OS=Mus musculus OX=10090 GN=Ttr PE=1 SV=1	1	8	8	67.3	67.3	15.776	147	0	73.548	By MS/MS	By MS/MS	By MS/MS	By MS/MS	By MS/MS	By MS/MS	1.7098e+09	1.665e+09	1.5139e+09	2.1283e+09	2.0746e+09	1.8343e+09
P07356	P07356	Annexin A2	Anxa2	sp|P07356|ANXA2_MOUSE Annexin A2 OS=Mus musculus OX=10090 GN=Anxa2 PE=1 SV=2	1	31	31	76.1	76.1	38.676	339	0	323.31	By MS/MS	By MS/MS	By MS/MS	By MS/MS	By MS/MS	By MS/MS	1234600000	1221300000	1370800000	6.8706e+09	7.7795e+09	8.3235e+09
P07607	P07607	Thymidylate synthase	Tyms	sp|P07607|TYSY_MOUSE Thymidylate synthase OS=Mus musculus OX=10090 GN=Tyms PE=1 SV=1	1	1	1	8.1	8.1	34.958	307	0.00057339	5.2798						By MS/MS	0	0	0	0	0	26216000
P07724	P07724	Serum albumin	Alb	sp|P07724|ALBU_MOUSE Albumin OS=Mus musculus OX=10090 GN=Alb PE=1 SV=3	1	73	69	87.7	87.7	68.692	608	0	323.31	By MS/MS	By MS/MS	By MS/MS	By MS/MS	By MS/MS	By MS/MS	81566000000	87886000000	88174000000	152280000000	150530000000	159750000000
P07742	P07742	Ribonucleoside-diphosphate reductase large subunit	Rrm1	sp|P07742|RIR1_MOUSE Ribonucleoside-diphosphate reductase large subunit OS=Mus musculus OX=10090 GN=Rrm1 PE=1 SV=2	1	8	8	18.1	18.1	90.209	792	0	21.464	By MS/MS	By MS/MS	By MS/MS	By MS/MS	By MS/MS	By MS/MS	14713000	18493000	43919000	113760000	53321000	108300000
P07758	P07758	Alpha-1-antitrypsin 1-1	Serpina1a	sp|P07758|A1AT1_MOUSE Alpha-1-antitrypsin 1-1 OS=Mus musculus OX=10090 GN=Serpina1a PE=1 SV=4	1	21	1	60.8	5.3	46.002	413	0	196.89	By MS/MS	By MS/MS	By MS/MS	By MS/MS	By MS/MS	By MS/MS	1.4671e+09	1.5635e+09	2.1254e+09	2257200000	1.958e+09	1402800000
P07759;P29621;Q5I2A0;Q80X76	P07759	Serine protease inhibitor A3K	Serpina3k	sp|P07759|SPA3K_MOUSE Serine protease inhibitor A3K OS=Mus musculus OX=10090 GN=Serpina3k PE=1 SV=2	4	15	8	37.6	23.9	46.879	418	0	233.89	By MS/MS	By MS/MS	By MS/MS	By MS/MS	By MS/MS	By MS/MS	5179500000	6.9339e+09	6.9302e+09	4627800000	2.0566e+09	2692000000
P07901	P07901	Heat shock protein HSP 90-alpha	Hsp90aa1	sp|P07901|HS90A_MOUSE Heat shock protein HSP 90-alpha OS=Mus musculus OX=10090 GN=Hsp90aa1 PE=1 SV=4	1	47	30	48.6	34.1	84.787	733	0	323.31	By MS/MS	By MS/MS	By MS/MS	By MS/MS	By MS/MS	By MS/MS	7.832e+09	8.2849e+09	8.1014e+09	8.5891e+09	10273000000	5.8815e+09
P08003	P08003	Protein disulfide-isomerase A4	Pdia4	sp|P08003|PDIA4_MOUSE Protein disulfide-isomerase A4 OS=Mus musculus OX=10090 GN=Pdia4 PE=1 SV=3	1	47	47	54.7	54.7	71.982	638	0	323.31	By MS/MS	By MS/MS	By MS/MS	By MS/MS	By MS/MS	By MS/MS	10990000000	10650000000	11037000000	12550000000	10930000000	8.1607e+09
P08030	P08030	Adenine phosphoribosyltransferase	Aprt	sp|P08030|APT_MOUSE Adenine phosphoribosyltransferase OS=Mus musculus OX=10090 GN=Aprt PE=1 SV=2	1	6	6	51.1	51.1	19.724	180	0	95.455	By MS/MS	By MS/MS	By MS/MS	By MS/MS	By MS/MS	By MS/MS	364400000	321060000	274270000	395470000	432280000	359690000
P08032	P08032	Spectrin alpha chain, erythrocytic 1	Spta1	sp|P08032|SPTA1_MOUSE Spectrin alpha chain, erythrocytic 1 OS=Mus musculus OX=10090 GN=Spta1 PE=1 SV=3	1	24	24	12.9	12.9	279.86	2415	0	33.831	By MS/MS	By MS/MS	By MS/MS	By MS/MS	By MS/MS	By MS/MS	83009000	179730000	216240000	165710000	183520000	152370000
P08071	P08071	Lactotransferrin	Ltf	sp|P08071|TRFL_MOUSE Lactotransferrin OS=Mus musculus OX=10090 GN=Ltf PE=1 SV=4	1	16	16	34.1	34.1	77.837	707	0	92.266	By MS/MS	By matching	By matching	By MS/MS	By MS/MS	By MS/MS	33679000	17136000	24968000	252000000	667130000	204960000
P08101;P08508	P08101	Low affinity immunoglobulin gamma Fc region receptor II	Fcgr2	sp|P08101|FCGR2_MOUSE Low affinity immunoglobulin gamma Fc region receptor II OS=Mus musculus OX=10090 GN=Fcgr2 PE=1 SV=2	2	3	3	13	13	36.695	330	0	137.95	By MS/MS	By MS/MS	By MS/MS	By MS/MS	By MS/MS	By MS/MS	96666000	156260000	141090000	87040000	170280000	142470000
P08103	P08103	Tyrosine-protein kinase HCK	Hck	sp|P08103|HCK_MOUSE Tyrosine-protein kinase HCK OS=Mus musculus OX=10090 GN=Hck PE=1 SV=4	1	3	2	7.4	5.9	59.129	524	0.00029429	5.9509	By MS/MS	By MS/MS	By MS/MS	By matching	By MS/MS	By MS/MS	21157000	3803100	6747700	0	11636000	4910000
P08113	P08113	Endoplasmin	Hsp90b1	sp|P08113|ENPL_MOUSE Endoplasmin OS=Mus musculus OX=10090 GN=Hsp90b1 PE=1 SV=2	1	59	57	64.3	62.6	92.475	802	0	323.31	By MS/MS	By MS/MS	By MS/MS	By MS/MS	By MS/MS	By MS/MS	50379000000	46617000000	40543000000	45511000000	42955000000	31547000000
P08122	P08122	Collagen alpha-2(IV) chain;Canstatin	Col4a2	sp|P08122|CO4A2_MOUSE Collagen alpha-2(IV) chain OS=Mus musculus OX=10090 GN=Col4a2 PE=1 SV=4	1	2	2	1.3	1.3	167.32	1707	0.00054054	4.0317	By MS/MS	By MS/MS		By MS/MS	By MS/MS	By matching	57449000	53543000	0	125330000	21167000	14793000
P08207	P08207	Protein S100-A10	S100a10	sp|P08207|S10AA_MOUSE Protein S100-A10 OS=Mus musculus OX=10090 GN=S100a10 PE=1 SV=2	1	3	3	49.5	49.5	11.186	97	0	24.216	By MS/MS	By MS/MS	By MS/MS	By MS/MS	By MS/MS	By MS/MS	155130000	129270000	57052000	506410000	381560000	399520000
P08226	P08226	Apolipoprotein E	Apoe	sp|P08226|APOE_MOUSE Apolipoprotein E OS=Mus musculus OX=10090 GN=Apoe PE=1 SV=2	1	21	21	65.3	65.3	35.866	311	0	323.31	By MS/MS	By MS/MS	By MS/MS	By MS/MS	By MS/MS	By MS/MS	6.6851e+09	8657700000	7.9843e+09	10887000000	10895000000	8.2169e+09
P08228	P08228	Superoxide dismutase [Cu-Zn]	Sod1	sp|P08228|SODC_MOUSE Superoxide dismutase [Cu-Zn] OS=Mus musculus OX=10090 GN=Sod1 PE=1 SV=2	1	16	16	59.1	59.1	15.942	154	0	323.31	By MS/MS	By MS/MS	By MS/MS	By MS/MS	By MS/MS	By MS/MS	22128000000	21464000000	18722000000	15191000000	17164000000	11828000000
P08249	P08249	Malate dehydrogenase, mitochondrial	Mdh2	sp|P08249|MDHM_MOUSE Malate dehydrogenase, mitochondrial OS=Mus musculus OX=10090 GN=Mdh2 PE=1 SV=3	1	21	21	65.7	65.7	35.611	338	0	323.31	By MS/MS	By MS/MS	By MS/MS	By MS/MS	By MS/MS	By MS/MS	18970000000	22660000000	18846000000	20005000000	22551000000	17105000000
P08607	P08607	C4b-binding protein	C4bpa	sp|P08607|C4BPA_MOUSE C4b-binding protein OS=Mus musculus OX=10090 GN=C4bpa PE=1 SV=3	1	6	6	17.1	17.1	51.523	469	0	42.843	By MS/MS	By MS/MS	By MS/MS	By MS/MS	By MS/MS	By MS/MS	87745000	56774000	25644000	195760000	55120000	72238000
P08752;B2RSH2;P18872;P20612;Q3V3I2;P50149;Q8CGK7	P08752	Guanine nucleotide-binding protein G(i) subunit alpha-2	Gnai2	sp|P08752|GNAI2_MOUSE Guanine nucleotide-binding protein G(i) subunit alpha-2 OS=Mus musculus OX=10090 GN=Gnai2 PE=1 SV=5	7	18	14	66.2	56.3	40.489	355	0	323.31	By MS/MS	By MS/MS	By MS/MS	By MS/MS	By MS/MS	By MS/MS	466770000	300210000	375830000	834130000	860730000	830200000
P08775	P08775	DNA-directed RNA polymerase II subunit RPB1	Polr2a	sp|P08775|RPB1_MOUSE DNA-directed RNA polymerase II subunit RPB1 OS=Mus musculus OX=10090 GN=Polr2a PE=1 SV=3	1	4	4	2.8	2.8	217.17	1970	0.00055386	4.5715	By MS/MS	By MS/MS	By MS/MS	By MS/MS	By MS/MS	By MS/MS	9700600	27366000	17502000	17867000	145340000	74297000
P08905;P17897	P08905;P17897	Lysozyme C-2;Lysozyme C-1	Lyz2;Lyz1	sp|P08905|LYZ2_MOUSE Lysozyme C-2 OS=Mus musculus OX=10090 GN=Lyz2 PE=1 SV=2;sp|P17897|LYZ1_MOUSE Lysozyme C-1 OS=Mus musculus OX=10090 GN=Lyz1 PE=1 SV=1	2	2	2	14.9	14.9	16.689	148	0	9.9976	By MS/MS			By MS/MS	By MS/MS	By MS/MS	0	0	0	85555000	162410000	25414000
P09055	P09055	Integrin beta-1	Itgb1	sp|P09055|ITB1_MOUSE Integrin beta-1 OS=Mus musculus OX=10090 GN=Itgb1 PE=1 SV=1	1	18	18	30.5	30.5	88.231	798	0	117.79	By MS/MS	By MS/MS	By MS/MS	By MS/MS	By MS/MS	By MS/MS	730360000	709600000	544580000	1080100000	947020000	1155900000
P09103	P09103	Protein disulfide-isomerase	P4hb	sp|P09103|PDIA1_MOUSE Protein disulfide-isomerase OS=Mus musculus OX=10090 GN=P4hb PE=1 SV=2	1	50	50	81.1	81.1	57.058	509	0	323.31	By MS/MS	By MS/MS	By MS/MS	By MS/MS	By MS/MS	By MS/MS	49090000000	48670000000	45445000000	54660000000	53778000000	43954000000
P09405	P09405	Nucleolin	Ncl	sp|P09405|NUCL_MOUSE Nucleolin OS=Mus musculus OX=10090 GN=Ncl PE=1 SV=2	1	31	31	38.8	38.8	76.722	707	0	323.31	By MS/MS	By MS/MS	By MS/MS	By MS/MS	By MS/MS	By MS/MS	2899600000	3.3298e+09	3.3819e+09	3.9989e+09	5435500000	4.1889e+09
P09411;P09041	P09411	Phosphoglycerate kinase 1	Pgk1	sp|P09411|PGK1_MOUSE Phosphoglycerate kinase 1 OS=Mus musculus OX=10090 GN=Pgk1 PE=1 SV=4	2	31	31	79.6	79.6	44.55	417	0	323.31	By MS/MS	By MS/MS	By MS/MS	By MS/MS	By MS/MS	By MS/MS	28929000000	32820000000	31046000000	24051000000	25808000000	20387000000
P09528	P09528	Ferritin heavy chain;Ferritin heavy chain, N-terminally processed	Fth1	sp|P09528|FRIH_MOUSE Ferritin heavy chain OS=Mus musculus OX=10090 GN=Fth1 PE=1 SV=2	1	13	13	64.8	64.8	21.066	182	0	137.91	By MS/MS	By MS/MS	By MS/MS	By MS/MS	By MS/MS	By MS/MS	2841100000	4.1498e+09	2299400000	3.4849e+09	2811000000	2724300000
P09581	P09581	Macrophage colony-stimulating factor 1 receptor	Csf1r	sp|P09581|CSF1R_MOUSE Macrophage colony-stimulating factor 1 receptor OS=Mus musculus OX=10090 GN=Csf1r PE=1 SV=3	1	8	8	10.2	10.2	109.18	977	0	15.811	By MS/MS	By MS/MS	By MS/MS	By MS/MS		By MS/MS	135510000	17129000	502290000	33516000	0	75926000
P09602	P09602	Non-histone chromosomal protein HMG-17	Hmgn2	sp|P09602|HMGN2_MOUSE Non-histone chromosomal protein HMG-17 OS=Mus musculus OX=10090 GN=Hmgn2 PE=1 SV=2	1	1	1	16.7	16.7	9.4226	90	0.001269	3.036	By MS/MS	By MS/MS		By MS/MS	By MS/MS	By MS/MS	16741000	11099000	0	25617000	13881000	23846000
P09671	P09671	Superoxide dismutase [Mn], mitochondrial	Sod2	sp|P09671|SODM_MOUSE Superoxide dismutase [Mn], mitochondrial OS=Mus musculus OX=10090 GN=Sod2 PE=1 SV=3	1	12	12	68	68	24.603	222	0	323.31	By MS/MS	By MS/MS	By MS/MS	By MS/MS	By MS/MS	By MS/MS	7.6232e+09	6.4879e+09	5821800000	3.9615e+09	5403900000	2690700000
P09803	P09803	Cadherin-1;E-Cad/CTF1;E-Cad/CTF2;E-Cad/CTF3	Cdh1	sp|P09803|CADH1_MOUSE Cadherin-1 OS=Mus musculus OX=10090 GN=Cdh1 PE=1 SV=1	1	9	9	12.7	12.7	98.255	884	0	26.232	By MS/MS	By MS/MS	By MS/MS	By MS/MS	By MS/MS	By MS/MS	84392000	87012000	89638000	165300000	237610000	226930000
P09813	P09813	Apolipoprotein A-II;Proapolipoprotein A-II	Apoa2	sp|P09813|APOA2_MOUSE Apolipoprotein A-II OS=Mus musculus OX=10090 GN=Apoa2 PE=1 SV=2	1	2	2	18.6	18.6	11.309	102	0	11.309	By MS/MS	By MS/MS	By MS/MS	By MS/MS	By MS/MS	By MS/MS	29436000	35280000	5509800	43451000	44016000	20585000
P09925	P09925	Surfeit locus protein 1	Surf1	sp|P09925|SURF1_MOUSE Surfeit locus protein 1 OS=Mus musculus OX=10090 GN=Surf1 PE=1 SV=3	1	2	2	12.4	12.4	34.798	306	0	34.316	By MS/MS	By MS/MS	By MS/MS	By MS/MS	By MS/MS	By MS/MS	76711000	74415000	65838000	32750000	56010000	11061000
P0C0A3	P0C0A3	Charged multivesicular body protein 6	Chmp6	sp|P0C0A3|CHMP6_MOUSE Charged multivesicular body protein 6 OS=Mus musculus OX=10090 GN=Chmp6 PE=1 SV=2	1	1	1	6.5	6.5	23.415	200	0	9.0399	By matching	By MS/MS	By matching		By MS/MS		24724000	20310000	29467000	0	36782000	0
Q3THW5;P0C0S6	Q3THW5;P0C0S6	Histone H2A.V;Histone H2A.Z	H2afv;H2afz	sp|Q3THW5|H2AV_MOUSE Histone H2A.V OS=Mus musculus OX=10090 GN=H2az2 PE=1 SV=3;sp|P0C0S6|H2AZ_MOUSE Histone H2A.Z OS=Mus musculus OX=10090 GN=H2az1 PE=1 SV=2	2	5	3	31.2	24.2	13.509	128	0	11.721	By MS/MS	By MS/MS	By MS/MS	By MS/MS	By MS/MS	By MS/MS	984260000	936640000	948600000	989340000	1193900000	714650000
P0C7N9	P0C7N9	Proteasome assembly chaperone 4	Psmg4	sp|P0C7N9|PSMG4_MOUSE Proteasome assembly chaperone 4 OS=Mus musculus OX=10090 GN=Psmg4 PE=1 SV=1	1	1	1	9.8	9.8	13.974	123	0.0063679	2.1149	By MS/MS	By MS/MS	By MS/MS	By matching	By MS/MS	By MS/MS	24756000	8818800	12515000	10376000	10829000	6529900
P0DN34	P0DN34			sp|P0DN34|NDUB1_MOUSE NADH dehydrogenase [ubiquinone] 1 beta subcomplex subunit 1 OS=Mus musculus OX=10090 GN=Ndufb1 PE=1 SV=1	1	3	3	49.1	49.1	6.954	57	0	19.068	By MS/MS	By MS/MS	By MS/MS	By MS/MS	By MS/MS	By MS/MS	206790000	159230000	150010000	189790000	139940000	110750000
P0DN89	P0DN89			sp|P0DN89|TM254_MOUSE Transmembrane protein 254 OS=Mus musculus OX=10090 GN=Tmem254 PE=1 SV=1	1	1	1	8.9	8.9	14.238	123	0	21.498	By MS/MS	By MS/MS	By MS/MS	By MS/MS	By matching	By MS/MS	59820000	79918000	48834000	40970000	36020000	27014000
P0DOV2;O35368	P0DOV2			sp|P0DOV2|IFI4_MOUSE Interferon-activable protein 204 OS=Mus musculus OX=10090 GN=Ifi204 PE=1 SV=1	2	6	4	11.8	8.4	69.437	619	0	11.34	By MS/MS	By MS/MS	By MS/MS	By MS/MS	By MS/MS	By MS/MS	33390000	8362600	8266500	18670000	58611000	30177000
P0DP28;P0DP27;P0DP26;Q9D6P8;P20801	P0DP28;P0DP27;P0DP26;Q9D6P8	Calmodulin-like protein 3	Calml3	sp|P0DP28|CALM3_MOUSE Calmodulin-3 OS=Mus musculus OX=10090 GN=Calm3 PE=1 SV=1;sp|P0DP27|CALM2_MOUSE Calmodulin-2 OS=Mus musculus OX=10090 GN=Calm2 PE=1 SV=1;sp|P0DP26|CALM1_MOUSE Calmodulin-1 OS=Mus musculus OX=10090 GN=Calm1 PE=1 SV=1;sp|Q9D6P8|CALL3_MOU	5	6	6	45.6	45.6	16.837	149	0	137.18	By MS/MS	By MS/MS	By MS/MS	By MS/MS	By MS/MS	By MS/MS	1300500000	1289200000	734100000	654700000	1.0594e+09	1446500000
P10107	P10107	Annexin A1	Anxa1	sp|P10107|ANXA1_MOUSE Annexin A1 OS=Mus musculus OX=10090 GN=Anxa1 PE=1 SV=2	1	20	19	60.7	58.7	38.734	346	0	198.57	By MS/MS	By MS/MS	By MS/MS	By MS/MS	By MS/MS	By MS/MS	125730000	75649000	264120000	1242200000	1291800000	1361600000
P10126;P62631	P10126	Elongation factor 1-alpha 1	Eef1a1	sp|P10126|EF1A1_MOUSE Elongation factor 1-alpha 1 OS=Mus musculus OX=10090 GN=Eef1a1 PE=1 SV=3	2	28	28	64.3	64.3	50.113	462	0	323.31	By MS/MS	By MS/MS	By MS/MS	By MS/MS	By MS/MS	By MS/MS	71486000000	66811000000	59825000000	68605000000	67845000000	55204000000
P10493	P10493	Nidogen-1	Nid1	sp|P10493|NID1_MOUSE Nidogen-1 OS=Mus musculus OX=10090 GN=Nid1 PE=1 SV=2	1	18	18	21.8	21.8	136.54	1245	0	37.324	By MS/MS	By MS/MS	By MS/MS	By MS/MS	By MS/MS	By MS/MS	118730000	18711000	72535000	317190000	109830000	360720000
P10518	P10518	Delta-aminolevulinic acid dehydratase	Alad	sp|P10518|HEM2_MOUSE Delta-aminolevulinic acid dehydratase OS=Mus musculus OX=10090 GN=Alad PE=1 SV=1	1	19	19	75.8	75.8	36.023	330	0	304.63	By MS/MS	By MS/MS	By MS/MS	By MS/MS	By MS/MS	By MS/MS	6.0747e+09	7.8475e+09	7.1467e+09	3.7356e+09	3.613e+09	3.1332e+09
P10605	P10605	Cathepsin B;Cathepsin B light chain;Cathepsin B heavy chain	Ctsb	sp|P10605|CATB_MOUSE Cathepsin B OS=Mus musculus OX=10090 GN=Ctsb PE=1 SV=2	1	18	18	57.8	57.8	37.279	339	0	323.31	By MS/MS	By MS/MS	By MS/MS	By MS/MS	By MS/MS	By MS/MS	3.5679e+09	2522500000	2.1238e+09	3.4343e+09	4.1964e+09	4414500000
P10630	P10630	Eukaryotic initiation factor 4A-II;Eukaryotic initiation factor 4A-II, N-terminally processed	Eif4a2	sp|P10630|IF4A2_MOUSE Eukaryotic initiation factor 4A-II OS=Mus musculus OX=10090 GN=Eif4a2 PE=1 SV=2	1	17	5	41.8	13.5	46.402	407	0	47.502	By MS/MS	By MS/MS	By MS/MS	By MS/MS	By MS/MS	By MS/MS	901350000	894290000	855630000	335150000	597270000	246240000
P10639	P10639	Thioredoxin	Txn	sp|P10639|THIO_MOUSE Thioredoxin OS=Mus musculus OX=10090 GN=Txn PE=1 SV=3	1	9	9	65.7	65.7	11.675	105	0	36.511	By MS/MS	By MS/MS	By MS/MS	By MS/MS	By MS/MS	By MS/MS	3.723e+09	3.3185e+09	2739000000	2773200000	1.4875e+09	1.9255e+09
P10648	P10648	Glutathione S-transferase A2	Gsta2	sp|P10648|GSTA2_MOUSE Glutathione S-transferase A2 OS=Mus musculus OX=10090 GN=Gsta2 PE=1 SV=3	1	11	1	45.9	3.6	25.542	222	1	-2	By MS/MS	By MS/MS	By MS/MS	By MS/MS	By matching	By MS/MS	0	73774000	79176000	150420000	16555000	83452000
P10649	P10649	Glutathione S-transferase Mu 1	Gstm1	sp|P10649|GSTM1_MOUSE Glutathione S-transferase Mu 1 OS=Mus musculus OX=10090 GN=Gstm1 PE=1 SV=2	1	42	26	91.7	52.3	25.97	218	0	323.31	By MS/MS	By MS/MS	By MS/MS	By MS/MS	By MS/MS	By MS/MS	69506000000	71922000000	68213000000	60264000000	119580000000	54582000000
P10711	P10711	Transcription elongation factor A protein 1	Tcea1	sp|P10711|TCEA1_MOUSE Transcription elongation factor A protein 1 OS=Mus musculus OX=10090 GN=Tcea1 PE=1 SV=2	1	7	7	24.9	24.9	33.88	301	0	19.973	By MS/MS	By MS/MS	By MS/MS	By MS/MS	By MS/MS	By MS/MS	151160000	124110000	81927000	116880000	104050000	81804000
P10810	P10810	Monocyte differentiation antigen CD14	Cd14	sp|P10810|CD14_MOUSE Monocyte differentiation antigen CD14 OS=Mus musculus OX=10090 GN=Cd14 PE=1 SV=1	1	9	9	32	32	39.203	366	0	26.887	By MS/MS		By matching	By MS/MS	By MS/MS	By MS/MS	17029000	0	4161300	214600000	278770000	276810000
P10833	P10833	Ras-related protein R-Ras	Rras	sp|P10833|RRAS_MOUSE Ras-related protein R-Ras OS=Mus musculus OX=10090 GN=Rras PE=1 SV=1	1	7	4	38.1	23.4	23.764	218	0	15.815	By MS/MS	By MS/MS	By MS/MS	By MS/MS	By MS/MS	By MS/MS	264710000	173970000	202470000	113590000	241610000	75002000
P10852	P10852	4F2 cell-surface antigen heavy chain	Slc3a2	sp|P10852|4F2_MOUSE Amino acid transporter heavy chain SLC3A2 OS=Mus musculus OX=10090 GN=Slc3a2 PE=1 SV=1	1	10	10	25.7	25.7	58.336	526	0	55.887	By MS/MS	By MS/MS	By MS/MS	By MS/MS	By MS/MS	By MS/MS	130450000	60499000	98126000	563220000	282960000	733600000
Q6ZWY9;Q64478;P10853;Q8CGP1;Q8CGP2;Q64525;Q64475;P10854;Q9D2U9;Q8CGP0;Q64524;P70696	Q6ZWY9;Q64478;P10853;Q8CGP1;Q8CGP2;Q64525;Q64475;P10854;Q9D2U9;Q8CGP0;Q64524;P70696	Histone H2B type 1-C/E/G;Histone H2B type 1-H;Histone H2B type 1-F/J/L;Histone H2B type 1-K;Histone H2B type 1-P;Histone H2B type 2-B;Histone H2B type 1-B;Histone H2B type 1-M;Histone H2B type 3-A;Histone H2B type 3-B;Histone H2B type 2-E;Histone H2B type 1-A	Hist1h2bc;Hist1h2bh;Hist1h2bf;Hist1h2bk;Hist1h2bp;Hist2h2bb;Hist1h2bb;Hist1h2bm;Hist3h2ba;Hist3h2bb;Hist2h2be;Hist1h2ba	sp|Q6ZWY9|H2B1C_MOUSE Histone H2B type 1-C/E/G OS=Mus musculus OX=10090 GN=H2bc4 PE=1 SV=3;sp|Q64478|H2B1H_MOUSE Histone H2B type 1-H OS=Mus musculus OX=10090 GN=H2bc9 PE=1 SV=3;sp|P10853|H2B1F_MOUSE Histone H2B type 1-F/J/L OS=Mus musculus OX=10090 GN=H2b	12	13	13	72.2	72.2	13.906	126	0	207.85	By MS/MS	By MS/MS	By MS/MS	By MS/MS	By MS/MS	By MS/MS	30078000000	29426000000	28157000000	33617000000	34812000000	33017000000
P10922	P10922	Histone H1.0;Histone H1.0, N-terminally processed	H1f0	sp|P10922|H10_MOUSE Histone H1.0 OS=Mus musculus OX=10090 GN=H1-0 PE=2 SV=4	1	5	5	27.3	27.3	20.861	194	0	13.503	By MS/MS	By MS/MS	By MS/MS	By MS/MS	By MS/MS	By MS/MS	956990000	1.5729e+09	1.612e+09	1.0422e+09	960590000	787550000
P11031	P11031	Activated RNA polymerase II transcriptional coactivator p15	Sub1	sp|P11031|TCP4_MOUSE Activated RNA polymerase II transcriptional coactivator p15 OS=Mus musculus OX=10090 GN=Sub1 PE=1 SV=3	1	6	6	44.9	44.9	14.427	127	0	24.644	By MS/MS	By MS/MS	By MS/MS	By MS/MS	By MS/MS	By MS/MS	107050000	129870000	112960000	113760000	173750000	127400000
P11087;CON__Q862S4	P11087	Collagen alpha-1(I) chain	Col1a1	sp|P11087|CO1A1_MOUSE Collagen alpha-1(I) chain OS=Mus musculus OX=10090 GN=Col1a1 PE=1 SV=4	2	13	13	11.4	11.4	138.03	1453	0	62.409	By MS/MS	By MS/MS	By MS/MS	By MS/MS	By MS/MS	By MS/MS	75050000	59579000	33554000	811250000	71920000	261940000
P11103	P11103	Poly [ADP-ribose] polymerase 1	Parp1	sp|P11103|PARP1_MOUSE Poly [ADP-ribose] polymerase 1 OS=Mus musculus OX=10090 GN=Parp1 PE=1 SV=3	1	14	14	17.7	17.7	113.1	1013	0	39.716	By MS/MS	By MS/MS	By MS/MS	By MS/MS	By MS/MS	By MS/MS	115690000	131410000	102240000	299460000	238960000	127100000
P11152	P11152	Lipoprotein lipase	Lpl	sp|P11152|LIPL_MOUSE Lipoprotein lipase OS=Mus musculus OX=10090 GN=Lpl PE=1 SV=3	1	3	3	11.2	11.2	53.109	474	0	19.281				By MS/MS	By matching	By MS/MS	0	0	0	138870000	98276000	140660000
P11247	P11247	Myeloperoxidase;Myeloperoxidase light chain;Myeloperoxidase heavy chain	Mpo	sp|P11247|PERM_MOUSE Myeloperoxidase OS=Mus musculus OX=10090 GN=Mpo PE=1 SV=2	1	10	8	16.2	13.2	81.181	718	0	17.703	By matching	By matching	By matching	By MS/MS	By MS/MS	By MS/MS	5582000	5351800	12110000	49968000	242280000	73754000
P11276	P11276	Fibronectin;Anastellin	Fn1	sp|P11276|FINC_MOUSE Fibronectin OS=Mus musculus OX=10090 GN=Fn1 PE=1 SV=4	1	78	78	47.2	47.2	272.53	2477	0	323.31	By MS/MS	By MS/MS	By MS/MS	By MS/MS	By MS/MS	By MS/MS	3.8373e+09	3.311e+09	3.0659e+09	16935000000	5.944e+09	12496000000
P11352	P11352	Glutathione peroxidase 1	Gpx1	sp|P11352|GPX1_MOUSE Glutathione peroxidase 1 OS=Mus musculus OX=10090 GN=Gpx1 PE=1 SV=2	1	11	11	71.1	71.1	22.329	201	0	115.07	By MS/MS	By MS/MS	By MS/MS	By MS/MS	By MS/MS	By MS/MS	7.2734e+09	8.0775e+09	7.2229e+09	4387000000	4.0054e+09	2362400000
P11438	P11438	Lysosome-associated membrane glycoprotein 1	Lamp1	sp|P11438|LAMP1_MOUSE Lysosome-associated membrane glycoprotein 1 OS=Mus musculus OX=10090 GN=Lamp1 PE=1 SV=2	1	5	5	11.6	11.6	43.865	406	0	44.654	By MS/MS	By MS/MS	By MS/MS	By MS/MS	By MS/MS	By MS/MS	424470000	165030000	103690000	333430000	360190000	440840000
P11440	P11440	Cyclin-dependent kinase 1	Cdk1	sp|P11440|CDK1_MOUSE Cyclin-dependent kinase 1 OS=Mus musculus OX=10090 GN=Cdk1 PE=1 SV=3	1	3	2	9.8	7.1	34.106	297	0.0022146	2.601	By matching	By matching	By matching	By MS/MS		By MS/MS	0	0	0	17522000	0	26894000
P11499	P11499	Heat shock protein HSP 90-beta	Hsp90ab1	sp|P11499|HS90B_MOUSE Heat shock protein HSP 90-beta OS=Mus musculus OX=10090 GN=Hsp90ab1 PE=1 SV=3	1	58	39	63.8	51.9	83.28	724	0	323.31	By MS/MS	By MS/MS	By MS/MS	By MS/MS	By MS/MS	By MS/MS	41572000000	40534000000	38208000000	36590000000	48546000000	29962000000
P11531;Q05AA6	P11531	Dystrophin	Dmd	sp|P11531|DMD_MOUSE Dystrophin OS=Mus musculus OX=10090 GN=Dmd PE=1 SV=3	2	8	8	3.1	3.1	425.83	3678	0	16.751	By MS/MS	By MS/MS	By MS/MS	By MS/MS	By MS/MS	By MS/MS	50999000	60363000	40783000	72780000	49418000	73644000
P11588	P11588	Major urinary protein 1	Mup1	sp|P11588|MUP1_MOUSE Major urinary protein 1 OS=Mus musculus OX=10090 GN=Mup1 PE=1 SV=1	1	19	1	70.6	3.9	20.648	180	1	-2	By MS/MS	By MS/MS	By matching	By matching	By matching	By matching	0	0	0	0	0	0
P11589	P11589	Major urinary protein 2	Mup2	sp|P11589|MUP2_MOUSE Major urinary protein 2 OS=Mus musculus OX=10090 GN=Mup2 PE=1 SV=1	1	20	2	77.8	11.1	20.663	180	0	323.31	By MS/MS	By MS/MS	By MS/MS	By MS/MS	By MS/MS	By matching	23549000000	41014000000	47766000000	1.6065e+09	417160000	16429000
P11610;P11609	P11610;P11609	Antigen-presenting glycoprotein CD1d2;Antigen-presenting glycoprotein CD1d1	Cd1d2;Cd1d1	sp|P11610|CD1D2_MOUSE Antigen-presenting glycoprotein CD1d2 OS=Mus musculus OX=10090 GN=Cd1d2 PE=1 SV=2;sp|P11609|CD1D1_MOUSE Antigen-presenting glycoprotein CD1d1 OS=Mus musculus OX=10090 GN=Cd1d1 PE=1 SV=3	2	2	2	4.8	4.8	38.476	336	0.00054615	4.306	By MS/MS	By MS/MS	By MS/MS	By MS/MS	By MS/MS	By MS/MS	84003000	70773000	72693000	34333000	69519000	40127000
P11672	P11672	Neutrophil gelatinase-associated lipocalin	Lcn2	sp|P11672|NGAL_MOUSE Neutrophil gelatinase-associated lipocalin OS=Mus musculus OX=10090 GN=Lcn2 PE=1 SV=1	1	3	3	17.5	17.5	22.875	200	0	7.8563	By MS/MS		By matching	By MS/MS	By MS/MS	By MS/MS	3479700	0	9843100	78152000	178800000	158870000
P11680	P11680	Properdin	Cfp	sp|P11680|PROP_MOUSE Properdin OS=Mus musculus OX=10090 GN=Cfp PE=1 SV=2	1	3	3	12.3	12.3	50.327	464	0	14.253	By MS/MS	By MS/MS	By MS/MS	By MS/MS	By MS/MS	By MS/MS	15914000	7375300	5708900	34637000	41217000	32019000
P11688	P11688	Integrin alpha-5;Integrin alpha-5 heavy chain;Integrin alpha-5 light chain	Itga5	sp|P11688|ITA5_MOUSE Integrin alpha-5 OS=Mus musculus OX=10090 GN=Itga5 PE=1 SV=3	1	11	11	11.6	11.6	115.04	1053	0	24.691	By MS/MS	By MS/MS	By MS/MS	By MS/MS	By MS/MS	By MS/MS	90574000	61542000	152240000	146300000	160260000	125980000
P11714	P11714	Cytochrome P450 2D9	Cyp2d9	sp|P11714|CP2D9_MOUSE Cytochrome P450 2D9 OS=Mus musculus OX=10090 GN=Cyp2d9 PE=1 SV=2	1	24	17	56	43.3	56.949	504	0	323.31	By MS/MS	By MS/MS	By MS/MS	By MS/MS	By MS/MS	By MS/MS	11598000000	11172000000	10592000000	8.228e+09	4757200000	2.9425e+09
P11725	P11725	Ornithine carbamoyltransferase, mitochondrial	Otc	sp|P11725|OTC_MOUSE Ornithine transcarbamylase, mitochondrial OS=Mus musculus OX=10090 GN=Otc PE=1 SV=1	1	29	29	74.3	74.3	39.764	354	0	323.31	By MS/MS	By MS/MS	By MS/MS	By MS/MS	By MS/MS	By MS/MS	30520000000	33565000000	33467000000	27865000000	30495000000	17370000000
P11835	P11835	Integrin beta-2	Itgb2	sp|P11835|ITB2_MOUSE Integrin beta-2 OS=Mus musculus OX=10090 GN=Itgb2 PE=1 SV=2	1	16	16	24.8	24.8	85.025	771	0	56.542	By MS/MS	By MS/MS	By MS/MS	By MS/MS	By MS/MS	By MS/MS	213630000	35468000	45462000	390940000	226540000	400790000
P11859	P11859	Angiotensinogen;Angiotensin-1;Angiotensin-2;Angiotensin-3;Angiotensin-4;Angiotensin 1-9;Angiotensin 1-7;Angiotensin 1-5;Angiotensin 1-4	Agt	sp|P11859|ANGT_MOUSE Angiotensinogen OS=Mus musculus OX=10090 GN=Agt PE=1 SV=1	1	8	8	27.5	27.5	51.99	477	0	37.759	By MS/MS	By MS/MS	By MS/MS	By MS/MS	By MS/MS	By MS/MS	53307000	86975000	44514000	181830000	299890000	164980000
P11862	P11862	Growth arrest-specific protein 2	Gas2	sp|P11862|GAS2_MOUSE Growth arrest-specific protein 2 OS=Mus musculus OX=10090 GN=Gas2 PE=1 SV=1	1	9	9	40.1	40.1	34.9	314	0	22.377	By MS/MS	By MS/MS	By matching	By MS/MS	By MS/MS	By MS/MS	71386000	127050000	73268000	153980000	318340000	81478000
P11881	P11881	Inositol 1,4,5-trisphosphate receptor type 1	Itpr1	sp|P11881|ITPR1_MOUSE Inositol 1,4,5-trisphosphate receptor type 1 OS=Mus musculus OX=10090 GN=Itpr1 PE=1 SV=2	1	6	5	3.6	3.3	313.16	2749	0	14.765	By MS/MS	By MS/MS	By matching	By MS/MS	By MS/MS	By MS/MS	8811600	31993000	15474000	68475000	25312000	46089000
P11928	P11928	2-5-oligoadenylate synthase 1A	Oas1a	sp|P11928|OAS1A_MOUSE 2-5-oligoadenylate synthase 1A OS=Mus musculus OX=10090 GN=Oas1a PE=1 SV=2	1	2	2	15.5	15.5	42.428	367	0	24.454	By MS/MS	By matching	By MS/MS	By MS/MS	By MS/MS	By MS/MS	60437000	13247000	24576000	52623000	90356000	48217000
P11930	P11930	Nucleoside diphosphate-linked moiety X motif 19, mitochondrial	Nudt19	sp|P11930|NUD19_MOUSE Acyl-coenzyme A diphosphatase NUDT19 OS=Mus musculus OX=10090 GN=Nudt19 PE=1 SV=2	1	14	14	61.3	61.3	40.32	357	0	127.62	By MS/MS	By MS/MS	By MS/MS	By MS/MS	By MS/MS	By MS/MS	522020000	493980000	351100000	518430000	1226600000	515110000
P11983	P11983	T-complex protein 1 subunit alpha	Tcp1	sp|P11983|TCPA_MOUSE T-complex protein 1 subunit alpha OS=Mus musculus OX=10090 GN=Tcp1 PE=1 SV=3	1	26	26	61.3	61.3	60.448	556	0	250.62	By MS/MS	By MS/MS	By MS/MS	By MS/MS	By MS/MS	By MS/MS	2.9211e+09	2814300000	2647100000	2618100000	3.347e+09	2273300000
P12023	P12023	Amyloid beta A4 protein;N-APP;Soluble APP-alpha;Soluble APP-beta;C99;Beta-amyloid protein 42;Beta-amyloid protein 40;C83;P3(42);P3(40);C80;Gamma-secretase C-terminal fragment 59;Gamma-secretase C-terminal fragment 57;Gamma-secretase C-terminal fragment 50;C31	App	sp|P12023|A4_MOUSE Amyloid-beta precursor protein OS=Mus musculus OX=10090 GN=App PE=1 SV=3	1	1	1	1.3	1.3	86.721	770	0.0014881	2.6959		By matching	By matching	By MS/MS	By matching	By matching	0	6906400	8648200	17133000	18767000	34391000
P12246	P12246	Serum amyloid P-component	Apcs	sp|P12246|SAMP_MOUSE Serum amyloid P-component OS=Mus musculus OX=10090 GN=Apcs PE=1 SV=2	1	4	4	19.6	19.6	26.247	224	0	18.843	By MS/MS	By MS/MS	By MS/MS	By MS/MS	By MS/MS	By MS/MS	62360000	27308000	17608000	69702000	116220000	135380000
P12265	P12265	Beta-glucuronidase	Gusb	sp|P12265|BGLR_MOUSE Beta-glucuronidase OS=Mus musculus OX=10090 GN=Gusb PE=1 SV=2	1	16	16	35.6	35.6	74.194	648	0	100.47	By MS/MS	By MS/MS	By MS/MS	By MS/MS	By MS/MS	By MS/MS	313270000	290990000	333980000	258190000	353370000	438370000
P12367;P31324	P12367	cAMP-dependent protein kinase type II-alpha regulatory subunit	Prkar2a	sp|P12367|KAP2_MOUSE cAMP-dependent protein kinase type II-alpha regulatory subunit OS=Mus musculus OX=10090 GN=Prkar2a PE=1 SV=2	2	13	13	41.4	41.4	45.389	401	0	133.26	By MS/MS	By MS/MS	By MS/MS	By MS/MS	By MS/MS	By MS/MS	518880000	588810000	561390000	389030000	475840000	289820000
P12382	P12382	ATP-dependent 6-phosphofructokinase, liver type	Pfkl	sp|P12382|PFKAL_MOUSE ATP-dependent 6-phosphofructokinase, liver type OS=Mus musculus OX=10090 GN=Pfkl PE=1 SV=4	1	17	13	29.2	23.1	85.359	780	0	117.94	By MS/MS	By MS/MS	By MS/MS	By MS/MS	By MS/MS	By MS/MS	345670000	212420000	211920000	345170000	320020000	455300000
P12710	P12710	Fatty acid-binding protein, liver	Fabp1	sp|P12710|FABPL_MOUSE Fatty acid-binding protein, liver OS=Mus musculus OX=10090 GN=Fabp1 PE=1 SV=2	1	25	25	98.4	98.4	14.245	127	0	323.31	By MS/MS	By MS/MS	By MS/MS	By MS/MS	By MS/MS	By MS/MS	112610000000	128520000000	103790000000	62461000000	58682000000	31572000000
P12787	P12787	Cytochrome c oxidase subunit 5A, mitochondrial	Cox5a	sp|P12787|COX5A_MOUSE Cytochrome c oxidase subunit 5A, mitochondrial OS=Mus musculus OX=10090 GN=Cox5a PE=1 SV=2	1	8	8	58.2	58.2	16.101	146	0	189.22	By MS/MS	By MS/MS	By MS/MS	By MS/MS	By MS/MS	By MS/MS	6.4064e+09	5722900000	4775800000	3.9428e+09	3.0874e+09	2153800000
P12790	P12790	Cytochrome P450 2B9	Cyp2b9	sp|P12790|CP2B9_MOUSE Cytochrome P450 2B9 OS=Mus musculus OX=10090 GN=Cyp2b9 PE=1 SV=2	1	3	1	7.1	2.4	55.74	491	0.0026816	2.4928				By MS/MS	By MS/MS	By MS/MS	0	0	0	10105000	28421000	15741000
P12791	P12791	Cytochrome P450 2B10	Cyp2b10	sp|P12791|CP2BA_MOUSE Cytochrome P450 2B10 OS=Mus musculus OX=10090 GN=Cyp2b10 PE=1 SV=1	1	6	4	15.2	11.8	56.743	500	0	12.776		By MS/MS	By MS/MS	By MS/MS	By MS/MS	By MS/MS	0	27780000	26069000	133890000	105810000	55997000
P12815	P12815	Programmed cell death protein 6	Pdcd6	sp|P12815|PDCD6_MOUSE Programmed cell death protein 6 OS=Mus musculus OX=10090 GN=Pdcd6 PE=1 SV=2	1	9	9	68.1	68.1	21.867	191	0	81.561	By MS/MS	By MS/MS	By MS/MS	By MS/MS	By MS/MS	By MS/MS	366260000	384290000	251380000	309780000	437650000	290480000
P12970	P12970	60S ribosomal protein L7a	Rpl7a	sp|P12970|RL7A_MOUSE Large ribosomal subunit protein eL8 OS=Mus musculus OX=10090 GN=Rpl7a PE=1 SV=2	1	20	20	57.1	57.1	29.976	266	0	107.9	By MS/MS	By MS/MS	By MS/MS	By MS/MS	By MS/MS	By MS/MS	4916400000	4647100000	4368800000	3.845e+09	5205200000	3.7649e+09
P13011;Q99PL7	P13011;Q99PL7	Acyl-CoA desaturase 2	Scd2;Scd3	sp|P13011|SCD2_MOUSE Stearoyl-CoA desaturase 2 OS=Mus musculus OX=10090 GN=Scd2 PE=1 SV=2;sp|Q99PL7|SCD3_MOUSE Acyl-CoA desaturase 3 OS=Mus musculus OX=10090 GN=Scd3 PE=1 SV=1	2	5	1	16.2	5.6	40.916	358	0.00057471	5.3372	By MS/MS	By MS/MS	By MS/MS	By MS/MS	By MS/MS	By MS/MS	7385000	5184200	7778800	2801300	8305800	3706400
P13020;CON__Q3SX14	P13020	Gelsolin	Gsn	sp|P13020|GELS_MOUSE Gelsolin OS=Mus musculus OX=10090 GN=Gsn PE=1 SV=3	2	24	24	47.9	47.9	85.941	780	0	259.54	By MS/MS	By MS/MS	By MS/MS	By MS/MS	By MS/MS	By MS/MS	592310000	525590000	758830000	1391700000	1.6177e+09	1395600000
P13439	P13439	Uridine 5-monophosphate synthase;Orotate phosphoribosyltransferase;Orotidine 5-phosphate decarboxylase	Umps	sp|P13439|UMPS_MOUSE Uridine 5-monophosphate synthase OS=Mus musculus OX=10090 GN=Umps PE=1 SV=3	1	13	13	31.6	31.6	52.292	481	0	65.758	By MS/MS	By MS/MS	By MS/MS	By MS/MS	By MS/MS	By MS/MS	285200000	263880000	162270000	320160000	336190000	308020000
P13516	P13516	Acyl-CoA desaturase 1	Scd1	sp|P13516|ACOD1_MOUSE Acyl-CoA desaturase 1 OS=Mus musculus OX=10090 GN=Scd1 PE=1 SV=2	1	8	4	31.8	21.1	41.046	355	0	131.75	By MS/MS	By MS/MS	By MS/MS	By MS/MS	By MS/MS	By MS/MS	373790000	282080000	210750000	254720000	860980000	321800000
P13597	P13597	Intercellular adhesion molecule 1	Icam1	sp|P13597|ICAM1_MOUSE Intercellular adhesion molecule 1 OS=Mus musculus OX=10090 GN=Icam1 PE=1 SV=1	1	5	5	11.9	11.9	58.844	537	0	11.228	By MS/MS	By MS/MS	By MS/MS	By MS/MS	By MS/MS	By MS/MS	70767000	28009000	14866000	69203000	118760000	73139000
P13634	P13634	Carbonic anhydrase 1	Ca1	sp|P13634|CAH1_MOUSE Carbonic anhydrase 1 OS=Mus musculus OX=10090 GN=Ca1 PE=1 SV=4	1	12	12	72.4	72.4	28.33	261	0	79.28	By MS/MS	By MS/MS	By MS/MS	By MS/MS	By MS/MS	By MS/MS	278690000	602600000	555770000	594600000	557300000	492130000
P13705	P13705	DNA mismatch repair protein Msh3	Msh3	sp|P13705|MSH3_MOUSE DNA mismatch repair protein Msh3 OS=Mus musculus OX=10090 GN=Msh3 PE=2 SV=3	1	1	1	1.8	1.8	123.07	1091	1	-2		By MS/MS	By matching		By MS/MS	By MS/MS	0	67840000	50084000	0	69641000	51707000
P13707	P13707	Glycerol-3-phosphate dehydrogenase [NAD(+)], cytoplasmic	Gpd1	sp|P13707|GPDA_MOUSE Glycerol-3-phosphate dehydrogenase [NAD(+)], cytoplasmic OS=Mus musculus OX=10090 GN=Gpd1 PE=1 SV=3	1	27	26	82.5	79.4	37.572	349	0	323.31	By MS/MS	By MS/MS	By MS/MS	By MS/MS	By MS/MS	By MS/MS	9059200000	12339000000	9338900000	6.9688e+09	8.2036e+09	6.0269e+09
P13745	P13745	Glutathione S-transferase A1;Glutathione S-transferase A1, N-terminally processed	Gsta1	sp|P13745|GSTA1_MOUSE Glutathione S-transferase A1 OS=Mus musculus OX=10090 GN=Gsta1 PE=1 SV=2	1	12	0	46.2	0	25.608	223	0	36.189	By MS/MS	By MS/MS	By MS/MS	By MS/MS	By MS/MS	By MS/MS	437440000	499580000	442970000	1.7498e+09	3.2466e+09	1.5302e+09
P14094	P14094	Sodium/potassium-transporting ATPase subunit beta-1	Atp1b1	sp|P14094|AT1B1_MOUSE Sodium/potassium-transporting ATPase subunit beta-1 OS=Mus musculus OX=10090 GN=Atp1b1 PE=1 SV=1	1	14	14	45.1	45.1	35.194	304	0	116.46	By MS/MS	By MS/MS	By MS/MS	By MS/MS	By MS/MS	By MS/MS	921810000	1131400000	1123200000	848080000	1141800000	1275900000
P14106	P14106	Complement C1q subcomponent subunit B	C1qb	sp|P14106|C1QB_MOUSE Complement C1q subcomponent subunit B OS=Mus musculus OX=10090 GN=C1qb PE=1 SV=2	1	3	3	15.4	15.4	26.717	253	0	33.431	By MS/MS	By matching	By MS/MS	By MS/MS	By MS/MS	By MS/MS	94160000	45759000	58723000	167410000	137510000	201390000
P14115	P14115	60S ribosomal protein L27a	Rpl27a	sp|P14115|RL27A_MOUSE Large ribosomal subunit protein uL15 OS=Mus musculus OX=10090 GN=Rpl27a PE=1 SV=5	1	5	5	31.8	31.8	16.605	148	0	61.861	By MS/MS	By MS/MS	By MS/MS	By MS/MS	By MS/MS	By MS/MS	544030000	574060000	1.9289e+09	1366000000	1.6316e+09	891520000
P14131	P14131	40S ribosomal protein S16	Rps16	sp|P14131|RS16_MOUSE Small ribosomal subunit protein uS9 OS=Mus musculus OX=10090 GN=Rps16 PE=1 SV=4	1	14	14	69.2	69.2	16.445	146	0	45.94	By MS/MS	By MS/MS	By MS/MS	By MS/MS	By MS/MS	By MS/MS	2894600000	3.2799e+09	2308600000	3.6926e+09	3.8434e+09	2469900000
P14148	P14148	60S ribosomal protein L7	Rpl7	sp|P14148|RL7_MOUSE Large ribosomal subunit protein uL30 OS=Mus musculus OX=10090 GN=Rpl7 PE=1 SV=2	1	24	24	61.5	61.5	31.419	270	0	230.34	By MS/MS	By MS/MS	By MS/MS	By MS/MS	By MS/MS	By MS/MS	7.0453e+09	7.1842e+09	5824800000	6.5064e+09	5.8888e+09	6.3099e+09
P14152	P14152	Malate dehydrogenase, cytoplasmic	Mdh1	sp|P14152|MDHC_MOUSE Malate dehydrogenase, cytoplasmic OS=Mus musculus OX=10090 GN=Mdh1 PE=1 SV=3	1	21	21	44.6	44.6	36.511	334	0	231.19	By MS/MS	By MS/MS	By MS/MS	By MS/MS	By MS/MS	By MS/MS	23509000000	20588000000	23683000000	13536000000	16301000000	9469200000
P14206	P14206	40S ribosomal protein SA	Rpsa	sp|P14206|RSSA_MOUSE Small ribosomal subunit protein uS2 OS=Mus musculus OX=10090 GN=Rpsa PE=1 SV=4	1	16	16	64.1	64.1	32.838	295	0	323.31	By MS/MS	By MS/MS	By MS/MS	By MS/MS	By MS/MS	By MS/MS	12716000000	13633000000	14118000000	12928000000	12423000000	9719900000
P14211	P14211	Calreticulin	Calr	sp|P14211|CALR_MOUSE Calreticulin OS=Mus musculus OX=10090 GN=Calr PE=1 SV=1	1	32	32	74.8	74.8	47.994	416	0	323.31	By MS/MS	By MS/MS	By MS/MS	By MS/MS	By MS/MS	By MS/MS	27594000000	24645000000	22206000000	25043000000	23424000000	18619000000
P14220	P14220	Glycophorin-A	Gypa	sp|P14220|GLPA_MOUSE Glycophorin-A OS=Mus musculus OX=10090 GN=Gypa PE=1 SV=2	1	2	2	19	19	17.664	168	0	10.311	By matching		By MS/MS	By matching	By MS/MS	By MS/MS	18259000	0	18464000	16003000	41706000	20911000
P14246	P14246	Solute carrier family 2, facilitated glucose transporter member 2	Slc2a2	sp|P14246|GTR2_MOUSE Solute carrier family 2, facilitated glucose transporter member 2 OS=Mus musculus OX=10090 GN=Slc2a2 PE=1 SV=3	1	6	6	9.4	9.4	57.106	523	0	21.272	By MS/MS	By MS/MS	By MS/MS	By MS/MS	By MS/MS	By MS/MS	536120000	688800000	488350000	380330000	497330000	335930000
P14426	P14426	H-2 class I histocompatibility antigen, D-K alpha chain	H2-D1	sp|P14426|HA13_MOUSE H-2 class I histocompatibility antigen, D-K alpha chain OS=Mus musculus OX=10090 GN=H2-D1 PE=1 SV=1	1	7	1	24.9	3.9	40.619	362	1	-2	By matching	By matching	By matching	By matching	By matching	By MS/MS	0	0	0	0	0	0
P14430;P14429;P14431	P14430;P14429;P14431	H-2 class I histocompatibility antigen, Q8 alpha chain;H-2 class I histocompatibility antigen, Q7 alpha chain;H-2 class I histocompatibility antigen, Q9 alpha chain	H2-Q8;H2-Q7;H2-Q9	sp|P14430|HA18_MOUSE H-2 class I histocompatibility antigen, Q8 alpha chain OS=Mus musculus OX=10090 GN=H2-Q8 PE=3 SV=1;sp|P14429|HA17_MOUSE H-2 class I histocompatibility antigen, Q7 alpha chain OS=Mus musculus OX=10090 GN=H2-Q7 PE=1 SV=1;sp|P14431|HA19_M	3	8	1	23.6	2.5	37.41	326	1	-2	By MS/MS	By matching	By matching	By matching	By matching	By matching	39037000	0	13385000	0	0	5820800
P14438;P14434	P14438;P14434	H-2 class II histocompatibility antigen, A-U alpha chain;H-2 class II histocompatibility antigen, A-B alpha chain	H2-Aa	sp|P14438|HA2U_MOUSE H-2 class II histocompatibility antigen, A-U alpha chain (Fragment) OS=Mus musculus OX=10090 GN=H2-Aa PE=1 SV=1;sp|P14434|HA2B_MOUSE H-2 class II histocompatibility antigen, A-B alpha chain OS=Mus musculus OX=10090 GN=H2-Aa PE=1 SV=2	2	1	1	6.6	6.6	25.135	227	0.00056689	5.0281	By MS/MS	By MS/MS		By MS/MS	By MS/MS	By MS/MS	40983000	17468000	0	15078000	26877000	12892000
P14483;P06346;P06344;P06342;P01921;P06343;P06345	P14483;P06346;P06344;P06342;P01921;P06343;P06345	H-2 class II histocompatibility antigen, A beta chain;H-2 class II histocompatibility antigen, A-F beta chain;H-2 class II histocompatibility antigen, A-U beta chain;H-2 class II histocompatibility antigen, A-Q beta chain;H-2 class II histocompatibility antigen, A-D beta chain;H-2 class II histocompatibility antigen, A-K beta chain;H-2 class II histocompatibility antigen, A-S beta chain	H2-Ab1	sp|P14483|HB2A_MOUSE H-2 class II histocompatibility antigen, A beta chain OS=Mus musculus OX=10090 GN=H2-Ab1 PE=1 SV=1;sp|P06346|HB2F_MOUSE H-2 class II histocompatibility antigen, A-F beta chain (Fragment) OS=Mus musculus OX=10090 GN=H2-Ab1 PE=1 SV=1;sp|	7	4	4	27.2	27.2	30.128	265	0	54.605	By MS/MS	By matching		By MS/MS	By MS/MS	By MS/MS	190750000	60561000	0	97424000	138280000	50686000
P14576	P14576	Signal recognition particle 54 kDa protein	Srp54	sp|P14576|SRP54_MOUSE Signal recognition particle subunit SRP54 OS=Mus musculus OX=10090 GN=Srp54 PE=1 SV=2	1	16	16	43.1	43.1	55.72	504	0	96.495	By MS/MS	By MS/MS	By MS/MS	By MS/MS	By MS/MS	By MS/MS	806640000	775410000	612600000	481610000	540660000	372810000
P14602	P14602	Heat shock protein beta-1	Hspb1	sp|P14602|HSPB1_MOUSE Heat shock protein beta-1 OS=Mus musculus OX=10090 GN=Hspb1 PE=1 SV=3	1	15	15	71.3	71.3	23.014	209	0	215.69	By MS/MS	By MS/MS	By MS/MS	By MS/MS	By MS/MS	By MS/MS	149750000	273950000	209380000	1.8231e+09	4999900000	1.6855e+09
P14685	P14685	26S proteasome non-ATPase regulatory subunit 3	Psmd3	sp|P14685|PSMD3_MOUSE 26S proteasome non-ATPase regulatory subunit 3 OS=Mus musculus OX=10090 GN=Psmd3 PE=1 SV=3	1	27	27	60.6	60.6	60.718	530	0	175.72	By MS/MS	By MS/MS	By MS/MS	By MS/MS	By MS/MS	By MS/MS	1158000000	887400000	1.0569e+09	1.6568e+09	1448100000	1337100000
P14733	P14733	Lamin-B1	Lmnb1	sp|P14733|LMNB1_MOUSE Lamin-B1 OS=Mus musculus OX=10090 GN=Lmnb1 PE=1 SV=3	1	40	35	64.6	58.7	66.785	588	0	286.71	By MS/MS	By MS/MS	By MS/MS	By MS/MS	By MS/MS	By MS/MS	968100000	973380000	766560000	2.0051e+09	1.5158e+09	1.7331e+09
P14824	P14824	Annexin A6	Anxa6	sp|P14824|ANXA6_MOUSE Annexin A6 OS=Mus musculus OX=10090 GN=Anxa6 PE=1 SV=3	1	56	56	71.9	71.9	75.884	673	0	323.31	By MS/MS	By MS/MS	By MS/MS	By MS/MS	By MS/MS	By MS/MS	7.4134e+09	6.7267e+09	5713100000	6.7334e+09	7.7523e+09	6.3036e+09
P14847	P14847	C-reactive protein	Crp	sp|P14847|CRP_MOUSE C-reactive protein OS=Mus musculus OX=10090 GN=Crp PE=1 SV=2	1	4	4	28	28	25.36	225	0	11.091	By MS/MS	By MS/MS	By MS/MS	By MS/MS	By MS/MS	By MS/MS	58273000	36958000	24165000	43477000	33305000	14539000
P14869	P14869	60S acidic ribosomal protein P0	Rplp0	sp|P14869|RLA0_MOUSE Large ribosomal subunit protein uL10 OS=Mus musculus OX=10090 GN=Rplp0 PE=1 SV=3	1	16	16	55.8	55.8	34.216	317	0	323.31	By MS/MS	By MS/MS	By MS/MS	By MS/MS	By MS/MS	By MS/MS	5621100000	6.2148e+09	4792400000	5631700000	5444000000	4.1071e+09
P14901	P14901	Heme oxygenase 1	Hmox1	sp|P14901|HMOX1_MOUSE Heme oxygenase 1 OS=Mus musculus OX=10090 GN=Hmox1 PE=1 SV=1	1	10	10	50.9	50.9	32.928	289	0	78.489	By MS/MS	By MS/MS	By MS/MS	By MS/MS	By MS/MS	By MS/MS	282800000	169180000	217550000	272270000	671490000	589870000
P15105	P15105	Glutamine synthetase	Glul	sp|P15105|GLNA_MOUSE Glutamine synthetase OS=Mus musculus OX=10090 GN=Glul PE=1 SV=6	1	21	21	68.9	68.9	42.119	373	0	323.31	By MS/MS	By MS/MS	By MS/MS	By MS/MS	By MS/MS	By MS/MS	29565000000	23404000000	23716000000	272040000	216690000	258880000
P15116	P15116	Cadherin-2	Cdh2	sp|P15116|CADH2_MOUSE Cadherin-2 OS=Mus musculus OX=10090 GN=Cdh2 PE=1 SV=2	1	10	10	18.3	18.3	99.795	906	0	186.2	By MS/MS	By MS/MS	By MS/MS	By MS/MS	By MS/MS	By MS/MS	477050000	491570000	502170000	464290000	475310000	388390000
P15208	P15208	Insulin receptor;Insulin receptor subunit alpha;Insulin receptor subunit beta	Insr	sp|P15208|INSR_MOUSE Insulin receptor OS=Mus musculus OX=10090 GN=Insr PE=1 SV=2	1	7	7	9.8	9.8	155.61	1372	0	22.495	By MS/MS	By MS/MS	By MS/MS	By MS/MS	By MS/MS	By MS/MS	75536000	25661000	65372000	36128000	20897000	30340000
P15306	P15306	Thrombomodulin	Thbd	sp|P15306|TRBM_MOUSE Thrombomodulin OS=Mus musculus OX=10090 GN=Thbd PE=1 SV=1	1	2	2	3.1	3.1	61.867	577	0.0045487	2.3015				By MS/MS	By MS/MS	By MS/MS	0	0	0	4039900	32235000	18373000
P15327	P15327	Bisphosphoglycerate mutase	Bpgm	sp|P15327|PMGE_MOUSE Bisphosphoglycerate mutase OS=Mus musculus OX=10090 GN=Bpgm PE=1 SV=2	1	9	9	42.1	42.1	29.978	259	0	42.719	By MS/MS	By MS/MS	By MS/MS	By MS/MS	By MS/MS	By MS/MS	115850000	251060000	149760000	168260000	229910000	138300000
P15379	P15379	CD44 antigen	Cd44	sp|P15379|CD44_MOUSE CD44 antigen OS=Mus musculus OX=10090 GN=Cd44 PE=1 SV=3	1	3	3	5.8	5.8	85.616	778	0.00029036	5.5779	By matching	By matching	By matching	By MS/MS	By MS/MS	By MS/MS	27675000	14802000	15363000	99035000	123130000	273520000
P15392	P15392	Cytochrome P450 2A4	Cyp2a4	sp|P15392|CP2A4_MOUSE Cytochrome P450 2A4 OS=Mus musculus OX=10090 GN=Cyp2a4 PE=2 SV=3	1	18	2	43.3	4.7	56.781	494	0.002451	2.5521	By matching	By matching	By matching	By matching	By MS/MS	By MS/MS	0	0	0	0	12640000	0
P15508	P15508	Spectrin beta chain, erythrocytic	Sptb	sp|P15508|SPTB1_MOUSE Spectrin beta chain, erythrocytic OS=Mus musculus OX=10090 GN=Sptb PE=1 SV=4	1	17	15	10.9	10	245.25	2128	0	27.479	By MS/MS	By MS/MS	By MS/MS	By MS/MS	By MS/MS	By MS/MS	11951000	75124000	119480000	77387000	8610000	112810000
P15532	P15532	Nucleoside diphosphate kinase A	Nme1	sp|P15532|NDKA_MOUSE Nucleoside diphosphate kinase A OS=Mus musculus OX=10090 GN=Nme1 PE=1 SV=1	1	16	11	88.2	68.4	17.208	152	0	160.95	By MS/MS	By MS/MS	By MS/MS	By MS/MS	By MS/MS	By MS/MS	2.1233e+09	2365100000	1.9273e+09	2.0908e+09	2679300000	1.6951e+09
P15626	P15626	Glutathione S-transferase Mu 2	Gstm2	sp|P15626|GSTM2_MOUSE Glutathione S-transferase Mu 2 OS=Mus musculus OX=10090 GN=Gstm2 PE=1 SV=2	1	29	13	86.2	51.4	25.716	218	0	96.626	By MS/MS	By MS/MS	By MS/MS	By MS/MS	By MS/MS	By MS/MS	2369700000	1.7353e+09	1.5069e+09	923370000	2615700000	1299000000
P15864;Q07133	P15864	Histone H1.2	Hist1h1c	sp|P15864|H12_MOUSE Histone H1.2 OS=Mus musculus OX=10090 GN=H1-2 PE=1 SV=2	2	11	3	37.3	15.1	21.266	212	0	42.983	By MS/MS	By MS/MS	By MS/MS	By MS/MS	By MS/MS	By MS/MS	4372800000	4674600000	3.9895e+09	6.4867e+09	4957300000	4.0071e+09
P16015	P16015	Carbonic anhydrase 3	Ca3	sp|P16015|CAH3_MOUSE Carbonic anhydrase 3 OS=Mus musculus OX=10090 GN=Ca3 PE=1 SV=3	1	28	28	90.4	90.4	29.366	260	0	323.31	By MS/MS	By MS/MS	By MS/MS	By MS/MS	By MS/MS	By MS/MS	71616000000	82689000000	76126000000	29652000000	19401000000	4723400000
P16045	P16045	Galectin-1	Lgals1	sp|P16045|LEG1_MOUSE Galectin-1 OS=Mus musculus OX=10090 GN=Lgals1 PE=1 SV=3	1	8	8	68.9	68.9	14.866	135	0	144.18	By MS/MS	By MS/MS	By MS/MS	By MS/MS	By MS/MS	By MS/MS	524930000	695110000	564680000	2181400000	1.6299e+09	1.8045e+09
P16110	P16110	Galectin-3	Lgals3	sp|P16110|LEG3_MOUSE Galectin-3 OS=Mus musculus OX=10090 GN=Lgals3 PE=1 SV=3	1	7	7	26.9	26.9	27.515	264	0	40.364	By MS/MS	By MS/MS	By MS/MS	By MS/MS	By MS/MS	By MS/MS	321400000	132860000	151720000	1.9835e+09	1.8231e+09	2.0222e+09
P16125	P16125	L-lactate dehydrogenase B chain	Ldhb	sp|P16125|LDHB_MOUSE L-lactate dehydrogenase B chain OS=Mus musculus OX=10090 GN=Ldhb PE=1 SV=2	1	4	3	13.5	9.9	36.572	334	0	6.3533	By MS/MS	By MS/MS	By MS/MS	By MS/MS	By MS/MS	By MS/MS	17235000	23407000	7109100	41989000	27852000	40997000
P16254	P16254	Signal recognition particle 14 kDa protein;Signal recognition particle 14 kDa protein, N-terminally processed	Srp14	sp|P16254|SRP14_MOUSE Signal recognition particle 14 kDa protein OS=Mus musculus OX=10090 GN=Srp14 PE=1 SV=1	1	4	4	33.6	33.6	12.51	110	0	36.682	By MS/MS	By MS/MS	By MS/MS	By MS/MS	By MS/MS	By MS/MS	170340000	125570000	167440000	75198000	133710000	40692000
P16294	P16294	Coagulation factor IX;Coagulation factor IXa light chain;Coagulation factor IXa heavy chain	F9	sp|P16294|FA9_MOUSE Coagulation factor IX OS=Mus musculus OX=10090 GN=F9 PE=2 SV=3	1	4	4	11.9	11.9	52.977	471	0.00029446	5.9616	By MS/MS	By MS/MS	By MS/MS	By MS/MS	By MS/MS	By MS/MS	35535000	26700000	31670000	53185000	53718000	31082000
P16301	P16301	Phosphatidylcholine-sterol acyltransferase	Lcat	sp|P16301|LCAT_MOUSE Phosphatidylcholine-sterol acyltransferase OS=Mus musculus OX=10090 GN=Lcat PE=1 SV=2	1	4	4	11.9	11.9	49.746	438	0	15.758	By MS/MS	By MS/MS	By MS/MS	By MS/MS	By MS/MS	By MS/MS	105300000	68771000	58541000	106550000	87488000	87637000
P16330	P16330	2,3-cyclic-nucleotide 3-phosphodiesterase	Cnp	sp|P16330|CN37_MOUSE 2,3-cyclic-nucleotide 3-phosphodiesterase OS=Mus musculus OX=10090 GN=Cnp PE=1 SV=3	1	4	4	12.9	12.9	47.123	420	0.00055096	4.4994	By MS/MS	By matching	By MS/MS	By MS/MS	By MS/MS	By MS/MS	28391000	11026000	16855000	23598000	15259000	26095000
P16331	P16331	Phenylalanine-4-hydroxylase	Pah	sp|P16331|PH4H_MOUSE Phenylalanine-4-hydroxylase OS=Mus musculus OX=10090 GN=Pah PE=1 SV=4	1	36	36	90.1	90.1	51.899	453	0	323.31	By MS/MS	By MS/MS	By MS/MS	By MS/MS	By MS/MS	By MS/MS	22468000000	19638000000	19482000000	9350500000	14616000000	13028000000
P16332	P16332	Methylmalonyl-CoA mutase, mitochondrial	Mut	sp|P16332|MUTA_MOUSE Methylmalonyl-CoA mutase, mitochondrial OS=Mus musculus OX=10090 GN=Mmut PE=1 SV=2	1	29	29	48.4	48.4	82.843	748	0	319.37	By MS/MS	By MS/MS	By MS/MS	By MS/MS	By MS/MS	By MS/MS	2623600000	3.8578e+09	3.1883e+09	2172900000	2647700000	1.5302e+09
P16374	P16374	Zinc finger protein 60	Zfp60	sp|P16374|ZFP60_MOUSE Zinc finger protein 60 OS=Mus musculus OX=10090 GN=Zfp60 PE=2 SV=2	1	1	1	1	1	82.273	707	1	-2	By MS/MS	By MS/MS	By MS/MS				29919000	36983000	39902000	0	0	0
P16406	P16406	Glutamyl aminopeptidase	Enpep	sp|P16406|AMPE_MOUSE Glutamyl aminopeptidase OS=Mus musculus OX=10090 GN=Enpep PE=1 SV=1	1	20	20	23.4	23.4	107.96	945	0	69.447	By MS/MS	By MS/MS	By MS/MS	By MS/MS	By MS/MS	By MS/MS	335640000	463220000	282640000	223390000	360620000	134630000
P16460	P16460	Argininosuccinate synthase	Ass1	sp|P16460|ASSY_MOUSE Argininosuccinate synthase OS=Mus musculus OX=10090 GN=Ass1 PE=1 SV=1	1	40	40	82.8	82.8	46.584	412	0	323.31	By MS/MS	By MS/MS	By MS/MS	By MS/MS	By MS/MS	By MS/MS	65376000000	83253000000	68090000000	62079000000	88901000000	58836000000
P16546	P16546	Spectrin alpha chain, non-erythrocytic 1	Sptan1	sp|P16546|SPTN1_MOUSE Spectrin alpha chain, non-erythrocytic 1 OS=Mus musculus OX=10090 GN=Sptan1 PE=1 SV=4	1	133	133	60.9	60.9	284.59	2472	0	323.31	By MS/MS	By MS/MS	By MS/MS	By MS/MS	By MS/MS	By MS/MS	6.1884e+09	6.0787e+09	5.9152e+09	7.4696e+09	6.2788e+09	6.5618e+09
P16675	P16675	Lysosomal protective protein;Lysosomal protective protein 32 kDa chain;Lysosomal protective protein 20 kDa chain	Ctsa	sp|P16675|PPGB_MOUSE Lysosomal protective protein OS=Mus musculus OX=10090 GN=Ctsa PE=1 SV=1	1	9	9	25.1	25.1	53.844	474	0	108.51	By MS/MS	By MS/MS	By MS/MS	By MS/MS	By MS/MS	By MS/MS	681320000	571990000	661780000	486060000	501050000	544210000
P16858;Q64467	P16858	Glyceraldehyde-3-phosphate dehydrogenase	Gapdh	sp|P16858|G3P_MOUSE Glyceraldehyde-3-phosphate dehydrogenase OS=Mus musculus OX=10090 GN=Gapdh PE=1 SV=2	2	25	25	83.8	83.8	35.81	333	0	323.31	By MS/MS	By MS/MS	By MS/MS	By MS/MS	By MS/MS	By MS/MS	63255000000	73364000000	63454000000	65240000000	74332000000	58511000000
P17047	P17047	Lysosome-associated membrane glycoprotein 2	Lamp2	sp|P17047|LAMP2_MOUSE Lysosome-associated membrane glycoprotein 2 OS=Mus musculus OX=10090 GN=Lamp2 PE=1 SV=2	1	4	4	8.4	8.4	45.681	415	0	6.173	By MS/MS	By MS/MS	By MS/MS	By MS/MS	By MS/MS	By MS/MS	206070000	192110000	196240000	151990000	285960000	272250000
P17182;P17183	P17182	Alpha-enolase	Eno1	sp|P17182|ENOA_MOUSE Alpha-enolase OS=Mus musculus OX=10090 GN=Eno1 PE=1 SV=3	2	36	32	81.3	73	47.14	434	0	323.31	By MS/MS	By MS/MS	By MS/MS	By MS/MS	By MS/MS	By MS/MS	42220000000	44553000000	39348000000	43455000000	46228000000	48195000000
P17225	P17225	Polypyrimidine tract-binding protein 1	Ptbp1	sp|P17225|PTBP1_MOUSE Polypyrimidine tract-binding protein 1 OS=Mus musculus OX=10090 GN=Ptbp1 PE=1 SV=3	1	20	18	53	51.5	59.321	555	0	254.68	By MS/MS	By MS/MS	By MS/MS	By MS/MS	By MS/MS	By MS/MS	2.0372e+09	1.7229e+09	1.8111e+09	2186900000	2211500000	1.9782e+09
P17426	P17426	AP-2 complex subunit alpha-1	Ap2a1	sp|P17426|AP2A1_MOUSE AP-2 complex subunit alpha-1 OS=Mus musculus OX=10090 GN=Ap2a1 PE=1 SV=1	1	30	22	40.3	30.2	107.66	977	0	96.785	By MS/MS	By MS/MS	By MS/MS	By MS/MS	By MS/MS	By MS/MS	387990000	390040000	192570000	623760000	450210000	444870000
P17427	P17427	AP-2 complex subunit alpha-2	Ap2a2	sp|P17427|AP2A2_MOUSE AP-2 complex subunit alpha-2 OS=Mus musculus OX=10090 GN=Ap2a2 PE=1 SV=2	1	36	28	50.4	39.9	104.02	938	0	236.35	By MS/MS	By MS/MS	By MS/MS	By MS/MS	By MS/MS	By MS/MS	2496900000	2.0014e+09	1.8045e+09	2.1337e+09	1.9615e+09	1.9429e+09
P17439	P17439	Glucosylceramidase	Gba	sp|P17439|GBA1_MOUSE Lysosomal acid glucosylceramidase OS=Mus musculus OX=10090 GN=Gba1 PE=1 SV=1	1	12	12	33.2	33.2	57.621	515	0	98.847	By MS/MS	By MS/MS	By MS/MS	By MS/MS	By MS/MS	By MS/MS	378520000	311530000	470800000	350800000	280560000	264630000
P17563	P17563	Selenium-binding protein 1	Selenbp1	sp|P17563|SBP1_MOUSE Methanethiol oxidase OS=Mus musculus OX=10090 GN=Selenbp1 PE=1 SV=2	1	40	9	90.5	26.9	52.513	472	0	136.98	By MS/MS	By MS/MS	By MS/MS	By MS/MS	By MS/MS	By MS/MS	4.0577e+09	3.5098e+09	2.9321e+09	2674600000	2793500000	2190400000
P17665	P17665	Cytochrome c oxidase subunit 7C, mitochondrial	Cox7c	sp|P17665|COX7C_MOUSE Cytochrome c oxidase subunit 7C, mitochondrial OS=Mus musculus OX=10090 GN=Cox7c PE=1 SV=1	1	3	3	50.8	50.8	7.3325	63	0	6.9272	By MS/MS	By MS/MS	By MS/MS	By MS/MS	By MS/MS	By MS/MS	69175000	62962000	78111000	45400000	43329000	32411000
P17710	P17710	Hexokinase-1	Hk1	sp|P17710|HXK1_MOUSE Hexokinase-1 OS=Mus musculus OX=10090 GN=Hk1 PE=1 SV=3	1	11	7	13.3	9.2	108.3	974	0	27.404	By MS/MS	By MS/MS	By MS/MS	By MS/MS	By MS/MS	By MS/MS	50714000	35454000	29246000	100740000	126080000	142330000
P17717	P17717	UDP-glucuronosyltransferase 2B17	Ugt2b17	sp|P17717|UDB17_MOUSE UDP-glucuronosyltransferase 2B17 OS=Mus musculus OX=10090 GN=Ugt2b17 PE=1 SV=1	1	22	20	49.6	45.5	60.855	530	0	323.31	By MS/MS	By MS/MS	By MS/MS	By MS/MS	By MS/MS	By MS/MS	20692000000	18084000000	20230000000	16977000000	11577000000	7.6783e+09
P17742	P17742	Peptidyl-prolyl cis-trans isomerase A;Peptidyl-prolyl cis-trans isomerase A, N-terminally processed	Ppia	sp|P17742|PPIA_MOUSE Peptidyl-prolyl cis-trans isomerase A OS=Mus musculus OX=10090 GN=Ppia PE=1 SV=2	1	16	16	81.7	81.7	17.971	164	0	243.21	By MS/MS	By MS/MS	By MS/MS	By MS/MS	By MS/MS	By MS/MS	19235000000	17924000000	18169000000	14994000000	15208000000	13251000000
P17751	P17751	Triosephosphate isomerase	Tpi1	sp|P17751|TPIS_MOUSE Triosephosphate isomerase OS=Mus musculus OX=10090 GN=Tpi1 PE=1 SV=5	1	24	24	92	92	26.712	249	0	323.31	By MS/MS	By MS/MS	By MS/MS	By MS/MS	By MS/MS	By MS/MS	23812000000	24409000000	23283000000	21150000000	27247000000	20563000000
P17809	P17809	Solute carrier family 2, facilitated glucose transporter member 1	Slc2a1	sp|P17809|GTR1_MOUSE Solute carrier family 2, facilitated glucose transporter member 1 OS=Mus musculus OX=10090 GN=Slc2a1 PE=1 SV=4	1	1	1	2	2	53.984	492	0.0078722	1.903	By matching			By MS/MS	By MS/MS	By MS/MS	6322600	0	0	0	13905000	13767000
P17879;Q61696	P17879;Q61696	Heat shock 70 kDa protein 1B;Heat shock 70 kDa protein 1A	Hspa1b;Hspa1a	sp|P17879|HS71B_MOUSE Heat shock 70 kDa protein 1B OS=Mus musculus OX=10090 GN=Hspa1b PE=1 SV=3;sp|Q61696|HS71A_MOUSE Heat shock 70 kDa protein 1A OS=Mus musculus OX=10090 GN=Hspa1a PE=1 SV=2	2	36	20	63.2	39.4	70.175	642	0	241.08	By MS/MS	By MS/MS	By MS/MS	By MS/MS	By MS/MS	By MS/MS	1261900000	1348500000	1.5186e+09	1174500000	7.164e+09	446400000
P17918	P17918	Proliferating cell nuclear antigen	Pcna	sp|P17918|PCNA_MOUSE Proliferating cell nuclear antigen OS=Mus musculus OX=10090 GN=Pcna PE=1 SV=2	1	8	8	39.5	39.5	28.785	261	0	16.118	By MS/MS	By MS/MS	By MS/MS	By MS/MS	By MS/MS	By MS/MS	31993000	36130000	35511000	307500000	116170000	288710000
P18242	P18242	Cathepsin D	Ctsd	sp|P18242|CATD_MOUSE Cathepsin D OS=Mus musculus OX=10090 GN=Ctsd PE=1 SV=1	1	18	18	50	50	44.953	410	0	323.31	By MS/MS	By MS/MS	By MS/MS	By MS/MS	By MS/MS	By MS/MS	3.5831e+09	2849200000	2.9251e+09	6.2592e+09	10411000000	7.9679e+09
P18406	P18406	Protein CYR61	Cyr61	sp|P18406|CCN1_MOUSE CCN family member 1 OS=Mus musculus OX=10090 GN=Ccn1 PE=1 SV=1	1	1	1	2.6	2.6	41.709	379	0.0012525	2.8395				By matching	By MS/MS	By MS/MS	0	0	0	3826100	17234000	9716800
P18528	P18528	Ig heavy chain V region 6.96		sp|P18528|HVM57_MOUSE Ig heavy chain V region 6.96 OS=Mus musculus OX=10090 PE=4 SV=1	1	1	1	19.4	19.4	11.007	98	0.00056022	4.7832	By MS/MS	By MS/MS	By MS/MS	By MS/MS	By MS/MS	By MS/MS	17253000	18859000	24455000	34064000	64453000	48314000
P18531	P18531	Ig heavy chain V region 3-6	Ighv3-6	sp|P18531|HVM60_MOUSE Ig heavy chain V region 3-6 OS=Mus musculus OX=10090 GN=Ighv3-6 PE=1 SV=1	1	1	1	13.8	13.8	13.095	116	0	17.943					By MS/MS	By MS/MS	0	0	0	0	14516000	22615000
P18572	P18572	Basigin	Bsg	sp|P18572|BASI_MOUSE Basigin OS=Mus musculus OX=10090 GN=Bsg PE=1 SV=2	1	7	7	18	18	42.444	389	0	76.132	By MS/MS	By MS/MS	By MS/MS	By MS/MS	By MS/MS	By MS/MS	1144500000	1148200000	787340000	930470000	824770000	926860000
P18654	P18654	Ribosomal protein S6 kinase alpha-3	Rps6ka3	sp|P18654|KS6A3_MOUSE Ribosomal protein S6 kinase alpha-3 OS=Mus musculus OX=10090 GN=Rps6ka3 PE=1 SV=2	1	10	7	19.6	14.9	83.693	740	0	26.142	By MS/MS	By MS/MS	By MS/MS	By MS/MS	By MS/MS	By MS/MS	29999000	22271000	27972000	105460000	81820000	116120000
P18760	P18760	Cofilin-1	Cfl1	sp|P18760|COF1_MOUSE Cofilin-1 OS=Mus musculus OX=10090 GN=Cfl1 PE=1 SV=3	1	16	15	80.1	73.5	18.559	166	0	225.48	By MS/MS	By MS/MS	By MS/MS	By MS/MS	By MS/MS	By MS/MS	5673000000	4.2667e+09	4.2508e+09	8.1782e+09	7.5232e+09	6.4816e+09
P19096	P19096	Fatty acid synthase;[Acyl-carrier-protein] S-acetyltransferase;[Acyl-carrier-protein] S-malonyltransferase;3-oxoacyl-[acyl-carrier-protein] synthase;3-oxoacyl-[acyl-carrier-protein] reductase;3-hydroxyacyl-[acyl-carrier-protein] dehydratase;Enoyl-[acyl-carrier-protein] reductase;Oleoyl-[acyl-carrier-protein] hydrolase	Fasn	sp|P19096|FAS_MOUSE Fatty acid synthase OS=Mus musculus OX=10090 GN=Fasn PE=1 SV=2	1	120	120	62	62	272.43	2504	0	323.31	By MS/MS	By MS/MS	By MS/MS	By MS/MS	By MS/MS	By MS/MS	29408000000	24397000000	21469000000	20005000000	33014000000	12168000000
P19157;P46425	P19157;P46425	Glutathione S-transferase P 1;Glutathione S-transferase P 2	Gstp1;Gstp2	sp|P19157|GSTP1_MOUSE Glutathione S-transferase P 1 OS=Mus musculus OX=10090 GN=Gstp1 PE=1 SV=2;sp|P46425|GSTP2_MOUSE Glutathione S-transferase P 2 OS=Mus musculus OX=10090 GN=Gstp2 PE=1 SV=2	2	19	19	72.9	72.9	23.609	210	0	323.31	By MS/MS	By MS/MS	By MS/MS	By MS/MS	By MS/MS	By MS/MS	128420000000	158600000000	176280000000	84732000000	65935000000	45463000000
P19182	P19182	Interferon-related developmental regulator 1	Ifrd1	sp|P19182|IFRD1_MOUSE Interferon-related developmental regulator 1 OS=Mus musculus OX=10090 GN=Ifrd1 PE=1 SV=2	1	3	3	10.2	10.2	49.935	449	0	6.4114				By MS/MS	By MS/MS	By MS/MS	0	0	0	4939100	113350000	11610000
P19221	P19221	Prothrombin;Activation peptide fragment 1;Activation peptide fragment 2;Thrombin light chain;Thrombin heavy chain	F2	sp|P19221|THRB_MOUSE Prothrombin OS=Mus musculus OX=10090 GN=F2 PE=1 SV=1	1	25	20	47.4	38.3	70.268	618	0	259.07	By MS/MS	By MS/MS	By MS/MS	By MS/MS	By MS/MS	By MS/MS	575870000	432670000	446200000	1348700000	1.5478e+09	1.0013e+09
P19253	P19253	60S ribosomal protein L13a	Rpl13a	sp|P19253|RL13A_MOUSE Large ribosomal subunit protein uL13 OS=Mus musculus OX=10090 GN=Rpl13a PE=1 SV=4	1	9	9	32	32	23.464	203	0	24.034	By MS/MS	By MS/MS	By MS/MS	By MS/MS	By MS/MS	By MS/MS	1320900000	1224300000	1131500000	1191700000	1.4872e+09	978680000
P19258	P19258	Protein Mpv17	Mpv17	sp|P19258|MPV17_MOUSE Protein Mpv17 OS=Mus musculus OX=10090 GN=Mpv17 PE=1 SV=1	1	3	3	23.9	23.9	19.686	176	0	10.233	By MS/MS	By MS/MS	By MS/MS	By MS/MS	By MS/MS	By MS/MS	54774000	68798000	29609000	28692000	68743000	51490000
P19324	P19324	Serpin H1	Serpinh1	sp|P19324|SERPH_MOUSE Serpin H1 OS=Mus musculus OX=10090 GN=Serpinh1 PE=1 SV=3	1	15	15	41.7	41.7	46.533	417	0	256.92	By MS/MS	By MS/MS	By MS/MS	By MS/MS	By MS/MS	By MS/MS	293740000	343520000	341850000	2.9617e+09	1075900000	1186900000
P19536	P19536	Cytochrome c oxidase subunit 5B, mitochondrial	Cox5b	sp|P19536|COX5B_MOUSE Cytochrome c oxidase subunit 5B, mitochondrial OS=Mus musculus OX=10090 GN=Cox5b PE=1 SV=1	1	5	5	29.7	29.7	13.813	128	0	13.915	By MS/MS	By MS/MS	By MS/MS	By MS/MS	By MS/MS	By MS/MS	1.7458e+09	1363100000	1294600000	1361100000	1455200000	892920000
P19639	P19639	Glutathione S-transferase Mu 3	Gstm3	sp|P19639|GSTM3_MOUSE Glutathione S-transferase Mu 3 OS=Mus musculus OX=10090 GN=Gstm3 PE=1 SV=2	1	32	16	91.7	60.6	25.701	218	0	240.95	By MS/MS	By MS/MS	By MS/MS	By MS/MS	By MS/MS	By MS/MS	2448700000	1.7338e+09	2425400000	2731900000	15308000000	4364700000
P19783	P19783	Cytochrome c oxidase subunit 4 isoform 1, mitochondrial	Cox4i1	sp|P19783|COX41_MOUSE Cytochrome c oxidase subunit 4 isoform 1, mitochondrial OS=Mus musculus OX=10090 GN=Cox4i1 PE=1 SV=2	1	14	14	64.5	64.5	19.53	169	0	210.58	By MS/MS	By MS/MS	By MS/MS	By MS/MS	By MS/MS	By MS/MS	9505900000	10845000000	8672000000	7.8577e+09	8.0373e+09	5610800000
P19785	P19785	Estrogen receptor	Esr1	sp|P19785|ESR1_MOUSE Estrogen receptor OS=Mus musculus OX=10090 GN=Esr1 PE=1 SV=1	1	1	1	1.2	1.2	66.954	599	1	-2	By matching	By matching	By MS/MS	By matching	By matching		23367000	21412000	24291000	13393000	20047000	0
P19788	P19788	Matrix Gla protein	Mgp	sp|P19788|MGP_MOUSE Matrix Gla protein OS=Mus musculus OX=10090 GN=Mgp PE=3 SV=1	1	1	1	12.5	12.5	12.359	104	0.0059102	2.151				By MS/MS	By MS/MS		0	0	0	14933000	10801000	0
P19973	P19973	Lymphocyte-specific protein 1	Lsp1	sp|P19973|LSP1_MOUSE Lymphocyte-specific protein 1 OS=Mus musculus OX=10090 GN=Lsp1 PE=1 SV=2	1	3	3	18.8	18.8	36.713	330	0	34.935	By MS/MS			By MS/MS	By MS/MS	By MS/MS	22131000	0	0	60584000	92291000	50045000
P20029	P20029	78 kDa glucose-regulated protein	Hspa5	sp|P20029|BIP_MOUSE Endoplasmic reticulum chaperone BiP OS=Mus musculus OX=10090 GN=Hspa5 PE=1 SV=3	1	50	48	58.6	58.6	72.421	655	0	323.31	By MS/MS	By MS/MS	By MS/MS	By MS/MS	By MS/MS	By MS/MS	59821000000	58038000000	61025000000	64149000000	68604000000	39053000000
P20060	P20060	Beta-hexosaminidase subunit beta	Hexb	sp|P20060|HEXB_MOUSE Beta-hexosaminidase subunit beta OS=Mus musculus OX=10090 GN=Hexb PE=1 SV=2	1	9	9	18.3	18.3	61.115	536	0	32.277	By MS/MS	By MS/MS	By MS/MS	By MS/MS	By MS/MS	By MS/MS	230370000	84205000	126590000	231660000	161610000	231570000
P20065	P20065	Thymosin beta-4;Hematopoietic system regulatory peptide	Tmsb4x	sp|P20065|TYB4_MOUSE Thymosin beta-4 OS=Mus musculus OX=10090 GN=Tmsb4x PE=1 SV=1	1	3	3	48	48	5.6794	50	0	35.342	By matching	By matching	By MS/MS	By MS/MS	By MS/MS	By MS/MS	28725000	24900000	16111000	53050000	24819000	72895000
P20108	P20108	Thioredoxin-dependent peroxide reductase, mitochondrial	Prdx3	sp|P20108|PRDX3_MOUSE Thioredoxin-dependent peroxide reductase, mitochondrial OS=Mus musculus OX=10090 GN=Prdx3 PE=1 SV=1	1	11	11	51.8	51.8	28.127	257	0	205.78	By MS/MS	By MS/MS	By MS/MS	By MS/MS	By MS/MS	By MS/MS	3.2293e+09	4.2181e+09	3.3405e+09	3.7902e+09	3.4881e+09	3.0358e+09
P20152;P15331;CON__Q14533;P03995;CON__Q8N1N4-2;CON__Q7RTT2;CON__O43790;CON__P78385;CON__Q6NT21;CON__P78386;P08551;CON__Q61726;Q9Z2T6;Q6IMF0;P46660;P97861;Q9ERE2;P08553	P20152	Vimentin	Vim	sp|P20152|VIME_MOUSE Vimentin OS=Mus musculus OX=10090 GN=Vim PE=1 SV=3	18	51	45	86.9	81.5	53.687	466	0	323.31	By MS/MS	By MS/MS	By MS/MS	By MS/MS	By MS/MS	By MS/MS	4.1705e+09	2677000000	3.4536e+09	12519000000	7.0772e+09	12663000000
P20491	P20491	High affinity immunoglobulin epsilon receptor subunit gamma	Fcer1g	sp|P20491|FCERG_MOUSE High affinity immunoglobulin epsilon receptor subunit gamma OS=Mus musculus OX=10090 GN=Fcer1g PE=1 SV=1	1	2	2	32.6	32.6	9.6523	86	0.0010371	3.3992	By MS/MS	By matching	By matching	By MS/MS	By matching	By MS/MS	65573000	5801900	5642200	51692000	9828100	13450000
P20852	P20852	Cytochrome P450 2A5	Cyp2a5	sp|P20852|CP2A5_MOUSE Cytochrome P450 2A5 OS=Mus musculus OX=10090 GN=Cyp2a5 PE=2 SV=1	1	25	8	55.9	15.8	56.74	494	0	70.835	By MS/MS	By MS/MS	By MS/MS	By MS/MS	By MS/MS	By MS/MS	1169600000	1202800000	1162400000	69731000	312520000	22195000
P20918;CON__P06868	P20918	Plasminogen;Plasmin heavy chain A;Activation peptide;Angiostatin;Plasmin heavy chain A, short form;Plasmin light chain B	Plg	sp|P20918|PLMN_MOUSE Plasminogen OS=Mus musculus OX=10090 GN=Plg PE=1 SV=3	2	44	44	72	72	90.807	812	0	323.31	By MS/MS	By MS/MS	By MS/MS	By MS/MS	By MS/MS	By MS/MS	1283100000	1125400000	1228400000	5481000000	2.0741e+09	3.1478e+09
P21107	P21107	Tropomyosin alpha-3 chain	Tpm3	sp|P21107|TPM3_MOUSE Tropomyosin alpha-3 chain OS=Mus musculus OX=10090 GN=Tpm3 PE=1 SV=3	1	17	8	44.2	26.7	32.994	285	0	217.27	By MS/MS	By MS/MS	By MS/MS	By MS/MS	By MS/MS	By MS/MS	1433200000	1.6644e+09	1.5597e+09	2686200000	2390900000	2702400000
P21126	P21126	Ubiquitin-like protein 4A	Ubl4a	sp|P21126|UBL4A_MOUSE Ubiquitin-like protein 4A OS=Mus musculus OX=10090 GN=Ubl4a PE=1 SV=1	1	5	5	33.8	33.8	17.8	157	0	11.36	By MS/MS	By MS/MS	By MS/MS	By MS/MS	By MS/MS	By MS/MS	280360000	160760000	187750000	70795000	59479000	59312000
P21278;O70443;P27600	P21278	Guanine nucleotide-binding protein subunit alpha-11	Gna11	sp|P21278|GNA11_MOUSE Guanine nucleotide-binding protein subunit alpha-11 OS=Mus musculus OX=10090 GN=Gna11 PE=1 SV=1	3	11	7	42.1	28.7	42.024	359	0	37.776	By MS/MS	By MS/MS	By MS/MS	By MS/MS	By MS/MS	By MS/MS	96662000	205880000	207900000	201590000	234600000	119650000
P21279	P21279	Guanine nucleotide-binding protein G(q) subunit alpha	Gnaq	sp|P21279|GNAQ_MOUSE Guanine nucleotide-binding protein G(q) subunit alpha OS=Mus musculus OX=10090 GN=Gnaq PE=1 SV=4	1	7	4	25.3	13.6	42.158	359	0	15.962	By MS/MS	By MS/MS	By MS/MS	By MS/MS	By MS/MS	By MS/MS	26770000	62566000	14754000	69485000	51527000	22557000
P21300	P21300	Aldose reductase-related protein 1	Akr1b7	sp|P21300|ALD1_MOUSE Aldo-keto reductase family 1 member B7 OS=Mus musculus OX=10090 GN=Akr1b7 PE=1 SV=4	1	7	5	29.4	24.1	35.988	316	0	16.534	By matching	By MS/MS	By MS/MS	By MS/MS	By MS/MS	By MS/MS	0	36999000	31620000	50085000	192170000	109530000
P21440;P21447;P06795	P21440	Multidrug resistance protein 3	Abcb4	sp|P21440|MDR3_MOUSE Phosphatidylcholine translocator ABCB4 OS=Mus musculus OX=10090 GN=Abcb4 PE=1 SV=2	3	16	15	16.8	16.2	140.38	1276	0	48.415	By MS/MS	By MS/MS	By MS/MS	By MS/MS	By MS/MS	By MS/MS	94510000	131670000	121570000	313010000	238880000	282800000
P21460	P21460	Cystatin-C	Cst3	sp|P21460|CYTC_MOUSE Cystatin-C OS=Mus musculus OX=10090 GN=Cst3 PE=1 SV=2	1	3	3	32.9	32.9	15.531	140	0	6.9329				By MS/MS	By MS/MS	By MS/MS	0	0	0	32968000	25450000	28637000
P21550	P21550	Beta-enolase	Eno3	sp|P21550|ENOB_MOUSE Beta-enolase OS=Mus musculus OX=10090 GN=Eno3 PE=1 SV=3	1	5	1	21.9	6	47.024	434	0.00056818	5.0792	By MS/MS	By matching	By MS/MS	By MS/MS	By MS/MS	By MS/MS	8798400	0	6662600	15070000	8191100	9819500
P21614	P21614	Vitamin D-binding protein	Gc	sp|P21614|VTDB_MOUSE Vitamin D-binding protein OS=Mus musculus OX=10090 GN=Gc PE=1 SV=2	1	30	30	67.2	67.2	53.6	476	0	323.31	By MS/MS	By MS/MS	By MS/MS	By MS/MS	By MS/MS	By MS/MS	3.9448e+09	3.4845e+09	3.6899e+09	7.0256e+09	6.994e+09	5416500000
P21619	P21619	Lamin-B2	Lmnb2	sp|P21619|LMNB2_MOUSE Lamin-B2 OS=Mus musculus OX=10090 GN=Lmnb2 PE=1 SV=2	1	21	16	40.3	34.4	67.317	596	0	104.76	By MS/MS	By MS/MS	By MS/MS	By MS/MS	By MS/MS	By MS/MS	600800000	751710000	763320000	415410000	509680000	388290000
P21956	P21956	Lactadherin	Mfge8	sp|P21956|MFGM_MOUSE Lactadherin OS=Mus musculus OX=10090 GN=Mfge8 PE=1 SV=3	1	9	9	26.6	26.6	51.24	463	0	30.775				By MS/MS	By MS/MS	By MS/MS	0	0	0	150820000	36634000	163450000
P21958	P21958	Antigen peptide transporter 1	Tap1	sp|P21958|TAP1_MOUSE Antigen peptide transporter 1 OS=Mus musculus OX=10090 GN=Tap1 PE=1 SV=3	1	8	8	18.2	18.2	78.863	724	0	46.49	By MS/MS	By MS/MS	By MS/MS	By MS/MS	By MS/MS	By MS/MS	208630000	57524000	28808000	54858000	6312300	31840000
P21981	P21981	Protein-glutamine gamma-glutamyltransferase 2	Tgm2	sp|P21981|TGM2_MOUSE Protein-glutamine gamma-glutamyltransferase 2 OS=Mus musculus OX=10090 GN=Tgm2 PE=1 SV=4	1	34	34	59.6	59.6	77.06	686	0	323.31	By MS/MS	By MS/MS	By MS/MS	By MS/MS	By MS/MS	By MS/MS	5.9848e+09	4648600000	4.0636e+09	8643500000	9742600000	9507600000
P22315	P22315	Ferrochelatase, mitochondrial	Fech	sp|P22315|HEMH_MOUSE Ferrochelatase, mitochondrial OS=Mus musculus OX=10090 GN=Fech PE=1 SV=3	1	19	19	60.4	60.4	47.421	422	0	254.36	By MS/MS	By MS/MS	By MS/MS	By MS/MS	By MS/MS	By MS/MS	1.484e+09	1.8027e+09	1.5506e+09	941450000	1100600000	637980000
P22366	P22366	Myeloid differentiation primary response protein MyD88	Myd88	sp|P22366|MYD88_MOUSE Myeloid differentiation primary response protein MyD88 OS=Mus musculus OX=10090 GN=Myd88 PE=1 SV=3	1	3	3	10.8	10.8	33.753	296	0	7.8197	By MS/MS	By MS/MS	By MS/MS	By MS/MS	By MS/MS	By MS/MS	12086000	24489000	7400000	28776000	24854000	48848000
P22437	P22437	Prostaglandin G/H synthase 1	Ptgs1	sp|P22437|PGH1_MOUSE Prostaglandin G/H synthase 1 OS=Mus musculus OX=10090 GN=Ptgs1 PE=1 SV=1	1	10	10	26.4	26.4	69.042	602	0	36.867	By MS/MS	By MS/MS	By MS/MS	By MS/MS	By MS/MS	By MS/MS	231080000	69925000	61648000	143420000	193840000	193940000
P22599	P22599	Alpha-1-antitrypsin 1-2	Serpina1b	sp|P22599|A1AT2_MOUSE Alpha-1-antitrypsin 1-2 OS=Mus musculus OX=10090 GN=Serpina1b PE=1 SV=2	1	22	7	63.2	22	45.974	413	0	323.31	By MS/MS	By MS/MS	By MS/MS	By MS/MS	By MS/MS	By MS/MS	5.9288e+09	6.1708e+09	8.0681e+09	8.5201e+09	5614300000	5.8604e+09
P22892;O88512	P22892	AP-1 complex subunit gamma-1	Ap1g1	sp|P22892|AP1G1_MOUSE AP-1 complex subunit gamma-1 OS=Mus musculus OX=10090 GN=Ap1g1 PE=1 SV=3	2	9	9	12.8	12.8	91.349	822	0	14.372	By MS/MS	By MS/MS	By MS/MS	By MS/MS	By MS/MS	By MS/MS	102440000	43689000	49012000	152430000	132660000	119740000
P22907	P22907	Porphobilinogen deaminase	Hmbs	sp|P22907|HEM3_MOUSE Porphobilinogen deaminase OS=Mus musculus OX=10090 GN=Hmbs PE=1 SV=2	1	5	5	22.2	22.2	39.344	361	0	20.726	By MS/MS	By MS/MS	By MS/MS	By MS/MS	By MS/MS	By MS/MS	147920000	144980000	151500000	244190000	108810000	88837000
P23116	P23116	Eukaryotic translation initiation factor 3 subunit A	Eif3a	sp|P23116|EIF3A_MOUSE Eukaryotic translation initiation factor 3 subunit A OS=Mus musculus OX=10090 GN=Eif3a PE=1 SV=5	1	50	50	41.5	41.5	161.93	1344	0	323.31	By MS/MS	By MS/MS	By MS/MS	By MS/MS	By MS/MS	By MS/MS	3.0759e+09	2632800000	3.289e+09	3.3296e+09	2657200000	2455300000
P23198	P23198	Chromobox protein homolog 3	Cbx3	sp|P23198|CBX3_MOUSE Chromobox protein homolog 3 OS=Mus musculus OX=10090 GN=Cbx3 PE=1 SV=2	1	4	3	30.1	21.3	20.855	183	0	49.448	By MS/MS	By MS/MS	By MS/MS	By MS/MS	By MS/MS	By MS/MS	163330000	139780000	122700000	319220000	251630000	266700000
P23249	P23249	Putative helicase MOV-10	Mov10	sp|P23249|MOV10_MOUSE Putative helicase MOV-10 OS=Mus musculus OX=10090 GN=Mov10 PE=1 SV=2	1	15	15	18.7	18.7	113.58	1004	0	40.66	By MS/MS	By MS/MS	By MS/MS	By MS/MS	By MS/MS	By MS/MS	217010000	165780000	193590000	198560000	220960000	92544000
P23475	P23475	X-ray repair cross-complementing protein 6	Xrcc6	sp|P23475|XRCC6_MOUSE X-ray repair cross-complementing protein 6 OS=Mus musculus OX=10090 GN=Xrcc6 PE=1 SV=5	1	5	5	11.7	11.7	69.483	608	0	12.044	By MS/MS	By MS/MS	By MS/MS	By MS/MS	By MS/MS	By MS/MS	22421000	33812000	24131000	81709000	86741000	49927000
P23492	P23492	Purine nucleoside phosphorylase	Pnp	sp|P23492|PNPH_MOUSE Purine nucleoside phosphorylase OS=Mus musculus OX=10090 GN=Pnp PE=1 SV=2	1	17	17	72.3	72.3	32.277	289	0	238.15	By MS/MS	By MS/MS	By MS/MS	By MS/MS	By MS/MS	By MS/MS	3.3711e+09	2420600000	2475700000	2.0741e+09	2452100000	1310900000
P23506	P23506	Protein-L-isoaspartate(D-aspartate) O-methyltransferase	Pcmt1	sp|P23506|PIMT_MOUSE Protein-L-isoaspartate(D-aspartate) O-methyltransferase OS=Mus musculus OX=10090 GN=Pcmt1 PE=1 SV=3	1	7	7	41.9	41.9	24.634	227	0	31.051	By MS/MS	By MS/MS	By MS/MS	By MS/MS	By MS/MS	By MS/MS	125200000	124570000	130730000	257060000	233800000	132890000
P23589	P23589	Carbonic anhydrase 5A, mitochondrial	Ca5a	sp|P23589|CAH5A_MOUSE Carbonic anhydrase 5A, mitochondrial OS=Mus musculus OX=10090 GN=Ca5a PE=1 SV=2	1	5	5	23.7	23.7	34.072	299	0	17.452	By MS/MS	By MS/MS	By MS/MS	By MS/MS	By MS/MS	By MS/MS	206280000	314370000	218820000	158560000	169830000	6447400
P23591	P23591	GDP-L-fucose synthase	Tsta3	sp|P23591|FCL_MOUSE GDP-L-fucose synthase OS=Mus musculus OX=10090 GN=Gfus PE=1 SV=3	1	13	13	63.6	63.6	35.877	321	0	108.42	By MS/MS	By MS/MS	By MS/MS	By MS/MS	By MS/MS	By MS/MS	410390000	434260000	394950000	356000000	500580000	238550000
P23780	P23780	Beta-galactosidase	Glb1	sp|P23780|BGAL_MOUSE Beta-galactosidase OS=Mus musculus OX=10090 GN=Glb1 PE=1 SV=1	1	11	11	24.7	24.7	73.12	647	0	49.026	By MS/MS	By MS/MS	By MS/MS	By MS/MS	By MS/MS	By MS/MS	278290000	335880000	242110000	296650000	401220000	188090000
P23953	P23953	Carboxylesterase 1C	Ces1c	sp|P23953|EST1C_MOUSE Carboxylesterase 1C OS=Mus musculus OX=10090 GN=Ces1c PE=1 SV=4	1	18	16	48.9	45.1	61.055	554	0	301.59	By MS/MS	By MS/MS	By MS/MS	By MS/MS	By MS/MS	By MS/MS	1.7279e+09	1.7237e+09	1.5999e+09	1.9086e+09	2.956e+09	1.6268e+09
P24063	P24063	Integrin alpha-L	Itgal	sp|P24063|ITAL_MOUSE Integrin alpha-L OS=Mus musculus OX=10090 GN=Itgal PE=1 SV=3	1	6	6	5.6	5.6	128.31	1162	0	11.575	By MS/MS	By MS/MS	By MS/MS	By MS/MS	By MS/MS	By MS/MS	120280000	15188000	47979000	77182000	45774000	54806000
P24270;Q8BI29	P24270	Catalase	Cat	sp|P24270|CATA_MOUSE Catalase OS=Mus musculus OX=10090 GN=Cat PE=1 SV=4	2	50	50	86.7	86.7	59.795	527	0	323.31	By MS/MS	By MS/MS	By MS/MS	By MS/MS	By MS/MS	By MS/MS	73473000000	77827000000	69345000000	70376000000	81031000000	36097000000
P24369	P24369	Peptidyl-prolyl cis-trans isomerase B	Ppib	sp|P24369|PPIB_MOUSE Peptidyl-prolyl cis-trans isomerase B OS=Mus musculus OX=10090 GN=Ppib PE=1 SV=2	1	19	19	63.9	63.9	23.713	216	0	194.05	By MS/MS	By MS/MS	By MS/MS	By MS/MS	By MS/MS	By MS/MS	7.713e+09	5800500000	7.1719e+09	7.6054e+09	8.2737e+09	4970300000
P24452	P24452	Macrophage-capping protein	Capg	sp|P24452|CAPG_MOUSE Macrophage-capping protein OS=Mus musculus OX=10090 GN=Capg PE=1 SV=2	1	6	6	33.2	33.2	39.24	352	0	69.016	By MS/MS	By MS/MS	By MS/MS	By MS/MS	By MS/MS	By MS/MS	48411000	23380000	59731000	181720000	347210000	503190000
P24456	P24456	Cytochrome P450 2D10	Cyp2d10	sp|P24456|CP2DA_MOUSE Cytochrome P450 2D10 OS=Mus musculus OX=10090 GN=Cyp2d10 PE=1 SV=2	1	24	13	51	34.1	57.233	504	0	244.01	By MS/MS	By MS/MS	By MS/MS	By MS/MS	By MS/MS	By MS/MS	7.4319e+09	7.7248e+09	6.8158e+09	5188600000	3.848e+09	3.2449e+09
P24457	P24457	Cytochrome P450 2D11	Cyp2d11	sp|P24457|CP2DB_MOUSE Cytochrome P450 2D11 OS=Mus musculus OX=10090 GN=Cyp2d11 PE=2 SV=2	1	11	2	17.3	3	56.987	504	0	24.826	By MS/MS	By MS/MS	By MS/MS	By MS/MS	By MS/MS	By MS/MS	95564000	109750000	85880000	81108000	82311000	49576000
P24472	P24472	Glutathione S-transferase A4	Gsta4	sp|P24472|GSTA4_MOUSE Glutathione S-transferase A4 OS=Mus musculus OX=10090 GN=Gsta4 PE=1 SV=3	1	11	9	50	45.9	25.564	222	0	106.68	By MS/MS	By MS/MS	By MS/MS	By MS/MS	By MS/MS	By MS/MS	1426200000	1.8122e+09	1333100000	1378300000	2225600000	1235400000
P24527	P24527	Leukotriene A-4 hydrolase	Lta4h	sp|P24527|LKHA4_MOUSE Leukotriene A-4 hydrolase OS=Mus musculus OX=10090 GN=Lta4h PE=1 SV=4	1	27	27	56.8	56.8	69.05	611	0	323.31	By MS/MS	By MS/MS	By MS/MS	By MS/MS	By MS/MS	By MS/MS	2.0063e+09	1.682e+09	1.4942e+09	1201700000	1.4803e+09	932500000
P24547	P24547	Inosine-5-monophosphate dehydrogenase 2	Impdh2	sp|P24547|IMDH2_MOUSE Inosine-5-monophosphate dehydrogenase 2 OS=Mus musculus OX=10090 GN=Impdh2 PE=1 SV=2	1	16	15	39.1	37.5	55.814	514	0	61.126	By MS/MS	By MS/MS	By MS/MS	By MS/MS	By MS/MS	By MS/MS	470720000	432920000	397460000	581790000	520380000	612650000
P24549	P24549	Retinal dehydrogenase 1	Aldh1a1	sp|P24549|AL1A1_MOUSE Aldehyde dehydrogenase 1A1 OS=Mus musculus OX=10090 GN=Aldh1a1 PE=1 SV=5	1	46	32	82.6	65.3	54.467	501	0	323.31	By MS/MS	By MS/MS	By MS/MS	By MS/MS	By MS/MS	By MS/MS	61844000000	58472000000	54863000000	34213000000	36480000000	21211000000
P24638	P24638	Lysosomal acid phosphatase	Acp2	sp|P24638|PPAL_MOUSE Lysosomal acid phosphatase OS=Mus musculus OX=10090 GN=Acp2 PE=1 SV=2	1	5	5	14.7	14.7	48.508	423	0	19.073	By MS/MS	By MS/MS	By MS/MS	By MS/MS	By MS/MS	By MS/MS	36501000	24162000	26042000	87411000	65473000	52609000
P24668	P24668	Cation-dependent mannose-6-phosphate receptor	M6pr	sp|P24668|MPRD_MOUSE Cation-dependent mannose-6-phosphate receptor OS=Mus musculus OX=10090 GN=M6pr PE=1 SV=1	1	5	5	19.8	19.8	31.172	278	0	21.913	By MS/MS	By MS/MS	By MS/MS	By MS/MS	By MS/MS	By MS/MS	109790000	40464000	72936000	153050000	134800000	180810000
P24721	P24721	Asialoglycoprotein receptor 2	Asgr2	sp|P24721|ASGR2_MOUSE Asialoglycoprotein receptor 2 OS=Mus musculus OX=10090 GN=Asgr2 PE=1 SV=1	1	7	7	30.9	30.9	34.906	301	0	50.833	By MS/MS	By MS/MS	By MS/MS	By MS/MS	By MS/MS	By MS/MS	377990000	404760000	223250000	187730000	153450000	147920000
P24788	P24788	Cyclin-dependent kinase 11B	Cdk11b	sp|P24788|CD11B_MOUSE Cyclin-dependent kinase 11B OS=Mus musculus OX=10090 GN=Cdk11b PE=1 SV=2	1	2	2	3.1	3.1	91.512	784	0.0065681	2.0596	By MS/MS		By MS/MS	By MS/MS	By matching	By MS/MS	5464000	0	0	7014300	7489300	6130900
P25085	P25085	Interleukin-1 receptor antagonist protein	Il1rn	sp|P25085|IL1RA_MOUSE Interleukin-1 receptor antagonist protein OS=Mus musculus OX=10090 GN=Il1rn PE=2 SV=1	1	1	1	8.4	8.4	20.274	178	0.0010309	3.2837					By MS/MS	By MS/MS	0	0	0	0	8589000	0
P25206	P25206	DNA replication licensing factor MCM3	Mcm3	sp|P25206|MCM3_MOUSE DNA replication licensing factor MCM3 OS=Mus musculus OX=10090 GN=Mcm3 PE=1 SV=2	1	7	7	14.5	14.5	91.545	812	0	24.473				By MS/MS	By MS/MS	By MS/MS	0	0	0	127980000	23090000	115740000
P25444	P25444	40S ribosomal protein S2	Rps2	sp|P25444|RS2_MOUSE Small ribosomal subunit protein uS5 OS=Mus musculus OX=10090 GN=Rps2 PE=1 SV=3	1	13	13	42	42	31.231	293	0	93.323	By MS/MS	By MS/MS	By MS/MS	By MS/MS	By MS/MS	By MS/MS	3.2918e+09	3.8196e+09	3.0747e+09	3.0121e+09	3.4969e+09	2798400000
P25688	P25688	Uricase	Uox	sp|P25688|URIC_MOUSE Uricase OS=Mus musculus OX=10090 GN=Uox PE=1 SV=2	1	35	35	88.1	88.1	35.039	303	0	323.31	By MS/MS	By MS/MS	By MS/MS	By MS/MS	By MS/MS	By MS/MS	33036000000	28169000000	26226000000	39330000000	49597000000	30383000000
P25799	P25799	Nuclear factor NF-kappa-B p105 subunit;Nuclear factor NF-kappa-B p50 subunit	Nfkb1	sp|P25799|NFKB1_MOUSE Nuclear factor NF-kappa-B p105 subunit OS=Mus musculus OX=10090 GN=Nfkb1 PE=1 SV=2	1	2	2	3.7	3.7	105.61	971	0.001734	2.6775	By matching	By matching			By MS/MS	By MS/MS	8285900	3893600	0	0	10194000	24104000
P25911;P16277	P25911	Tyrosine-protein kinase Lyn	Lyn	sp|P25911|LYN_MOUSE Tyrosine-protein kinase Lyn OS=Mus musculus OX=10090 GN=Lyn PE=1 SV=4	2	7	6	21.7	20.1	58.812	512	0	21.343	By MS/MS	By MS/MS	By MS/MS	By MS/MS	By MS/MS	By MS/MS	231750000	126450000	110700000	111250000	115950000	130690000
P25976	P25976	Nucleolar transcription factor 1	Ubtf	sp|P25976|UBF1_MOUSE Nucleolar transcription factor 1 OS=Mus musculus OX=10090 GN=Ubtf PE=1 SV=1	1	6	6	8.4	8.4	89.508	765	0	12.595	By MS/MS	By MS/MS	By MS/MS	By MS/MS	By MS/MS	By MS/MS	46844000	42925000	45355000	73470000	49078000	56457000
P26039	P26039	Talin-1	Tln1	sp|P26039|TLN1_MOUSE Talin-1 OS=Mus musculus OX=10090 GN=Tln1 PE=1 SV=2	1	99	92	58.2	55.6	269.82	2541	0	323.31	By MS/MS	By MS/MS	By MS/MS	By MS/MS	By MS/MS	By MS/MS	5296900000	3.6745e+09	5114500000	7.2e+09	6.5558e+09	6.4988e+09
P26040	P26040	Ezrin	Ezr	sp|P26040|EZRI_MOUSE Ezrin OS=Mus musculus OX=10090 GN=Ezr PE=1 SV=3	1	23	11	34.5	21.7	69.406	586	0	61.492	By MS/MS	By MS/MS	By MS/MS	By MS/MS	By MS/MS	By MS/MS	123470000	144620000	109500000	119190000	250650000	198510000
P26041	P26041	Moesin	Msn	sp|P26041|MOES_MOUSE Moesin OS=Mus musculus OX=10090 GN=Msn PE=1 SV=3	1	43	29	62.4	45.6	67.766	577	0	323.31	By MS/MS	By MS/MS	By MS/MS	By MS/MS	By MS/MS	By MS/MS	4305000000	3.1503e+09	3.4284e+09	5006300000	4476100000	5221600000
P26043	P26043	Radixin	Rdx	sp|P26043|RADI_MOUSE Radixin OS=Mus musculus OX=10090 GN=Rdx PE=1 SV=3	1	40	26	57.3	42	68.542	583	0	249.27	By MS/MS	By MS/MS	By MS/MS	By MS/MS	By MS/MS	By MS/MS	3.272e+09	3.6516e+09	3.9208e+09	2507600000	2879500000	1371400000
P26150;O35469;P26149;P24815	P26150;O35469	3 beta-hydroxysteroid dehydrogenase/Delta 5-->4-isomerase type 3;3-beta-hydroxy-Delta(5)-steroid dehydrogenase;Steroid Delta-isomerase;3 beta-hydroxysteroid dehydrogenase/Delta 5-->4-isomerase type 6;3-beta-hydroxy-Delta(5)-steroid dehydrogenase;Steroid Delta-isomerase	Hsd3b3;Hsd3b6	sp|P26150|3BHS3_MOUSE 3 beta-hydroxysteroid dehydrogenase/Delta 5-->4-isomerase type 3 OS=Mus musculus OX=10090 GN=Hsd3b3 PE=1 SV=3;sp|O35469|3BHS6_MOUSE 3 beta-hydroxysteroid dehydrogenase/Delta 5-->4-isomerase type 6 OS=Mus musculus OX=10090 GN=Hsd3b6 PE	4	17	14	56.8	46.1	42.031	373	0	145.5	By MS/MS	By MS/MS	By MS/MS	By MS/MS	By MS/MS	By MS/MS	1.8168e+09	2.0508e+09	1.5811e+09	981890000	1324500000	601630000
P26231;Q65CL1	P26231	Catenin alpha-1	Ctnna1	sp|P26231|CTNA1_MOUSE Catenin alpha-1 OS=Mus musculus OX=10090 GN=Ctnna1 PE=1 SV=1	2	34	30	54.7	50.1	100.11	906	0	323.31	By MS/MS	By MS/MS	By MS/MS	By MS/MS	By MS/MS	By MS/MS	1.8643e+09	1.7539e+09	1.7316e+09	2.011e+09	1.9337e+09	1.4735e+09
P26262	P26262	Plasma kallikrein;Plasma kallikrein heavy chain;Plasma kallikrein light chain	Klkb1	sp|P26262|KLKB1_MOUSE Plasma kallikrein OS=Mus musculus OX=10090 GN=Klkb1 PE=1 SV=2	1	4	4	6.7	6.7	71.382	638	0.00028868	5.4606	By MS/MS	By MS/MS	By MS/MS	By MS/MS	By matching	By matching	23834000	17152000	15154000	26952000	5071600	6226000
P26350	P26350	Prothymosin alpha;Prothymosin alpha, N-terminally processed;Thymosin alpha	Ptma	sp|P26350|PTMA_MOUSE Prothymosin alpha OS=Mus musculus OX=10090 GN=Ptma PE=1 SV=2	1	6	6	23.4	23.4	12.254	111	0	100.82	By MS/MS	By MS/MS	By MS/MS	By MS/MS	By MS/MS	By MS/MS	107540000	111170000	86923000	236700000	403700000	241200000
P26369	P26369	Splicing factor U2AF 65 kDa subunit	U2af2	sp|P26369|U2AF2_MOUSE Splicing factor U2AF 65 kDa subunit OS=Mus musculus OX=10090 GN=U2af2 PE=1 SV=3	1	6	6	23.8	23.8	53.516	475	0	46.6	By MS/MS	By MS/MS	By MS/MS	By MS/MS	By MS/MS	By MS/MS	209200000	226690000	188530000	228480000	460350000	137580000
P26443	P26443	Glutamate dehydrogenase 1, mitochondrial	Glud1	sp|P26443|DHE3_MOUSE Glutamate dehydrogenase 1, mitochondrial OS=Mus musculus OX=10090 GN=Glud1 PE=1 SV=1	1	45	45	78	78	61.336	558	0	323.31	By MS/MS	By MS/MS	By MS/MS	By MS/MS	By MS/MS	By MS/MS	64641000000	61061000000	62542000000	67464000000	79057000000	66719000000
P26450	P26450	Phosphatidylinositol 3-kinase regulatory subunit alpha	Pik3r1	sp|P26450|P85A_MOUSE Phosphatidylinositol 3-kinase regulatory subunit alpha OS=Mus musculus OX=10090 GN=Pik3r1 PE=1 SV=2	1	5	5	10.5	10.5	83.516	724	0	11.145	By MS/MS	By MS/MS	By MS/MS	By MS/MS	By MS/MS	By MS/MS	29429000	23513000	6128000	39677000	57558000	57532000
P26516	P26516	26S proteasome non-ATPase regulatory subunit 7	Psmd7	sp|P26516|PSMD7_MOUSE 26S proteasome non-ATPase regulatory subunit 7 OS=Mus musculus OX=10090 GN=Psmd7 PE=1 SV=2	1	14	14	52.3	52.3	36.539	321	0	283.67	By MS/MS	By MS/MS	By MS/MS	By MS/MS	By MS/MS	By MS/MS	1.5327e+09	1.5854e+09	1.6963e+09	1.6507e+09	2151300000	1.8718e+09
P26638	P26638	Serine--tRNA ligase, cytoplasmic	Sars	sp|P26638|SYSC_MOUSE Serine--tRNA ligase, cytoplasmic OS=Mus musculus OX=10090 GN=Sars1 PE=1 SV=3	1	21	21	51.2	51.2	58.388	512	0	163.38	By MS/MS	By MS/MS	By MS/MS	By MS/MS	By MS/MS	By MS/MS	988140000	822930000	960250000	1.5857e+09	1371300000	1.0242e+09
P26645	P26645	Myristoylated alanine-rich C-kinase substrate	Marcks	sp|P26645|MARCS_MOUSE Myristoylated alanine-rich C-kinase substrate OS=Mus musculus OX=10090 GN=Marcks PE=1 SV=2	1	2	2	22.7	22.7	29.661	309	0	10.806	By MS/MS	By MS/MS	By MS/MS	By MS/MS	By matching	By MS/MS	22067000	22442000	0	49361000	43215000	32883000
P26883	P26883	Peptidyl-prolyl cis-trans isomerase FKBP1A	Fkbp1a	sp|P26883|FKB1A_MOUSE Peptidyl-prolyl cis-trans isomerase FKBP1A OS=Mus musculus OX=10090 GN=Fkbp1a PE=1 SV=2	1	3	3	41.7	41.7	11.922	108	0	46.29	By MS/MS	By MS/MS	By MS/MS	By MS/MS	By MS/MS	By MS/MS	305010000	302790000	513390000	512380000	550310000	474230000
P27005	P27005	Protein S100-A8	S100a8	sp|P27005|S10A8_MOUSE Protein S100-A8 OS=Mus musculus OX=10090 GN=S100a8 PE=1 SV=3	1	1	1	27	27	10.294	89	0	107.89	By MS/MS	By MS/MS	By MS/MS	By MS/MS	By MS/MS	By MS/MS	257080000	124750000	172660000	1.0599e+09	2.0121e+09	840830000
P27046;Q8BRK9	P27046	Alpha-mannosidase 2	Man2a1	sp|P27046|MA2A1_MOUSE Alpha-mannosidase 2 OS=Mus musculus OX=10090 GN=Man2a1 PE=1 SV=2	2	37	37	44.8	44.8	131.63	1150	0	208.26	By MS/MS	By MS/MS	By MS/MS	By MS/MS	By MS/MS	By MS/MS	1.6487e+09	1100300000	853450000	1290900000	1249800000	1134300000
P27048;P63163	P27048;P63163	Small nuclear ribonucleoprotein-associated protein B;Small nuclear ribonucleoprotein-associated protein N	Snrpb;Snrpn	sp|P27048|RSMB_MOUSE Small nuclear ribonucleoprotein-associated protein B OS=Mus musculus OX=10090 GN=Snrpb PE=1 SV=1;sp|P63163|RSMN_MOUSE Small nuclear ribonucleoprotein-associated protein N OS=Mus musculus OX=10090 GN=Snrpn PE=1 SV=1	2	7	7	25.5	25.5	23.656	231	0	17.754	By MS/MS	By MS/MS	By MS/MS	By MS/MS	By MS/MS	By MS/MS	371980000	323230000	327350000	346580000	411240000	329930000
P27546	P27546	Microtubule-associated protein 4	Map4	sp|P27546|MAP4_MOUSE Microtubule-associated protein 4 OS=Mus musculus OX=10090 GN=Map4 PE=1 SV=3	1	22	22	32.3	32.3	117.43	1125	0	212.5	By MS/MS	By MS/MS	By MS/MS	By MS/MS	By MS/MS	By MS/MS	394030000	456450000	476960000	515230000	577740000	543060000
P27601	P27601	Guanine nucleotide-binding protein subunit alpha-13	Gna13	sp|P27601|GNA13_MOUSE Guanine nucleotide-binding protein subunit alpha-13 OS=Mus musculus OX=10090 GN=Gna13 PE=1 SV=1	1	3	2	11.4	9.3	44.054	377	0	14.275	By MS/MS	By MS/MS	By MS/MS	By MS/MS	By MS/MS	By MS/MS	20726000	26350000	26566000	22419000	30461000	24024000
P27612	P27612	Phospholipase A-2-activating protein	Plaa	sp|P27612|PLAP_MOUSE Phospholipase A-2-activating protein OS=Mus musculus OX=10090 GN=Plaa PE=1 SV=4	1	15	15	25.3	25.3	87.22	794	0	139.1	By MS/MS	By MS/MS	By MS/MS	By MS/MS	By MS/MS	By MS/MS	296260000	264810000	319240000	337440000	345960000	262050000
P27641	P27641	X-ray repair cross-complementing protein 5	Xrcc5	sp|P27641|XRCC5_MOUSE X-ray repair cross-complementing protein 5 OS=Mus musculus OX=10090 GN=Xrcc5 PE=1 SV=4	1	6	6	8.6	8.6	83.056	732	0	22.235	By MS/MS	By MS/MS	By MS/MS	By MS/MS	By MS/MS	By MS/MS	51575000	43884000	27517000	55409000	55997000	54188000
P27656	P27656	Hepatic triacylglycerol lipase	Lipc	sp|P27656|LIPC_MOUSE Hepatic triacylglycerol lipase OS=Mus musculus OX=10090 GN=Lipc PE=2 SV=2	1	2	2	7.1	7.1	57.388	510	0.0063619	2.1028		By matching	By MS/MS	By MS/MS	By MS/MS	By MS/MS	0	22343000	29999000	12602000	25208000	31190000
P27659;E9PWZ3	P27659	60S ribosomal protein L3	Rpl3	sp|P27659|RL3_MOUSE Large ribosomal subunit protein uL3 OS=Mus musculus OX=10090 GN=Rpl3 PE=1 SV=3	2	28	28	51.9	51.9	46.109	403	0	323.31	By MS/MS	By MS/MS	By MS/MS	By MS/MS	By MS/MS	By MS/MS	5158500000	4369500000	3.9433e+09	5045600000	4.1632e+09	3.6786e+09
P27661	P27661	Histone H2AX	H2afx	sp|P27661|H2AX_MOUSE Histone H2AX OS=Mus musculus OX=10090 GN=H2ax PE=1 SV=2	1	6	0	32.2	0	15.142	143	0	74.573	By MS/MS	By MS/MS	By MS/MS	By MS/MS	By MS/MS	By MS/MS	388740000	373660000	281450000	1192500000	439920000	335520000
P27773	P27773	Protein disulfide-isomerase A3	Pdia3	sp|P27773|PDIA3_MOUSE Protein disulfide-isomerase A3 OS=Mus musculus OX=10090 GN=Pdia3 PE=1 SV=2	1	43	43	66.9	66.9	56.678	505	0	323.31	By MS/MS	By MS/MS	By MS/MS	By MS/MS	By MS/MS	By MS/MS	34235000000	26987000000	27252000000	32725000000	27248000000	20580000000
P27786	P27786	Steroid 17-alpha-hydroxylase/17,20 lyase	Cyp17a1	sp|P27786|CP17A_MOUSE Steroid 17-alpha-hydroxylase/17,20 lyase OS=Mus musculus OX=10090 GN=Cyp17a1 PE=1 SV=1	1	4	4	10.3	10.3	57.637	507	0	10.283				By MS/MS	By MS/MS	By MS/MS	0	0	0	15110000	50372000	130140000
P27808	P27808	Alpha-1,3-mannosyl-glycoprotein 2-beta-N-acetylglucosaminyltransferase	Mgat1	sp|P27808|MGAT1_MOUSE Alpha-1,3-mannosyl-glycoprotein 2-beta-N-acetylglucosaminyltransferase OS=Mus musculus OX=10090 GN=Mgat1 PE=1 SV=1	1	3	3	7.6	7.6	51.69	447	0.00055757	4.7072	By matching	By MS/MS	By matching	By MS/MS	By MS/MS	By MS/MS	17035000	23011000	16415000	47355000	29803000	33772000
P27870	P27870	Proto-oncogene vav	Vav1	sp|P27870|VAV_MOUSE Proto-oncogene vav OS=Mus musculus OX=10090 GN=Vav1 PE=1 SV=1	1	3	3	4.5	4.5	98.136	845	0	10.325	By MS/MS	By matching		By MS/MS	By MS/MS	By MS/MS	5275900	3627500	0	16467000	21078000	20136000
P28063	P28063	Proteasome subunit beta type-8	Psmb8	sp|P28063|PSB8_MOUSE Proteasome subunit beta type-8 OS=Mus musculus OX=10090 GN=Psmb8 PE=1 SV=2	1	9	9	50.7	50.7	30.26	276	0	65.704	By MS/MS	By MS/MS	By MS/MS	By MS/MS	By MS/MS	By MS/MS	657140000	379480000	228620000	254180000	227150000	134350000
P28076	P28076	Proteasome subunit beta type-9	Psmb9	sp|P28076|PSB9_MOUSE Proteasome subunit beta type-9 OS=Mus musculus OX=10090 GN=Psmb9 PE=1 SV=1	1	3	3	20.1	20.1	23.396	219	0	10.612	By MS/MS	By MS/MS	By MS/MS	By matching	By MS/MS	By MS/MS	276220000	56172000	52488000	54295000	5069900	36093000
P28230	P28230	Gap junction beta-1 protein	Gjb1	sp|P28230|CXB1_MOUSE Gap junction beta-1 protein OS=Mus musculus OX=10090 GN=Gjb1 PE=1 SV=3	1	6	6	24	24	32.003	283	0	36.64	By MS/MS	By MS/MS	By MS/MS	By MS/MS	By MS/MS	By MS/MS	557430000	763390000	732330000	500090000	431960000	371270000
P28271	P28271	Cytoplasmic aconitate hydratase	Aco1	sp|P28271|ACOHC_MOUSE Cytoplasmic aconitate hydratase OS=Mus musculus OX=10090 GN=Aco1 PE=1 SV=3	1	47	47	58.2	58.2	98.124	889	0	323.31	By MS/MS	By MS/MS	By MS/MS	By MS/MS	By MS/MS	By MS/MS	13337000000	13347000000	12188000000	10515000000	10822000000	5670200000
P28352	P28352	DNA-(apurinic or apyrimidinic site) lyase;DNA-(apurinic or apyrimidinic site) lyase, mitochondrial	Apex1	sp|P28352|APEX1_MOUSE DNA-(apurinic or apyrimidinic site) endonuclease OS=Mus musculus OX=10090 GN=Apex1 PE=1 SV=2	1	13	13	47.3	47.3	35.49	317	0	184.68	By MS/MS	By MS/MS	By MS/MS	By MS/MS	By MS/MS	By MS/MS	472340000	386190000	355480000	513480000	532110000	348640000
P28474;Q64437	P28474	Alcohol dehydrogenase class-3	Adh5	sp|P28474|ADHX_MOUSE Alcohol dehydrogenase class-3 OS=Mus musculus OX=10090 GN=Adh5 PE=1 SV=3	2	22	22	72.5	72.5	39.547	374	0	323.31	By MS/MS	By MS/MS	By MS/MS	By MS/MS	By MS/MS	By MS/MS	11637000000	11761000000	9740900000	6.6822e+09	7.4866e+09	4445100000
P28650	P28650	Adenylosuccinate synthetase isozyme 1	Adssl1	sp|P28650|PURA1_MOUSE Adenylosuccinate synthetase isozyme 1 OS=Mus musculus OX=10090 GN=Adss1 PE=1 SV=2	1	8	7	24.9	21.9	50.254	457	0	15.462	By MS/MS	By MS/MS	By MS/MS	By MS/MS	By MS/MS	By MS/MS	62330000	105750000	61605000	92533000	61749000	151060000
P28651	P28651	Carbonic anhydrase-related protein	Ca8	sp|P28651|CAH8_MOUSE Carbonic anhydrase-related protein OS=Mus musculus OX=10090 GN=Ca8 PE=1 SV=5	1	3	3	17.9	17.9	33.081	291	0	19.318	By MS/MS	By MS/MS	By MS/MS	By MS/MS	By MS/MS	By MS/MS	83149000	93891000	98924000	63771000	83361000	25652000
P28653	P28653	Biglycan	Bgn	sp|P28653|PGS1_MOUSE Biglycan OS=Mus musculus OX=10090 GN=Bgn PE=1 SV=1	1	12	12	43.4	43.4	41.639	369	0	146.12	By MS/MS	By MS/MS	By MS/MS	By MS/MS	By MS/MS	By MS/MS	468790000	611520000	476720000	2.1423e+09	1.6077e+09	1.6325e+09
P28654	P28654	Decorin	Dcn	sp|P28654|PGS2_MOUSE Decorin OS=Mus musculus OX=10090 GN=Dcn PE=1 SV=1	1	10	10	36.7	36.7	39.809	354	0	145.42	By MS/MS	By MS/MS	By MS/MS	By MS/MS	By MS/MS	By MS/MS	123370000	140060000	28229000	429970000	609110000	865400000
P28656	P28656	Nucleosome assembly protein 1-like 1	Nap1l1	sp|P28656|NP1L1_MOUSE Nucleosome assembly protein 1-like 1 OS=Mus musculus OX=10090 GN=Nap1l1 PE=1 SV=2	1	10	9	25.8	23.3	45.345	391	0	92.415	By MS/MS	By MS/MS	By MS/MS	By MS/MS	By MS/MS	By MS/MS	324720000	304150000	328100000	573630000	530700000	724550000
P28658	P28658	Ataxin-10	Atxn10	sp|P28658|ATX10_MOUSE Ataxin-10 OS=Mus musculus OX=10090 GN=Atxn10 PE=1 SV=2	1	6	6	16.2	16.2	53.706	475	0	58.825	By MS/MS	By MS/MS	By MS/MS	By MS/MS	By MS/MS	By MS/MS	109350000	104100000	56253000	106670000	108960000	73291000
P28659	P28659	CUGBP Elav-like family member 1	Celf1	sp|P28659|CELF1_MOUSE CUGBP Elav-like family member 1 OS=Mus musculus OX=10090 GN=Celf1 PE=1 SV=2	1	5	5	9.9	9.9	52.107	486	0	12.657	By MS/MS	By MS/MS	By MS/MS	By MS/MS	By MS/MS	By MS/MS	49882000	56168000	59688000	24453000	73579000	24311000
P28660	P28660	Nck-associated protein 1	Nckap1	sp|P28660|NCKP1_MOUSE Nck-associated protein 1 OS=Mus musculus OX=10090 GN=Nckap1 PE=1 SV=2	1	8	7	8.8	8	128.78	1128	0	12.873	By MS/MS	By MS/MS	By MS/MS	By MS/MS	By MS/MS	By MS/MS	32740000	52807000	44955000	104590000	96881000	80123000
P28665	P28665	Murinoglobulin-1	Mug1	sp|P28665|MUG1_MOUSE Murinoglobulin-1 OS=Mus musculus OX=10090 GN=Mug1 PE=1 SV=3	1	53	35	53.6	37.6	165.3	1476	0	323.31	By MS/MS	By MS/MS	By MS/MS	By MS/MS	By MS/MS	By MS/MS	6.4762e+09	8.3534e+09	7.8957e+09	7.8244e+09	3.7929e+09	3.3592e+09
P28666	P28666	Murinoglobulin-2	Mug2	sp|P28666|MUG2_MOUSE Murinoglobulin-2 OS=Mus musculus OX=10090 GN=Mug2 PE=1 SV=2	1	38	21	40.5	24.7	162.38	1451	0	152.75	By MS/MS	By MS/MS	By MS/MS	By MS/MS	By MS/MS	By MS/MS	517770000	444480000	373880000	781990000	780920000	340890000
P28700;P28705;P28704	P28700;P28705	Retinoic acid receptor RXR-alpha;Retinoic acid receptor RXR-gamma	Rxra;Rxrg	sp|P28700|RXRA_MOUSE Retinoic acid receptor RXR-alpha OS=Mus musculus OX=10090 GN=Rxra PE=1 SV=1;sp|P28705|RXRG_MOUSE Retinoic acid receptor RXR-gamma OS=Mus musculus OX=10090 GN=Rxrg PE=2 SV=2	3	5	5	16.1	16.1	51.216	467	0	21.073	By MS/MS	By MS/MS	By MS/MS	By MS/MS	By matching	By MS/MS	80604000	45058000	67753000	55432000	20700000	48060000
P28798	P28798	Granulins;Acrogranin;Granulin-1;Granulin-2;Granulin-3;Granulin-4;Granulin-5;Granulin-6;Granulin-7	Grn	sp|P28798|GRN_MOUSE Progranulin OS=Mus musculus OX=10090 GN=Grn PE=1 SV=2	1	2	2	4.1	4.1	63.458	589	0.0026777	2.4819				By MS/MS	By MS/MS	By MS/MS	0	0	0	20471000	16516000	27578000
P28843	P28843	Dipeptidyl peptidase 4;Dipeptidyl peptidase 4 membrane form;Dipeptidyl peptidase 4 soluble form	Dpp4	sp|P28843|DPP4_MOUSE Dipeptidyl peptidase 4 OS=Mus musculus OX=10090 GN=Dpp4 PE=1 SV=3	1	20	20	29.2	29.2	87.436	760	0	121.86	By MS/MS	By MS/MS	By MS/MS	By MS/MS	By MS/MS	By MS/MS	2815000000	2.9588e+09	2651500000	1118500000	1224600000	928770000
P28867	P28867	Protein kinase C delta type;Protein kinase C delta type regulatory subunit;Protein kinase C delta type catalytic subunit	Prkcd	sp|P28867|KPCD_MOUSE Protein kinase C delta type OS=Mus musculus OX=10090 GN=Prkcd PE=1 SV=3	1	5	5	7.3	7.3	77.546	674	0	6.8965	By MS/MS	By matching	By MS/MS	By MS/MS	By MS/MS	By MS/MS	48343000	9816500	25915000	40913000	42049000	80135000
P29341	P29341	Polyadenylate-binding protein 1	Pabpc1	sp|P29341|PABP1_MOUSE Polyadenylate-binding protein 1 OS=Mus musculus OX=10090 GN=Pabpc1 PE=1 SV=2	1	31	31	54.1	54.1	70.67	636	0	323.31	By MS/MS	By MS/MS	By MS/MS	By MS/MS	By MS/MS	By MS/MS	4.2777e+09	4638300000	4435400000	5104600000	4758000000	4501900000
P29351	P29351	Tyrosine-protein phosphatase non-receptor type 6	Ptpn6	sp|P29351|PTN6_MOUSE Tyrosine-protein phosphatase non-receptor type 6 OS=Mus musculus OX=10090 GN=Ptpn6 PE=1 SV=2	1	16	16	32.1	32.1	67.558	595	0	54.785	By MS/MS	By MS/MS	By MS/MS	By MS/MS	By MS/MS	By MS/MS	404720000	180610000	154310000	393960000	549350000	567590000
P29391;P49945	P29391;P49945	Ferritin light chain 1;Ferritin light chain 2	Ftl1;Ftl2	sp|P29391|FRIL1_MOUSE Ferritin light chain 1 OS=Mus musculus OX=10090 GN=Ftl1 PE=1 SV=2;sp|P49945|FRIL2_MOUSE Ferritin light chain 2 OS=Mus musculus OX=10090 GN=Ftl2 PE=3 SV=2	2	13	13	79.8	79.8	20.802	183	0	323.31	By MS/MS	By MS/MS	By MS/MS	By MS/MS	By MS/MS	By MS/MS	6.5828e+09	6.5631e+09	4793600000	11449000000	7.0235e+09	7.4992e+09
P29416	P29416	Beta-hexosaminidase subunit alpha	Hexa	sp|P29416|HEXA_MOUSE Beta-hexosaminidase subunit alpha OS=Mus musculus OX=10090 GN=Hexa PE=1 SV=2	1	10	10	26.9	26.9	60.612	528	0	87.958	By MS/MS	By MS/MS	By MS/MS	By MS/MS	By MS/MS	By MS/MS	259850000	85257000	89420000	235230000	184460000	208430000
P29452	P29452	Caspase-1;Caspase-1 subunit p20;Caspase-1 subunit p10	Casp1	sp|P29452|CASP1_MOUSE Caspase-1 OS=Mus musculus OX=10090 GN=Casp1 PE=1 SV=1	1	1	1	2.7	2.7	45.64	402	0.0026862	2.5146	By MS/MS			By MS/MS		By MS/MS	16188000	0	0	0	0	13591000
P29533	P29533	Vascular cell adhesion protein 1	Vcam1	sp|P29533|VCAM1_MOUSE Vascular cell adhesion protein 1 OS=Mus musculus OX=10090 GN=Vcam1 PE=1 SV=1	1	3	3	5.4	5.4	81.317	739	0.0005607	4.8098				By MS/MS	By MS/MS	By MS/MS	0	0	0	14374000	21541000	30676000
P29595	P29595	NEDD8	Nedd8	sp|P29595|NEDD8_MOUSE NEDD8 OS=Mus musculus OX=10090 GN=Nedd8 PE=1 SV=2	1	6	6	71.6	71.6	8.9723	81	0	34.545	By MS/MS	By MS/MS	By MS/MS	By MS/MS	By MS/MS	By MS/MS	161450000	118600000	94149000	183710000	102490000	106850000
P29699;CON__P12763	P29699	Alpha-2-HS-glycoprotein	Ahsg	sp|P29699|FETUA_MOUSE Alpha-2-HS-glycoprotein OS=Mus musculus OX=10090 GN=Ahsg PE=1 SV=1	2	10	10	44.1	44.1	37.325	345	0	245.28	By MS/MS	By MS/MS	By MS/MS	By MS/MS	By MS/MS	By MS/MS	982030000	1090000000	929090000	2688600000	3.2358e+09	1.9589e+09
P29758	P29758	Ornithine aminotransferase, mitochondrial	Oat	sp|P29758|OAT_MOUSE Ornithine aminotransferase, mitochondrial OS=Mus musculus OX=10090 GN=Oat PE=1 SV=1	1	22	22	72.7	72.7	48.354	439	0	323.31	By MS/MS	By MS/MS	By MS/MS	By MS/MS	By MS/MS	By MS/MS	12473000000	8.5193e+09	6.9731e+09	558480000	281110000	622230000
P29788;Q8BP99	P29788	Vitronectin	Vtn	sp|P29788|VTNC_MOUSE Vitronectin OS=Mus musculus OX=10090 GN=Vtn PE=1 SV=2	2	12	11	36.6	34.9	54.848	478	0	67.171	By MS/MS	By MS/MS	By MS/MS	By MS/MS	By MS/MS	By MS/MS	431330000	320240000	358780000	4529700000	1448300000	3.3296e+09
P30115	P30115	Glutathione S-transferase A3	Gsta3	sp|P30115|GSTA3_MOUSE Glutathione S-transferase A3 OS=Mus musculus OX=10090 GN=Gsta3 PE=1 SV=2	1	21	16	73.3	63.3	25.36	221	0	317.86	By MS/MS	By MS/MS	By MS/MS	By MS/MS	By MS/MS	By MS/MS	32908000000	27563000000	30221000000	16473000000	30309000000	9918700000
P30204	P30204	Macrophage scavenger receptor types I and II	Msr1	sp|P30204|MSRE_MOUSE Macrophage scavenger receptor types I and II OS=Mus musculus OX=10090 GN=Msr1 PE=1 SV=3	1	3	3	13.5	13.5	50.169	458	0	42.288	By MS/MS	By matching		By MS/MS	By MS/MS	By MS/MS	168820000	25326000	0	58810000	56050000	55741000
P30412	P30412	Peptidyl-prolyl cis-trans isomerase C	Ppic	sp|P30412|PPIC_MOUSE Peptidyl-prolyl cis-trans isomerase C OS=Mus musculus OX=10090 GN=Ppic PE=1 SV=1	1	4	4	23.6	23.6	22.794	212	0	6.4486	By MS/MS	By MS/MS	By MS/MS	By MS/MS	By MS/MS	By MS/MS	20694000	8960600	16869000	71088000	50769000	82531000
P30416	P30416	Peptidyl-prolyl cis-trans isomerase FKBP4;Peptidyl-prolyl cis-trans isomerase FKBP4, N-terminally processed	Fkbp4	sp|P30416|FKBP4_MOUSE Peptidyl-prolyl cis-trans isomerase FKBP4 OS=Mus musculus OX=10090 GN=Fkbp4 PE=1 SV=5	1	34	34	72.3	72.3	51.572	458	0	293.62	By MS/MS	By MS/MS	By MS/MS	By MS/MS	By MS/MS	By MS/MS	2241100000	2.0913e+09	1.8256e+09	1.7501e+09	1.9185e+09	1.0431e+09
P30561	P30561	Aryl hydrocarbon receptor	Ahr	sp|P30561|AHR_MOUSE Aryl hydrocarbon receptor OS=Mus musculus OX=10090 GN=Ahr PE=1 SV=3	1	1	1	2	2	95.016	848	0.0074332	1.9348				By MS/MS	By MS/MS	By MS/MS	0	0	0	11230000	17047000	10875000
P30681	P30681	High mobility group protein B2	Hmgb2	sp|P30681|HMGB2_MOUSE High mobility group protein B2 OS=Mus musculus OX=10090 GN=Hmgb2 PE=1 SV=3	1	10	6	43.3	31	24.162	210	0	16.624	By MS/MS	By MS/MS	By MS/MS	By MS/MS	By MS/MS	By MS/MS	109110000	29023000	174210000	333150000	326180000	303500000
P30999	P30999	Catenin delta-1	Ctnnd1	sp|P30999|CTND1_MOUSE Catenin delta-1 OS=Mus musculus OX=10090 GN=Ctnnd1 PE=1 SV=2	1	30	30	38.6	38.6	104.92	938	0	240.56	By MS/MS	By MS/MS	By MS/MS	By MS/MS	By MS/MS	By MS/MS	869750000	841570000	738100000	1.0352e+09	1.0046e+09	940210000
P31001	P31001	Desmin	Des	sp|P31001|DESM_MOUSE Desmin OS=Mus musculus OX=10090 GN=Des PE=1 SV=3	1	31	26	60.3	56.5	53.497	469	0	227.34	By MS/MS	By MS/MS	By MS/MS	By MS/MS	By MS/MS	By MS/MS	335980000	294500000	325250000	733160000	647840000	1220300000
P31230	P31230	Aminoacyl tRNA synthase complex-interacting multifunctional protein 1;Endothelial monocyte-activating polypeptide 2	Aimp1	sp|P31230|AIMP1_MOUSE Aminoacyl tRNA synthase complex-interacting multifunctional protein 1 OS=Mus musculus OX=10090 GN=Aimp1 PE=1 SV=2	1	13	13	63.9	63.9	33.997	310	0	132.14	By MS/MS	By MS/MS	By MS/MS	By MS/MS	By MS/MS	By MS/MS	1300000000	550620000	1343400000	1454700000	919690000	992410000
P31428	P31428	Dipeptidase 1	Dpep1	sp|P31428|DPEP1_MOUSE Dipeptidase 1 OS=Mus musculus OX=10090 GN=Dpep1 PE=1 SV=2	1	6	6	20.5	20.5	45.722	410	0	19.632	By MS/MS	By MS/MS		By MS/MS	By MS/MS	By MS/MS	21196000	33792000	0	117070000	79736000	140710000
P31532	P31532	Serum amyloid A-4 protein	Saa4	sp|P31532|SAA4_MOUSE Serum amyloid A-4 protein OS=Mus musculus OX=10090 GN=Saa4 PE=1 SV=2	1	3	3	23.8	23.8	15.088	130	0	12.608	By MS/MS	By MS/MS	By MS/MS				39074000	11383000	31244000	0	0	0
P31651	P31651	Sodium- and chloride-dependent betaine transporter	Slc6a12	sp|P31651|S6A12_MOUSE Sodium- and chloride-dependent betaine transporter OS=Mus musculus OX=10090 GN=Slc6a12 PE=1 SV=1	1	2	2	4.1	4.1	69.613	614	0.00080407	3.8673	By MS/MS	By MS/MS	By MS/MS	By MS/MS	By MS/MS	By MS/MS	44839000	37362000	44403000	27282000	28906000	19447000
P31725	P31725	Protein S100-A9	S100a9	sp|P31725|S10A9_MOUSE Protein S100-A9 OS=Mus musculus OX=10090 GN=S100a9 PE=1 SV=3	1	5	5	45.1	45.1	13.049	113	0	31.597	By MS/MS	By MS/MS	By MS/MS	By MS/MS	By MS/MS	By MS/MS	250950000	208670000	232230000	906330000	1.9752e+09	1.4874e+09
P31786	P31786	Acyl-CoA-binding protein	Dbi	sp|P31786|ACBP_MOUSE Acyl-CoA-binding protein OS=Mus musculus OX=10090 GN=Dbi PE=1 SV=2	1	12	12	81.6	81.6	10	87	0	250.41	By MS/MS	By MS/MS	By MS/MS	By MS/MS	By MS/MS	By MS/MS	14397000000	11981000000	13336000000	7.5065e+09	8.0377e+09	7.0066e+09
P31809;Q925P2	P31809;Q925P2	Carcinoembryonic antigen-related cell adhesion molecule 1;Carcinoembryonic antigen-related cell adhesion molecule 2	Ceacam1;Ceacam2	sp|P31809|CEAM1_MOUSE Carcinoembryonic antigen-related cell adhesion molecule 1 OS=Mus musculus OX=10090 GN=Ceacam1 PE=1 SV=1;sp|Q925P2|CEAM2_MOUSE Carcinoembryonic antigen-related cell adhesion molecule 2 OS=Mus musculus OX=10090 GN=Ceacam2 PE=1 SV=3	2	4	4	7.3	7.3	57.015	521	0	15.344	By MS/MS	By MS/MS	By MS/MS	By MS/MS	By MS/MS	By MS/MS	172890000	186740000	21760000	102070000	81429000	46944000
P31938	P31938	Dual specificity mitogen-activated protein kinase kinase 1	Map2k1	sp|P31938|MP2K1_MOUSE Dual specificity mitogen-activated protein kinase kinase 1 OS=Mus musculus OX=10090 GN=Map2k1 PE=1 SV=2	1	14	11	42	34.1	43.474	393	0	84.633	By MS/MS	By MS/MS	By MS/MS	By MS/MS	By MS/MS	By MS/MS	441710000	373230000	321420000	442360000	297910000	314150000
P32020	P32020	Non-specific lipid-transfer protein	Scp2	sp|P32020|SCP2_MOUSE Sterol carrier protein 2 OS=Mus musculus OX=10090 GN=Scp2 PE=1 SV=3	1	42	42	68.9	68.9	59.125	547	0	323.31	By MS/MS	By MS/MS	By MS/MS	By MS/MS	By MS/MS	By MS/MS	50837000000	58055000000	51943000000	40153000000	30382000000	18229000000
P32067	P32067	Lupus La protein homolog	Ssb	sp|P32067|LA_MOUSE Lupus La protein homolog OS=Mus musculus OX=10090 GN=Ssb PE=1 SV=1	1	17	17	38.8	38.8	47.756	415	0	113.18	By MS/MS	By MS/MS	By MS/MS	By MS/MS	By MS/MS	By MS/MS	400230000	310870000	331080000	697690000	682970000	612420000
P32233	P32233	Developmentally-regulated GTP-binding protein 1	Drg1	sp|P32233|DRG1_MOUSE Developmentally-regulated GTP-binding protein 1 OS=Mus musculus OX=10090 GN=Drg1 PE=1 SV=1	1	8	8	25.1	25.1	40.512	367	0	22.537	By MS/MS	By MS/MS	By MS/MS	By MS/MS	By MS/MS	By MS/MS	128670000	198860000	130950000	60964000	106020000	118870000
P32261	P32261	Antithrombin-III	Serpinc1	sp|P32261|ANT3_MOUSE Antithrombin-III OS=Mus musculus OX=10090 GN=Serpinc1 PE=1 SV=1	1	21	16	50.1	40.6	52.003	465	0	181.43	By MS/MS	By MS/MS	By MS/MS	By MS/MS	By MS/MS	By MS/MS	1.0476e+09	1075500000	1128600000	1197000000	1.6269e+09	895720000
P32507	P32507	Nectin-2	Pvrl2	sp|P32507|NECT2_MOUSE Nectin-2 OS=Mus musculus OX=10090 GN=Nectin2 PE=1 SV=2	1	4	4	9.8	9.8	57.317	530	0	9.8222	By MS/MS	By MS/MS	By MS/MS	By MS/MS	By MS/MS	By MS/MS	27417000	33156000	30169000	32311000	45039000	30080000
P32883	P32883	GTPase KRas;GTPase KRas, N-terminally processed	Kras	sp|P32883|RASK_MOUSE GTPase KRas OS=Mus musculus OX=10090 GN=Kras PE=1 SV=1	1	5	1	38.6	4.8	21.656	189	0.0010428	3.4842	By MS/MS	By MS/MS	By MS/MS	By MS/MS	By MS/MS	By MS/MS	14731000	20348000	5946800	23364000	12434000	20083000
P32921	P32921	Tryptophan--tRNA ligase, cytoplasmic;T1-TrpRS;T2-TrpRS	Wars	sp|P32921|SYWC_MOUSE Tryptophan--tRNA ligase, cytoplasmic OS=Mus musculus OX=10090 GN=Wars1 PE=1 SV=2	1	14	14	41	41	54.357	481	0	72.438	By MS/MS	By MS/MS	By MS/MS	By MS/MS	By MS/MS	By MS/MS	353730000	231420000	182920000	202250000	413410000	194640000
P33267	P33267	Cytochrome P450 2F2	Cyp2f2	sp|P33267|CP2F2_MOUSE Cytochrome P450 2F2 OS=Mus musculus OX=10090 GN=Cyp2f2 PE=1 SV=1	1	32	31	71.5	69.2	55.948	491	0	323.31	By MS/MS	By MS/MS	By MS/MS	By MS/MS	By MS/MS	By MS/MS	9658400000	12661000000	10768000000	3.7874e+09	4.1088e+09	621400000
P33587	P33587	Vitamin K-dependent protein C;Vitamin K-dependent protein C light chain;Vitamin K-dependent protein C heavy chain;Activation peptide	Proc	sp|P33587|PROC_MOUSE Vitamin K-dependent protein C OS=Mus musculus OX=10090 GN=Proc PE=1 SV=2	1	1	1	1.7	1.7	51.818	460	0.0098196	1.7597	By MS/MS	By MS/MS	By MS/MS		By MS/MS	By MS/MS	11655000	10884000	14342000	0	16860000	13971000
P33622	P33622	Apolipoprotein C-III	Apoc3	sp|P33622|APOC3_MOUSE Apolipoprotein C-III OS=Mus musculus OX=10090 GN=Apoc3 PE=1 SV=2	1	3	3	50.5	50.5	10.982	99	0	35.928	By MS/MS	By MS/MS	By MS/MS	By MS/MS	By MS/MS	By MS/MS	96634000	185480000	199580000	157140000	158370000	152540000
P34022	P34022	Ran-specific GTPase-activating protein	Ranbp1	sp|P34022|RANG_MOUSE Ran-specific GTPase-activating protein OS=Mus musculus OX=10090 GN=Ranbp1 PE=1 SV=2	1	6	6	54.7	54.7	23.596	203	0	50.523	By MS/MS	By MS/MS	By MS/MS	By MS/MS	By MS/MS	By MS/MS	321820000	278890000	360530000	363850000	276330000	338360000
P34152;Q9QVP9	P34152	Focal adhesion kinase 1	Ptk2	sp|P34152|FAK1_MOUSE Focal adhesion kinase 1 OS=Mus musculus OX=10090 GN=Ptk2 PE=1 SV=4	2	3	3	3.5	3.5	119.24	1052	0	7.072	By MS/MS	By MS/MS	By MS/MS	By MS/MS	By MS/MS	By MS/MS	36242000	25440000	33184000	43498000	9707200	18887000
P34884	P34884	Macrophage migration inhibitory factor	Mif	sp|P34884|MIF_MOUSE Macrophage migration inhibitory factor OS=Mus musculus OX=10090 GN=Mif PE=1 SV=2	1	3	3	23.5	23.5	12.504	115	0	30.816	By MS/MS	By MS/MS	By MS/MS	By MS/MS	By MS/MS	By MS/MS	1.664e+09	1.6982e+09	1.6294e+09	219520000	372840000	431190000
P34914	P34914	Bifunctional epoxide hydrolase 2;Cytosolic epoxide hydrolase 2;Lipid-phosphate phosphatase	Ephx2	sp|P34914|HYES_MOUSE Bifunctional epoxide hydrolase 2 OS=Mus musculus OX=10090 GN=Ephx2 PE=1 SV=2	1	42	42	84.7	84.7	62.515	554	0	323.31	By MS/MS	By MS/MS	By MS/MS	By MS/MS	By MS/MS	By MS/MS	20586000000	25383000000	22366000000	16746000000	12563000000	7.1589e+09
P34927	P34927	Asialoglycoprotein receptor 1	Asgr1	sp|P34927|ASGR1_MOUSE Asialoglycoprotein receptor 1 OS=Mus musculus OX=10090 GN=Asgr1 PE=1 SV=4	1	11	11	37.7	37.7	32.591	284	0	205.39	By MS/MS	By MS/MS	By MS/MS	By MS/MS	By MS/MS	By MS/MS	4538400000	3.736e+09	2913400000	2227600000	2220500000	1399700000
P34960	P34960	Macrophage metalloelastase	Mmp12	sp|P34960|MMP12_MOUSE Macrophage metalloelastase OS=Mus musculus OX=10090 GN=Mmp12 PE=1 SV=3	1	1	1	5.9	5.9	54.97	473	0.0045465	2.2964				By MS/MS	By MS/MS		0	0	0	28685000	20056000	0
P35123;Q99K46	P35123	Ubiquitin carboxyl-terminal hydrolase 4	Usp4	sp|P35123|UBP4_MOUSE Ubiquitin carboxyl-terminal hydrolase 4 OS=Mus musculus OX=10090 GN=Usp4 PE=1 SV=3	2	7	5	11	9	108.34	962	0	17.529	By MS/MS	By MS/MS	By MS/MS	By MS/MS	By MS/MS	By MS/MS	55369000	49904000	48312000	30819000	22210000	41517000
P35235	P35235	Tyrosine-protein phosphatase non-receptor type 11	Ptpn11	sp|P35235|PTN11_MOUSE Tyrosine-protein phosphatase non-receptor type 11 OS=Mus musculus OX=10090 GN=Ptpn11 PE=1 SV=3	1	12	12	29	29	68.034	593	0	53.713	By MS/MS	By MS/MS	By MS/MS	By MS/MS	By MS/MS	By MS/MS	268300000	192640000	170380000	216080000	310760000	191050000
P35278	P35278	Ras-related protein Rab-5C	Rab5c	sp|P35278|RAB5C_MOUSE Ras-related protein Rab-5C OS=Mus musculus OX=10090 GN=Rab5c PE=1 SV=2	1	9	6	58.8	44	23.412	216	0	117.48	By MS/MS	By MS/MS	By MS/MS	By MS/MS	By MS/MS	By MS/MS	995150000	707410000	819380000	817770000	773070000	677900000
P35279;P61294	P35279;P61294	Ras-related protein Rab-6A;Ras-related protein Rab-6B	Rab6a;Rab6b	sp|P35279|RAB6A_MOUSE Ras-related protein Rab-6A OS=Mus musculus OX=10090 GN=Rab6a PE=1 SV=4;sp|P61294|RAB6B_MOUSE Ras-related protein Rab-6B OS=Mus musculus OX=10090 GN=Rab6b PE=1 SV=1	2	9	8	41.3	36.1	23.59	208	0	38.232	By MS/MS	By MS/MS	By MS/MS	By MS/MS	By MS/MS	By MS/MS	736800000	576100000	659600000	857670000	188050000	191520000
P35282	P35282	Ras-related protein Rab-21	Rab21	sp|P35282|RAB21_MOUSE Ras-related protein Rab-21 OS=Mus musculus OX=10090 GN=Rab21 PE=1 SV=4	1	4	4	23	23	24.106	222	0	62.911	By MS/MS	By MS/MS	By MS/MS	By MS/MS	By MS/MS	By MS/MS	118550000	141840000	81048000	92400000	134450000	92768000
P35292	P35292	Ras-related protein Rab-17	Rab17	sp|P35292|RAB17_MOUSE Ras-related protein Rab-17 OS=Mus musculus OX=10090 GN=Rab17 PE=1 SV=1	1	1	1	8.9	8.9	23.64	214	0.0024534	2.5661		By MS/MS	By MS/MS				0	8216000	7308600	0	0	0
P35293	P35293	Ras-related protein Rab-18	Rab18	sp|P35293|RAB18_MOUSE Ras-related protein Rab-18 OS=Mus musculus OX=10090 GN=Rab18 PE=1 SV=2	1	10	10	61.2	61.2	23.035	206	0	54.194	By MS/MS	By MS/MS	By MS/MS	By MS/MS	By MS/MS	By MS/MS	446850000	396420000	341040000	396450000	488370000	391240000
P35459	P35459	Lymphocyte antigen 6D	Ly6d	sp|P35459|LY6D_MOUSE Lymphocyte antigen 6D OS=Mus musculus OX=10090 GN=Ly6d PE=1 SV=1	1	3	3	48.8	48.8	13.395	127	0	94.761				By MS/MS	By MS/MS	By MS/MS	0	0	0	77429000	339940000	273850000
P35486	P35486	Pyruvate dehydrogenase E1 component subunit alpha, somatic form, mitochondrial	Pdha1	sp|P35486|ODPA_MOUSE Pyruvate dehydrogenase E1 component subunit alpha, somatic form, mitochondrial OS=Mus musculus OX=10090 GN=Pdha1 PE=1 SV=1	1	26	26	73.8	73.8	43.231	390	0	197.24	By MS/MS	By MS/MS	By MS/MS	By MS/MS	By MS/MS	By MS/MS	1.8165e+09	2230700000	1.7885e+09	1440700000	1.9287e+09	1197100000
P35492	P35492	Histidine ammonia-lyase	Hal	sp|P35492|HUTH_MOUSE Histidine ammonia-lyase OS=Mus musculus OX=10090 GN=Hal PE=1 SV=1	1	33	33	59.7	59.7	72.257	657	0	323.31	By MS/MS	By MS/MS	By MS/MS	By MS/MS	By MS/MS	By MS/MS	5.9692e+09	6.4048e+09	4.2478e+09	5536200000	6.9405e+09	3.9864e+09
P35505	P35505	Fumarylacetoacetase	Fah	sp|P35505|FAAA_MOUSE Fumarylacetoacetase OS=Mus musculus OX=10090 GN=Fah PE=1 SV=2	1	22	22	81.6	81.6	46.175	419	0	323.31	By MS/MS	By MS/MS	By MS/MS	By MS/MS	By MS/MS	By MS/MS	31487000000	35298000000	30019000000	18082000000	21701000000	15004000000
P35550	P35550	rRNA 2-O-methyltransferase fibrillarin	Fbl	sp|P35550|FBRL_MOUSE rRNA 2-O-methyltransferase fibrillarin OS=Mus musculus OX=10090 GN=Fbl PE=1 SV=2	1	12	10	45.3	37.6	34.306	327	0	77.61	By MS/MS	By MS/MS	By MS/MS	By MS/MS	By MS/MS	By MS/MS	750580000	951690000	894960000	811550000	636400000	450530000
P35564	P35564	Calnexin	Canx	sp|P35564|CALX_MOUSE Calnexin OS=Mus musculus OX=10090 GN=Canx PE=1 SV=1	1	28	28	49.6	49.6	67.277	591	0	323.31	By MS/MS	By MS/MS	By MS/MS	By MS/MS	By MS/MS	By MS/MS	8.4383e+09	6.7585e+09	6.6139e+09	7.296e+09	6.5644e+09	4854300000
P35576	P35576	Glucose-6-phosphatase	G6pc	sp|P35576|G6PC1_MOUSE Glucose-6-phosphatase catalytic subunit 1 OS=Mus musculus OX=10090 GN=G6pc1 PE=1 SV=2	1	2	2	12.9	12.9	40.472	357	0	10.725	By MS/MS	By MS/MS	By MS/MS	By MS/MS	By MS/MS	By MS/MS	129500000	96225000	83816000	91161000	43836000	48686000
P35585;Q9WVP1	P35585	AP-1 complex subunit mu-1	Ap1m1	sp|P35585|AP1M1_MOUSE AP-1 complex subunit mu-1 OS=Mus musculus OX=10090 GN=Ap1m1 PE=1 SV=3	2	5	5	16.1	16.1	48.542	423	0	12.599	By MS/MS	By MS/MS	By MS/MS	By MS/MS	By MS/MS	By MS/MS	112280000	96878000	102120000	47786000	74214000	128690000
P35700	P35700	Peroxiredoxin-1	Prdx1	sp|P35700|PRDX1_MOUSE Peroxiredoxin-1 OS=Mus musculus OX=10090 GN=Prdx1 PE=1 SV=1	1	22	21	74.9	74.9	22.176	199	0	323.31	By MS/MS	By MS/MS	By MS/MS	By MS/MS	By MS/MS	By MS/MS	40504000000	42752000000	37031000000	36128000000	39258000000	28213000000
P35762	P35762	CD81 antigen	Cd81	sp|P35762|CD81_MOUSE CD81 antigen OS=Mus musculus OX=10090 GN=Cd81 PE=1 SV=2	1	3	3	22.9	22.9	25.814	236	0	32.694	By MS/MS	By MS/MS	By MS/MS	By MS/MS	By MS/MS	By MS/MS	425860000	255700000	475770000	326970000	204970000	133870000
P35821	P35821	Tyrosine-protein phosphatase non-receptor type 1	Ptpn1	sp|P35821|PTN1_MOUSE Tyrosine-protein phosphatase non-receptor type 1 OS=Mus musculus OX=10090 GN=Ptpn1 PE=1 SV=2	1	6	6	19.7	19.7	49.593	432	0	7.6254	By MS/MS	By MS/MS		By MS/MS	By MS/MS	By MS/MS	51189000	8597300	0	21815000	28090000	32032000
P35822	P35822	Receptor-type tyrosine-protein phosphatase kappa	Ptprk	sp|P35822|PTPRK_MOUSE Receptor-type tyrosine-protein phosphatase kappa OS=Mus musculus OX=10090 GN=Ptprk PE=1 SV=1	1	4	4	4	4	164.18	1457	0.00029334	5.8427	By MS/MS	By MS/MS	By MS/MS	By MS/MS	By matching	By MS/MS	23195000	23814000	21184000	48158000	4713300	7405000
P35831	P35831	Tyrosine-protein phosphatase non-receptor type 12	Ptpn12	sp|P35831|PTN12_MOUSE Tyrosine-protein phosphatase non-receptor type 12 OS=Mus musculus OX=10090 GN=Ptpn12 PE=1 SV=3	1	3	3	5.3	5.3	86.525	775	0	6.1251	By MS/MS		By MS/MS		By MS/MS	By MS/MS	11364000	0	1976200	0	27992000	49049000
P35922	P35922	Fragile X mental retardation protein 1 homolog	Fmr1	sp|P35922|FMR1_MOUSE Fragile X messenger ribonucleoprotein 1 OS=Mus musculus OX=10090 GN=Fmr1 PE=1 SV=1	1	3	2	6	4.7	68.988	614	0	12.84	By MS/MS	By MS/MS	By matching	By MS/MS	By MS/MS	By MS/MS	4092900	4210100	1666800	24238000	22798000	24333000
P35951	P35951	Low-density lipoprotein receptor	Ldlr	sp|P35951|LDLR_MOUSE Low-density lipoprotein receptor OS=Mus musculus OX=10090 GN=Ldlr PE=1 SV=2	1	6	6	9.7	9.7	94.946	862	0	23.91	By MS/MS	By MS/MS	By MS/MS	By MS/MS	By MS/MS	By MS/MS	36147000	78612000	34342000	96149000	28397000	34070000
P35979	P35979	60S ribosomal protein L12	Rpl12	sp|P35979|RL12_MOUSE Large ribosomal subunit protein uL11 OS=Mus musculus OX=10090 GN=Rpl12 PE=1 SV=2	1	11	11	68.5	68.5	17.804	165	0	299.02	By MS/MS	By MS/MS	By MS/MS	By MS/MS	By MS/MS	By MS/MS	3.4023e+09	2833400000	3.209e+09	4.257e+09	3.0554e+09	2665500000
P35980	P35980	60S ribosomal protein L18	Rpl18	sp|P35980|RL18_MOUSE Large ribosomal subunit protein eL18 OS=Mus musculus OX=10090 GN=Rpl18 PE=1 SV=3	1	7	7	37.8	37.8	21.644	188	0	38.749	By MS/MS	By MS/MS	By MS/MS	By MS/MS	By MS/MS	By MS/MS	2225900000	2491500000	1.5486e+09	2453700000	2783100000	2.0292e+09
P36371	P36371	Antigen peptide transporter 2	Tap2	sp|P36371|TAP2_MOUSE Antigen peptide transporter 2 OS=Mus musculus OX=10090 GN=Tap2 PE=1 SV=1	1	7	7	16	16	77.444	702	0	26.571	By MS/MS	By MS/MS	By MS/MS	By MS/MS	By MS/MS	By MS/MS	192160000	72709000	44817000	57180000	33894000	34330000
P36423	P36423	Thromboxane-A synthase	Tbxas1	sp|P36423|THAS_MOUSE Thromboxane-A synthase OS=Mus musculus OX=10090 GN=Tbxas1 PE=1 SV=2	1	2	2	8.1	8.1	60.39	533	0	6.9947	By MS/MS	By MS/MS	By MS/MS	By MS/MS	By MS/MS	By MS/MS	46001000	29909000	33043000	49348000	57044000	32231000
P36536	P36536	GTP-binding protein SAR1a	Sar1a	sp|P36536|SAR1A_MOUSE GTP-binding protein SAR1a OS=Mus musculus OX=10090 GN=Sar1a PE=1 SV=1	1	6	3	36.9	26.8	22.371	198	0	21.205	By MS/MS	By MS/MS	By MS/MS	By MS/MS	By MS/MS	By MS/MS	108620000	95141000	156530000	177380000	120980000	160690000
P36552	P36552	Oxygen-dependent coproporphyrinogen-III oxidase, mitochondrial	Cpox	sp|P36552|HEM6_MOUSE Oxygen-dependent coproporphyrinogen-III oxidase, mitochondrial OS=Mus musculus OX=10090 GN=Cpox PE=1 SV=2	1	21	21	53.3	53.3	49.714	443	0	161.91	By MS/MS	By MS/MS	By MS/MS	By MS/MS	By MS/MS	By MS/MS	2.0831e+09	2246800000	1.6919e+09	1.982e+09	2167000000	1.6396e+09
P36916	P36916	Guanine nucleotide-binding protein-like 1	Gnl1	sp|P36916|GNL1_MOUSE Guanine nucleotide-binding protein-like 1 OS=Mus musculus OX=10090 GN=Gnl1 PE=1 SV=4	1	3	3	6.6	6.6	68.77	607	0.00056641	5.0247	By MS/MS	By MS/MS	By MS/MS	By MS/MS	By MS/MS	By MS/MS	27559000	23463000	12000000	29236000	16707000	17295000
P36993	P36993	Protein phosphatase 1B	Ppm1b	sp|P36993|PPM1B_MOUSE Protein phosphatase 1B OS=Mus musculus OX=10090 GN=Ppm1b PE=1 SV=1	1	10	8	44.4	38.7	42.795	390	0	57.19	By MS/MS	By MS/MS	By MS/MS	By MS/MS	By MS/MS	By MS/MS	743930000	315460000	236210000	603150000	643190000	532870000
P37040	P37040	NADPH--cytochrome P450 reductase	Por	sp|P37040|NCPR_MOUSE NADPH--cytochrome P450 reductase OS=Mus musculus OX=10090 GN=Por PE=1 SV=2	1	37	37	61.4	61.4	77.043	678	0	323.31	By MS/MS	By MS/MS	By MS/MS	By MS/MS	By MS/MS	By MS/MS	9074700000	7.7822e+09	6.4977e+09	8.2504e+09	11782000000	8838300000
P37804	P37804	Transgelin	Tagln	sp|P37804|TAGL_MOUSE Transgelin OS=Mus musculus OX=10090 GN=Tagln PE=1 SV=3	1	14	14	67.2	67.2	22.576	201	0	87.808	By MS/MS	By MS/MS	By MS/MS	By MS/MS	By MS/MS	By MS/MS	68078000	33550000	83918000	1.5327e+09	429860000	904920000
P37889	P37889	Fibulin-2	Fbln2	sp|P37889|FBLN2_MOUSE Fibulin-2 OS=Mus musculus OX=10090 GN=Fbln2 PE=1 SV=2	1	4	4	5.2	5.2	131.83	1221	0	14.807				By MS/MS		By MS/MS	0	0	0	47416000	0	10594000
P37913	P37913	DNA ligase 1	Lig1	sp|P37913|DNLI1_MOUSE DNA ligase 1 OS=Mus musculus OX=10090 GN=Lig1 PE=1 SV=2	1	1	1	1.5	1.5	102.29	916	0.0045281	2.2532				By MS/MS	By matching	By MS/MS	0	0	0	9133900	4331000	12462000
P38060	P38060	Hydroxymethylglutaryl-CoA lyase, mitochondrial	Hmgcl	sp|P38060|HMGCL_MOUSE Hydroxymethylglutaryl-CoA lyase, mitochondrial OS=Mus musculus OX=10090 GN=Hmgcl PE=1 SV=2	1	12	12	53.8	53.8	34.238	325	0	181.37	By MS/MS	By MS/MS	By MS/MS	By MS/MS	By MS/MS	By MS/MS	4.1835e+09	4371300000	3.8443e+09	4611100000	4336200000	2579300000
P38647	P38647	Stress-70 protein, mitochondrial	Hspa9	sp|P38647|GRP75_MOUSE Stress-70 protein, mitochondrial OS=Mus musculus OX=10090 GN=Hspa9 PE=1 SV=3	1	47	47	67	67	73.46	679	0	323.31	By MS/MS	By MS/MS	By MS/MS	By MS/MS	By MS/MS	By MS/MS	17818000000	17787000000	18213000000	19247000000	21493000000	13506000000
P39039	P39039	Mannose-binding protein A	Mbl1	sp|P39039|MBL1_MOUSE Mannose-binding protein A OS=Mus musculus OX=10090 GN=Mbl1 PE=1 SV=1	1	6	5	33.5	30.1	25.396	239	0	54.995	By MS/MS	By MS/MS	By MS/MS	By MS/MS	By MS/MS	By MS/MS	366490000	341930000	388880000	284520000	177220000	88236000
P39054;P39053	P39054	Dynamin-2	Dnm2	sp|P39054|DYN2_MOUSE Dynamin-2 OS=Mus musculus OX=10090 GN=Dnm2 PE=1 SV=2	2	35	29	52.6	44.3	98.144	870	0	280.23	By MS/MS	By MS/MS	By MS/MS	By MS/MS	By MS/MS	By MS/MS	1364200000	1135800000	1138600000	1.516e+09	1439600000	1427100000
P39061	P39061	Collagen alpha-1(XVIII) chain;Endostatin	Col18a1	sp|P39061|COIA1_MOUSE Collagen alpha-1(XVIII) chain OS=Mus musculus OX=10090 GN=Col18a1 PE=1 SV=4	1	11	11	10.2	10.2	182.17	1774	0	76.66	By MS/MS	By MS/MS	By MS/MS	By MS/MS	By MS/MS	By MS/MS	545500000	437300000	123930000	431550000	142400000	116270000
P39098	P39098	Mannosyl-oligosaccharide 1,2-alpha-mannosidase IB	Man1a2	sp|P39098|MA1A2_MOUSE Mannosyl-oligosaccharide 1,2-alpha-mannosidase IB OS=Mus musculus OX=10090 GN=Man1a2 PE=1 SV=1	1	3	3	5	5	72.871	641	0.00055402	4.5779		By matching	By MS/MS	By MS/MS	By MS/MS	By MS/MS	0	3619700	15483000	10730000	21994000	36675000
P39429	P39429	TNF receptor-associated factor 2	Traf2	sp|P39429|TRAF2_MOUSE TNF receptor-associated factor 2 OS=Mus musculus OX=10090 GN=Traf2 PE=1 SV=1	1	1	1	4	4	56.026	501	0.00080732	3.9399	By MS/MS	By matching		By matching		By MS/MS	6262700	5221200	0	2305000	0	8037200
P39447	P39447	Tight junction protein ZO-1	Tjp1	sp|P39447|ZO1_MOUSE Tight junction protein ZO-1 OS=Mus musculus OX=10090 GN=Tjp1 PE=1 SV=2	1	30	30	28	28	194.74	1745	0	141.32	By MS/MS	By MS/MS	By MS/MS	By MS/MS	By MS/MS	By MS/MS	382440000	378440000	305170000	790040000	499690000	374890000
P39654	P39654	Arachidonate 15-lipoxygenase	Alox15	sp|P39654|LOX15_MOUSE Polyunsaturated fatty acid lipoxygenase ALOX15 OS=Mus musculus OX=10090 GN=Alox15 PE=1 SV=4	1	7	7	20.2	20.2	75.444	663	0	23.87				By MS/MS	By MS/MS	By MS/MS	0	0	0	62241000	66930000	120710000
P39688	P39688	Tyrosine-protein kinase Fyn	Fyn	sp|P39688|FYN_MOUSE Tyrosine-protein kinase Fyn OS=Mus musculus OX=10090 GN=Fyn PE=1 SV=4	1	2	1	4.5	3	60.674	537	0.002907	2.4347	By matching	By matching	By matching	By matching	By MS/MS	By matching	0	0	0	0	10864000	0
P39749	P39749	Flap endonuclease 1	Fen1	sp|P39749|FEN1_MOUSE Flap endonuclease 1 OS=Mus musculus OX=10090 GN=Fen1 PE=1 SV=1	1	3	3	7.1	7.1	42.314	378	0.0012444	2.775				By MS/MS	By MS/MS	By MS/MS	0	0	0	68590000	18053000	4765800
P40124	P40124	Adenylyl cyclase-associated protein 1	Cap1	sp|P40124|CAP1_MOUSE Adenylyl cyclase-associated protein 1 OS=Mus musculus OX=10090 GN=Cap1 PE=1 SV=4	1	27	27	73.8	73.8	51.564	474	0	323.31	By MS/MS	By MS/MS	By MS/MS	By MS/MS	By MS/MS	By MS/MS	2702700000	2260700000	2.0677e+09	3.3412e+09	3.0783e+09	4.0762e+09
P40142	P40142	Transketolase	Tkt	sp|P40142|TKT_MOUSE Transketolase OS=Mus musculus OX=10090 GN=Tkt PE=1 SV=1	1	46	46	82	82	67.63	623	0	323.31	By MS/MS	By MS/MS	By MS/MS	By MS/MS	By MS/MS	By MS/MS	18372000000	19486000000	17207000000	16709000000	17046000000	13225000000
P40237	P40237	CD82 antigen	Cd82	sp|P40237|CD82_MOUSE CD82 antigen OS=Mus musculus OX=10090 GN=Cd82 PE=1 SV=1	1	2	2	8.3	8.3	29.628	266	0.0002942	5.9454			By MS/MS	By MS/MS	By MS/MS	By MS/MS	0	0	68219000	25962000	28569000	17640000
P40336	P40336	Vacuolar protein sorting-associated protein 26A	Vps26a	sp|P40336|VP26A_MOUSE Vacuolar protein sorting-associated protein 26A OS=Mus musculus OX=10090 GN=Vps26a PE=1 SV=1	1	7	6	29.1	26.9	38.113	327	0	47.177	By MS/MS	By MS/MS	By MS/MS	By MS/MS	By MS/MS	By MS/MS	121390000	249220000	211410000	114610000	189430000	112850000
P40338	P40338	Von Hippel-Lindau disease tumor suppressor	Vhl	sp|P40338|VHL_MOUSE von Hippel-Lindau disease tumor suppressor OS=Mus musculus OX=10090 GN=Vhl PE=1 SV=1	1	1	1	13.8	13.8	20.769	181	0.0078395	1.8548	By MS/MS		By MS/MS		By MS/MS	By MS/MS	7287500	0	4941600	0	6322800	7325200
P40630	P40630	Transcription factor A, mitochondrial	Tfam	sp|P40630|TFAM_MOUSE Transcription factor A, mitochondrial OS=Mus musculus OX=10090 GN=Tfam PE=1 SV=2	1	8	8	31.7	31.7	27.987	243	0	72.171	By MS/MS	By MS/MS	By MS/MS	By MS/MS	By MS/MS	By MS/MS	269890000	306630000	254750000	189170000	255290000	138500000
P40936	P40936	Indolethylamine N-methyltransferase	Inmt	sp|P40936|INMT_MOUSE Indolethylamine N-methyltransferase OS=Mus musculus OX=10090 GN=Inmt PE=1 SV=1	1	21	21	62.9	62.9	29.459	264	0	323.31	By MS/MS	By MS/MS	By MS/MS	By MS/MS	By MS/MS	By MS/MS	14534000000	14284000000	12380000000	9382800000	10755000000	4608400000
P41105	P41105	60S ribosomal protein L28	Rpl28	sp|P41105|RL28_MOUSE Large ribosomal subunit protein eL28 OS=Mus musculus OX=10090 GN=Rpl28 PE=1 SV=2	1	8	8	40.9	40.9	15.733	137	0	72.265	By MS/MS	By MS/MS	By MS/MS	By MS/MS	By MS/MS	By MS/MS	1397000000	1313400000	1.0589e+09	1138600000	1407900000	1079900000
P41216	P41216	Long-chain-fatty-acid--CoA ligase 1	Acsl1	sp|P41216|ACSL1_MOUSE Long-chain-fatty-acid--CoA ligase 1 OS=Mus musculus OX=10090 GN=Acsl1 PE=1 SV=2	1	48	45	64.7	63.4	77.951	699	0	323.31	By MS/MS	By MS/MS	By MS/MS	By MS/MS	By MS/MS	By MS/MS	15806000000	23856000000	21598000000	17843000000	12941000000	6.0152e+09
P41233	P41233	ATP-binding cassette sub-family A member 1	Abca1	sp|P41233|ABCA1_MOUSE Phospholipid-transporting ATPase ABCA1 OS=Mus musculus OX=10090 GN=Abca1 PE=1 SV=4	1	3	3	2.3	2.3	253.91	2261	0	9.5518	By MS/MS	By MS/MS	By MS/MS	By MS/MS	By MS/MS	By MS/MS	85238000	76114000	64851000	226060000	112280000	192590000
P41234	P41234	ATP-binding cassette sub-family A member 2	Abca2	sp|P41234|ABCA2_MOUSE ATP-binding cassette sub-family A member 2 OS=Mus musculus OX=10090 GN=Abca2 PE=1 SV=4	1	1	1	0.5	0.5	270.51	2434	1	-2			By MS/MS			By matching	0	0	74491000	0	0	7694200
P41241	P41241	Tyrosine-protein kinase CSK	Csk	sp|P41241|CSK_MOUSE Tyrosine-protein kinase CSK OS=Mus musculus OX=10090 GN=Csk PE=1 SV=2	1	7	7	21.6	21.6	50.716	450	0	21.702	By MS/MS	By MS/MS	By MS/MS	By MS/MS	By MS/MS	By MS/MS	147580000	69242000	47881000	177840000	132820000	171550000
P41245	P41245	Matrix metalloproteinase-9	Mmp9	sp|P41245|MMP9_MOUSE Matrix metalloproteinase-9 OS=Mus musculus OX=10090 GN=Mmp9 PE=1 SV=2	1	1	1	2.2	2.2	80.534	730	0.001054	3.6395				By MS/MS	By MS/MS	By MS/MS	0	0	0	10315000	14912000	8771400
P41317	P41317	Mannose-binding protein C	Mbl2	sp|P41317|MBL2_MOUSE Mannose-binding protein C OS=Mus musculus OX=10090 GN=Mbl2 PE=1 SV=2	1	5	4	24.2	20.9	25.957	244	0	99.156	By MS/MS	By MS/MS	By MS/MS	By MS/MS	By MS/MS	By MS/MS	249950000	193800000	140630000	102560000	320520000	113220000
P41731	P41731	CD63 antigen	Cd63	sp|P41731|CD63_MOUSE CD63 antigen OS=Mus musculus OX=10090 GN=Cd63 PE=1 SV=2	1	1	1	4.6	4.6	25.766	238	0.0022178	2.6124				By MS/MS		By MS/MS	0	0	0	20303000	0	19993000
P42125	P42125	Enoyl-CoA delta isomerase 1, mitochondrial	Eci1	sp|P42125|ECI1_MOUSE Enoyl-CoA delta isomerase 1, mitochondrial OS=Mus musculus OX=10090 GN=Eci1 PE=1 SV=2	1	14	14	51.2	51.2	32.25	289	0	162.74	By MS/MS	By MS/MS	By MS/MS	By MS/MS	By MS/MS	By MS/MS	4838200000	6.2448e+09	5.867e+09	3.7319e+09	3.6226e+09	2.0298e+09
P42208	P42208	Septin-2	Sep2	sp|P42208|SEPT2_MOUSE Septin-2 OS=Mus musculus OX=10090 GN=Septin2 PE=1 SV=2	1	14	14	57.3	57.3	41.525	361	0	139.39	By MS/MS	By MS/MS	By MS/MS	By MS/MS	By MS/MS	By MS/MS	457660000	360600000	388150000	526790000	621300000	545750000
P42225	P42225	Signal transducer and activator of transcription 1	Stat1	sp|P42225|STAT1_MOUSE Signal transducer and activator of transcription 1 OS=Mus musculus OX=10090 GN=Stat1 PE=1 SV=1	1	39	39	52.1	52.1	87.196	749	0	323.31	By MS/MS	By MS/MS	By MS/MS	By MS/MS	By MS/MS	By MS/MS	5.9875e+09	898070000	705840000	896460000	1150500000	671370000
P42227	P42227	Signal transducer and activator of transcription 3	Stat3	sp|P42227|STAT3_MOUSE Signal transducer and activator of transcription 3 OS=Mus musculus OX=10090 GN=Stat3 PE=1 SV=2	1	25	25	48.7	48.7	88.053	770	0	266.37	By MS/MS	By MS/MS	By MS/MS	By MS/MS	By MS/MS	By MS/MS	1150200000	677060000	574720000	1.0281e+09	1109100000	1.003e+09
P42230	P42230	Signal transducer and activator of transcription 5A	Stat5a	sp|P42230|STA5A_MOUSE Signal transducer and activator of transcription 5A OS=Mus musculus OX=10090 GN=Stat5a PE=1 SV=1	1	7	2	11	4.2	90.83	793	0.00054039	4.0313	By MS/MS	By matching	By matching	By MS/MS	By matching	By MS/MS	10313000	0	0	5893300	8079400	5514400
P42232	P42232	Signal transducer and activator of transcription 5B	Stat5b	sp|P42232|STA5B_MOUSE Signal transducer and activator of transcription 5B OS=Mus musculus OX=10090 GN=Stat5b PE=1 SV=1	1	10	5	15.6	8.8	90.001	786	0	21.828	By MS/MS	By MS/MS	By MS/MS	By MS/MS	By MS/MS	By MS/MS	126600000	99711000	154980000	73393000	63554000	49824000
P42567	P42567	Epidermal growth factor receptor substrate 15	Eps15	sp|P42567|EPS15_MOUSE Epidermal growth factor receptor substrate 15 OS=Mus musculus OX=10090 GN=Eps15 PE=1 SV=1	1	7	7	9.4	9.4	98.47	897	0	93.698	By MS/MS	By MS/MS	By MS/MS	By MS/MS	By MS/MS	By MS/MS	101360000	114720000	139480000	122210000	118320000	158340000
P42669	P42669	Transcriptional activator protein Pur-alpha	Pura	sp|P42669|PURA_MOUSE Transcriptional activator protein Pur-alpha OS=Mus musculus OX=10090 GN=Pura PE=1 SV=1	1	11	11	48.3	48.3	34.883	321	0	150.6	By MS/MS	By MS/MS	By MS/MS	By MS/MS	By MS/MS	By MS/MS	1258000000	1351100000	1144600000	961940000	793310000	616930000
P42703	P42703	Leukemia inhibitory factor receptor	Lifr	sp|P42703|LIFR_MOUSE Leukemia inhibitory factor receptor OS=Mus musculus OX=10090 GN=Lifr PE=1 SV=1	1	6	6	7.6	7.6	122.57	1092	0	15.646	By MS/MS	By MS/MS	By MS/MS			By MS/MS	71031000	121180000	101850000	0	0	7107700
P42859	P42859	Huntingtin	Htt	sp|P42859|HD_MOUSE Huntingtin OS=Mus musculus OX=10090 GN=Htt PE=1 SV=2	1	1	1	0.6	0.6	344.69	3119	0.0012668	2.9976				By MS/MS	By matching	By MS/MS	0	0	0	15695000	10641000	6034300
P42925	P42925	Peroxisomal membrane protein 2	Pxmp2	sp|P42925|PXMP2_MOUSE Peroxisomal membrane protein 2 OS=Mus musculus OX=10090 GN=Pxmp2 PE=1 SV=2	1	4	4	18	18	22.265	194	0	11.265	By MS/MS	By MS/MS	By MS/MS	By MS/MS	By MS/MS	By MS/MS	612660000	574570000	501690000	346820000	420190000	162260000
P42932	P42932	T-complex protein 1 subunit theta	Cct8	sp|P42932|TCPQ_MOUSE T-complex protein 1 subunit theta OS=Mus musculus OX=10090 GN=Cct8 PE=1 SV=3	1	31	31	57.3	57.3	59.555	548	0	191.93	By MS/MS	By MS/MS	By MS/MS	By MS/MS	By MS/MS	By MS/MS	3.156e+09	2.9382e+09	2.9428e+09	3.2947e+09	3.8816e+09	2.9153e+09
P43006	P43006	Excitatory amino acid transporter 2	Slc1a2	sp|P43006|EAA2_MOUSE Excitatory amino acid transporter 2 OS=Mus musculus OX=10090 GN=Slc1a2 PE=1 SV=1	1	2	2	5.4	5.4	62.03	572	0	11.049	By MS/MS	By MS/MS	By MS/MS				58265000	44646000	36142000	0	0	0
P43024	P43024	Cytochrome c oxidase subunit 6A1, mitochondrial	Cox6a1	sp|P43024|CX6A1_MOUSE Cytochrome c oxidase subunit 6A1, mitochondrial OS=Mus musculus OX=10090 GN=Cox6a1 PE=1 SV=2	1	4	4	61.3	61.3	12.352	111	0	90.578	By MS/MS	By MS/MS	By MS/MS	By MS/MS	By MS/MS	By MS/MS	4728500000	4673900000	3.7866e+09	3.5259e+09	4962300000	1.7445e+09
P43025	P43025	Tetranectin	Clec3b	sp|P43025|TETN_MOUSE Tetranectin OS=Mus musculus OX=10090 GN=Clec3b PE=1 SV=2	1	1	1	16.3	16.3	22.257	202	0	28.96				By MS/MS			0	0	0	25882000	0	0
P43274	P43274	Histone H1.4	Hist1h1e	sp|P43274|H14_MOUSE Histone H1.4 OS=Mus musculus OX=10090 GN=H1-4 PE=1 SV=2	1	10	3	32.9	13.2	21.977	219	0	17.589	By MS/MS	By MS/MS	By MS/MS	By MS/MS	By MS/MS	By MS/MS	1.9268e+09	1.8801e+09	1.833e+09	1417900000	1210100000	1125300000
P43275	P43275	Histone H1.1	Hist1h1a	sp|P43275|H11_MOUSE Histone H1.1 OS=Mus musculus OX=10090 GN=H1-1 PE=1 SV=2	1	7	5	31	26.3	21.785	213	0	40.843	By MS/MS	By MS/MS	By MS/MS	By MS/MS	By MS/MS	By MS/MS	483780000	212320000	161240000	995460000	455360000	317530000
P43276	P43276	Histone H1.5	Hist1h1b	sp|P43276|H15_MOUSE Histone H1.5 OS=Mus musculus OX=10090 GN=H1-5 PE=1 SV=2	1	8	6	30.5	22.4	22.576	223	0	28.534	By MS/MS	By MS/MS	By MS/MS	By MS/MS	By MS/MS	By MS/MS	635270000	407640000	393780000	1.0619e+09	922230000	732840000
P43277	P43277	Histone H1.3	Hist1h1d	sp|P43277|H13_MOUSE Histone H1.3 OS=Mus musculus OX=10090 GN=H1-3 PE=1 SV=2	1	10	1	32.6	7.2	22.099	221	0	14.729	By MS/MS	By MS/MS	By MS/MS	By MS/MS	By MS/MS	By MS/MS	27763000	655610000	575630000	616430000	694690000	481490000
P43406	P43406	Integrin alpha-V;Integrin alpha-V heavy chain;Integrin alpha-V light chain	Itgav	sp|P43406|ITAV_MOUSE Integrin alpha-V OS=Mus musculus OX=10090 GN=Itgav PE=1 SV=2	1	10	10	14.6	14.6	115.36	1044	0	18.469	By MS/MS	By MS/MS	By MS/MS	By MS/MS	By MS/MS	By MS/MS	54793000	49244000	59525000	96490000	81071000	162640000
P43883	P43883	Perilipin-2	Plin2	sp|P43883|PLIN2_MOUSE Perilipin-2 OS=Mus musculus OX=10090 GN=Plin2 PE=1 SV=2	1	16	16	52.2	52.2	46.646	425	0	193.23	By MS/MS	By MS/MS	By MS/MS	By MS/MS	By MS/MS	By MS/MS	269630000	338220000	348890000	491010000	2481900000	480350000
P45376	P45376	Aldose reductase	Akr1b1	sp|P45376|ALDR_MOUSE Aldo-keto reductase family 1 member B1 OS=Mus musculus OX=10090 GN=Akr1b1 PE=1 SV=3	1	13	13	48.7	48.7	35.732	316	0	158.57	By MS/MS	By MS/MS	By MS/MS	By MS/MS	By MS/MS	By MS/MS	1108200000	950760000	881460000	1307000000	1.0081e+09	1285400000
P45377	P45377	Aldose reductase-related protein 2	Akr1b8	sp|P45377|ALD2_MOUSE Aldose reductase-related protein 2 OS=Mus musculus OX=10090 GN=Akr1b8 PE=1 SV=2	1	8	6	38	32.6	36.12	316	0	35.278	By MS/MS	By MS/MS	By MS/MS	By MS/MS	By MS/MS	By MS/MS	797710000	886400000	692580000	790670000	1269100000	822620000
P45591	P45591	Cofilin-2	Cfl2	sp|P45591|COF2_MOUSE Cofilin-2 OS=Mus musculus OX=10090 GN=Cfl2 PE=1 SV=1	1	12	11	74.7	68.1	18.709	166	0	50.349	By MS/MS	By MS/MS	By MS/MS	By MS/MS	By MS/MS	By MS/MS	566140000	565880000	335340000	416280000	599360000	362580000
P45700	P45700	Mannosyl-oligosaccharide 1,2-alpha-mannosidase IA	Man1a1	sp|P45700|MA1A1_MOUSE Mannosyl-oligosaccharide 1,2-alpha-mannosidase IA OS=Mus musculus OX=10090 GN=Man1a1 PE=1 SV=1	1	12	12	31.1	31.1	73.275	655	0	84.445	By MS/MS	By MS/MS	By MS/MS	By MS/MS	By MS/MS	By MS/MS	314610000	314930000	312810000	435450000	372430000	140410000
P45878	P45878	Peptidyl-prolyl cis-trans isomerase FKBP2	Fkbp2	sp|P45878|FKBP2_MOUSE Peptidyl-prolyl cis-trans isomerase FKBP2 OS=Mus musculus OX=10090 GN=Fkbp2 PE=1 SV=1	1	8	8	64.3	64.3	15.344	140	0	48.602	By MS/MS	By MS/MS	By MS/MS	By MS/MS	By MS/MS	By MS/MS	965720000	735310000	855670000	691900000	624880000	515460000
P45952	P45952	Medium-chain specific acyl-CoA dehydrogenase, mitochondrial	Acadm	sp|P45952|ACADM_MOUSE Medium-chain specific acyl-CoA dehydrogenase, mitochondrial OS=Mus musculus OX=10090 GN=Acadm PE=1 SV=1	1	27	27	52	52	46.481	421	0	323.31	By MS/MS	By MS/MS	By MS/MS	By MS/MS	By MS/MS	By MS/MS	7.4336e+09	8.5452e+09	8.5814e+09	9361300000	12715000000	9252500000
P46061	P46061	Ran GTPase-activating protein 1	Rangap1	sp|P46061|RAGP1_MOUSE Ran GTPase-activating protein 1 OS=Mus musculus OX=10090 GN=Rangap1 PE=1 SV=2	1	12	12	29	29	63.53	589	0	45.01	By MS/MS	By MS/MS	By MS/MS	By MS/MS	By MS/MS	By MS/MS	65082000	135630000	78750000	222530000	245320000	76206000
P46412;P21765	P46412	Glutathione peroxidase 3	Gpx3	sp|P46412|GPX3_MOUSE Glutathione peroxidase 3 OS=Mus musculus OX=10090 GN=Gpx3 PE=1 SV=2	2	3	3	15.9	15.9	25.424	226	0.00028843	5.4482	By MS/MS	By MS/MS	By MS/MS	By MS/MS	By MS/MS	By MS/MS	20283000	50921000	57931000	94323000	133560000	146770000
P46460	P46460	Vesicle-fusing ATPase	Nsf	sp|P46460|NSF_MOUSE Vesicle-fusing ATPase OS=Mus musculus OX=10090 GN=Nsf PE=1 SV=2	1	12	12	18.3	18.3	82.613	744	0	26.777	By MS/MS	By MS/MS	By MS/MS	By MS/MS	By MS/MS	By MS/MS	151310000	149330000	140520000	114620000	96390000	202830000
P46467;Q8BPY9	P46467	Vacuolar protein sorting-associated protein 4B	Vps4b	sp|P46467|VPS4B_MOUSE Vacuolar protein sorting-associated protein 4B OS=Mus musculus OX=10090 GN=Vps4b PE=1 SV=2	2	13	9	39.4	30.6	49.419	444	0	127.29	By MS/MS	By MS/MS	By MS/MS	By MS/MS	By MS/MS	By MS/MS	309830000	304360000	303550000	283400000	396340000	165870000
P46471	P46471	26S protease regulatory subunit 7	Psmc2	sp|P46471|PRS7_MOUSE 26S proteasome regulatory subunit 7 OS=Mus musculus OX=10090 GN=Psmc2 PE=1 SV=5	1	27	27	68.1	68.1	48.647	433	0	214.38	By MS/MS	By MS/MS	By MS/MS	By MS/MS	By MS/MS	By MS/MS	2.1422e+09	1.8914e+09	2158300000	1.8257e+09	2660000000	1.619e+09
P46638;P62492;Q9WTL2	P46638;P62492	Ras-related protein Rab-11B;Ras-related protein Rab-11A	Rab11b;Rab11a	sp|P46638|RB11B_MOUSE Ras-related protein Rab-11B OS=Mus musculus OX=10090 GN=Rab11b PE=1 SV=3;sp|P62492|RB11A_MOUSE Ras-related protein Rab-11A OS=Mus musculus OX=10090 GN=Rab11a PE=1 SV=3	3	11	11	55	55	24.489	218	0	35.555	By MS/MS	By MS/MS	By MS/MS	By MS/MS	By MS/MS	By MS/MS	1369800000	1.0386e+09	1383800000	1.5003e+09	1.711e+09	1167800000
P46656	P46656	Adrenodoxin, mitochondrial	Fdx1	sp|P46656|ADX_MOUSE Adrenodoxin, mitochondrial OS=Mus musculus OX=10090 GN=Fdx1 PE=1 SV=1	1	3	3	15.4	15.4	20.123	188	0.00055586	4.6387	By MS/MS	By MS/MS	By MS/MS	By MS/MS	By MS/MS	By MS/MS	373010000	336830000	403520000	118630000	167300000	104810000
P46664	P46664	Adenylosuccinate synthetase isozyme 2	Adss	sp|P46664|PURA2_MOUSE Adenylosuccinate synthetase isozyme 2 OS=Mus musculus OX=10090 GN=Adss2 PE=1 SV=2	1	13	12	36.2	33.1	50.02	456	0	113.15	By MS/MS	By MS/MS	By MS/MS	By MS/MS	By MS/MS	By MS/MS	216700000	314450000	302380000	427940000	503490000	444960000
P46718	P46718	Programmed cell death protein 2	Pdcd2	sp|P46718|PDCD2_MOUSE Programmed cell death protein 2 OS=Mus musculus OX=10090 GN=Pdcd2 PE=2 SV=2	1	2	2	8.7	8.7	38.341	343	0.00028802	5.3967	By MS/MS	By MS/MS	By MS/MS	By MS/MS	By MS/MS	By MS/MS	38460000	24107000	21549000	24021000	43971000	21135000
P46735;O88329	P46735	Unconventional myosin-Ib	Myo1b	sp|P46735|MYO1B_MOUSE Unconventional myosin-Ib OS=Mus musculus OX=10090 GN=Myo1b PE=1 SV=3	2	28	28	33.6	33.6	128.56	1107	0	93.812	By MS/MS	By MS/MS	By MS/MS	By MS/MS	By MS/MS	By MS/MS	866330000	931570000	778050000	615460000	696400000	669490000
P46737;Q7M757	P46737	Lys-63-specific deubiquitinase BRCC36	Brcc3	sp|P46737|BRCC3_MOUSE Lys-63-specific deubiquitinase BRCC36 OS=Mus musculus OX=10090 GN=Brcc3 PE=1 SV=1	2	7	7	30.9	30.9	33.34	291	0	18.248	By MS/MS	By MS/MS	By MS/MS	By MS/MS	By MS/MS	By MS/MS	122870000	33321000	101430000	119820000	94219000	66628000
P46935	P46935	E3 ubiquitin-protein ligase NEDD4	Nedd4	sp|P46935|NEDD4_MOUSE E3 ubiquitin-protein ligase NEDD4 OS=Mus musculus OX=10090 GN=Nedd4 PE=1 SV=3	1	21	19	26.5	24	102.71	887	0	163.94	By MS/MS	By MS/MS	By MS/MS	By MS/MS	By MS/MS	By MS/MS	673400000	713330000	764800000	922740000	345780000	581480000
P46938	P46938	Transcriptional coactivator YAP1	Yap1	sp|P46938|YAP1_MOUSE Transcriptional coactivator YAP1 OS=Mus musculus OX=10090 GN=Yap1 PE=1 SV=2	1	5	5	18.4	18.4	52.383	488	0	29.266	By MS/MS	By MS/MS	By MS/MS	By MS/MS	By MS/MS	By MS/MS	42704000	49147000	29506000	10030000	25445000	20729000
P46978	P46978	Dolichyl-diphosphooligosaccharide--protein glycosyltransferase subunit STT3A	Stt3a	sp|P46978|STT3A_MOUSE Dolichyl-diphosphooligosaccharide--protein glycosyltransferase subunit STT3A OS=Mus musculus OX=10090 GN=Stt3a PE=1 SV=1	1	19	18	21.7	21.7	80.597	705	0	121.67	By MS/MS	By MS/MS	By MS/MS	By MS/MS	By MS/MS	By MS/MS	1112200000	1201300000	932440000	1203300000	1339000000	848190000
P47199	P47199	Quinone oxidoreductase	Cryz	sp|P47199|QOR_MOUSE Quinone oxidoreductase OS=Mus musculus OX=10090 GN=Cryz PE=1 SV=1	1	15	15	59.8	59.8	35.268	331	0	135.35	By MS/MS	By MS/MS	By MS/MS	By MS/MS	By MS/MS	By MS/MS	3.3518e+09	3.5681e+09	3.3785e+09	1.868e+09	1.9714e+09	1.4592e+09
P47226	P47226	Testin	Tes	sp|P47226|TES_MOUSE Testin OS=Mus musculus OX=10090 GN=Tes PE=1 SV=1	1	3	3	11.3	11.3	47.983	423	0	6.912	By MS/MS	By matching	By MS/MS	By MS/MS	By MS/MS	By MS/MS	1287300	754530	1242200	21270000	19637000	33594000
P47738	P47738	Aldehyde dehydrogenase, mitochondrial	Aldh2	sp|P47738|ALDH2_MOUSE Aldehyde dehydrogenase, mitochondrial OS=Mus musculus OX=10090 GN=Aldh2 PE=1 SV=1	1	40	38	83.2	81.7	56.537	519	0	323.31	By MS/MS	By MS/MS	By MS/MS	By MS/MS	By MS/MS	By MS/MS	66581000000	64629000000	61615000000	46450000000	68262000000	46655000000
P47740	P47740	Fatty aldehyde dehydrogenase	Aldh3a2	sp|P47740|AL3A2_MOUSE Aldehyde dehydrogenase family 3 member A2 OS=Mus musculus OX=10090 GN=Aldh3a2 PE=1 SV=2	1	23	22	47.9	45.5	53.97	484	0	323.31	By MS/MS	By MS/MS	By MS/MS	By MS/MS	By MS/MS	By MS/MS	4462200000	4962700000	4950400000	1.5448e+09	1.669e+09	1093900000
P47753	P47753	F-actin-capping protein subunit alpha-1	Capza1	sp|P47753|CAZA1_MOUSE F-actin-capping protein subunit alpha-1 OS=Mus musculus OX=10090 GN=Capza1 PE=1 SV=4	1	9	7	52.8	46.9	32.939	286	0	143.13	By MS/MS	By MS/MS	By MS/MS	By MS/MS	By MS/MS	By MS/MS	401100000	224200000	359720000	373480000	517670000	485820000
P47754	P47754	F-actin-capping protein subunit alpha-2	Capza2	sp|P47754|CAZA2_MOUSE F-actin-capping protein subunit alpha-2 OS=Mus musculus OX=10090 GN=Capza2 PE=1 SV=3	1	13	11	76.9	71	32.967	286	0	323.31	By MS/MS	By MS/MS	By MS/MS	By MS/MS	By MS/MS	By MS/MS	1298100000	1081000000	908380000	2.1218e+09	1.6256e+09	1350100000
P47757	P47757	F-actin-capping protein subunit beta	Capzb	sp|P47757|CAPZB_MOUSE F-actin-capping protein subunit beta OS=Mus musculus OX=10090 GN=Capzb PE=1 SV=3	1	18	18	60.3	60.3	31.345	277	0	146.19	By MS/MS	By MS/MS	By MS/MS	By MS/MS	By MS/MS	By MS/MS	1.073e+09	1.0239e+09	963160000	1217000000	1.497e+09	1160200000
P47758	P47758	Signal recognition particle receptor subunit beta	Srprb	sp|P47758|SRPRB_MOUSE Signal recognition particle receptor subunit beta OS=Mus musculus OX=10090 GN=Srprb PE=1 SV=1	1	11	11	43.9	43.9	29.579	269	0	89.559	By MS/MS	By MS/MS	By MS/MS	By MS/MS	By MS/MS	By MS/MS	534680000	484530000	620000000	436300000	665700000	444840000
P47791	P47791	Glutathione reductase, mitochondrial	Gsr	sp|P47791|GSHR_MOUSE Glutathione reductase, mitochondrial OS=Mus musculus OX=10090 GN=Gsr PE=1 SV=3	1	14	14	34.4	34.4	53.662	500	0	189.92	By MS/MS	By MS/MS	By MS/MS	By MS/MS	By MS/MS	By MS/MS	1.542e+09	1174700000	1167900000	992780000	1448600000	1357400000
P47802	P47802	Metaxin-1	Mtx1	sp|P47802|MTX1_MOUSE Metaxin-1 OS=Mus musculus OX=10090 GN=Mtx1 PE=1 SV=1	1	10	10	37.5	37.5	35.623	317	0	41.707	By MS/MS	By MS/MS	By MS/MS	By MS/MS	By MS/MS	By MS/MS	354830000	362610000	415570000	216260000	329830000	166590000
P47809	P47809	Dual specificity mitogen-activated protein kinase kinase 4	Map2k4	sp|P47809|MP2K4_MOUSE Dual specificity mitogen-activated protein kinase kinase 4 OS=Mus musculus OX=10090 GN=Map2k4 PE=1 SV=2	1	4	4	22.4	22.4	44.113	397	0	21.398	By MS/MS	By MS/MS	By MS/MS	By MS/MS	By MS/MS	By MS/MS	53606000	86969000	98643000	202010000	116700000	108760000
P47811	P47811	Mitogen-activated protein kinase 14	Mapk14	sp|P47811|MK14_MOUSE Mitogen-activated protein kinase 14 OS=Mus musculus OX=10090 GN=Mapk14 PE=1 SV=3	1	11	11	41.9	41.9	41.287	360	0	41.331	By MS/MS	By MS/MS	By MS/MS	By MS/MS	By MS/MS	By MS/MS	819460000	762050000	1091700000	192270000	194460000	139640000
P47856;Q9Z2Z9	P47856	Glutamine--fructose-6-phosphate aminotransferase [isomerizing] 1	Gfpt1	sp|P47856|GFPT1_MOUSE Glutamine--fructose-6-phosphate aminotransferase [isomerizing] 1 OS=Mus musculus OX=10090 GN=Gfpt1 PE=1 SV=3	2	18	18	38.9	38.9	78.538	697	0	76.809	By MS/MS	By MS/MS	By MS/MS	By MS/MS	By MS/MS	By MS/MS	305020000	159350000	198700000	368820000	473490000	290530000
P47857	P47857	ATP-dependent 6-phosphofructokinase, muscle type	Pfkm	sp|P47857|PFKAM_MOUSE ATP-dependent 6-phosphofructokinase, muscle type OS=Mus musculus OX=10090 GN=Pfkm PE=1 SV=3	1	8	5	12.4	8.7	85.268	780	0	6.5036	By MS/MS	By MS/MS	By MS/MS	By MS/MS	By MS/MS	By MS/MS	36746000	44565000	20818000	37430000	38657000	11894000
P47876	P47876	Insulin-like growth factor-binding protein 1	Igfbp1	sp|P47876|IBP1_MOUSE Insulin-like growth factor-binding protein 1 OS=Mus musculus OX=10090 GN=Igfbp1 PE=2 SV=2	1	3	3	19.5	19.5	29.57	272	0	13.113				By MS/MS	By MS/MS	By MS/MS	0	0	0	38914000	74696000	54055000
P47877	P47877	Insulin-like growth factor-binding protein 2	Igfbp2	sp|P47877|IBP2_MOUSE Insulin-like growth factor-binding protein 2 OS=Mus musculus OX=10090 GN=Igfbp2 PE=2 SV=2	1	2	2	7.2	7.2	32.846	305	0.0026751	2.4729		By matching	By matching	By MS/MS	By MS/MS		0	2917000	4409200	6888100	5720400	0
P47879	P47879	Insulin-like growth factor-binding protein 4	Igfbp4	sp|P47879|IBP4_MOUSE Insulin-like growth factor-binding protein 4 OS=Mus musculus OX=10090 GN=Igfbp4 PE=1 SV=2	1	1	1	6.7	6.7	27.807	254	0	6.2214	By matching	By MS/MS	By MS/MS	By MS/MS	By matching	By MS/MS	17967000	0	17298000	22726000	13532000	12687000
P47911	P47911	60S ribosomal protein L6	Rpl6	sp|P47911|RL6_MOUSE Large ribosomal subunit protein eL6 OS=Mus musculus OX=10090 GN=Rpl6 PE=1 SV=3	1	15	15	42.9	42.9	33.509	296	0	124.99	By MS/MS	By MS/MS	By MS/MS	By MS/MS	By MS/MS	By MS/MS	2788700000	2632800000	2709600000	3.0057e+09	3.4232e+09	2325800000
P47915	P47915	60S ribosomal protein L29	Rpl29	sp|P47915|RL29_MOUSE Large ribosomal subunit protein eL29 OS=Mus musculus OX=10090 GN=Rpl29 PE=1 SV=2	1	4	4	19.4	19.4	17.587	160	0	16.336	By MS/MS	By MS/MS	By MS/MS	By MS/MS	By MS/MS	By MS/MS	2.0017e+09	3.701e+09	3.2301e+09	1.9213e+09	2.9897e+09	2184400000
P47934	P47934	Carnitine O-acetyltransferase	Crat	sp|P47934|CACP_MOUSE Carnitine O-acetyltransferase OS=Mus musculus OX=10090 GN=Crat PE=1 SV=3	1	11	11	21.7	21.7	70.839	626	0	16.174	By MS/MS	By MS/MS	By MS/MS	By MS/MS	By MS/MS	By MS/MS	34410000	34754000	36314000	101770000	136500000	60694000
P47941	P47941	Crk-like protein	Crkl	sp|P47941|CRKL_MOUSE Crk-like protein OS=Mus musculus OX=10090 GN=Crkl PE=1 SV=2	1	10	10	38	38	33.83	303	0	29.823	By MS/MS	By MS/MS	By MS/MS	By MS/MS	By MS/MS	By MS/MS	166810000	180520000	136850000	221210000	224100000	184860000
P47955	P47955	60S acidic ribosomal protein P1	Rplp1	sp|P47955|RLA1_MOUSE Large ribosomal subunit protein P1 OS=Mus musculus OX=10090 GN=Rplp1 PE=1 SV=1	1	2	2	51.8	51.8	11.475	114	0	73.402	By MS/MS	By MS/MS	By MS/MS	By MS/MS	By MS/MS	By MS/MS	2404000000	2.0978e+09	2262400000	2395200000	2380600000	1.5907e+09
P47962	P47962	60S ribosomal protein L5	Rpl5	sp|P47962|RL5_MOUSE Large ribosomal subunit protein uL18 OS=Mus musculus OX=10090 GN=Rpl5 PE=1 SV=3	1	18	18	53.2	53.2	34.4	297	0	148.55	By MS/MS	By MS/MS	By MS/MS	By MS/MS	By MS/MS	By MS/MS	4.2467e+09	4366300000	4.0339e+09	4508200000	4909400000	3.8219e+09
P47963	P47963	60S ribosomal protein L13	Rpl13	sp|P47963|RL13_MOUSE Large ribosomal subunit protein eL13 OS=Mus musculus OX=10090 GN=Rpl13 PE=1 SV=3	1	14	14	57.3	57.3	24.305	211	0	150.49	By MS/MS	By MS/MS	By MS/MS	By MS/MS	By MS/MS	By MS/MS	2826200000	3.0496e+09	2726700000	2878100000	3.243e+09	2400700000
P47964	P47964	60S ribosomal protein L36	Rpl36	sp|P47964|RL36_MOUSE Large ribosomal subunit protein eL36 OS=Mus musculus OX=10090 GN=Rpl36 PE=1 SV=3	1	5	5	30.5	30.5	12.254	105	0	43.968	By MS/MS	By MS/MS	By MS/MS	By MS/MS	By MS/MS	By MS/MS	1.561e+09	1.5714e+09	1302100000	1360100000	1.5437e+09	1142900000
P47968	P47968	Ribose-5-phosphate isomerase	Rpia	sp|P47968|RPIA_MOUSE Ribose-5-phosphate isomerase OS=Mus musculus OX=10090 GN=Rpia PE=1 SV=2	1	3	3	14.5	14.5	32.45	303	0.00029291	5.7756	By MS/MS	By MS/MS	By MS/MS	By MS/MS	By MS/MS	By MS/MS	17083000	27118000	8328600	43352000	12098000	28247000
P48024;Q9CXU9	P48024;Q9CXU9	Eukaryotic translation initiation factor 1;Eukaryotic translation initiation factor 1b	Eif1;Eif1b	sp|P48024|EIF1_MOUSE Eukaryotic translation initiation factor 1 OS=Mus musculus OX=10090 GN=Eif1 PE=1 SV=2;sp|Q9CXU9|EIF1B_MOUSE Eukaryotic translation initiation factor 1b OS=Mus musculus OX=10090 GN=Eif1b PE=1 SV=2	2	7	7	66.4	66.4	12.746	113	0	95.233	By MS/MS	By MS/MS	By MS/MS	By MS/MS	By MS/MS	By MS/MS	446770000	583880000	439430000	766500000	956790000	347640000
P48025	P48025	Tyrosine-protein kinase SYK	Syk	sp|P48025|KSYK_MOUSE Tyrosine-protein kinase SYK OS=Mus musculus OX=10090 GN=Syk PE=1 SV=2	1	5	5	15.4	15.4	71.376	629	0	15.62	By MS/MS	By MS/MS	By matching	By MS/MS	By MS/MS	By MS/MS	53524000	20547000	3415300	43414000	90698000	79749000
P48036	P48036	Annexin A5	Anxa5	sp|P48036|ANXA5_MOUSE Annexin A5 OS=Mus musculus OX=10090 GN=Anxa5 PE=1 SV=1	1	25	25	75.5	75.5	35.752	319	0	323.31	By MS/MS	By MS/MS	By MS/MS	By MS/MS	By MS/MS	By MS/MS	6.1985e+09	5449800000	5779100000	10561000000	11190000000	12361000000
P48193	P48193	Protein 4.1	Epb41	sp|P48193|EPB41_MOUSE Protein 4.1 OS=Mus musculus OX=10090 GN=Epb41 PE=1 SV=2	1	17	15	26.6	24.2	95.91	858	0	63.631	By MS/MS	By MS/MS	By MS/MS	By MS/MS	By MS/MS	By MS/MS	262660000	341380000	289660000	281390000	376820000	314200000
P48410	P48410	ATP-binding cassette sub-family D member 1	Abcd1	sp|P48410|ABCD1_MOUSE ATP-binding cassette sub-family D member 1 OS=Mus musculus OX=10090 GN=Abcd1 PE=1 SV=1	1	2	2	4.1	4.1	81.858	736	0.0002886	5.4543	By MS/MS		By MS/MS	By MS/MS	By MS/MS	By MS/MS	18278000	0	0	16200000	20799000	13550000
P48428	P48428	Tubulin-specific chaperone A	Tbca	sp|P48428|TBCA_MOUSE Tubulin-specific chaperone A OS=Mus musculus OX=10090 GN=Tbca PE=1 SV=3	1	4	4	20.4	20.4	12.758	108	0	17.975	By MS/MS	By MS/MS	By MS/MS	By MS/MS	By MS/MS	By MS/MS	176590000	265820000	219840000	220680000	237220000	197690000
P48437	P48437	Prospero homeobox protein 1	Prox1	sp|P48437|PROX1_MOUSE Prospero homeobox protein 1 OS=Mus musculus OX=10090 GN=Prox1 PE=1 SV=2	1	1	1	1.4	1.4	83.125	737	0.007646	1.9127	By MS/MS	By MS/MS	By MS/MS	By MS/MS	By MS/MS	By MS/MS	341350000	378030000	248020000	502230000	343040000	203210000
P48678	P48678	Prelamin-A/C;Lamin-A/C	Lmna	sp|P48678|LMNA_MOUSE Prelamin-A/C OS=Mus musculus OX=10090 GN=Lmna PE=1 SV=2	1	48	47	68.3	68.3	74.237	665	0	323.31	By MS/MS	By MS/MS	By MS/MS	By MS/MS	By MS/MS	By MS/MS	3.8273e+09	4.0301e+09	3.417e+09	5219200000	6.3358e+09	5.9793e+09
P48722	P48722	Heat shock 70 kDa protein 4L	Hspa4l	sp|P48722|HS74L_MOUSE Heat shock 70 kDa protein 4L OS=Mus musculus OX=10090 GN=Hspa4l PE=1 SV=2	1	18	15	27.7	23	94.381	838	0	35.415	By MS/MS	By MS/MS	By MS/MS	By MS/MS	By MS/MS	By MS/MS	169930000	221150000	187520000	221090000	144630000	160120000
P48758	P48758	Carbonyl reductase [NADPH] 1	Cbr1	sp|P48758|CBR1_MOUSE Carbonyl reductase [NADPH] 1 OS=Mus musculus OX=10090 GN=Cbr1 PE=1 SV=3	1	22	21	74.4	71.5	30.641	277	0	323.31	By MS/MS	By MS/MS	By MS/MS	By MS/MS	By MS/MS	By MS/MS	5433000000	5246900000	4.2271e+09	5.89e+09	7.4694e+09	5575900000
P48760	P48760	Folylpolyglutamate synthase, mitochondrial	Fpgs	sp|P48760|FOLC_MOUSE Folylpolyglutamate synthase, mitochondrial OS=Mus musculus OX=10090 GN=Fpgs PE=1 SV=3	1	1	1	4.1	4.1	64.955	587	0.00057372	5.3084	By MS/MS		By MS/MS	By MS/MS	By MS/MS	By MS/MS	12784000	0	13920000	12238000	12940000	12704000
P48771	P48771	Cytochrome c oxidase subunit 7A2, mitochondrial	Cox7a2	sp|P48771|CX7A2_MOUSE Cytochrome c oxidase subunit 7A2, mitochondrial OS=Mus musculus OX=10090 GN=Cox7a2 PE=1 SV=2	1	2	2	27.7	27.7	9.2908	83	0	17.234	By MS/MS	By MS/MS	By MS/MS	By MS/MS	By MS/MS	By MS/MS	600240000	704780000	431210000	379180000	496980000	324600000
P48774	P48774	Glutathione S-transferase Mu 5	Gstm5	sp|P48774|GSTM5_MOUSE Glutathione S-transferase Mu 5 OS=Mus musculus OX=10090 GN=Gstm5 PE=1 SV=1	1	6	5	29.5	25.4	26.635	224	0	20.166	By MS/MS	By MS/MS	By MS/MS	By MS/MS	By MS/MS	By MS/MS	75725000	71334000	99666000	114200000	125360000	111340000
P48776	P48776	Tryptophan 2,3-dioxygenase	Tdo2	sp|P48776|T23O_MOUSE Tryptophan 2,3-dioxygenase OS=Mus musculus OX=10090 GN=Tdo2 PE=1 SV=2	1	12	12	38.9	38.9	47.756	406	0	120.04	By MS/MS	By MS/MS	By MS/MS	By MS/MS	By MS/MS	By MS/MS	650630000	957700000	956240000	749340000	256320000	366540000
P48962;Q3V132	P48962	ADP/ATP translocase 1	Slc25a4	sp|P48962|ADT1_MOUSE ADP/ATP translocase 1 OS=Mus musculus OX=10090 GN=Slc25a4 PE=1 SV=4	2	16	4	49.7	15.4	32.904	298	0	8.0923	By MS/MS	By MS/MS	By MS/MS	By MS/MS	By MS/MS	By MS/MS	102280000	2380000000	15738000	111290000	69358000	196050000
P49138	P49138	MAP kinase-activated protein kinase 2	Mapkapk2	sp|P49138|MAPK2_MOUSE MAP kinase-activated protein kinase 2 OS=Mus musculus OX=10090 GN=Mapkapk2 PE=1 SV=2	1	4	4	15	15	44.049	386	0	7.7557	By MS/MS	By MS/MS	By MS/MS	By MS/MS	By MS/MS	By MS/MS	54016000	25838000	37324000	36211000	41130000	27295000
P49182	P49182	Heparin cofactor 2	Serpind1	sp|P49182|HEP2_MOUSE Heparin cofactor 2 OS=Mus musculus OX=10090 GN=Serpind1 PE=1 SV=1	1	4	4	9.6	9.6	54.496	478	0	7.2256	By MS/MS	By MS/MS	By MS/MS	By MS/MS	By MS/MS	By MS/MS	42788000	22231000	56633000	87232000	49699000	62729000
P49222	P49222	Erythrocyte membrane protein band 4.2	Epb42	sp|P49222|EPB42_MOUSE Protein 4.2 OS=Mus musculus OX=10090 GN=Epb42 PE=1 SV=3	1	1	1	1.9	1.9	76.755	691	0.0067932	2.0324		By MS/MS	By MS/MS	By MS/MS	By MS/MS	By matching	0	12669000	10172000	7730300	13952000	14809000
P49290	P49290	Eosinophil peroxidase;Eosinophil peroxidase light chain;Eosinophil peroxidase heavy chain	Epx	sp|P49290|PERE_MOUSE Eosinophil peroxidase OS=Mus musculus OX=10090 GN=Epx PE=1 SV=2	1	21	19	32.5	31.4	81.379	716	0	64.81	By matching	By MS/MS	By MS/MS	By MS/MS	By MS/MS	By MS/MS	2590400	36466000	5100900	414350000	620380000	551000000
P49312	P49312	Heterogeneous nuclear ribonucleoprotein A1;Heterogeneous nuclear ribonucleoprotein A1, N-terminally processed	Hnrnpa1	sp|P49312|ROA1_MOUSE Heterogeneous nuclear ribonucleoprotein A1 OS=Mus musculus OX=10090 GN=Hnrnpa1 PE=1 SV=2	1	18	18	75.9	75.9	34.196	320	0	133.84	By MS/MS	By MS/MS	By MS/MS	By MS/MS	By MS/MS	By MS/MS	1107200000	920860000	978940000	1.5971e+09	1.4739e+09	1.4974e+09
P49429	P49429	4-hydroxyphenylpyruvate dioxygenase	Hpd	sp|P49429|HPPD_MOUSE 4-hydroxyphenylpyruvate dioxygenase OS=Mus musculus OX=10090 GN=Hpd PE=1 SV=3	1	39	39	87.8	87.8	45.054	393	0	323.31	By MS/MS	By MS/MS	By MS/MS	By MS/MS	By MS/MS	By MS/MS	26073000000	25670000000	22681000000	13193000000	16334000000	12849000000
P49442	P49442	Inositol polyphosphate 1-phosphatase	Inpp1	sp|P49442|INPP_MOUSE Inositol polyphosphate 1-phosphatase OS=Mus musculus OX=10090 GN=Inpp1 PE=1 SV=2	1	5	5	22.2	22.2	43.346	396	0	39.02	By MS/MS	By MS/MS	By MS/MS	By MS/MS	By MS/MS	By MS/MS	115930000	91652000	67674000	170610000	53848000	72046000
P49443	P49443	Protein phosphatase 1A	Ppm1a	sp|P49443|PPM1A_MOUSE Protein phosphatase 1A OS=Mus musculus OX=10090 GN=Ppm1a PE=1 SV=1	1	9	7	33.5	27.7	42.432	382	0	42.802	By MS/MS	By MS/MS	By MS/MS	By MS/MS	By MS/MS	By MS/MS	266970000	258890000	251870000	158820000	88351000	135250000
P49586;Q811Q9	P49586	Choline-phosphate cytidylyltransferase A	Pcyt1a	sp|P49586|PCY1A_MOUSE Choline-phosphate cytidylyltransferase A OS=Mus musculus OX=10090 GN=Pcyt1a PE=1 SV=1	2	10	10	41.4	41.4	41.666	367	0	43.076	By MS/MS	By MS/MS	By MS/MS	By MS/MS	By MS/MS	By MS/MS	198580000	217020000	131240000	195050000	281360000	185240000
P49615	P49615	Cyclin-dependent-like kinase 5	Cdk5	sp|P49615|CDK5_MOUSE Cyclin-dependent kinase 5 OS=Mus musculus OX=10090 GN=Cdk5 PE=1 SV=1	1	5	4	18.2	15.4	33.288	292	0	8.876	By MS/MS	By MS/MS	By MS/MS	By MS/MS	By MS/MS	By MS/MS	111100000	82771000	104060000	566390000	92576000	437110000
P49698	P49698	Hepatocyte nuclear factor 4-alpha	Hnf4a	sp|P49698|HNF4A_MOUSE Hepatocyte nuclear factor 4-alpha OS=Mus musculus OX=10090 GN=Hnf4a PE=1 SV=2	1	2	2	8.9	8.9	52.683	474	0	9.3243	By MS/MS	By MS/MS	By MS/MS	By MS/MS	By MS/MS	By MS/MS	35442000	48250000	29750000	26117000	22364000	43966000
P49710	P49710	Hematopoietic lineage cell-specific protein	Hcls1	sp|P49710|HCLS1_MOUSE Hematopoietic lineage cell-specific protein OS=Mus musculus OX=10090 GN=Hcls1 PE=1 SV=2	1	9	9	25.3	25.3	54.24	486	0	27.34	By MS/MS	By MS/MS	By MS/MS	By MS/MS	By MS/MS	By MS/MS	267620000	77790000	95266000	240530000	188140000	205120000
P49717	P49717	DNA replication licensing factor MCM4	Mcm4	sp|P49717|MCM4_MOUSE DNA replication licensing factor MCM4 OS=Mus musculus OX=10090 GN=Mcm4 PE=1 SV=1	1	8	8	13.3	13.3	96.735	862	0	61.441	By MS/MS			By MS/MS	By MS/MS	By MS/MS	11783000	0	0	189750000	29230000	74393000
P49718	P49718	DNA replication licensing factor MCM5	Mcm5	sp|P49718|MCM5_MOUSE DNA replication licensing factor MCM5 OS=Mus musculus OX=10090 GN=Mcm5 PE=1 SV=2	1	5	5	7.8	7.8	82.406	734	0	6.1143			By matching	By MS/MS	By MS/MS	By MS/MS	0	0	1039500	61648000	18231000	54843000
P49722	P49722	Proteasome subunit alpha type-2	Psma2	sp|P49722|PSA2_MOUSE Proteasome subunit alpha type-2 OS=Mus musculus OX=10090 GN=Psma2 PE=1 SV=3	1	11	11	60.3	60.3	25.926	234	0	138.12	By MS/MS	By MS/MS	By MS/MS	By MS/MS	By MS/MS	By MS/MS	1.7391e+09	1.787e+09	2253800000	1.7048e+09	1.7212e+09	798450000
P49817	P49817	Caveolin-1	Cav1	sp|P49817|CAV1_MOUSE Caveolin-1 OS=Mus musculus OX=10090 GN=Cav1 PE=1 SV=1	1	1	1	7.9	7.9	20.538	178	0.0040924	2.3613	By MS/MS						0	0	0	0	0	0
P49891	P49891	Estrogen sulfotransferase, testis isoform	Sult1e1	sp|P49891|ST1E1_MOUSE Sulfotransferase 1E1 OS=Mus musculus OX=10090 GN=Sult1e1 PE=1 SV=2	1	4	4	11.2	11.2	35.59	295	0.0010644	3.7852			By matching	By matching	By matching	By MS/MS	0	0	18952000	2895000	9345200	50461000
P49935	P49935	Pro-cathepsin H;Cathepsin H mini chain;Cathepsin H;Cathepsin H heavy chain;Cathepsin H light chain	Ctsh	sp|P49935|CATH_MOUSE Pro-cathepsin H OS=Mus musculus OX=10090 GN=Ctsh PE=1 SV=2	1	9	9	38.7	38.7	37.17	333	0	118.08	By MS/MS	By MS/MS	By MS/MS	By MS/MS	By MS/MS	By MS/MS	1.8866e+09	946390000	1.4839e+09	1118900000	1.5012e+09	1255800000
P49962	P49962	Signal recognition particle 9 kDa protein	Srp9	sp|P49962|SRP09_MOUSE Signal recognition particle 9 kDa protein OS=Mus musculus OX=10090 GN=Srp9 PE=1 SV=2	1	3	3	30.2	30.2	10.194	86	0	11.502	By MS/MS	By MS/MS	By MS/MS	By MS/MS	By MS/MS	By MS/MS	116860000	107630000	133980000	70202000	117110000	50543000
P50096	P50096	Inosine-5-monophosphate dehydrogenase 1	Impdh1	sp|P50096|IMDH1_MOUSE Inosine-5-monophosphate dehydrogenase 1 OS=Mus musculus OX=10090 GN=Impdh1 PE=1 SV=2	1	3	2	7.4	5.8	55.278	514	0.00029172	5.6825	By MS/MS	By matching		By MS/MS	By MS/MS	By MS/MS	29498000	2633000	0	6391300	11183000	8364200
P50136	P50136	2-oxoisovalerate dehydrogenase subunit alpha, mitochondrial	Bckdha	sp|P50136|ODBA_MOUSE 2-oxoisovalerate dehydrogenase subunit alpha, mitochondrial OS=Mus musculus OX=10090 GN=Bckdha PE=1 SV=1	1	21	21	57	57	50.37	442	0	269.83	By MS/MS	By MS/MS	By MS/MS	By MS/MS	By MS/MS	By MS/MS	1.8107e+09	1.9796e+09	1.6168e+09	1.4611e+09	1.6109e+09	1.0607e+09
P50171	P50171	Estradiol 17-beta-dehydrogenase 8	Hsd17b8	sp|P50171|DHB8_MOUSE (3R)-3-hydroxyacyl-CoA dehydrogenase OS=Mus musculus OX=10090 GN=Hsd17b8 PE=1 SV=2	1	9	9	56.8	56.8	26.588	259	0	49.61	By MS/MS	By MS/MS	By MS/MS	By MS/MS	By MS/MS	By MS/MS	770110000	741340000	717720000	723230000	950370000	648300000
P50172	P50172	Corticosteroid 11-beta-dehydrogenase isozyme 1	Hsd11b1	sp|P50172|DHI1_MOUSE 11-beta-hydroxysteroid dehydrogenase 1 OS=Mus musculus OX=10090 GN=Hsd11b1 PE=1 SV=3	1	21	21	57.2	57.2	32.364	292	0	227.37	By MS/MS	By MS/MS	By MS/MS	By MS/MS	By MS/MS	By MS/MS	4966900000	4.2106e+09	4.0217e+09	4651600000	6.5487e+09	3.4327e+09
P50247	P50247	Adenosylhomocysteinase	Ahcy	sp|P50247|SAHH_MOUSE Adenosylhomocysteinase OS=Mus musculus OX=10090 GN=Ahcy PE=1 SV=3	1	37	37	74.8	74.8	47.688	432	0	323.31	By MS/MS	By MS/MS	By MS/MS	By MS/MS	By MS/MS	By MS/MS	47112000000	42390000000	42538000000	31015000000	39787000000	30481000000
P50285	P50285	Dimethylaniline monooxygenase [N-oxide-forming] 1	Fmo1	sp|P50285|FMO1_MOUSE Flavin-containing monooxygenase 1 OS=Mus musculus OX=10090 GN=Fmo1 PE=1 SV=1	1	26	26	54.1	54.1	59.914	532	0	189.03	By MS/MS	By MS/MS	By MS/MS	By MS/MS	By MS/MS	By MS/MS	3.6702e+09	2.0292e+09	3.0642e+09	1.7853e+09	2330900000	1.7179e+09
P50295;P50296;P50294	P50295	Arylamine N-acetyltransferase 2	Nat2	sp|P50295|ARY2_MOUSE Arylamine N-acetyltransferase 2 OS=Mus musculus OX=10090 GN=Nat2 PE=1 SV=1	3	12	12	52.4	52.4	33.701	290	0	41.013	By MS/MS	By MS/MS	By MS/MS	By MS/MS	By MS/MS	By MS/MS	306820000	261280000	171050000	220380000	207950000	161600000
P50396	P50396	Rab GDP dissociation inhibitor alpha	Gdi1	sp|P50396|GDIA_MOUSE Rab GDP dissociation inhibitor alpha OS=Mus musculus OX=10090 GN=Gdi1 PE=1 SV=3	1	20	13	56.2	40.7	50.521	447	0	90.512	By MS/MS	By MS/MS	By MS/MS	By MS/MS	By MS/MS	By MS/MS	574790000	506620000	437440000	359590000	391500000	334310000
P50427	P50427	Steryl-sulfatase	Sts	sp|P50427|STS_MOUSE Steryl-sulfatase OS=Mus musculus OX=10090 GN=Sts PE=1 SV=1	1	14	14	29.5	29.5	66.59	624	0	63.127	By MS/MS	By MS/MS	By MS/MS	By MS/MS	By MS/MS	By MS/MS	179540000	186740000	187320000	286980000	427970000	260940000
P50429	P50429	Arylsulfatase B	Arsb	sp|P50429|ARSB_MOUSE Arylsulfatase B OS=Mus musculus OX=10090 GN=Arsb PE=1 SV=3	1	4	4	8.6	8.6	59.646	534	0	12.174	By MS/MS	By MS/MS	By MS/MS	By MS/MS	By MS/MS	By MS/MS	86941000	120180000	108360000	72917000	53972000	84451000
P50431	P50431	Serine hydroxymethyltransferase, cytosolic	Shmt1	sp|P50431|GLYC_MOUSE Serine hydroxymethyltransferase, cytosolic OS=Mus musculus OX=10090 GN=Shmt1 PE=1 SV=3	1	24	23	74.1	74.1	52.6	478	0	318.34	By MS/MS	By MS/MS	By MS/MS	By MS/MS	By MS/MS	By MS/MS	4833000000	4708600000	3.8701e+09	2.9472e+09	4336400000	2322600000
P50516	P50516	V-type proton ATPase catalytic subunit A	Atp6v1a	sp|P50516|VATA_MOUSE V-type proton ATPase catalytic subunit A OS=Mus musculus OX=10090 GN=Atp6v1a PE=1 SV=2	1	27	27	64.7	64.7	68.325	617	0	232.52	By MS/MS	By MS/MS	By MS/MS	By MS/MS	By MS/MS	By MS/MS	1149000000	801080000	517020000	1255500000	8895500000	1191800000
P50518;Q9D593	P50518	V-type proton ATPase subunit E 1	Atp6v1e1	sp|P50518|VATE1_MOUSE V-type proton ATPase subunit E 1 OS=Mus musculus OX=10090 GN=Atp6v1e1 PE=1 SV=2	2	10	10	45.1	45.1	26.157	226	0	24.041	By MS/MS	By MS/MS	By MS/MS	By MS/MS	By MS/MS	By MS/MS	274130000	222640000	187920000	278320000	339260000	343400000
P50543	P50543	Protein S100-A11	S100a11	sp|P50543|S10AB_MOUSE Protein S100-A11 OS=Mus musculus OX=10090 GN=S100a11 PE=1 SV=1	1	4	4	37.8	37.8	11.083	98	0	37.92	By MS/MS	By MS/MS	By matching	By MS/MS	By MS/MS	By MS/MS	63250000	66305000	15105000	419420000	244860000	469410000
P50544	P50544	Very long-chain specific acyl-CoA dehydrogenase, mitochondrial	Acadvl	sp|P50544|ACADV_MOUSE Very long-chain specific acyl-CoA dehydrogenase, mitochondrial OS=Mus musculus OX=10090 GN=Acadvl PE=1 SV=3	1	47	47	79.9	79.9	70.875	656	0	323.31	By MS/MS	By MS/MS	By MS/MS	By MS/MS	By MS/MS	By MS/MS	9079700000	10421000000	9644100000	12768000000	11364000000	8962800000
P50580	P50580	Proliferation-associated protein 2G4	Pa2g4	sp|P50580|PA2G4_MOUSE Proliferation-associated protein 2G4 OS=Mus musculus OX=10090 GN=Pa2g4 PE=1 SV=3	1	21	21	60.4	60.4	43.698	394	0	323.31	By MS/MS	By MS/MS	By MS/MS	By MS/MS	By MS/MS	By MS/MS	3.4631e+09	3.4498e+09	2.9561e+09	3.0179e+09	2631700000	1.9128e+09
P50637	P50637	Translocator protein	Tspo	sp|P50637|TSPO_MOUSE Translocator protein OS=Mus musculus OX=10090 GN=Tspo PE=1 SV=1	1	1	1	8.3	8.3	18.841	169	0.0074263	1.9224	By MS/MS	By MS/MS	By MS/MS	By MS/MS	By MS/MS	By MS/MS	19592000	14302000	15358000	36189000	29132000	39908000
P51125	P51125	Calpastatin	Cast	sp|P51125|ICAL_MOUSE Calpastatin OS=Mus musculus OX=10090 GN=Cast PE=1 SV=2	1	15	15	26.6	26.6	84.921	788	0	80.981	By MS/MS	By MS/MS	By MS/MS	By MS/MS	By MS/MS	By MS/MS	120210000	243300000	217720000	235330000	260630000	380210000
P51150	P51150	Ras-related protein Rab-7a	Rab7a	sp|P51150|RAB7A_MOUSE Ras-related protein Rab-7a OS=Mus musculus OX=10090 GN=Rab7a PE=1 SV=2	1	13	13	71	71	23.489	207	0	149.98	By MS/MS	By MS/MS	By MS/MS	By MS/MS	By MS/MS	By MS/MS	1.7707e+09	1200600000	1.0038e+09	2.0588e+09	1.5534e+09	1343800000
P51163	P51163	Uroporphyrinogen-III synthase	Uros	sp|P51163|HEM4_MOUSE Uroporphyrinogen-III synthase OS=Mus musculus OX=10090 GN=Uros PE=1 SV=1	1	3	3	15.5	15.5	28.504	265	0	6.0935	By MS/MS	By MS/MS	By MS/MS	By MS/MS	By MS/MS	By MS/MS	30331000	21571000	18801000	31152000	47388000	35786000
P51174	P51174	Long-chain specific acyl-CoA dehydrogenase, mitochondrial	Acadl	sp|P51174|ACADL_MOUSE Long-chain specific acyl-CoA dehydrogenase, mitochondrial OS=Mus musculus OX=10090 GN=Acadl PE=1 SV=2	1	23	23	50.7	50.7	47.907	430	0	323.31	By MS/MS	By MS/MS	By MS/MS	By MS/MS	By MS/MS	By MS/MS	7.0696e+09	8800700000	7.7488e+09	9349500000	8875500000	8.5334e+09
P51175	P51175	Protoporphyrinogen oxidase	Ppox	sp|P51175|PPOX_MOUSE Protoporphyrinogen oxidase OS=Mus musculus OX=10090 GN=Ppox PE=1 SV=1	1	6	6	20.8	20.8	50.87	477	0	27.731	By MS/MS	By MS/MS	By MS/MS	By MS/MS	By MS/MS	By MS/MS	148140000	125360000	89582000	219110000	187220000	58472000
P51410	P51410	60S ribosomal protein L9	Rpl9	sp|P51410|RL9_MOUSE Large ribosomal subunit protein uL6 OS=Mus musculus OX=10090 GN=Rpl9 PE=1 SV=2	1	9	9	48.4	48.4	21.881	192	0	43.282	By MS/MS	By MS/MS	By MS/MS	By MS/MS	By MS/MS	By MS/MS	441430000	539330000	498190000	616030000	366250000	399610000
P51432	P51432	1-phosphatidylinositol 4,5-bisphosphate phosphodiesterase beta-3	Plcb3	sp|P51432|PLCB3_MOUSE 1-phosphatidylinositol 4,5-bisphosphate phosphodiesterase beta-3 OS=Mus musculus OX=10090 GN=Plcb3 PE=1 SV=2	1	2	2	1.5	1.5	139.49	1234	0.0070126	2.0129	By MS/MS			By MS/MS	By MS/MS	By MS/MS	5479300	0	0	15502000	12694000	13563000
P51437	P51437	Cathelin-related antimicrobial peptide	Camp	sp|P51437|CAMP_MOUSE Cathelicidin antimicrobial peptide OS=Mus musculus OX=10090 GN=Camp PE=1 SV=2	1	2	2	18	18	19.453	172	0	45.029				By MS/MS	By MS/MS	By MS/MS	0	0	0	166810000	261670000	0
P51448	P51448	Nuclear receptor ROR-alpha	Rora	sp|P51448|RORA_MOUSE Nuclear receptor ROR-alpha OS=Mus musculus OX=10090 GN=Rora PE=1 SV=1	1	1	1	2.7	2.7	58.844	523	0.004527	2.2513		By matching	By MS/MS	By MS/MS	By MS/MS		0	160160000	309830000	102070000	81415000	0
P51569	P51569	Alpha-galactosidase A	Gla	sp|P51569|AGAL_MOUSE Alpha-galactosidase A OS=Mus musculus OX=10090 GN=Gla PE=1 SV=1	1	3	3	10.3	10.3	47.642	419	0.0010447	3.513					By MS/MS	By MS/MS	0	0	0	0	5337700	29876000
P51655	P51655	Glypican-4;Secreted glypican-4	Gpc4	sp|P51655|GPC4_MOUSE Glypican-4 OS=Mus musculus OX=10090 GN=Gpc4 PE=1 SV=2	1	3	3	7.4	7.4	62.586	557	0	6.1461	By MS/MS			By MS/MS	By MS/MS	By MS/MS	18520000	0	0	76248000	20782000	50555000
P51658	P51658	Estradiol 17-beta-dehydrogenase 2	Hsd17b2	sp|P51658|DHB2_MOUSE Estradiol 17-beta-dehydrogenase 2 OS=Mus musculus OX=10090 GN=Hsd17b2 PE=1 SV=2	1	21	21	57.7	57.7	41.835	381	0	159.21	By MS/MS	By MS/MS	By MS/MS	By MS/MS	By MS/MS	By MS/MS	3.2587e+09	2788800000	2590600000	1.7927e+09	1.4599e+09	788480000
P51660	P51660	Peroxisomal multifunctional enzyme type 2;(3R)-hydroxyacyl-CoA dehydrogenase;Enoyl-CoA hydratase 2	Hsd17b4	sp|P51660|DHB4_MOUSE Peroxisomal multifunctional enzyme type 2 OS=Mus musculus OX=10090 GN=Hsd17b4 PE=1 SV=3	1	37	37	67.8	67.8	79.481	735	0	323.31	By MS/MS	By MS/MS	By MS/MS	By MS/MS	By MS/MS	By MS/MS	12297000000	13826000000	11746000000	17910000000	15473000000	10366000000
P51807	P51807	Dynein light chain Tctex-type 1	Dynlt1	sp|P51807|DYLT1_MOUSE Dynein light chain Tctex-type 1 OS=Mus musculus OX=10090 GN=Dynlt1 PE=1 SV=1	1	1	1	15.9	15.9	12.483	113	0.0070028	1.9921	By matching			By matching	By matching	By MS/MS	7528000	0	0	17824000	5148500	9385000
P51855;REV__P70451	P51855	Glutathione synthetase	Gss	sp|P51855|GSHB_MOUSE Glutathione synthetase OS=Mus musculus OX=10090 GN=Gss PE=1 SV=1	2	21	21	59.9	59.9	52.246	474	0	262.04	By MS/MS	By MS/MS	By MS/MS	By MS/MS	By MS/MS	By MS/MS	1.825e+09	1.8696e+09	1396700000	2.0423e+09	2675300000	2609200000
P51859;Q9JMG7	P51859	Hepatoma-derived growth factor	Hdgf	sp|P51859|HDGF_MOUSE Hepatoma-derived growth factor OS=Mus musculus OX=10090 GN=Hdgf PE=1 SV=2	2	9	7	55.3	51.1	26.268	237	0	200.6	By MS/MS	By MS/MS	By MS/MS	By MS/MS	By MS/MS	By MS/MS	1203800000	1314800000	1243900000	882180000	1309800000	777400000
P51863	P51863	V-type proton ATPase subunit d 1	Atp6v0d1	sp|P51863|VA0D1_MOUSE V-type proton ATPase subunit d 1 OS=Mus musculus OX=10090 GN=Atp6v0d1 PE=1 SV=2	1	8	8	23.4	23.4	40.301	351	0	36.383	By MS/MS	By MS/MS	By MS/MS	By MS/MS	By MS/MS	By MS/MS	196070000	204050000	254110000	174520000	197180000	183830000
P51880	P51880	Fatty acid-binding protein, brain	Fabp7	sp|P51880|FABP7_MOUSE Fatty acid-binding protein, brain OS=Mus musculus OX=10090 GN=Fabp7 PE=1 SV=2	1	4	4	37.9	37.9	14.893	132	0	11.811	By MS/MS	By matching		By MS/MS	By MS/MS	By MS/MS	47822000	12083000	0	38342000	58565000	87539000
P51881	P51881	ADP/ATP translocase 2;ADP/ATP translocase 2, N-terminally processed	Slc25a5	sp|P51881|ADT2_MOUSE ADP/ATP translocase 2 OS=Mus musculus OX=10090 GN=Slc25a5 PE=1 SV=3	1	24	12	65.8	39.6	32.931	298	0	263.17	By MS/MS	By MS/MS	By MS/MS	By MS/MS	By MS/MS	By MS/MS	18816000000	18483000000	17017000000	17462000000	18420000000	13531000000
P51885;CON__Q05443	P51885	Lumican	Lum	sp|P51885|LUM_MOUSE Lumican OS=Mus musculus OX=10090 GN=Lum PE=1 SV=2	2	10	10	37.3	37.3	38.265	338	0	82.008	By MS/MS	By MS/MS	By MS/MS	By MS/MS	By MS/MS	By MS/MS	112600000	212050000	281490000	639250000	560120000	1096000000
P52019	P52019	Squalene monooxygenase	Sqle	sp|P52019|ERG1_MOUSE Squalene monooxygenase OS=Mus musculus OX=10090 GN=Sqle PE=2 SV=1	1	5	5	12.8	12.8	63.769	572	0	8.4464	By MS/MS	By MS/MS	By MS/MS	By MS/MS	By MS/MS	By MS/MS	70565000	39436000	31210000	98464000	53908000	11533000
P52196	P52196	Thiosulfate sulfurtransferase	Tst	sp|P52196|THTR_MOUSE Thiosulfate sulfurtransferase OS=Mus musculus OX=10090 GN=Tst PE=1 SV=3	1	20	20	65.7	65.7	33.466	297	0	223.78	By MS/MS	By MS/MS	By MS/MS	By MS/MS	By MS/MS	By MS/MS	9884300000	9743700000	9350300000	8.2856e+09	8.5555e+09	4968100000
P52293	P52293	Importin subunit alpha-1	Kpna2	sp|P52293|IMA1_MOUSE Importin subunit alpha-1 OS=Mus musculus OX=10090 GN=Kpna2 PE=1 SV=2	1	8	8	21.2	21.2	57.927	529	0	63.555	By MS/MS	By MS/MS	By MS/MS	By MS/MS	By MS/MS	By MS/MS	76208000	32558000	24077000	187970000	218230000	166080000
P52332	P52332	Tyrosine-protein kinase JAK1	Jak1	sp|P52332|JAK1_MOUSE Tyrosine-protein kinase JAK1 OS=Mus musculus OX=10090 GN=Jak1 PE=1 SV=1	1	4	4	5.6	5.6	133.37	1153	0	6.6545		By MS/MS		By MS/MS	By MS/MS	By MS/MS	0	9046000	0	22870000	35697000	21413000
P52430	P52430	Serum paraoxonase/arylesterase 1	Pon1	sp|P52430|PON1_MOUSE Serum paraoxonase/arylesterase 1 OS=Mus musculus OX=10090 GN=Pon1 PE=1 SV=2	1	14	14	61.7	61.7	39.565	355	0	234.17	By MS/MS	By MS/MS	By MS/MS	By MS/MS	By MS/MS	By MS/MS	4.1155e+09	4.1584e+09	4465600000	2475700000	2.0176e+09	2.0406e+09
P52431	P52431	DNA polymerase delta catalytic subunit	Pold1	sp|P52431|DPOD1_MOUSE DNA polymerase delta catalytic subunit OS=Mus musculus OX=10090 GN=Pold1 PE=1 SV=2	1	2	2	2.3	2.3	123.79	1105	0.0078704	1.8998				By MS/MS			0	0	0	7841200	0	0
P52432	P52432	DNA-directed RNA polymerases I and III subunit RPAC1	Polr1c	sp|P52432|RPAC1_MOUSE DNA-directed RNA polymerases I and III subunit RPAC1 OS=Mus musculus OX=10090 GN=Polr1c PE=1 SV=3	1	1	1	5.2	5.2	39.106	346	0	6.9484	By MS/MS	By MS/MS	By MS/MS	By MS/MS	By MS/MS	By MS/MS	23412000	19032000	19003000	26042000	30192000	18108000
P52479	P52479	Ubiquitin carboxyl-terminal hydrolase 10	Usp10	sp|P52479|UBP10_MOUSE Ubiquitin carboxyl-terminal hydrolase 10 OS=Mus musculus OX=10090 GN=Usp10 PE=1 SV=3	1	10	10	19.8	19.8	87.021	792	0	75.546	By MS/MS	By MS/MS	By MS/MS	By MS/MS	By MS/MS	By MS/MS	367630000	423480000	499780000	429860000	475720000	246290000
P52480	P52480	Pyruvate kinase PKM	Pkm	sp|P52480|KPYM_MOUSE Pyruvate kinase PKM OS=Mus musculus OX=10090 GN=Pkm PE=1 SV=4	1	36	35	76.5	74.4	57.844	531	0	323.31	By MS/MS	By MS/MS	By MS/MS	By MS/MS	By MS/MS	By MS/MS	2559100000	1313500000	1233700000	5331800000	4919300000	6.6507e+09
P52503	P52503	NADH dehydrogenase [ubiquinone] iron-sulfur protein 6, mitochondrial	Ndufs6	sp|P52503|NDUS6_MOUSE NADH dehydrogenase [ubiquinone] iron-sulfur protein 6, mitochondrial OS=Mus musculus OX=10090 GN=Ndufs6 PE=1 SV=2	1	5	5	42.2	42.2	13.02	116	0	191.05	By MS/MS	By MS/MS	By MS/MS	By MS/MS	By MS/MS	By MS/MS	165230000	346100000	219870000	359540000	424810000	170220000
P52623	P52623	Uridine-cytidine kinase 1	Uck1	sp|P52623|UCK1_MOUSE Uridine-cytidine kinase 1 OS=Mus musculus OX=10090 GN=Uck1 PE=1 SV=2	1	2	2	10.1	10.1	31.068	277	0.00056481	4.946		By MS/MS	By MS/MS				0	17048000	14725000	0	0	0
P52633	P52633	Signal transducer and transcription activator 6	Stat6	sp|P52633|STAT6_MOUSE Signal transducer and transcription activator 6 OS=Mus musculus OX=10090 GN=Stat6 PE=1 SV=2	1	3	3	6.3	6.3	93.496	837	0	7.4784	By MS/MS	By MS/MS	By MS/MS	By MS/MS	By MS/MS	By MS/MS	32647000	11074000	21072000	9075000	6847800	14327000
P52760	P52760	Ribonuclease UK114	Hrsp12	sp|P52760|RIDA_MOUSE 2-iminobutanoate/2-iminopropanoate deaminase OS=Mus musculus OX=10090 GN=Rida PE=1 SV=3	1	14	14	87.4	87.4	14.255	135	0	222.98	By MS/MS	By MS/MS	By MS/MS	By MS/MS	By MS/MS	By MS/MS	15635000000	15988000000	14450000000	13911000000	18636000000	9734800000
P52792	P52792	Glucokinase	Gck	sp|P52792|HXK4_MOUSE Hexokinase-4 OS=Mus musculus OX=10090 GN=Gck PE=1 SV=1	1	13	13	37	37	52.088	465	0	131.3	By MS/MS	By MS/MS	By MS/MS	By MS/MS	By MS/MS	By MS/MS	661300000	632300000	479190000	393470000	521980000	316860000
P52795	P52795	Ephrin-B1	Efnb1	sp|P52795|EFNB1_MOUSE Ephrin-B1 OS=Mus musculus OX=10090 GN=Efnb1 PE=1 SV=1	1	2	2	8.4	8.4	37.859	345	0.0010627	3.7743		By MS/MS	By MS/MS		By MS/MS		0	16168000	10331000	0	9147000	0
P52825	P52825	Carnitine O-palmitoyltransferase 2, mitochondrial	Cpt2	sp|P52825|CPT2_MOUSE Carnitine O-palmitoyltransferase 2, mitochondrial OS=Mus musculus OX=10090 GN=Cpt2 PE=1 SV=2	1	31	31	58.2	58.2	73.98	658	0	323.31	By MS/MS	By MS/MS	By MS/MS	By MS/MS	By MS/MS	By MS/MS	4.0235e+09	4.0125e+09	4.1236e+09	4406300000	4605500000	3.1811e+09
P52840	P52840	Sulfotransferase 1A1	Sult1a1	sp|P52840|ST1A1_MOUSE Sulfotransferase 1A1 OS=Mus musculus OX=10090 GN=Sult1a1 PE=1 SV=1	1	23	21	70.4	67.7	33.974	291	0	141.21	By MS/MS	By MS/MS	By MS/MS	By MS/MS	By MS/MS	By MS/MS	5144600000	3.1608e+09	2534100000	2.9362e+09	6.0917e+09	4980100000
P52875	P52875	Transmembrane protein 165	Tmem165	sp|P52875|TM165_MOUSE Putative divalent cation/proton antiporter TMEM165 OS=Mus musculus OX=10090 GN=Tmem165 PE=1 SV=2	1	1	1	7.7	7.7	34.79	323	0	11.509	By MS/MS		By matching	By MS/MS	By MS/MS	By MS/MS	13831000	0	8279200	17281000	20698000	20895000
P53026	P53026	60S ribosomal protein L10a	Rpl10a	sp|P53026|RL10A_MOUSE Large ribosomal subunit protein uL1 OS=Mus musculus OX=10090 GN=Rpl10a PE=1 SV=3	1	14	14	45.2	45.2	24.916	217	0	68.234	By MS/MS	By MS/MS	By MS/MS	By MS/MS	By MS/MS	By MS/MS	3.3112e+09	3.638e+09	3.5208e+09	3.6474e+09	3.8409e+09	2685800000
P53395	P53395	Lipoamide acyltransferase component of branched-chain alpha-keto acid dehydrogenase complex, mitochondrial	Dbt	sp|P53395|ODB2_MOUSE Lipoamide acyltransferase component of branched-chain alpha-keto acid dehydrogenase complex, mitochondrial OS=Mus musculus OX=10090 GN=Dbt PE=1 SV=2	1	22	22	46.9	46.9	53.246	482	0	81.678	By MS/MS	By MS/MS	By MS/MS	By MS/MS	By MS/MS	By MS/MS	3.3096e+09	3.2329e+09	2623500000	2565500000	3.1661e+09	2.1013e+09
P53564;P70403	P53564;P70403	Homeobox protein cut-like 1;Protein CASP	Cux1	sp|P53564|CUX1_MOUSE Homeobox protein cut-like 1 OS=Mus musculus OX=10090 GN=Cux1 PE=1 SV=3;sp|P70403|CASP_MOUSE Protein CASP OS=Mus musculus OX=10090 GN=Cux1 PE=1 SV=2	2	2	2	2.1	2.1	165.59	1515	0.0022167	2.6103	By MS/MS	By matching	By matching	By MS/MS		By MS/MS	11919000	7533100	8046800	13097000	0	8604400
P53612	P53612	Geranylgeranyl transferase type-2 subunit beta	Rabggtb	sp|P53612|PGTB2_MOUSE Geranylgeranyl transferase type-2 subunit beta OS=Mus musculus OX=10090 GN=Rabggtb PE=1 SV=2	1	3	3	10.6	10.6	37.803	339	0	8.3773	By MS/MS	By MS/MS	By MS/MS	By MS/MS	By MS/MS	By MS/MS	48549000	0	0	21252000	71187000	35868000
P53657	P53657	Pyruvate kinase PKLR	Pklr	sp|P53657|KPYR_MOUSE Pyruvate kinase PKLR OS=Mus musculus OX=10090 GN=Pklr PE=1 SV=1	1	35	34	61.7	59.8	62.308	574	0	323.31	By MS/MS	By MS/MS	By MS/MS	By MS/MS	By MS/MS	By MS/MS	7.8527e+09	10041000000	8724800000	6.1146e+09	6.8647e+09	4588600000
P53702	P53702	Cytochrome c-type heme lyase	Hccs	sp|P53702|CCHL_MOUSE Holocytochrome c-type synthase OS=Mus musculus OX=10090 GN=Hccs PE=1 SV=2	1	3	3	16.9	16.9	30.977	272	0.00055172	4.5239	By MS/MS	By MS/MS	By MS/MS	By MS/MS	By MS/MS	By matching	26754000	16312000	27105000	9431100	8122200	4691200
P53798	P53798	Squalene synthase	Fdft1	sp|P53798|FDFT_MOUSE Squalene synthase OS=Mus musculus OX=10090 GN=Fdft1 PE=1 SV=2	1	5	5	17.3	17.3	48.154	416	0	31.518	By MS/MS	By MS/MS	By MS/MS	By MS/MS	By MS/MS		141540000	20985000	51806000	41043000	2748700	0
P53810	P53810	Phosphatidylinositol transfer protein alpha isoform	Pitpna	sp|P53810|PIPNA_MOUSE Phosphatidylinositol transfer protein alpha isoform OS=Mus musculus OX=10090 GN=Pitpna PE=1 SV=2	1	10	8	48	41.7	31.893	271	0	61.669	By MS/MS	By MS/MS	By MS/MS	By MS/MS	By MS/MS	By MS/MS	231340000	134250000	92584000	354660000	347300000	213020000
P53811	P53811	Phosphatidylinositol transfer protein beta isoform	Pitpnb	sp|P53811|PIPNB_MOUSE Phosphatidylinositol transfer protein beta isoform OS=Mus musculus OX=10090 GN=Pitpnb PE=1 SV=2	1	13	11	58.3	55	31.487	271	0	103.93	By MS/MS	By MS/MS	By MS/MS	By MS/MS	By MS/MS	By MS/MS	405220000	571110000	537140000	540770000	492050000	379170000
P53986	P53986	Monocarboxylate transporter 1	Slc16a1	sp|P53986|MOT1_MOUSE Monocarboxylate transporter 1 OS=Mus musculus OX=10090 GN=Slc16a1 PE=1 SV=1	1	6	6	12.8	12.8	53.267	493	0	288.95	By MS/MS	By MS/MS	By MS/MS	By MS/MS	By MS/MS	By MS/MS	541240000	608620000	466420000	281760000	596230000	535120000
P53994	P53994	Ras-related protein Rab-2A	Rab2a	sp|P53994|RAB2A_MOUSE Ras-related protein Rab-2A OS=Mus musculus OX=10090 GN=Rab2a PE=1 SV=1	1	15	9	78.8	42.9	23.547	212	0	117.93	By MS/MS	By MS/MS	By MS/MS	By MS/MS	By MS/MS	By MS/MS	641910000	599740000	711240000	879700000	776500000	645440000
P53995	P53995	Anaphase-promoting complex subunit 1	Anapc1	sp|P53995|APC1_MOUSE Anaphase-promoting complex subunit 1 OS=Mus musculus OX=10090 GN=Anapc1 PE=1 SV=2	1	1	1	1	1	215.99	1944	0.0010537	3.6366				By MS/MS			0	0	0	15763000	0	0
P54071	P54071	Isocitrate dehydrogenase [NADP], mitochondrial	Idh2	sp|P54071|IDHP_MOUSE Isocitrate dehydrogenase [NADP], mitochondrial OS=Mus musculus OX=10090 GN=Idh2 PE=1 SV=3	1	30	28	54.9	52.9	50.906	452	0	315.22	By MS/MS	By MS/MS	By MS/MS	By MS/MS	By MS/MS	By MS/MS	5156300000	5332500000	4769700000	7.5884e+09	8.4776e+09	5807200000
P54103	P54103	DnaJ homolog subfamily C member 2;DnaJ homolog subfamily C member 2, N-terminally processed	Dnajc2	sp|P54103|DNJC2_MOUSE DnaJ homolog subfamily C member 2 OS=Mus musculus OX=10090 GN=Dnajc2 PE=1 SV=2	1	2	2	4.7	4.7	71.721	621	0.0010288	3.2613	By matching	By matching	By MS/MS	By MS/MS	By matching	By MS/MS	10647000	21587000	26202000	17914000	10624000	11168000
P54116	P54116	Erythrocyte band 7 integral membrane protein	Stom	sp|P54116|STOM_MOUSE Stomatin OS=Mus musculus OX=10090 GN=Stom PE=1 SV=3	1	6	6	35.6	35.6	31.375	284	0	31.225	By MS/MS	By MS/MS	By MS/MS	By MS/MS	By MS/MS	By MS/MS	330360000	74363000	67749000	410920000	176270000	170230000
P54227	P54227	Stathmin	Stmn1	sp|P54227|STMN1_MOUSE Stathmin OS=Mus musculus OX=10090 GN=Stmn1 PE=1 SV=2	1	2	1	16.1	8.1	17.274	149	0.0074384	1.9405				By MS/MS			0	0	0	7127000	0	0
P54310	P54310	Hormone-sensitive lipase	Lipe	sp|P54310|LIPS_MOUSE Hormone-sensitive lipase OS=Mus musculus OX=10090 GN=Lipe PE=1 SV=2	1	2	2	6.9	6.9	83.347	759	0.00029138	5.6408	By MS/MS	By MS/MS	By MS/MS	By MS/MS	By MS/MS	By MS/MS	28594000	32511000	29506000	12749000	12311000	12271000
P54728;P54726	P54728	UV excision repair protein RAD23 homolog B	Rad23b	sp|P54728|RD23B_MOUSE UV excision repair protein RAD23 homolog B OS=Mus musculus OX=10090 GN=Rad23b PE=1 SV=2	2	12	12	22.1	22.1	43.512	416	0	61.348	By MS/MS	By MS/MS	By MS/MS	By MS/MS	By MS/MS	By MS/MS	825830000	984720000	779520000	601610000	493120000	628720000
P54729	P54729	NEDD8 ultimate buster 1	Nub1	sp|P54729|NUB1_MOUSE NEDD8 ultimate buster 1 OS=Mus musculus OX=10090 GN=Nub1 PE=1 SV=2	1	8	8	18.2	18.2	70.306	614	0	18.685	By MS/MS	By MS/MS	By MS/MS	By MS/MS	By MS/MS	By MS/MS	99745000	23555000	38654000	93615000	63480000	31781000
P54731	P54731	FAS-associated factor 1	Faf1	sp|P54731|FAF1_MOUSE FAS-associated factor 1 OS=Mus musculus OX=10090 GN=Faf1 PE=1 SV=2	1	4	4	8.5	8.5	73.862	649	0.00054585	4.2846	By MS/MS	By MS/MS	By MS/MS	By MS/MS	By MS/MS	By MS/MS	20041000	35270000	21308000	22858000	5428900	7120100
P54751	P54751	CMP-N-acetylneuraminate-beta-galactosamide-alpha-2,3-sialyltransferase 1	St3gal1	sp|P54751|SIA4A_MOUSE CMP-N-acetylneuraminate-beta-galactosamide-alpha-2,3-sialyltransferase 1 OS=Mus musculus OX=10090 GN=St3gal1 PE=1 SV=1	1	1	1	4.7	4.7	39.072	337	0.0012626	2.9366	By MS/MS				By MS/MS	By MS/MS	12505000	0	0	0	0	7574200
P54775	P54775	26S protease regulatory subunit 6B	Psmc4	sp|P54775|PRS6B_MOUSE 26S proteasome regulatory subunit 6B OS=Mus musculus OX=10090 GN=Psmc4 PE=1 SV=2	1	27	26	78.5	76.8	47.408	418	0	323.31	By MS/MS	By MS/MS	By MS/MS	By MS/MS	By MS/MS	By MS/MS	2256100000	2169800000	2.0265e+09	2349900000	2644600000	1.9668e+09
P54797	P54797	Transport and Golgi organization 2 homolog	Tango2	sp|P54797|TNG2_MOUSE Transport and Golgi organization 2 homolog OS=Mus musculus OX=10090 GN=Tango2 PE=1 SV=2	1	4	4	17.4	17.4	30.874	276	0	22.344	By MS/MS	By MS/MS	By MS/MS	By MS/MS	By MS/MS	By MS/MS	233220000	166180000	148680000	99934000	93775000	17097000
P54822	P54822	Adenylosuccinate lyase	Adsl	sp|P54822|PUR8_MOUSE Adenylosuccinate lyase OS=Mus musculus OX=10090 GN=Adsl PE=1 SV=2	1	16	16	50.4	50.4	54.866	484	0	145.56	By MS/MS	By MS/MS	By MS/MS	By MS/MS	By MS/MS	By MS/MS	445510000	420670000	406390000	737960000	486980000	395560000
P54823	P54823	Probable ATP-dependent RNA helicase DDX6	Ddx6	sp|P54823|DDX6_MOUSE Probable ATP-dependent RNA helicase DDX6 OS=Mus musculus OX=10090 GN=Ddx6 PE=1 SV=1	1	9	9	29	29	54.191	483	0	46.186	By MS/MS	By MS/MS	By MS/MS	By MS/MS	By MS/MS	By MS/MS	124850000	156670000	85094000	96694000	143660000	155620000
P54869	P54869	Hydroxymethylglutaryl-CoA synthase, mitochondrial	Hmgcs2	sp|P54869|HMCS2_MOUSE Hydroxymethylglutaryl-CoA synthase, mitochondrial OS=Mus musculus OX=10090 GN=Hmgcs2 PE=1 SV=2	1	41	39	75	74.6	56.822	508	0	323.31	By MS/MS	By MS/MS	By MS/MS	By MS/MS	By MS/MS	By MS/MS	48641000000	52041000000	49559000000	60096000000	52513000000	48479000000
P54923	P54923	[Protein ADP-ribosylarginine] hydrolase	Adprh	sp|P54923|ADPRH_MOUSE ADP-ribosylhydrolase ARH1 OS=Mus musculus OX=10090 GN=Adprh PE=1 SV=1	1	3	3	14.4	14.4	40.068	362	0	13.742			By matching	By MS/MS	By MS/MS	By MS/MS	0	0	19014000	59352000	42648000	16527000
P55050	P55050	Fatty acid-binding protein, intestinal	Fabp2	sp|P55050|FABPI_MOUSE Fatty acid-binding protein, intestinal OS=Mus musculus OX=10090 GN=Fabp2 PE=1 SV=2	1	7	7	42.4	42.4	15.126	132	0	34.16	By MS/MS	By MS/MS	By MS/MS	By MS/MS	By MS/MS	By MS/MS	192180000	96208000	255240000	70933000	91461000	27315000
P55096	P55096	ATP-binding cassette sub-family D member 3	Abcd3	sp|P55096|ABCD3_MOUSE ATP-binding cassette sub-family D member 3 OS=Mus musculus OX=10090 GN=Abcd3 PE=1 SV=2	1	36	36	58.9	58.9	75.474	659	0	323.31	By MS/MS	By MS/MS	By MS/MS	By MS/MS	By MS/MS	By MS/MS	5769300000	6.6519e+09	5589800000	7.3972e+09	6.519e+09	3.6613e+09
P55200	P55200	Histone-lysine N-methyltransferase 2A;MLL cleavage product N320;MLL cleavage product C180	Kmt2a	sp|P55200|KMT2A_MOUSE Histone-lysine N-methyltransferase 2A OS=Mus musculus OX=10090 GN=Kmt2a PE=1 SV=3	1	2	2	0.8	0.8	429.64	3966	0.0040984	2.3747	By MS/MS	By MS/MS	By MS/MS	By MS/MS	By MS/MS	By MS/MS	18894000	48203000	37950000	29765000	40196000	30472000
P55258;Q9DD03;Q8K386	P55258	Ras-related protein Rab-8A	Rab8a	sp|P55258|RAB8A_MOUSE Ras-related protein Rab-8A OS=Mus musculus OX=10090 GN=Rab8a PE=1 SV=2	3	6	5	32.4	27.1	23.668	207	0	19.115	By MS/MS	By MS/MS	By MS/MS	By MS/MS	By MS/MS	By MS/MS	208850000	195110000	183750000	359050000	291000000	283420000
P55264	P55264	Adenosine kinase	Adk	sp|P55264|ADK_MOUSE Adenosine kinase OS=Mus musculus OX=10090 GN=Adk PE=1 SV=2	1	29	29	67.9	67.9	40.148	361	0	323.31	By MS/MS	By MS/MS	By MS/MS	By MS/MS	By MS/MS	By MS/MS	15017000000	15752000000	13959000000	11291000000	13733000000	10151000000
P55284	P55284	Cadherin-5	Cdh5	sp|P55284|CADH5_MOUSE Cadherin-5 OS=Mus musculus OX=10090 GN=Cdh5 PE=1 SV=2	1	2	2	2.6	2.6	87.902	784	0.0087196	1.8136		By MS/MS		By MS/MS	By MS/MS	By MS/MS	0	22573000	0	0	14510000	24043000
P55292	P55292	Desmocollin-2	Dsc2	sp|P55292|DSC2_MOUSE Desmocollin-2 OS=Mus musculus OX=10090 GN=Dsc2 PE=1 SV=1	1	6	6	9.5	9.5	99.96	902	0	16.473	By MS/MS	By MS/MS	By MS/MS	By MS/MS	By MS/MS	By MS/MS	43513000	33001000	34005000	69184000	80416000	38634000
P55302	P55302	Alpha-2-macroglobulin receptor-associated protein	Lrpap1	sp|P55302|AMRP_MOUSE Alpha-2-macroglobulin receptor-associated protein OS=Mus musculus OX=10090 GN=Lrpap1 PE=1 SV=1	1	16	16	41.1	41.1	42.215	360	0	77.6	By MS/MS	By MS/MS	By MS/MS	By MS/MS	By MS/MS	By MS/MS	737580000	423310000	359640000	645390000	394150000	479470000
P55772	P55772	Ectonucleoside triphosphate diphosphohydrolase 1	Entpd1	sp|P55772|ENTP1_MOUSE Ectonucleoside triphosphate diphosphohydrolase 1 OS=Mus musculus OX=10090 GN=Entpd1 PE=1 SV=1	1	3	3	9.2	9.2	57.205	510	0.00054466	4.2469	By matching			By MS/MS	By MS/MS	By MS/MS	12047000	0	0	4940100	15721000	48411000
P55937	P55937	Golgin subfamily A member 3	Golga3	sp|P55937|GOGA3_MOUSE Golgin subfamily A member 3 OS=Mus musculus OX=10090 GN=Golga3 PE=1 SV=3	1	6	6	6.1	6.1	167.22	1487	0	12.131	By matching	By matching	By MS/MS	By MS/MS	By MS/MS	By MS/MS	23315000	16983000	20916000	30642000	34124000	21840000
P56135	P56135	ATP synthase subunit f, mitochondrial	Atp5j2	sp|P56135|ATPK_MOUSE ATP synthase subunit f, mitochondrial OS=Mus musculus OX=10090 GN=Atp5mf PE=1 SV=3	1	3	3	36.4	36.4	10.344	88	0	9.8517	By MS/MS	By MS/MS	By MS/MS	By MS/MS	By MS/MS	By MS/MS	2722500000	3.1257e+09	2852100000	2417200000	2586000000	1.7639e+09
P56183	P56183	Ribosomal RNA processing protein 1 homolog A	Rrp1	sp|P56183|RRP1_MOUSE Ribosomal RNA processing protein 1 homolog A OS=Mus musculus OX=10090 GN=Rrp1 PE=1 SV=2	1	2	2	5.3	5.3	54.776	494	0.00057241	5.2492	By MS/MS	By MS/MS	By MS/MS	By MS/MS	By MS/MS	By MS/MS	4942300	5574000	5357200	6497800	12674000	8048900
P56213	P56213	FAD-linked sulfhydryl oxidase ALR	Gfer	sp|P56213|ALR_MOUSE FAD-linked sulfhydryl oxidase ALR OS=Mus musculus OX=10090 GN=Gfer PE=1 SV=2	1	9	9	59.6	59.6	22.876	198	0	30.338	By MS/MS	By MS/MS	By MS/MS	By MS/MS	By MS/MS	By MS/MS	359730000	333530000	363370000	251170000	277640000	145240000
P56371	P56371	Ras-related protein Rab-4A	Rab4a	sp|P56371|RAB4A_MOUSE Ras-related protein Rab-4A OS=Mus musculus OX=10090 GN=Rab4a PE=1 SV=2	1	2	1	11	4.6	24.408	218	0.00055294	4.5539	By MS/MS	By matching	By MS/MS	By MS/MS	By MS/MS	By MS/MS	32423000	39029000	17816000	33565000	11812000	30222000
P56376	P56376	Acylphosphatase-1	Acyp1	sp|P56376|ACYP1_MOUSE Acylphosphatase-1 OS=Mus musculus OX=10090 GN=Acyp1 PE=1 SV=2	1	4	4	48.5	48.5	11.241	99	0	12.832	By MS/MS	By MS/MS	By MS/MS	By MS/MS	By MS/MS	By MS/MS	76028000	22582000	84013000	85797000	20377000	36181000
P56379	P56379	6.8 kDa mitochondrial proteolipid	Mp68	sp|P56379|ATP68_MOUSE ATP synthase subunit ATP5MPL, mitochondrial OS=Mus musculus OX=10090 GN=Atp5mpl PE=1 SV=1	1	2	2	29.3	29.3	6.6979	58	0	7.0448	By MS/MS	By MS/MS	By MS/MS	By MS/MS	By MS/MS	By MS/MS	477320000	616930000	468320000	325340000	421410000	407910000
P56380	P56380	Bis(5-nucleosyl)-tetraphosphatase [asymmetrical]	Nudt2	sp|P56380|AP4A_MOUSE Bis(5-nucleosyl)-tetraphosphatase [asymmetrical] OS=Mus musculus OX=10090 GN=Nudt2 PE=1 SV=3	1	2	2	16.3	16.3	16.989	147	0.0033857	2.4057	By matching	By MS/MS	By MS/MS	By matching			12686000	9861600	7863800	5606000	0	0
P56382	P56382	ATP synthase subunit epsilon, mitochondrial	Atp5e	sp|P56382|ATP5E_MOUSE ATP synthase subunit epsilon, mitochondrial OS=Mus musculus OX=10090 GN=Atp5f1e PE=1 SV=2	1	1	1	15.4	15.4	5.8378	52	0.0026842	2.5025	By MS/MS	By matching	By MS/MS	By MS/MS		By MS/MS	468480000	403110000	351050000	242710000	0	206750000
P56389	P56389	Cytidine deaminase	Cda	sp|P56389|CDD_MOUSE Cytidine deaminase OS=Mus musculus OX=10090 GN=Cda PE=1 SV=2	1	4	4	43.2	43.2	16.131	146	0	17.454	By MS/MS	By MS/MS	By MS/MS	By MS/MS	By MS/MS	By MS/MS	40928000	25355000	22597000	51598000	38523000	18184000
P56391	P56391	Cytochrome c oxidase subunit 6B1	Cox6b1	sp|P56391|CX6B1_MOUSE Cytochrome c oxidase subunit 6B1 OS=Mus musculus OX=10090 GN=Cox6b1 PE=1 SV=2	1	10	10	79.1	79.1	10.071	86	0	48.322	By MS/MS	By MS/MS	By MS/MS	By MS/MS	By MS/MS	By MS/MS	2697600000	2591600000	2732800000	2159700000	2298200000	1.5835e+09
P56395	P56395	Cytochrome b5	Cyb5a	sp|P56395|CYB5_MOUSE Cytochrome b5 OS=Mus musculus OX=10090 GN=Cyb5a PE=1 SV=2	1	14	14	67.2	67.2	15.241	134	0	323.31	By MS/MS	By MS/MS	By MS/MS	By MS/MS	By MS/MS	By MS/MS	23115000000	23148000000	19788000000	17079000000	24532000000	16795000000
P56399	P56399	Ubiquitin carboxyl-terminal hydrolase 5	Usp5	sp|P56399|UBP5_MOUSE Ubiquitin carboxyl-terminal hydrolase 5 OS=Mus musculus OX=10090 GN=Usp5 PE=1 SV=1	1	29	29	44.5	44.5	95.832	858	0	322.26	By MS/MS	By MS/MS	By MS/MS	By MS/MS	By MS/MS	By MS/MS	1128300000	1244100000	1075300000	1090700000	956430000	660910000
P56480	P56480	ATP synthase subunit beta, mitochondrial	Atp5b	sp|P56480|ATPB_MOUSE ATP synthase subunit beta, mitochondrial OS=Mus musculus OX=10090 GN=Atp5f1b PE=1 SV=2	1	31	31	73.3	73.3	56.3	529	0	323.31	By MS/MS	By MS/MS	By MS/MS	By MS/MS	By MS/MS	By MS/MS	69991000000	84036000000	70341000000	63202000000	72927000000	45760000000
P56528	P56528	ADP-ribosyl cyclase/cyclic ADP-ribose hydrolase 1	Cd38	sp|P56528|CD38_MOUSE ADP-ribosyl cyclase/cyclic ADP-ribose hydrolase 1 OS=Mus musculus OX=10090 GN=Cd38 PE=1 SV=2	1	4	4	19.7	19.7	34.407	304	0	19.577	By MS/MS	By MS/MS	By MS/MS	By MS/MS	By MS/MS	By MS/MS	131850000	60305000	114780000	113960000	72156000	59868000
P56542	P56542	Deoxyribonuclease-2-alpha	Dnase2	sp|P56542|DNS2A_MOUSE Deoxyribonuclease-2-alpha OS=Mus musculus OX=10090 GN=Dnase2 PE=1 SV=1	1	1	1	5.4	5.4	38.81	353	0.00055448	4.6106		By MS/MS		By MS/MS		By MS/MS	0	0	0	35295000	0	36652000
P56565	P56565	Protein S100-A1	S100a1	sp|P56565|S10A1_MOUSE Protein S100-A1 OS=Mus musculus OX=10090 GN=S100a1 PE=1 SV=2	1	1	1	16	16	10.505	94	0.00080797	3.9622	By MS/MS	By matching	By matching	By matching	By matching	By MS/MS	9564200	11152000	8642700	9664000	19614000	4414600
P56593	P56593	Cytochrome P450 2A12	Cyp2a12	sp|P56593|CP2AC_MOUSE Cytochrome P450 2A12 OS=Mus musculus OX=10090 GN=Cyp2a12 PE=1 SV=2	1	41	39	78.3	75.2	56.179	492	0	323.31	By MS/MS	By MS/MS	By MS/MS	By MS/MS	By MS/MS	By MS/MS	5369000000	5.8352e+09	5420200000	7.9594e+09	7.6485e+09	5766200000
P56654	P56654	Cytochrome P450 2C37	Cyp2c37	sp|P56654|CP237_MOUSE Cytochrome P450 2C37 OS=Mus musculus OX=10090 GN=Cyp2c37 PE=1 SV=2	1	24	8	52.2	17.3	55.606	490	0	66.407	By MS/MS	By MS/MS	By MS/MS	By MS/MS	By MS/MS	By MS/MS	1103900000	1.0516e+09	708260000	76929000	46645000	59573000
P56657	P56657	Cytochrome P450 2C40	Cyp2c40	sp|P56657|CP240_MOUSE Cytochrome P450 2C40 OS=Mus musculus OX=10090 GN=Cyp2c40 PE=1 SV=2	1	22	21	46.2	44.8	55.763	491	0	260.22	By MS/MS	By MS/MS	By MS/MS	By MS/MS	By MS/MS	By MS/MS	3.0463e+09	2408900000	2.0441e+09	733690000	1.043e+09	946590000
P56812	P56812	Programmed cell death protein 5	Pdcd5	sp|P56812|PDCD5_MOUSE Programmed cell death protein 5 OS=Mus musculus OX=10090 GN=Pdcd5 PE=1 SV=3	1	6	6	50.8	50.8	14.275	126	0	13.214	By MS/MS	By MS/MS	By MS/MS	By MS/MS	By MS/MS	By MS/MS	108190000	66375000	73080000	97378000	37858000	50031000
P56873	P56873	Sjoegren syndrome/scleroderma autoantigen 1 homolog	Sssca1	sp|P56873|ZNRD2_MOUSE Protein ZNRD2 OS=Mus musculus OX=10090 GN=Znrd2 PE=1 SV=1	1	1	1	13.6	13.6	21.336	199	0.00028794	5.3937	By MS/MS		By MS/MS		By MS/MS		38753000	0	41252000	0	34452000	0
P56959	P56959	RNA-binding protein FUS	Fus	sp|P56959|FUS_MOUSE RNA-binding protein FUS OS=Mus musculus OX=10090 GN=Fus PE=1 SV=1	1	9	9	21.4	21.4	52.673	518	0	116.52	By MS/MS	By MS/MS	By MS/MS	By MS/MS	By MS/MS	By MS/MS	524890000	467860000	355820000	757000000	728810000	704670000
P56960	P56960	Exosome component 10	Exosc10	sp|P56960|EXOSX_MOUSE Exosome complex component 10 OS=Mus musculus OX=10090 GN=Exosc10 PE=1 SV=2	1	4	4	9	9	100.94	887	0.0002949	5.9989	By MS/MS	By matching	By MS/MS	By MS/MS		By MS/MS	24622000	6954200	13080000	40712000	0	43326000
P57716	P57716	Nicastrin	Ncstn	sp|P57716|NICA_MOUSE Nicastrin OS=Mus musculus OX=10090 GN=Ncstn PE=1 SV=3	1	5	5	8.5	8.5	78.491	708	0	15.217	By MS/MS	By MS/MS	By MS/MS	By MS/MS	By MS/MS	By MS/MS	36260000	29424000	63317000	128280000	95820000	89283000
P57746	P57746	V-type proton ATPase subunit D	Atp6v1d	sp|P57746|VATD_MOUSE V-type proton ATPase subunit D OS=Mus musculus OX=10090 GN=Atp6v1d PE=1 SV=1	1	4	4	25.5	25.5	28.369	247	0	44.534	By MS/MS	By MS/MS	By MS/MS	By MS/MS	By MS/MS	By MS/MS	46556000	39180000	12796000	69788000	42441000	57499000
P57759	P57759	Endoplasmic reticulum resident protein 29	Erp29	sp|P57759|ERP29_MOUSE Endoplasmic reticulum resident protein 29 OS=Mus musculus OX=10090 GN=Erp29 PE=1 SV=2	1	10	10	46.2	46.2	28.823	262	0	54.205	By MS/MS	By MS/MS	By MS/MS	By MS/MS	By MS/MS	By MS/MS	850480000	361020000	428700000	429400000	646840000	709380000
P57776	P57776	Elongation factor 1-delta	Eef1d	sp|P57776|EF1D_MOUSE Elongation factor 1-delta OS=Mus musculus OX=10090 GN=Eef1d PE=1 SV=3	1	10	10	40.9	40.9	31.293	281	0	172.8	By MS/MS	By MS/MS	By MS/MS	By MS/MS	By MS/MS	By MS/MS	3.5926e+09	3.999e+09	4.1565e+09	3.1083e+09	3.9449e+09	2880500000
P57780;O88990	P57780	Alpha-actinin-4	Actn4	sp|P57780|ACTN4_MOUSE Alpha-actinin-4 OS=Mus musculus OX=10090 GN=Actn4 PE=1 SV=1	2	70	46	74.7	55.6	104.98	912	0	323.31	By MS/MS	By MS/MS	By MS/MS	By MS/MS	By MS/MS	By MS/MS	12676000000	11900000000	10773000000	15438000000	14884000000	13015000000
P57784	P57784	U2 small nuclear ribonucleoprotein A	Snrpa1	sp|P57784|RU2A_MOUSE U2 small nuclear ribonucleoprotein A OS=Mus musculus OX=10090 GN=Snrpa1 PE=1 SV=2	1	8	8	32.9	32.9	28.357	255	0	63.728	By MS/MS	By MS/MS	By MS/MS	By MS/MS	By MS/MS	By MS/MS	193000000	204910000	193150000	268870000	266790000	208800000
P58021	P58021	Transmembrane 9 superfamily member 2	Tm9sf2	sp|P58021|TM9S2_MOUSE Transmembrane 9 superfamily member 2 OS=Mus musculus OX=10090 GN=Tm9sf2 PE=1 SV=1	1	5	5	11.3	11.3	75.329	662	0	21.715	By MS/MS	By MS/MS	By MS/MS	By MS/MS	By MS/MS	By MS/MS	61098000	45386000	26896000	94943000	92431000	108460000
P58044	P58044	Isopentenyl-diphosphate Delta-isomerase 1	Idi1	sp|P58044|IDI1_MOUSE Isopentenyl-diphosphate Delta-isomerase 1 OS=Mus musculus OX=10090 GN=Idi1 PE=1 SV=1	1	10	10	58.6	58.6	26.289	227	0	211.07	By MS/MS	By MS/MS	By MS/MS	By MS/MS	By MS/MS	By MS/MS	1.7128e+09	1080700000	1268400000	1216000000	648530000	282810000
P58058	P58058	NAD kinase	Nadk	sp|P58058|NADK_MOUSE NAD kinase OS=Mus musculus OX=10090 GN=Nadk PE=1 SV=2	1	3	3	9.6	9.6	48.597	439	0	7.9349	By MS/MS		By MS/MS	By MS/MS	By MS/MS	By MS/MS	36710000	0	49206000	23173000	91092000	6545400
P58059	P58059	28S ribosomal protein S21, mitochondrial	Mrps21	sp|P58059|RT21_MOUSE Small ribosomal subunit protein bS21m OS=Mus musculus OX=10090 GN=Mrps21 PE=1 SV=1	1	2	2	24.1	24.1	10.561	87	0.0010504	3.5943	By MS/MS	By MS/MS	By MS/MS	By MS/MS	By matching	By matching	34832000	46912000	65855000	35416000	38869000	19126000
P58064	P58064	28S ribosomal protein S6, mitochondrial	Mrps6	sp|P58064|RT06_MOUSE Small ribosomal subunit protein bS6m OS=Mus musculus OX=10090 GN=Mrps6 PE=1 SV=3	1	1	1	16.8	16.8	14.308	125	0	21.647	By MS/MS	By MS/MS	By MS/MS	By MS/MS		By MS/MS	20242000	19528000	24120000	16124000	0	18753000
P58137	P58137	Acyl-coenzyme A thioesterase 8	Acot8	sp|P58137|ACOT8_MOUSE Acyl-coenzyme A thioesterase 8 OS=Mus musculus OX=10090 GN=Acot8 PE=1 SV=1	1	8	8	39.7	39.7	35.827	320	0	24.521	By MS/MS	By MS/MS	By MS/MS	By MS/MS	By MS/MS	By MS/MS	180290000	149030000	165850000	227000000	130180000	92884000
P58158	P58158	Galactosylgalactosylxylosylprotein 3-beta-glucuronosyltransferase 3	B3gat3	sp|P58158|B3GA3_MOUSE Galactosylgalactosylxylosylprotein 3-beta-glucuronosyltransferase 3 OS=Mus musculus OX=10090 GN=B3gat3 PE=1 SV=1	1	3	3	15.2	15.2	37.066	335	0.0005454	4.2735	By MS/MS	By MS/MS	By matching	By matching	By MS/MS	By MS/MS	30033000	10986000	8229200	20123000	8697800	14258000
P58252	P58252	Elongation factor 2	Eef2	sp|P58252|EF2_MOUSE Elongation factor 2 OS=Mus musculus OX=10090 GN=Eef2 PE=1 SV=2	1	54	53	67.7	66.6	95.313	858	0	323.31	By MS/MS	By MS/MS	By MS/MS	By MS/MS	By MS/MS	By MS/MS	27225000000	27292000000	24602000000	34656000000	32802000000	27646000000
P58281	P58281	Dynamin-like 120 kDa protein, mitochondrial;Dynamin-like 120 kDa protein, form S1	Opa1	sp|P58281|OPA1_MOUSE Dynamin-like 120 kDa protein, mitochondrial OS=Mus musculus OX=10090 GN=Opa1 PE=1 SV=1	1	32	32	43.5	43.5	111.34	960	0	129.35	By MS/MS	By MS/MS	By MS/MS	By MS/MS	By MS/MS	By MS/MS	971110000	1.0653e+09	918930000	569610000	731180000	435770000
P58389	P58389	Serine/threonine-protein phosphatase 2A activator	Ppp2r4	sp|P58389|PTPA_MOUSE Serine/threonine-protein phosphatase 2A activator OS=Mus musculus OX=10090 GN=Ptpa PE=1 SV=1	1	5	5	28.5	28.5	36.71	323	0	21.206	By MS/MS	By MS/MS	By MS/MS	By MS/MS	By MS/MS	By MS/MS	72641000	4552500	77928000	91694000	63820000	90571000
P58404	P58404	Striatin-4	Strn4	sp|P58404|STRN4_MOUSE Striatin-4 OS=Mus musculus OX=10090 GN=Strn4 PE=1 SV=2	1	1	1	1.4	1.4	81.644	760	0.0078667	1.8965	By MS/MS		By MS/MS		By MS/MS	By MS/MS	17145000	0	7356900	0	15405000	15274000
P58710	P58710	L-gulonolactone oxidase	Gulo	sp|P58710|GGLO_MOUSE L-gulonolactone oxidase OS=Mus musculus OX=10090 GN=Gulo PE=1 SV=3	1	26	26	58	58	50.478	440	0	107.74	By MS/MS	By MS/MS	By MS/MS	By MS/MS	By MS/MS	By MS/MS	4885800000	4929200000	4917400000	3.8168e+09	4.0472e+09	3.7898e+09
P58735	P58735	Sulfate anion transporter 1	Slc26a1	sp|P58735|S26A1_MOUSE Sulfate anion transporter 1 OS=Mus musculus OX=10090 GN=Slc26a1 PE=1 SV=1	1	9	9	16.1	16.1	75.787	704	0	53.247	By MS/MS	By MS/MS	By MS/MS	By MS/MS	By MS/MS	By MS/MS	307760000	249130000	174060000	285310000	346400000	245340000
P58854	P58854	Gamma-tubulin complex component 3	Tubgcp3	sp|P58854|GCP3_MOUSE Gamma-tubulin complex component 3 OS=Mus musculus OX=10090 GN=Tubgcp3 PE=1 SV=2	1	2	2	3.4	3.4	103.47	905	0.00028893	5.4747	By MS/MS			By MS/MS			3381100	0	0	0	0	0
P58871	P58871	182 kDa tankyrase-1-binding protein	Tnks1bp1	sp|P58871|TB182_MOUSE 182 kDa tankyrase-1-binding protein OS=Mus musculus OX=10090 GN=Tnks1bp1 PE=1 SV=2	1	12	12	13.1	13.1	181.82	1720	0	60.1	By MS/MS	By MS/MS	By MS/MS	By MS/MS	By MS/MS	By MS/MS	238690000	147100000	106670000	89181000	361370000	201490000
P59017	P59017	Bcl-2-like protein 13	Bcl2l13	sp|P59017|B2L13_MOUSE Bcl-2-like protein 13 OS=Mus musculus OX=10090 GN=Bcl2l13 PE=1 SV=2	1	5	5	17.7	17.7	46.719	434	0	68.535	By MS/MS	By MS/MS	By MS/MS	By MS/MS	By MS/MS	By MS/MS	97860000	43488000	91355000	85475000	118580000	104650000
P59235	P59235	Nucleoporin Nup43	Nup43	sp|P59235|NUP43_MOUSE Nucleoporin Nup43 OS=Mus musculus OX=10090 GN=Nup43 PE=1 SV=2	1	1	1	8.4	8.4	41.989	380	0.0010512	3.6014		By MS/MS		By MS/MS		By MS/MS	0	14111000	0	18076000	0	10990000
P59242	P59242	Cingulin	Cgn	sp|P59242|CING_MOUSE Cingulin OS=Mus musculus OX=10090 GN=Cgn PE=1 SV=1	1	19	19	19.6	19.6	136.45	1191	0	181.31	By MS/MS	By MS/MS	By MS/MS	By MS/MS	By MS/MS	By MS/MS	259140000	299980000	248130000	259890000	270240000	191230000
P59266	P59266	Fat storage-inducing transmembrane protein 2	Fitm2	sp|P59266|FITM2_MOUSE Acyl-coenzyme A diphosphatase FITM2 OS=Mus musculus OX=10090 GN=Fitm2 PE=1 SV=1	1	1	1	5.3	5.3	30.016	262	0.0078413	1.856	By MS/MS	By MS/MS	By MS/MS	By matching	By matching	By matching	13680000	11261000	0	9934600	5797100	6872300
P59325	P59325	Eukaryotic translation initiation factor 5	Eif5	sp|P59325|IF5_MOUSE Eukaryotic translation initiation factor 5 OS=Mus musculus OX=10090 GN=Eif5 PE=1 SV=1	1	21	21	44.5	44.5	48.968	429	0	52.405	By MS/MS	By MS/MS	By MS/MS	By MS/MS	By MS/MS	By MS/MS	747520000	918830000	839370000	395910000	832740000	493220000
P59326	P59326	YTH domain-containing family protein 1	Ythdf1	sp|P59326|YTHD1_MOUSE YTH domain-containing family protein 1 OS=Mus musculus OX=10090 GN=Ythdf1 PE=1 SV=1	1	4	1	12.2	6.4	60.878	559	0.00054274	4.183	By MS/MS	By MS/MS	By MS/MS	By MS/MS	By matching	By MS/MS	21184000	14393000	11902000	12151000	18349000	11941000
P59759	P59759	MKL/myocardin-like protein 2	Mkl2	sp|P59759|MRTFB_MOUSE Myocardin-related transcription factor B OS=Mus musculus OX=10090 GN=Mrtfb PE=1 SV=1	1	1	1	1	1	117.55	1080	0.009147	1.7806	By matching	By matching	By matching	By matching	By MS/MS		9090000	12195000	9405600	2957400	4409400	0
P59913	P59913	Protein-L-isoaspartate O-methyltransferase domain-containing protein 1	Pcmtd1	sp|P59913|PCMD1_MOUSE Protein-L-isoaspartate O-methyltransferase domain-containing protein 1 OS=Mus musculus OX=10090 GN=Pcmtd1 PE=1 SV=1	1	2	2	9.2	9.2	40.693	357	0	6.5462	By MS/MS	By MS/MS	By MS/MS	By matching	By MS/MS	By MS/MS	32317000	14844000	16352000	8275900	14752000	3793300
P59999	P59999	Actin-related protein 2/3 complex subunit 4	Arpc4	sp|P59999|ARPC4_MOUSE Actin-related protein 2/3 complex subunit 4 OS=Mus musculus OX=10090 GN=Arpc4 PE=1 SV=3	1	10	10	72	72	19.667	168	0	44.693	By MS/MS	By MS/MS	By MS/MS	By MS/MS	By MS/MS	By MS/MS	941500000	756310000	605100000	931950000	1.6883e+09	1360300000
P60060	P60060	Protein transport protein Sec61 subunit gamma	Sec61g	sp|P60060|SC61G_MOUSE Protein transport protein Sec61 subunit gamma OS=Mus musculus OX=10090 GN=Sec61g PE=3 SV=1	1	2	2	36.8	36.8	7.7412	68	0	10.213	By MS/MS	By MS/MS	By MS/MS	By MS/MS	By MS/MS	By MS/MS	408650000	341250000	403280000	382050000	362730000	294830000
P60122	P60122	RuvB-like 1	Ruvbl1	sp|P60122|RUVB1_MOUSE RuvB-like 1 OS=Mus musculus OX=10090 GN=Ruvbl1 PE=1 SV=1	1	11	11	32.5	32.5	50.213	456	0	44.019	By MS/MS	By MS/MS	By MS/MS	By MS/MS	By MS/MS	By MS/MS	219980000	308790000	221030000	270730000	335770000	342300000
P60229	P60229	Eukaryotic translation initiation factor 3 subunit E	Eif3e	sp|P60229|EIF3E_MOUSE Eukaryotic translation initiation factor 3 subunit E OS=Mus musculus OX=10090 GN=Eif3e PE=1 SV=1	1	18	18	45.8	45.8	52.22	445	0	68.489	By MS/MS	By MS/MS	By MS/MS	By MS/MS	By MS/MS	By MS/MS	786390000	683870000	660000000	892310000	1141400000	746250000
P60334	P60334	Cysteine dioxygenase type 1	Cdo1	sp|P60334|CDO1_MOUSE Cysteine dioxygenase type 1 OS=Mus musculus OX=10090 GN=Cdo1 PE=1 SV=1	1	5	5	22	22	23.026	200	0	8.6537	By MS/MS	By MS/MS	By MS/MS	By MS/MS		By MS/MS	80198000	38975000	105850000	63602000	0	30856000
P60335	P60335	Poly(rC)-binding protein 1	Pcbp1	sp|P60335|PCBP1_MOUSE Poly(rC)-binding protein 1 OS=Mus musculus OX=10090 GN=Pcbp1 PE=1 SV=1	1	13	11	73	64.3	37.497	356	0	208.61	By MS/MS	By MS/MS	By MS/MS	By MS/MS	By MS/MS	By MS/MS	2479900000	2461800000	2.0596e+09	2469500000	2442000000	1.7088e+09
P60521	P60521	Gamma-aminobutyric acid receptor-associated protein-like 2	Gabarapl2	sp|P60521|GBRL2_MOUSE Gamma-aminobutyric acid receptor-associated protein-like 2 OS=Mus musculus OX=10090 GN=Gabarapl2 PE=1 SV=1	1	2	2	16.2	16.2	13.667	117	0.0012694	3.0381	By MS/MS				By MS/MS		11158000	0	0	0	3879400	0
P60603	P60603	Reactive oxygen species modulator 1	Romo1	sp|P60603|ROMO1_MOUSE Reactive oxygen species modulator 1 OS=Mus musculus OX=10090 GN=Romo1 PE=2 SV=1	1	1	1	21.5	21.5	8.1828	79	0	8.8863		By MS/MS	By MS/MS	By MS/MS	By MS/MS	By MS/MS	0	36094000	33971000	18078000	38622000	15718000
P60605	P60605	Ubiquitin-conjugating enzyme E2 G2	Ube2g2	sp|P60605|UB2G2_MOUSE Ubiquitin-conjugating enzyme E2 G2 OS=Mus musculus OX=10090 GN=Ube2g2 PE=1 SV=1	1	2	2	22.4	22.4	18.566	165	0	17.101	By MS/MS		By MS/MS	By MS/MS	By MS/MS	By MS/MS	57422000	0	22265000	61477000	30821000	54775000
P60670	P60670	Nuclear protein localization protein 4 homolog	Nploc4	sp|P60670|NPL4_MOUSE Nuclear protein localization protein 4 homolog OS=Mus musculus OX=10090 GN=Nploc4 PE=1 SV=3	1	15	15	32.7	32.7	68.016	608	0	76.837	By MS/MS	By MS/MS	By MS/MS	By MS/MS	By MS/MS	By MS/MS	364070000	272350000	353790000	351810000	256140000	239430000
P60710;P63260	P60710;P63260	Actin, cytoplasmic 1;Actin, cytoplasmic 1, N-terminally processed;Actin, cytoplasmic 2;Actin, cytoplasmic 2, N-terminally processed	Actb;Actg1	sp|P60710|ACTB_MOUSE Actin, cytoplasmic 1 OS=Mus musculus OX=10090 GN=Actb PE=1 SV=1;sp|P63260|ACTG_MOUSE Actin, cytoplasmic 2 OS=Mus musculus OX=10090 GN=Actg1 PE=1 SV=1	2	37	17	96.8	62.4	41.736	375	0	323.31	By MS/MS	By MS/MS	By MS/MS	By MS/MS	By MS/MS	By MS/MS	128320000000	86939000000	100240000000	149260000000	107920000000	138620000000
P60762	P60762	Mortality factor 4-like protein 1	Morf4l1	sp|P60762|MO4L1_MOUSE Mortality factor 4-like protein 1 OS=Mus musculus OX=10090 GN=Morf4l1 PE=1 SV=2	1	2	2	5.5	5.5	41.492	362	0.0010551	3.6586	By MS/MS		By MS/MS	By MS/MS	By MS/MS		3073900	0	3651200	17174000	5580600	0
P60766;Q8R527;Q9ER71	P60766	Cell division control protein 42 homolog	Cdc42	sp|P60766|CDC42_MOUSE Cell division control protein 42 homolog OS=Mus musculus OX=10090 GN=Cdc42 PE=1 SV=2	3	7	6	43.5	37.7	21.258	191	0	37.939	By MS/MS	By MS/MS	By MS/MS	By MS/MS	By MS/MS	By MS/MS	1.0093e+09	775240000	768650000	581730000	827680000	703060000
P60843	P60843	Eukaryotic initiation factor 4A-I	Eif4a1	sp|P60843|IF4A1_MOUSE Eukaryotic initiation factor 4A-I OS=Mus musculus OX=10090 GN=Eif4a1 PE=1 SV=1	1	26	14	74.1	45.8	46.153	406	0	323.31	By MS/MS	By MS/MS	By MS/MS	By MS/MS	By MS/MS	By MS/MS	7.3045e+09	7.1737e+09	7.2571e+09	7.7446e+09	7.6792e+09	6.6435e+09
P60867	P60867	40S ribosomal protein S20	Rps20	sp|P60867|RS20_MOUSE Small ribosomal subunit protein uS10 OS=Mus musculus OX=10090 GN=Rps20 PE=1 SV=1	1	4	4	23.5	23.5	13.373	119	0	53.551	By MS/MS	By MS/MS	By MS/MS	By MS/MS	By MS/MS	By MS/MS	2619600000	2894800000	2.1133e+09	2565300000	2497300000	1.6267e+09
P60904	P60904	DnaJ homolog subfamily C member 5	Dnajc5	sp|P60904|DNJC5_MOUSE DnaJ homolog subfamily C member 5 OS=Mus musculus OX=10090 GN=Dnajc5 PE=1 SV=1	1	2	2	17.2	17.2	22.101	198	0.0026829	2.4946	By MS/MS	By MS/MS	By matching	By MS/MS	By MS/MS	By MS/MS	37050000	52682000	15206000	56438000	50779000	39110000
P61021	P61021	Ras-related protein Rab-5B	Rab5b	sp|P61021|RAB5B_MOUSE Ras-related protein Rab-5B OS=Mus musculus OX=10090 GN=Rab5b PE=1 SV=1	1	8	5	47.9	33	23.707	215	0	38.9	By MS/MS	By MS/MS	By MS/MS	By MS/MS	By MS/MS	By MS/MS	76767000	81881000	57657000	67779000	32042000	47518000
P61022	P61022	Calcineurin B homologous protein 1	Chp1	sp|P61022|CHP1_MOUSE Calcineurin B homologous protein 1 OS=Mus musculus OX=10090 GN=Chp1 PE=1 SV=2	1	7	7	38.5	38.5	22.432	195	0	16.429	By MS/MS	By MS/MS	By MS/MS	By MS/MS	By MS/MS	By MS/MS	50706000	60362000	58048000	108150000	134280000	106820000
P61027	P61027	Ras-related protein Rab-10	Rab10	sp|P61027|RAB10_MOUSE Ras-related protein Rab-10 OS=Mus musculus OX=10090 GN=Rab10 PE=1 SV=1	1	7	6	40.5	35	22.541	200	0	77.182	By MS/MS	By MS/MS	By MS/MS	By MS/MS	By MS/MS	By MS/MS	583400000	603920000	505010000	622490000	443080000	335680000
P61028	P61028	Ras-related protein Rab-8B	Rab8b	sp|P61028|RAB8B_MOUSE Ras-related protein Rab-8B OS=Mus musculus OX=10090 GN=Rab8b PE=1 SV=1	1	4	3	24.6	19.3	23.603	207	0.0005472	4.3451	By matching	By matching	By matching	By MS/MS	By MS/MS	By MS/MS	39584000	1852600	2522600	42329000	28098000	36494000
P61079;P62838;P61080;Q6ZWY6	P61079;P62838	Ubiquitin-conjugating enzyme E2 D3;Ubiquitin-conjugating enzyme E2 D2	Ube2d3;Ube2d2	sp|P61079|UB2D3_MOUSE Ubiquitin-conjugating enzyme E2 D3 OS=Mus musculus OX=10090 GN=Ube2d3 PE=1 SV=1;sp|P62838|UB2D2_MOUSE Ubiquitin-conjugating enzyme E2 D2 OS=Mus musculus OX=10090 GN=Ube2d2 PE=1 SV=1	4	3	3	26.5	26.5	16.687	147	0	8.7266	By MS/MS	By MS/MS	By MS/MS	By MS/MS	By MS/MS	By MS/MS	317400000	395330000	326180000	288380000	279860000	237140000
P61082	P61082	NEDD8-conjugating enzyme Ubc12	Ube2m	sp|P61082|UBC12_MOUSE NEDD8-conjugating enzyme Ubc12 OS=Mus musculus OX=10090 GN=Ube2m PE=1 SV=1	1	5	5	21.9	21.9	20.9	183	0	6.8451	By MS/MS	By MS/MS	By MS/MS	By MS/MS	By MS/MS	By MS/MS	93130000	81402000	100070000	101970000	130550000	99825000
P61087	P61087	Ubiquitin-conjugating enzyme E2 K	Ube2k	sp|P61087|UBE2K_MOUSE Ubiquitin-conjugating enzyme E2 K OS=Mus musculus OX=10090 GN=Ube2k PE=1 SV=3	1	8	8	59.5	59.5	22.406	200	0	24.971	By MS/MS	By MS/MS	By MS/MS	By MS/MS	By MS/MS	By MS/MS	169920000	198340000	90352000	265970000	256760000	166100000
P61089;Q9CQ37	P61089	Ubiquitin-conjugating enzyme E2 N	Ube2n	sp|P61089|UBE2N_MOUSE Ubiquitin-conjugating enzyme E2 N OS=Mus musculus OX=10090 GN=Ube2n PE=1 SV=1	2	7	7	48	48	17.138	152	0	39.854	By MS/MS	By MS/MS	By MS/MS	By MS/MS	By MS/MS	By MS/MS	679130000	732080000	658000000	629850000	1.0726e+09	560850000
P61161	P61161	Actin-related protein 2	Actr2	sp|P61161|ARP2_MOUSE Actin-related protein 2 OS=Mus musculus OX=10090 GN=Actr2 PE=1 SV=1	1	16	16	47	47	44.76	394	0	310.56	By MS/MS	By MS/MS	By MS/MS	By MS/MS	By MS/MS	By MS/MS	2.0405e+09	1437300000	1.6486e+09	2.0604e+09	1.9986e+09	1.8931e+09
P61164	P61164	Alpha-centractin	Actr1a	sp|P61164|ACTZ_MOUSE Alpha-centractin OS=Mus musculus OX=10090 GN=Actr1a PE=1 SV=1	1	12	6	54.5	33.2	42.613	376	0	68.541	By MS/MS	By MS/MS	By MS/MS	By MS/MS	By MS/MS	By MS/MS	719620000	437480000	507360000	687100000	617740000	525160000
P61166	P61166	Transmembrane protein 258	Tmem258	sp|P61166|TM258_MOUSE Transmembrane protein 258 OS=Mus musculus OX=10090 GN=Tmem258 PE=1 SV=1	1	1	1	10.1	10.1	9.0788	79	0.00454	2.2849	By MS/MS	By MS/MS	By MS/MS	By MS/MS	By MS/MS	By MS/MS	82890000	90338000	65040000	83127000	100130000	83249000
P61202	P61202	COP9 signalosome complex subunit 2	Cops2	sp|P61202|CSN2_MOUSE COP9 signalosome complex subunit 2 OS=Mus musculus OX=10090 GN=Cops2 PE=1 SV=1	1	14	14	41.5	41.5	51.596	443	0	101.63	By MS/MS	By MS/MS	By MS/MS	By MS/MS	By MS/MS	By MS/MS	323470000	312100000	667950000	368900000	434410000	209590000
P61211	P61211	ADP-ribosylation factor-like protein 1	Arl1	sp|P61211|ARL1_MOUSE ADP-ribosylation factor-like protein 1 OS=Mus musculus OX=10090 GN=Arl1 PE=1 SV=1	1	3	3	21.5	21.5	20.411	181	0	14.781	By MS/MS	By MS/MS	By MS/MS	By MS/MS	By MS/MS	By MS/MS	49673000	48560000	69173000	144670000	96593000	127100000
P61222	P61222	ATP-binding cassette sub-family E member 1	Abce1	sp|P61222|ABCE1_MOUSE ATP-binding cassette sub-family E member 1 OS=Mus musculus OX=10090 GN=Abce1 PE=1 SV=1	1	18	18	34.4	34.4	67.314	599	0	127.08	By MS/MS	By MS/MS	By MS/MS	By MS/MS	By MS/MS	By MS/MS	1151800000	1144100000	1.0361e+09	1099900000	1.0087e+09	556550000
P61255	P61255	60S ribosomal protein L26	Rpl26	sp|P61255|RL26_MOUSE Large ribosomal subunit protein uL24 OS=Mus musculus OX=10090 GN=Rpl26 PE=1 SV=1	1	12	12	51	51	17.258	145	0	97.545	By MS/MS	By MS/MS	By MS/MS	By MS/MS	By MS/MS	By MS/MS	3.7329e+09	4377800000	3.3338e+09	2.9753e+09	3.4809e+09	2662100000
P61290	P61290	Proteasome activator complex subunit 3	Psme3	sp|P61290|PSME3_MOUSE Proteasome activator complex subunit 3 OS=Mus musculus OX=10090 GN=Psme3 PE=1 SV=1	1	5	5	25.2	25.2	29.506	254	0	30.848	By MS/MS	By MS/MS	By MS/MS	By MS/MS	By MS/MS	By MS/MS	109220000	184490000	139730000	135180000	213170000	195320000
P61327;Q9CQL1	P61327;Q9CQL1	Protein mago nashi homolog;Protein mago nashi homolog 2	Magoh;Magohb	sp|P61327|MGN_MOUSE Protein mago nashi homolog OS=Mus musculus OX=10090 GN=Magoh PE=2 SV=1;sp|Q9CQL1|MGN2_MOUSE Protein mago nashi homolog 2 OS=Mus musculus OX=10090 GN=Magohb PE=2 SV=1	2	5	5	36.3	36.3	17.163	146	0	26.413	By MS/MS	By MS/MS	By MS/MS	By MS/MS	By MS/MS	By MS/MS	118520000	122130000	78499000	136330000	118410000	73179000
P61358	P61358	60S ribosomal protein L27	Rpl27	sp|P61358|RL27_MOUSE Large ribosomal subunit protein eL27 OS=Mus musculus OX=10090 GN=Rpl27 PE=1 SV=2	1	7	7	48.5	48.5	15.798	136	0	27.153	By MS/MS	By MS/MS	By MS/MS	By MS/MS	By MS/MS	By MS/MS	2502200000	2561000000	2.0433e+09	2330400000	2771000000	2.083e+09
P61458	P61458	Pterin-4-alpha-carbinolamine dehydratase	Pcbd1	sp|P61458|PHS_MOUSE Pterin-4-alpha-carbinolamine dehydratase OS=Mus musculus OX=10090 GN=Pcbd1 PE=1 SV=2	1	7	7	57.7	57.7	11.985	104	0	124.36	By MS/MS	By MS/MS	By MS/MS	By MS/MS	By MS/MS	By MS/MS	4302100000	4415600000	3.7896e+09	3.3066e+09	3.8415e+09	2434500000
P61514	P61514	60S ribosomal protein L37a	Rpl37a	sp|P61514|RL37A_MOUSE Large ribosomal subunit protein eL43 OS=Mus musculus OX=10090 GN=Rpl37a PE=1 SV=2	1	2	2	29.3	29.3	10.275	92	0	71.699	By MS/MS	By MS/MS	By MS/MS	By MS/MS	By MS/MS	By MS/MS	220770000	433760000	422610000	184990000	229210000	94400000
P61620	P61620	Protein transport protein Sec61 subunit alpha isoform 1	Sec61a1	sp|P61620|S61A1_MOUSE Protein transport protein Sec61 subunit alpha isoform 1 OS=Mus musculus OX=10090 GN=Sec61a1 PE=1 SV=2	1	12	7	26.9	20.8	52.264	476	0	83.043	By MS/MS	By MS/MS	By MS/MS	By MS/MS	By MS/MS	By MS/MS	888780000	842770000	1.0327e+09	980420000	1110400000	807230000
P61750	P61750	ADP-ribosylation factor 4	Arf4	sp|P61750|ARF4_MOUSE ADP-ribosylation factor 4 OS=Mus musculus OX=10090 GN=Arf4 PE=1 SV=2	1	9	3	55.6	17.8	20.396	180	0	25.902	By MS/MS	By MS/MS	By MS/MS	By MS/MS	By MS/MS	By MS/MS	300110000	51136000	227600000	605830000	611280000	475240000
P61759	P61759	Prefoldin subunit 3	Vbp1	sp|P61759|PFD3_MOUSE Prefoldin subunit 3 OS=Mus musculus OX=10090 GN=Vbp1 PE=1 SV=2	1	6	6	38.8	38.8	22.435	196	0	27.441	By MS/MS	By MS/MS	By MS/MS	By MS/MS	By MS/MS	By MS/MS	63344000	29138000	22070000	68358000	103450000	33318000
P61804	P61804	Dolichyl-diphosphooligosaccharide--protein glycosyltransferase subunit DAD1	Dad1	sp|P61804|DAD1_MOUSE Dolichyl-diphosphooligosaccharide--protein glycosyltransferase subunit DAD1 OS=Mus musculus OX=10090 GN=Dad1 PE=1 SV=3	1	3	3	28.3	28.3	12.497	113	0	20.261	By MS/MS	By MS/MS	By MS/MS	By MS/MS	By MS/MS	By MS/MS	364100000	378910000	346860000	335890000	391300000	263640000
P61922	P61922	4-aminobutyrate aminotransferase, mitochondrial	Abat	sp|P61922|GABT_MOUSE 4-aminobutyrate aminotransferase, mitochondrial OS=Mus musculus OX=10090 GN=Abat PE=1 SV=1	1	33	33	78	78	56.451	500	0	323.31	By MS/MS	By MS/MS	By MS/MS	By MS/MS	By MS/MS	By MS/MS	6.1244e+09	7.1886e+09	5740100000	3.4809e+09	5055900000	3.0378e+09
P61924	P61924	Coatomer subunit zeta-1	Copz1	sp|P61924|COPZ1_MOUSE Coatomer subunit zeta-1 OS=Mus musculus OX=10090 GN=Copz1 PE=1 SV=1	1	5	5	28.8	28.8	20.198	177	0	36.914	By MS/MS	By MS/MS	By MS/MS	By MS/MS	By MS/MS	By MS/MS	430040000	432550000	511240000	623880000	330260000	436250000
P61957	P61957	Small ubiquitin-related modifier 2	Sumo2	sp|P61957|SUMO2_MOUSE Small ubiquitin-related modifier 2 OS=Mus musculus OX=10090 GN=Sumo2 PE=1 SV=1	1	4	3	33.7	21.1	10.871	95	0	42.415	By MS/MS	By MS/MS	By MS/MS	By MS/MS	By MS/MS	By MS/MS	204560000	191160000	191690000	253010000	277380000	299190000
P61961	P61961	Ubiquitin-fold modifier 1	Ufm1	sp|P61961|UFM1_MOUSE Ubiquitin-fold modifier 1 OS=Mus musculus OX=10090 GN=Ufm1 PE=1 SV=1	1	3	3	68.2	68.2	9.1175	85	0	60.444	By MS/MS	By MS/MS	By MS/MS	By MS/MS	By MS/MS	By MS/MS	261920000	356280000	301240000	204290000	295100000	141840000
P61965	P61965	WD repeat-containing protein 5	Wdr5	sp|P61965|WDR5_MOUSE WD repeat-containing protein 5 OS=Mus musculus OX=10090 GN=Wdr5 PE=1 SV=1	1	5	5	23.4	23.4	36.588	334	0	9.7301	By MS/MS	By MS/MS	By MS/MS	By MS/MS	By MS/MS	By MS/MS	84019000	90360000	76357000	109430000	82544000	36730000
P61967	P61967	AP-1 complex subunit sigma-1A	Ap1s1	sp|P61967|AP1S1_MOUSE AP-1 complex subunit sigma-1A OS=Mus musculus OX=10090 GN=Ap1s1 PE=1 SV=1	1	2	2	10.8	10.8	18.733	158	0.0045444	2.2914	By MS/MS	By MS/MS	By MS/MS	By MS/MS	By MS/MS	By MS/MS	24708000	22013000	29068000	37197000	31440000	23747000
P61971	P61971	Nuclear transport factor 2	Nutf2	sp|P61971|NTF2_MOUSE Nuclear transport factor 2 OS=Mus musculus OX=10090 GN=Nutf2 PE=1 SV=1	1	4	4	44.1	44.1	14.478	127	0	12.142	By MS/MS	By MS/MS	By MS/MS	By MS/MS	By MS/MS	By MS/MS	77901000	38511000	65970000	162410000	143730000	100460000
P61979	P61979	Heterogeneous nuclear ribonucleoprotein K	Hnrnpk	sp|P61979|HNRPK_MOUSE Heterogeneous nuclear ribonucleoprotein K OS=Mus musculus OX=10090 GN=Hnrnpk PE=1 SV=1	1	30	30	65	65	50.976	463	0	290.28	By MS/MS	By MS/MS	By MS/MS	By MS/MS	By MS/MS	By MS/MS	4638700000	4.1013e+09	4.2443e+09	4694800000	4768100000	4527300000
P61982	P61982	14-3-3 protein gamma;14-3-3 protein gamma, N-terminally processed	Ywhag	sp|P61982|1433G_MOUSE 14-3-3 protein gamma OS=Mus musculus OX=10090 GN=Ywhag PE=1 SV=2	1	15	10	54.3	47.8	28.302	247	0	252.64	By MS/MS	By MS/MS	By MS/MS	By MS/MS	By MS/MS	By MS/MS	1.8411e+09	1.6106e+09	1.6601e+09	1236000000	1.4725e+09	1129300000
P62071	P62071	Ras-related protein R-Ras2	Rras2	sp|P62071|RRAS2_MOUSE Ras-related protein R-Ras2 OS=Mus musculus OX=10090 GN=Rras2 PE=1 SV=1	1	5	2	27.5	11.8	23.399	204	0	8.0136	By matching	By MS/MS	By MS/MS	By MS/MS	By MS/MS	By MS/MS	14849000	17059000	24862000	50168000	51656000	32845000
P62073	P62073	Mitochondrial import inner membrane translocase subunit Tim10	Timm10	sp|P62073|TIM10_MOUSE Mitochondrial import inner membrane translocase subunit Tim10 OS=Mus musculus OX=10090 GN=Timm10 PE=1 SV=1	1	4	4	40	40	10.333	90	0	51.476	By MS/MS	By MS/MS	By MS/MS	By MS/MS	By MS/MS	By MS/MS	149330000	156550000	81301000	45977000	107280000	72648000
P62075	P62075	Mitochondrial import inner membrane translocase subunit Tim13	Timm13	sp|P62075|TIM13_MOUSE Mitochondrial import inner membrane translocase subunit Tim13 OS=Mus musculus OX=10090 GN=Timm13 PE=1 SV=1	1	5	5	63.2	63.2	10.458	95	0	14.43	By MS/MS	By MS/MS	By MS/MS	By MS/MS	By MS/MS	By MS/MS	104190000	23545000	216880000	139510000	157310000	104640000
P62077	P62077	Mitochondrial import inner membrane translocase subunit Tim8 B	Timm8b	sp|P62077|TIM8B_MOUSE Mitochondrial import inner membrane translocase subunit Tim8 B OS=Mus musculus OX=10090 GN=Timm8b PE=1 SV=1	1	3	3	34.9	34.9	9.2864	83	0.00055897	4.75	By MS/MS	By MS/MS	By MS/MS	By MS/MS	By MS/MS	By MS/MS	47393000	54792000	41790000	54596000	56176000	17656000
P62082	P62082	40S ribosomal protein S7	Rps7	sp|P62082|RS7_MOUSE Small ribosomal subunit protein eS7 OS=Mus musculus OX=10090 GN=Rps7 PE=1 SV=1	1	13	13	62.4	62.4	22.127	194	0	204.23	By MS/MS	By MS/MS	By MS/MS	By MS/MS	By MS/MS	By MS/MS	2555600000	2490500000	2.9694e+09	3.2255e+09	2580400000	2683400000
P62137	P62137	Serine/threonine-protein phosphatase PP1-alpha catalytic subunit	Ppp1ca	sp|P62137|PP1A_MOUSE Serine/threonine-protein phosphatase PP1-alpha catalytic subunit OS=Mus musculus OX=10090 GN=Ppp1ca PE=1 SV=1	1	14	5	43.6	17.9	37.54	330	0	69.945	By MS/MS	By MS/MS	By MS/MS	By MS/MS	By MS/MS	By MS/MS	578790000	505630000	497060000	734010000	644310000	566700000
P62141	P62141	Serine/threonine-protein phosphatase PP1-beta catalytic subunit	Ppp1cb	sp|P62141|PP1B_MOUSE Serine/threonine-protein phosphatase PP1-beta catalytic subunit OS=Mus musculus OX=10090 GN=Ppp1cb PE=1 SV=3	1	13	5	44.6	20.2	37.186	327	0	23.338	By MS/MS	By MS/MS	By MS/MS	By MS/MS	By MS/MS	By MS/MS	180320000	160890000	194200000	290540000	170720000	142000000
P62192	P62192	26S protease regulatory subunit 4	Psmc1	sp|P62192|PRS4_MOUSE 26S proteasome regulatory subunit 4 OS=Mus musculus OX=10090 GN=Psmc1 PE=1 SV=1	1	19	18	50.5	48.9	49.184	440	0	131.24	By MS/MS	By MS/MS	By MS/MS	By MS/MS	By MS/MS	By MS/MS	1223400000	1136000000	1079700000	1261900000	1155100000	1.0678e+09
P62196	P62196	26S protease regulatory subunit 8	Psmc5	sp|P62196|PRS8_MOUSE 26S proteasome regulatory subunit 8 OS=Mus musculus OX=10090 GN=Psmc5 PE=1 SV=1	1	26	25	71.2	69.5	45.626	406	0	256.47	By MS/MS	By MS/MS	By MS/MS	By MS/MS	By MS/MS	By MS/MS	1.5144e+09	1.709e+09	1.4665e+09	1.5794e+09	1.6747e+09	1.515e+09
P62242	P62242	40S ribosomal protein S8	Rps8	sp|P62242|RS8_MOUSE Small ribosomal subunit protein eS8 OS=Mus musculus OX=10090 GN=Rps8 PE=1 SV=2	1	12	12	46.2	46.2	24.205	208	0	122.9	By MS/MS	By MS/MS	By MS/MS	By MS/MS	By MS/MS	By MS/MS	3.5085e+09	3.5822e+09	3.0691e+09	3.3817e+09	3.8873e+09	2341900000
P62245	P62245	40S ribosomal protein S15a	Rps15a	sp|P62245|RS15A_MOUSE Small ribosomal subunit protein uS8 OS=Mus musculus OX=10090 GN=Rps15a PE=1 SV=2	1	13	13	74.6	74.6	14.839	130	0	113.56	By MS/MS	By MS/MS	By MS/MS	By MS/MS	By MS/MS	By MS/MS	1.903e+09	2483100000	2.0289e+09	2225200000	2519900000	1282700000
P62257	P62257	Ubiquitin-conjugating enzyme E2 H	Ube2h	sp|P62257|UBE2H_MOUSE Ubiquitin-conjugating enzyme E2 H OS=Mus musculus OX=10090 GN=Ube2h PE=1 SV=1	1	3	3	21.9	21.9	20.655	183	0	14.374	By MS/MS	By MS/MS	By MS/MS	By MS/MS	By MS/MS	By MS/MS	96037000	44023000	47009000	86062000	106130000	74932000
P62259	P62259	14-3-3 protein epsilon	Ywhae	sp|P62259|1433E_MOUSE 14-3-3 protein epsilon OS=Mus musculus OX=10090 GN=Ywhae PE=1 SV=1	1	20	18	67.1	63.1	29.174	255	0	232.59	By MS/MS	By MS/MS	By MS/MS	By MS/MS	By MS/MS	By MS/MS	4.0076e+09	3.9677e+09	3.3517e+09	4459000000	4398500000	3.3425e+09
P62264	P62264	40S ribosomal protein S14	Rps14	sp|P62264|RS14_MOUSE Small ribosomal subunit protein uS11 OS=Mus musculus OX=10090 GN=Rps14 PE=1 SV=3	1	11	11	70.2	70.2	16.273	151	0	74.111	By MS/MS	By MS/MS	By MS/MS	By MS/MS	By MS/MS	By MS/MS	2.9948e+09	2.9885e+09	2668700000	2791000000	2888000000	2270400000
P62267	P62267	40S ribosomal protein S23	Rps23	sp|P62267|RS23_MOUSE Small ribosomal subunit protein uS12 OS=Mus musculus OX=10090 GN=Rps23 PE=1 SV=3	1	5	5	43.4	43.4	15.807	143	0	50.392	By MS/MS	By MS/MS	By MS/MS	By MS/MS	By MS/MS	By MS/MS	692880000	628220000	621630000	566260000	586800000	414050000
P62270	P62270	40S ribosomal protein S18	Rps18	sp|P62270|RS18_MOUSE Small ribosomal subunit protein uS13 OS=Mus musculus OX=10090 GN=Rps18 PE=1 SV=3	1	11	11	54.6	54.6	17.718	152	0	72.019	By MS/MS	By MS/MS	By MS/MS	By MS/MS	By MS/MS	By MS/MS	3.5933e+09	3.7632e+09	3.432e+09	4452100000	4.2946e+09	2778800000
P62274	P62274	40S ribosomal protein S29	Rps29	sp|P62274|RS29_MOUSE Small ribosomal subunit protein uS14 OS=Mus musculus OX=10090 GN=Rps29 PE=1 SV=2	1	2	2	33.9	33.9	6.6767	56	0	29.007	By MS/MS	By MS/MS	By MS/MS	By MS/MS	By MS/MS	By MS/MS	762700000	588680000	544920000	461010000	367600000	500520000
P62281	P62281	40S ribosomal protein S11	Rps11	sp|P62281|RS11_MOUSE Small ribosomal subunit protein uS17 OS=Mus musculus OX=10090 GN=Rps11 PE=1 SV=3	1	16	16	59.5	59.5	18.431	158	0	47.872	By MS/MS	By MS/MS	By MS/MS	By MS/MS	By MS/MS	By MS/MS	2.9651e+09	2780600000	2633000000	2721200000	2848100000	1.7093e+09
P62301	P62301	40S ribosomal protein S13	Rps13	sp|P62301|RS13_MOUSE Small ribosomal subunit protein uS15 OS=Mus musculus OX=10090 GN=Rps13 PE=1 SV=2	1	12	12	57.6	57.6	17.222	151	0	85.332	By MS/MS	By MS/MS	By MS/MS	By MS/MS	By MS/MS	By MS/MS	3.3049e+09	3.1278e+09	3.1328e+09	3.1885e+09	2546700000	2341800000
P62305	P62305	Small nuclear ribonucleoprotein E	Snrpe	sp|P62305|RUXE_MOUSE Small nuclear ribonucleoprotein E OS=Mus musculus OX=10090 GN=Snrpe PE=1 SV=1	1	4	4	65.2	65.2	10.803	92	0	27.501	By MS/MS	By MS/MS	By MS/MS	By MS/MS	By MS/MS	By MS/MS	144930000	168890000	130280000	217270000	203680000	165550000
P62307	P62307	Small nuclear ribonucleoprotein F	Snrpf	sp|P62307|RUXF_MOUSE Small nuclear ribonucleoprotein F OS=Mus musculus OX=10090 GN=Snrpf PE=1 SV=1	1	2	2	39.5	39.5	9.7251	86	0	48.81	By MS/MS	By MS/MS	By MS/MS	By MS/MS	By MS/MS	By MS/MS	136220000	161570000	125070000	176780000	176800000	164400000
P62309	P62309	Small nuclear ribonucleoprotein G	Snrpg	sp|P62309|RUXG_MOUSE Small nuclear ribonucleoprotein G OS=Mus musculus OX=10090 GN=Snrpg PE=1 SV=1	1	2	2	26.3	26.3	8.496	76	0.00054795	4.3655	By MS/MS	By MS/MS	By MS/MS	By MS/MS	By MS/MS	By MS/MS	165120000	158360000	119870000	160610000	47403000	156340000
P62311	P62311	U6 snRNA-associated Sm-like protein LSm3	Lsm3	sp|P62311|LSM3_MOUSE U6 snRNA-associated Sm-like protein LSm3 OS=Mus musculus OX=10090 GN=Lsm3 PE=1 SV=2	1	2	2	45.1	45.1	11.845	102	0.0012623	2.9325	By MS/MS	By MS/MS	By MS/MS	By MS/MS	By MS/MS	By MS/MS	27664000	32907000	17842000	28146000	33324000	21797000
P62313	P62313	U6 snRNA-associated Sm-like protein LSm6	Lsm6	sp|P62313|LSM6_MOUSE U6 snRNA-associated Sm-like protein LSm6 OS=Mus musculus OX=10090 GN=Lsm6 PE=1 SV=1	1	2	2	25	25	9.1275	80	0	6.2909	By MS/MS	By MS/MS	By MS/MS	By MS/MS	By MS/MS	By MS/MS	48557000	50059000	21398000	43856000	53435000	41661000
P62315	P62315	Small nuclear ribonucleoprotein Sm D1	Snrpd1	sp|P62315|SMD1_MOUSE Small nuclear ribonucleoprotein Sm D1 OS=Mus musculus OX=10090 GN=Snrpd1 PE=1 SV=1	1	3	3	37.8	37.8	13.281	119	0	18.546	By MS/MS	By MS/MS	By MS/MS	By MS/MS	By MS/MS	By MS/MS	67696000	59782000	62333000	194030000	105400000	106690000
P62317	P62317	Small nuclear ribonucleoprotein Sm D2	Snrpd2	sp|P62317|SMD2_MOUSE Small nuclear ribonucleoprotein Sm D2 OS=Mus musculus OX=10090 GN=Snrpd2 PE=1 SV=1	1	7	7	59.3	59.3	13.527	118	0	34.698	By MS/MS	By MS/MS	By MS/MS	By MS/MS	By MS/MS	By MS/MS	496280000	515040000	367440000	460500000	444200000	334290000
P62320	P62320	Small nuclear ribonucleoprotein Sm D3	Snrpd3	sp|P62320|SMD3_MOUSE Small nuclear ribonucleoprotein Sm D3 OS=Mus musculus OX=10090 GN=Snrpd3 PE=1 SV=1	1	5	5	49.2	49.2	13.916	126	0	87.773	By MS/MS	By MS/MS	By MS/MS	By MS/MS	By MS/MS	By MS/MS	325300000	289180000	248010000	303190000	430860000	236050000
P62322	P62322	U6 snRNA-associated Sm-like protein LSm5	Lsm5	sp|P62322|LSM5_MOUSE U6 snRNA-associated Sm-like protein LSm5 OS=Mus musculus OX=10090 GN=Lsm5 PE=3 SV=2	1	1	1	20.9	20.9	9.9374	91	0.008947	1.8114	By MS/MS			By MS/MS	By MS/MS	By MS/MS	0	0	0	19900000	16491000	21911000
P62331	P62331	ADP-ribosylation factor 6	Arf6	sp|P62331|ARF6_MOUSE ADP-ribosylation factor 6 OS=Mus musculus OX=10090 GN=Arf6 PE=1 SV=2	1	9	9	72.6	72.6	20.082	175	0	44.876	By MS/MS	By MS/MS	By MS/MS	By MS/MS	By MS/MS	By MS/MS	197700000	217640000	390660000	171340000	197870000	158270000
P62334	P62334	26S protease regulatory subunit 10B	Psmc6	sp|P62334|PRS10_MOUSE 26S proteasome regulatory subunit 10B OS=Mus musculus OX=10090 GN=Psmc6 PE=1 SV=1	1	24	24	70.4	70.4	44.172	389	0	184.56	By MS/MS	By MS/MS	By MS/MS	By MS/MS	By MS/MS	By MS/MS	1.6875e+09	1.5945e+09	1.507e+09	1230700000	2.0553e+09	1.4587e+09
P62342	P62342	Selenoprotein T	Selt	sp|P62342|SELT_MOUSE Thioredoxin reductase-like selenoprotein T OS=Mus musculus OX=10090 GN=Selenot PE=1 SV=2	1	2	2	11.3	11.3	22.292	195	0.0010655	3.7953	By MS/MS	By MS/MS	By MS/MS	By MS/MS	By MS/MS	By MS/MS	23923000	51819000	61666000	14308000	56741000	26779000
P62627	P62627	Dynein light chain roadblock-type 1	Dynlrb1	sp|P62627|DLRB1_MOUSE Dynein light chain roadblock-type 1 OS=Mus musculus OX=10090 GN=Dynlrb1 PE=1 SV=3	1	2	2	31.2	31.2	10.99	96	0.00080841	3.9673	By MS/MS	By matching	By MS/MS		By MS/MS	By MS/MS	0	62187000	49004000	0	64347000	43657000
P62700	P62700	Protein yippee-like 5	Ypel5	sp|P62700|YPEL5_MOUSE Protein yippee-like 5 OS=Mus musculus OX=10090 GN=Ypel5 PE=1 SV=1	1	3	3	22.3	22.3	13.841	121	0.00055509	4.6248		By MS/MS	By MS/MS	By MS/MS	By MS/MS	By MS/MS	0	7442900	16138000	14471000	28700000	21518000
P62702	P62702	40S ribosomal protein S4, X isoform	Rps4x	sp|P62702|RS4X_MOUSE Small ribosomal subunit protein eS4 OS=Mus musculus OX=10090 GN=Rps4x PE=1 SV=2	1	23	23	67.3	67.3	29.597	263	0	185.54	By MS/MS	By MS/MS	By MS/MS	By MS/MS	By MS/MS	By MS/MS	5802800000	4368300000	4.0794e+09	5475700000	4834700000	4335400000
P62715	P62715	Serine/threonine-protein phosphatase 2A catalytic subunit beta isoform	Ppp2cb	sp|P62715|PP2AB_MOUSE Serine/threonine-protein phosphatase 2A catalytic subunit beta isoform OS=Mus musculus OX=10090 GN=Ppp2cb PE=1 SV=1	1	9	2	42.1	6.8	35.575	309	0	111.62	By MS/MS	By MS/MS	By MS/MS	By MS/MS	By MS/MS	By MS/MS	380310000	246000000	394540000	610180000	501520000	691000000
P62717	P62717	60S ribosomal protein L18a	Rpl18a	sp|P62717|RL18A_MOUSE Large ribosomal subunit protein eL20 OS=Mus musculus OX=10090 GN=Rpl18a PE=1 SV=1	1	7	7	28.4	28.4	20.732	176	0	18.26	By MS/MS	By MS/MS	By MS/MS	By MS/MS	By MS/MS	By MS/MS	296660000	300190000	327370000	340650000	419940000	307020000
P62737;P63268	P62737;P63268	Actin, aortic smooth muscle;Actin, gamma-enteric smooth muscle	Acta2;Actg2	sp|P62737|ACTA_MOUSE Actin, aortic smooth muscle OS=Mus musculus OX=10090 GN=Acta2 PE=1 SV=1;sp|P63268|ACTH_MOUSE Actin, gamma-enteric smooth muscle OS=Mus musculus OX=10090 GN=Actg2 PE=1 SV=1	2	27	1	72.9	2.9	42.009	377	0.00055218	4.5263	By MS/MS	By MS/MS	By MS/MS	By MS/MS	By MS/MS	By MS/MS	48988000	0	29474000	234120000	74250000	101590000
P62743	P62743	AP-2 complex subunit sigma	Ap2s1	sp|P62743|AP2S1_MOUSE AP-2 complex subunit sigma OS=Mus musculus OX=10090 GN=Ap2s1 PE=1 SV=1	1	3	3	19.7	19.7	17.018	142	0	6.4251	By MS/MS	By MS/MS	By MS/MS	By MS/MS	By MS/MS	By MS/MS	80940000	108530000	78468000	109220000	120310000	66183000
P62748	P62748	Hippocalcin-like protein 1	Hpcal1	sp|P62748|HPCL1_MOUSE Hippocalcin-like protein 1 OS=Mus musculus OX=10090 GN=Hpcal1 PE=1 SV=2	1	3	1	25.4	13	22.338	193	0.00057176	5.2211	By matching	By matching	By MS/MS	By MS/MS	By MS/MS	By MS/MS	0	0	20604000	31527000	31632000	7418400
P62751	P62751	60S ribosomal protein L23a	Rpl23a	sp|P62751|RL23A_MOUSE Large ribosomal subunit protein uL23 OS=Mus musculus OX=10090 GN=Rpl23a PE=1 SV=1	1	12	12	51.9	51.9	17.695	156	0	104.91	By MS/MS	By MS/MS	By MS/MS	By MS/MS	By MS/MS	By MS/MS	2.9398e+09	3.0824e+09	3.004e+09	3.0088e+09	2676100000	2266400000
P62754	P62754	40S ribosomal protein S6	Rps6	sp|P62754|RS6_MOUSE Small ribosomal subunit protein eS6 OS=Mus musculus OX=10090 GN=Rps6 PE=1 SV=1	1	15	15	41.4	41.4	28.68	249	0	109.73	By MS/MS	By MS/MS	By MS/MS	By MS/MS	By MS/MS	By MS/MS	1.9268e+09	2557600000	2350200000	2363800000	2620600000	1.7653e+09
P62774	P62774	Myotrophin	Mtpn	sp|P62774|MTPN_MOUSE Myotrophin OS=Mus musculus OX=10090 GN=Mtpn PE=1 SV=2	1	8	8	80.5	80.5	12.861	118	0	158.68	By MS/MS	By MS/MS	By MS/MS	By MS/MS	By MS/MS	By MS/MS	588960000	724350000	622450000	454640000	1.0032e+09	903210000
P62806	P62806	Histone H4	Hist1h4a	sp|P62806|H4_MOUSE Histone H4 OS=Mus musculus OX=10090 GN=H4c1 PE=1 SV=2	1	16	16	68.9	68.9	11.367	103	0	138.61	By MS/MS	By MS/MS	By MS/MS	By MS/MS	By MS/MS	By MS/MS	27270000000	24904000000	19098000000	33787000000	37068000000	28754000000
P62814;Q91YH6	P62814	V-type proton ATPase subunit B, brain isoform	Atp6v1b2	sp|P62814|VATB2_MOUSE V-type proton ATPase subunit B, brain isoform OS=Mus musculus OX=10090 GN=Atp6v1b2 PE=1 SV=1	2	25	25	66.7	66.7	56.55	511	0	125.66	By MS/MS	By MS/MS	By MS/MS	By MS/MS	By MS/MS	By MS/MS	625970000	574860000	603870000	816630000	785970000	956490000
P62821	P62821	Ras-related protein Rab-1A	Rab1A	sp|P62821|RAB1A_MOUSE Ras-related protein Rab-1A OS=Mus musculus OX=10090 GN=Rab1A PE=1 SV=3	1	12	8	65.4	48.3	22.677	205	0	255.61	By MS/MS	By MS/MS	By MS/MS	By MS/MS	By MS/MS	By MS/MS	1.9422e+09	1.7875e+09	1.7922e+09	1.5849e+09	2.0603e+09	1243300000
P62827;Q61820	P62827;Q61820	GTP-binding nuclear protein Ran;GTP-binding nuclear protein Ran, testis-specific isoform	Ran;Rasl2-9	sp|P62827|RAN_MOUSE GTP-binding nuclear protein Ran OS=Mus musculus OX=10090 GN=Ran PE=1 SV=3;sp|Q61820|RANT_MOUSE GTP-binding nuclear protein Ran, testis-specific isoform OS=Mus musculus OX=10090 GN=Rasl2-9 PE=2 SV=1	2	12	12	47.7	47.7	24.423	216	0	110.92	By MS/MS	By MS/MS	By MS/MS	By MS/MS	By MS/MS	By MS/MS	2329300000	2188300000	1.7555e+09	2429800000	2611000000	2299700000
P62830	P62830	60S ribosomal protein L23	Rpl23	sp|P62830|RL23_MOUSE Large ribosomal subunit protein uL14 OS=Mus musculus OX=10090 GN=Rpl23 PE=1 SV=1	1	8	8	53.6	53.6	14.865	140	0	42.802	By MS/MS	By MS/MS	By MS/MS	By MS/MS	By MS/MS	By MS/MS	1150000000	1368400000	1335700000	1170600000	1.5093e+09	1.0198e+09
P62843	P62843	40S ribosomal protein S15	Rps15	sp|P62843|RS15_MOUSE Small ribosomal subunit protein uS19 OS=Mus musculus OX=10090 GN=Rps15 PE=1 SV=2	1	5	5	45.5	45.5	17.04	145	0	86.222	By MS/MS	By MS/MS	By MS/MS	By MS/MS	By MS/MS	By MS/MS	1388800000	1.4927e+09	989910000	1.6074e+09	1229700000	587930000
P62849	P62849	40S ribosomal protein S24	Rps24	sp|P62849|RS24_MOUSE Small ribosomal subunit protein eS24 OS=Mus musculus OX=10090 GN=Rps24 PE=1 SV=1	1	5	5	35.3	35.3	15.423	133	0	49.256	By MS/MS	By MS/MS	By MS/MS	By MS/MS	By MS/MS	By MS/MS	1408500000	1171100000	1143100000	1218000000	1109700000	785830000
P62852	P62852	40S ribosomal protein S25	Rps25	sp|P62852|RS25_MOUSE Small ribosomal subunit protein eS25 OS=Mus musculus OX=10090 GN=Rps25 PE=1 SV=1	1	10	10	51.2	51.2	13.742	125	0	28.879	By MS/MS	By MS/MS	By MS/MS	By MS/MS	By MS/MS	By MS/MS	1.8417e+09	2215700000	1.6321e+09	1.7915e+09	1.7217e+09	1.6023e+09
P62855	P62855	40S ribosomal protein S26	Rps26	sp|P62855|RS26_MOUSE Small ribosomal subunit protein eS26 OS=Mus musculus OX=10090 GN=Rps26 PE=1 SV=3	1	1	1	13	13	13.015	115	0.0012732	3.0784	By MS/MS	By MS/MS	By MS/MS	By MS/MS	By MS/MS	By MS/MS	1.0594e+09	1296700000	1446900000	1358600000	1.5503e+09	1.0286e+09
P62858	P62858	40S ribosomal protein S28	Rps28	sp|P62858|RS28_MOUSE Small ribosomal subunit protein eS28 OS=Mus musculus OX=10090 GN=Rps28 PE=1 SV=1	1	7	7	56.5	56.5	7.8409	69	0	30.561	By MS/MS	By MS/MS	By MS/MS	By MS/MS	By MS/MS	By MS/MS	986010000	836530000	930720000	1151800000	1.0481e+09	675370000
P62862	P62862	40S ribosomal protein S30	Fau	sp|P62862|RS30_MOUSE Ubiquitin-like FUBI-ribosomal protein eS30 fusion protein OS=Mus musculus OX=10090 GN=Fau PE=1 SV=2	1	2	2	8.3	8.3	14.416	133	0.00056657	5.0276	By MS/MS	By MS/MS	By MS/MS	By MS/MS	By MS/MS	By MS/MS	283670000	362610000	251360000	284970000	301530000	224680000
P62869	P62869	Transcription elongation factor B polypeptide 2	Tceb2	sp|P62869|ELOB_MOUSE Elongin-B OS=Mus musculus OX=10090 GN=Elob PE=1 SV=1	1	11	11	91.5	91.5	13.17	118	0	159.84	By MS/MS	By MS/MS	By MS/MS	By MS/MS	By MS/MS	By MS/MS	544390000	374160000	224750000	438420000	299340000	281650000
P62874;Q61011	P62874	Guanine nucleotide-binding protein G(I)/G(S)/G(T) subunit beta-1	Gnb1	sp|P62874|GBB1_MOUSE Guanine nucleotide-binding protein G(I)/G(S)/G(T) subunit beta-1 OS=Mus musculus OX=10090 GN=Gnb1 PE=1 SV=3	2	9	4	40.6	22.4	37.377	340	0	27.206	By MS/MS	By MS/MS	By MS/MS	By MS/MS	By MS/MS	By MS/MS	72040000	20774000	68590000	157700000	169150000	161570000
P62878	P62878	E3 ubiquitin-protein ligase RBX1;E3 ubiquitin-protein ligase RBX1, N-terminally processed	Rbx1	sp|P62878|RBX1_MOUSE E3 ubiquitin-protein ligase RBX1 OS=Mus musculus OX=10090 GN=Rbx1 PE=1 SV=1	1	1	1	16.7	16.7	12.274	108	0	29.817	By MS/MS	By MS/MS	By MS/MS	By MS/MS	By MS/MS	By MS/MS	0	91890000	87751000	113150000	108750000	80762000
P62880;P29387	P62880	Guanine nucleotide-binding protein G(I)/G(S)/G(T) subunit beta-2	Gnb2	sp|P62880|GBB2_MOUSE Guanine nucleotide-binding protein G(I)/G(S)/G(T) subunit beta-2 OS=Mus musculus OX=10090 GN=Gnb2 PE=1 SV=3	2	13	8	51.2	32.9	37.331	340	0	102.25	By MS/MS	By MS/MS	By MS/MS	By MS/MS	By MS/MS	By MS/MS	594080000	639380000	428660000	832250000	867640000	684560000
P62889	P62889	60S ribosomal protein L30	Rpl30	sp|P62889|RL30_MOUSE Large ribosomal subunit protein eL30 OS=Mus musculus OX=10090 GN=Rpl30 PE=1 SV=2	1	8	8	67	67	12.784	115	0	140.36	By MS/MS	By MS/MS	By MS/MS	By MS/MS	By MS/MS	By MS/MS	1121900000	894520000	1.5827e+09	946000000	1.7618e+09	842060000
P62892	P62892	60S ribosomal protein L39	Rpl39	sp|P62892|RL39_MOUSE Large ribosomal subunit protein eL39 OS=Mus musculus OX=10090 GN=Rpl39 PE=1 SV=2	1	2	2	23.5	23.5	6.4066	51	0	12.897	By MS/MS	By MS/MS	By MS/MS	By MS/MS	By MS/MS	By MS/MS	513390000	531700000	353150000	593710000	607350000	395020000
P62897;CON__P62894;P00015	P62897	Cytochrome c, somatic	Cycs	sp|P62897|CYC_MOUSE Cytochrome c, somatic OS=Mus musculus OX=10090 GN=Cycs PE=1 SV=2	3	9	9	58.1	58.1	11.605	105	0	162.85	By MS/MS	By MS/MS	By MS/MS	By MS/MS	By MS/MS	By MS/MS	4597500000	4740200000	3.1949e+09	3.5649e+09	3.9709e+09	2386600000
P62900	P62900	60S ribosomal protein L31	Rpl31	sp|P62900|RL31_MOUSE Large ribosomal subunit protein eL31 OS=Mus musculus OX=10090 GN=Rpl31 PE=1 SV=1	1	6	6	49.6	49.6	14.463	125	0	40.081	By MS/MS	By MS/MS	By MS/MS	By MS/MS	By MS/MS	By MS/MS	1169600000	1.6021e+09	1085800000	2.0048e+09	1.4878e+09	1.5298e+09
P62908	P62908	40S ribosomal protein S3	Rps3	sp|P62908|RS3_MOUSE Small ribosomal subunit protein uS3 OS=Mus musculus OX=10090 GN=Rps3 PE=1 SV=1	1	23	23	83.1	83.1	26.674	243	0	148.51	By MS/MS	By MS/MS	By MS/MS	By MS/MS	By MS/MS	By MS/MS	8.1419e+09	8.4133e+09	7.6843e+09	8595600000	9205900000	6.4285e+09
P62911	P62911	60S ribosomal protein L32	Rpl32	sp|P62911|RL32_MOUSE Large ribosomal subunit protein eL32 OS=Mus musculus OX=10090 GN=Rpl32 PE=1 SV=2	1	10	8	50.4	41.5	15.86	135	0	46.11	By MS/MS	By MS/MS	By MS/MS	By MS/MS	By MS/MS	By MS/MS	2233500000	2304500000	2.9323e+09	1.7993e+09	1.9385e+09	1.0158e+09
P62915	P62915	Transcription initiation factor IIB	Gtf2b	sp|P62915|TF2B_MOUSE Transcription initiation factor IIB OS=Mus musculus OX=10090 GN=Gtf2b PE=1 SV=1	1	1	1	6.6	6.6	34.819	316	0	6.1145		By MS/MS	By MS/MS	By matching	By MS/MS	By MS/MS	0	17693000	19865000	29973000	40906000	18014000
P62918	P62918	60S ribosomal protein L8	Rpl8	sp|P62918|RL8_MOUSE Large ribosomal subunit protein uL2 OS=Mus musculus OX=10090 GN=Rpl8 PE=1 SV=2	1	15	15	48.6	48.6	28.024	257	0	150.46	By MS/MS	By MS/MS	By MS/MS	By MS/MS	By MS/MS	By MS/MS	3.381e+09	3.3477e+09	2.9444e+09	3.93e+09	3.6793e+09	2498700000
P62960	P62960	Nuclease-sensitive element-binding protein 1	Ybx1	sp|P62960|YBOX1_MOUSE Y-box-binding protein 1 OS=Mus musculus OX=10090 GN=Ybx1 PE=1 SV=3	1	18	14	73.9	66.5	35.73	322	0	323.31	By MS/MS	By MS/MS	By MS/MS	By MS/MS	By MS/MS	By MS/MS	2561300000	2781300000	2557500000	3.2093e+09	3.5095e+09	2610800000
P62962	P62962	Profilin-1	Pfn1	sp|P62962|PROF1_MOUSE Profilin-1 OS=Mus musculus OX=10090 GN=Pfn1 PE=1 SV=2	1	14	8	91.4	69.3	14.957	140	0	177.66	By MS/MS	By MS/MS	By MS/MS	By MS/MS	By MS/MS	By MS/MS	6.8493e+09	5613200000	6.7408e+09	7.7226e+09	7.6378e+09	7.8243e+09
P62983;P62984;P0CG49;P0CG50	P62983;P62984;P0CG49;P0CG50	Ubiquitin-40S ribosomal protein S27a;Ubiquitin;40S ribosomal protein S27a;Ubiquitin-60S ribosomal protein L40;Ubiquitin;60S ribosomal protein L40;Polyubiquitin-B;Ubiquitin;Polyubiquitin-C;Ubiquitin;Ubiquitin-related 1;Ubiquitin-related 2	Rps27a;Uba52;Ubb;Ubc	sp|P62983|RS27A_MOUSE Ubiquitin-ribosomal protein eS31 fusion protein OS=Mus musculus OX=10090 GN=Rps27a PE=1 SV=2;sp|P62984|RL40_MOUSE Ubiquitin-ribosomal protein eL40 fusion protein OS=Mus musculus OX=10090 GN=Uba52 PE=1 SV=2;sp|P0CG49|UBB_MOUSE Polyubiq	4	15	15	73.7	73.7	17.951	156	0	283.25	By MS/MS	By MS/MS	By MS/MS	By MS/MS	By MS/MS	By MS/MS	7.3987e+09	6.8298e+09	6.009e+09	15114000000	12788000000	12458000000
P62996	P62996	Transformer-2 protein homolog beta	Tra2b	sp|P62996|TRA2B_MOUSE Transformer-2 protein homolog beta OS=Mus musculus OX=10090 GN=Tra2b PE=1 SV=1	1	5	4	23.3	19.8	33.665	288	0	14.09	By MS/MS	By MS/MS	By MS/MS	By MS/MS	By MS/MS	By MS/MS	151960000	156850000	125130000	175650000	136360000	169400000
P63001;P60764	P63001;P60764	Ras-related C3 botulinum toxin substrate 1;Ras-related C3 botulinum toxin substrate 3	Rac1;Rac3	sp|P63001|RAC1_MOUSE Ras-related C3 botulinum toxin substrate 1 OS=Mus musculus OX=10090 GN=Rac1 PE=1 SV=1;sp|P60764|RAC3_MOUSE Ras-related C3 botulinum toxin substrate 3 OS=Mus musculus OX=10090 GN=Rac3 PE=1 SV=1	2	9	5	45.3	24	21.45	192	0	31.35	By MS/MS	By MS/MS	By MS/MS	By MS/MS	By MS/MS	By MS/MS	1.7972e+09	491130000	1304500000	1184000000	1269200000	1410100000
P63005	P63005	Platelet-activating factor acetylhydrolase IB subunit alpha	Pafah1b1	sp|P63005|LIS1_MOUSE Platelet-activating factor acetylhydrolase IB subunit beta OS=Mus musculus OX=10090 GN=Pafah1b1 PE=1 SV=2	1	6	6	20.2	20.2	46.67	410	0	54.2	By MS/MS	By MS/MS	By MS/MS	By MS/MS	By MS/MS	By MS/MS	109120000	114030000	91787000	41048000	139500000	100380000
P63017	P63017	Heat shock cognate 71 kDa protein	Hspa8	sp|P63017|HSP7C_MOUSE Heat shock cognate 71 kDa protein OS=Mus musculus OX=10090 GN=Hspa8 PE=1 SV=1	1	45	32	69	53.7	70.87	646	0	323.31	By MS/MS	By MS/MS	By MS/MS	By MS/MS	By MS/MS	By MS/MS	49038000000	50629000000	50324000000	50048000000	66233000000	39066000000
P63024	P63024	Vesicle-associated membrane protein 3	Vamp3	sp|P63024|VAMP3_MOUSE Vesicle-associated membrane protein 3 OS=Mus musculus OX=10090 GN=Vamp3 PE=1 SV=1	1	2	2	16.5	16.5	11.48	103	0.00053981	4.0083	By MS/MS	By MS/MS	By matching	By MS/MS	By MS/MS		15393000	16485000	10795000	20761000	13753000	0
P63028	P63028	Translationally-controlled tumor protein	Tpt1	sp|P63028|TCTP_MOUSE Translationally-controlled tumor protein OS=Mus musculus OX=10090 GN=Tpt1 PE=1 SV=1	1	7	7	34.3	34.3	19.462	172	0	69.411	By MS/MS	By MS/MS	By MS/MS	By MS/MS	By MS/MS	By MS/MS	935240000	726720000	1135900000	2.9911e+09	2858700000	2779200000
P63030	P63030	Mitochondrial pyruvate carrier 1	Mpc1	sp|P63030|MPC1_MOUSE Mitochondrial pyruvate carrier 1 OS=Mus musculus OX=10090 GN=Mpc1 PE=1 SV=1	1	7	7	75.2	75.2	12.454	109	0	38.316	By MS/MS	By MS/MS	By MS/MS	By MS/MS	By MS/MS	By MS/MS	615280000	864120000	750010000	559910000	1099800000	250570000
P63037	P63037	DnaJ homolog subfamily A member 1	Dnaja1	sp|P63037|DNJA1_MOUSE DnaJ homolog subfamily A member 1 OS=Mus musculus OX=10090 GN=Dnaja1 PE=1 SV=1	1	22	22	66.5	66.5	44.868	397	0	270.28	By MS/MS	By MS/MS	By MS/MS	By MS/MS	By MS/MS	By MS/MS	1.7599e+09	1.7785e+09	1.7971e+09	2.1464e+09	2461100000	1.8271e+09
P63038	P63038	60 kDa heat shock protein, mitochondrial	Hspd1	sp|P63038|CH60_MOUSE 60 kDa heat shock protein, mitochondrial OS=Mus musculus OX=10090 GN=Hspd1 PE=1 SV=1	1	49	49	74	74	60.955	573	0	323.31	By MS/MS	By MS/MS	By MS/MS	By MS/MS	By MS/MS	By MS/MS	27922000000	35914000000	35643000000	32299000000	37269000000	20040000000
P63073	P63073	Eukaryotic translation initiation factor 4E	Eif4e	sp|P63073|IF4E_MOUSE Eukaryotic translation initiation factor 4E OS=Mus musculus OX=10090 GN=Eif4e PE=1 SV=1	1	6	6	37.8	37.8	25.053	217	0	73.529	By MS/MS	By MS/MS	By MS/MS	By MS/MS	By MS/MS	By MS/MS	652510000	686440000	742540000	647850000	863130000	612130000
P63082	P63082	V-type proton ATPase 16 kDa proteolipid subunit	Atp6v0c	sp|P63082|VATL_MOUSE V-type proton ATPase 16 kDa proteolipid subunit c OS=Mus musculus OX=10090 GN=Atp6v0c PE=1 SV=1	1	1	1	11.6	11.6	15.808	155	0.0010633	3.7764	By MS/MS	By MS/MS	By MS/MS	By MS/MS	By MS/MS	By MS/MS	236060000	69545000	87560000	89205000	317510000	153790000
P63085;Q6P5G0;Q61532	P63085	Mitogen-activated protein kinase 1	Mapk1	sp|P63085|MK01_MOUSE Mitogen-activated protein kinase 1 OS=Mus musculus OX=10090 GN=Mapk1 PE=1 SV=3	3	12	9	36.3	27.7	41.275	358	0	46.294	By MS/MS	By MS/MS	By MS/MS	By MS/MS	By MS/MS	By MS/MS	476930000	378010000	276120000	378390000	502370000	392240000
P63087	P63087	Serine/threonine-protein phosphatase PP1-gamma catalytic subunit	Ppp1cc	sp|P63087|PP1G_MOUSE Serine/threonine-protein phosphatase PP1-gamma catalytic subunit OS=Mus musculus OX=10090 GN=Ppp1cc PE=1 SV=1	1	12	3	37.5	8.4	36.983	323	0	8.204	By MS/MS	By MS/MS	By MS/MS	By MS/MS	By MS/MS	By MS/MS	52884000	57084000	45633000	125280000	31448000	60326000
P63094;Q6R0H7	P63094;Q6R0H7	Guanine nucleotide-binding protein G(s) subunit alpha isoforms short;Guanine nucleotide-binding protein G(s) subunit alpha isoforms XLas	Gnas	sp|P63094|GNAS2_MOUSE Guanine nucleotide-binding protein G(s) subunit alpha isoforms short OS=Mus musculus OX=10090 GN=Gnas PE=1 SV=1;sp|Q6R0H7|GNAS1_MOUSE Guanine nucleotide-binding protein G(s) subunit alpha isoforms XLas OS=Mus musculus OX=10090 GN=Gnas	2	6	5	17	14.2	45.663	394	0	30.483	By MS/MS	By MS/MS	By MS/MS	By MS/MS	By MS/MS	By MS/MS	191380000	187040000	194500000	196390000	186100000	198170000
P63101	P63101	14-3-3 protein zeta/delta	Ywhaz	sp|P63101|1433Z_MOUSE 14-3-3 protein zeta/delta OS=Mus musculus OX=10090 GN=Ywhaz PE=1 SV=1	1	23	19	64.9	57.1	27.771	245	0	323.31	By MS/MS	By MS/MS	By MS/MS	By MS/MS	By MS/MS	By MS/MS	5618400000	4839500000	5321000000	5534300000	6.0538e+09	5556400000
P63158	P63158	High mobility group protein B1	Hmgb1	sp|P63158|HMGB1_MOUSE High mobility group protein B1 OS=Mus musculus OX=10090 GN=Hmgb1 PE=1 SV=2	1	15	11	54	42.3	24.893	215	0	225.7	By MS/MS	By MS/MS	By MS/MS	By MS/MS	By MS/MS	By MS/MS	3.4679e+09	2690300000	2199300000	3.222e+09	3.4579e+09	3.4158e+09
P63166	P63166	Small ubiquitin-related modifier 1	Sumo1	sp|P63166|SUMO1_MOUSE Small ubiquitin-related modifier 1 OS=Mus musculus OX=10090 GN=Sumo1 PE=1 SV=1	1	3	3	40.6	40.6	11.557	101	0	22.611	By MS/MS	By MS/MS	By MS/MS	By MS/MS	By MS/MS	By MS/MS	74280000	87102000	54511000	90518000	92319000	154150000
P63168	P63168	Dynein light chain 1, cytoplasmic	Dynll1	sp|P63168|DYL1_MOUSE Dynein light chain 1, cytoplasmic OS=Mus musculus OX=10090 GN=Dynll1 PE=1 SV=1	1	3	3	38.2	38.2	10.366	89	0	17.979	By MS/MS	By MS/MS	By MS/MS	By MS/MS	By MS/MS	By MS/MS	16337000	87224000	50936000	75582000	197660000	38398000
P63242;Q8BGY2	P63242;Q8BGY2	Eukaryotic translation initiation factor 5A-1;Eukaryotic translation initiation factor 5A-2	Eif5a;Eif5a2	sp|P63242|IF5A1_MOUSE Eukaryotic translation initiation factor 5A-1 OS=Mus musculus OX=10090 GN=Eif5a PE=1 SV=2;sp|Q8BGY2|IF5A2_MOUSE Eukaryotic translation initiation factor 5A-2 OS=Mus musculus OX=10090 GN=Eif5a2 PE=1 SV=3	2	10	10	59.1	59.1	16.832	154	0	170.46	By MS/MS	By MS/MS	By MS/MS	By MS/MS	By MS/MS	By MS/MS	1310300000	2.0897e+09	1.4629e+09	2186500000	1.5308e+09	1394800000
P63254	P63254	Cysteine-rich protein 1	Crip1	sp|P63254|CRIP1_MOUSE Cysteine-rich protein 1 OS=Mus musculus OX=10090 GN=Crip1 PE=1 SV=2	1	2	2	49.4	49.4	8.5497	77	0.00057225	5.2333	By matching	By matching	By matching	By MS/MS	By MS/MS	By MS/MS	13982000	7561200	4940700	37700000	44920000	36656000
P63276	P63276	40S ribosomal protein S17	Rps17	sp|P63276|RS17_MOUSE Small ribosomal subunit protein eS17 OS=Mus musculus OX=10090 GN=Rps17 PE=1 SV=2	1	11	11	65.9	65.9	15.524	135	0	127.56	By MS/MS	By MS/MS	By MS/MS	By MS/MS	By MS/MS	By MS/MS	2.9236e+09	3.0925e+09	2689700000	3.9122e+09	3.0674e+09	2667500000
P63280	P63280	SUMO-conjugating enzyme UBC9	Ube2i	sp|P63280|UBC9_MOUSE SUMO-conjugating enzyme UBC9 OS=Mus musculus OX=10090 GN=Ube2i PE=1 SV=1	1	3	3	23.4	23.4	18.007	158	0	12.105	By MS/MS	By MS/MS	By MS/MS	By MS/MS	By MS/MS	By MS/MS	120280000	114030000	121850000	144400000	216490000	181840000
P63321	P63321	Ras-related protein Ral-A	Rala	sp|P63321|RALA_MOUSE Ras-related protein Ral-A OS=Mus musculus OX=10090 GN=Rala PE=1 SV=1	1	5	1	30.6	7.3	23.553	206	0.0017327	2.6714	By MS/MS	By MS/MS	By MS/MS	By MS/MS	By MS/MS	By MS/MS	15713000	24868000	17053000	32351000	19783000	26027000
P63323	P63323	40S ribosomal protein S12	Rps12	sp|P63323|RS12_MOUSE Small ribosomal subunit protein eS12 OS=Mus musculus OX=10090 GN=Rps12 PE=1 SV=3	1	8	8	70.5	70.5	14.515	132	0	136.98	By MS/MS	By MS/MS	By MS/MS	By MS/MS	By MS/MS	By MS/MS	1.6606e+09	1421100000	1117600000	1.7742e+09	1.7247e+09	1293100000
P63325	P63325	40S ribosomal protein S10	Rps10	sp|P63325|RS10_MOUSE Small ribosomal subunit protein eS10 OS=Mus musculus OX=10090 GN=Rps10 PE=1 SV=1	1	15	15	68.5	68.5	18.916	165	0	161.94	By MS/MS	By MS/MS	By MS/MS	By MS/MS	By MS/MS	By MS/MS	4319300000	3.507e+09	4.1304e+09	4752300000	3.4379e+09	3.6139e+09
P63328;P48453	P63328;P48453	Serine/threonine-protein phosphatase 2B catalytic subunit alpha isoform;Serine/threonine-protein phosphatase 2B catalytic subunit beta isoform	Ppp3ca;Ppp3cb	sp|P63328|PP2BA_MOUSE Protein phosphatase 3 catalytic subunit alpha OS=Mus musculus OX=10090 GN=Ppp3ca PE=1 SV=1;sp|P48453|PP2BB_MOUSE Serine/threonine-protein phosphatase 2B catalytic subunit beta isoform OS=Mus musculus OX=10090 GN=Ppp3cb PE=1 SV=2	2	2	2	7.7	7.7	58.643	521	0.00055463	4.6119	By MS/MS	By matching		By MS/MS	By MS/MS	By MS/MS	10904000	10309000	0	16484000	13518000	21090000
P63330	P63330	Serine/threonine-protein phosphatase 2A catalytic subunit alpha isoform	Ppp2ca	sp|P63330|PP2AA_MOUSE Serine/threonine-protein phosphatase 2A catalytic subunit alpha isoform OS=Mus musculus OX=10090 GN=Ppp2ca PE=1 SV=1	1	8	1	39.5	4.2	35.608	309	0	33.87	By MS/MS	By MS/MS	By MS/MS	By MS/MS	By matching	By matching	50558000	48456000	33605000	94312000	40121000	5925100
P67778	P67778	Prohibitin	Phb	sp|P67778|PHB1_MOUSE Prohibitin 1 OS=Mus musculus OX=10090 GN=Phb1 PE=1 SV=1	1	20	20	88.6	88.6	29.82	272	0	153.05	By MS/MS	By MS/MS	By MS/MS	By MS/MS	By MS/MS	By MS/MS	4506600000	4784200000	4.1915e+09	3.7413e+09	3.5285e+09	2427200000
P67871	P67871	Casein kinase II subunit beta	Csnk2b	sp|P67871|CSK2B_MOUSE Casein kinase II subunit beta OS=Mus musculus OX=10090 GN=Csnk2b PE=1 SV=1	1	4	4	20.9	20.9	24.942	215	0	29.784	By MS/MS	By MS/MS	By MS/MS	By MS/MS	By MS/MS	By MS/MS	202430000	207140000	181470000	158330000	142710000	80656000
P67984	P67984	60S ribosomal protein L22	Rpl22	sp|P67984|RL22_MOUSE Large ribosomal subunit protein eL22 OS=Mus musculus OX=10090 GN=Rpl22 PE=1 SV=2	1	8	7	68.8	62.5	14.759	128	0	121.6	By MS/MS	By MS/MS	By MS/MS	By MS/MS	By MS/MS	By MS/MS	1.6734e+09	1.6125e+09	1399500000	1080000000	1.4683e+09	995300000
P68033;P68134	P68033;P68134	Actin, alpha cardiac muscle 1;Actin, alpha skeletal muscle	Actc1;Acta1	sp|P68033|ACTC_MOUSE Actin, alpha cardiac muscle 1 OS=Mus musculus OX=10090 GN=Actc1 PE=1 SV=1;sp|P68134|ACTS_MOUSE Actin, alpha skeletal muscle OS=Mus musculus OX=10090 GN=Acta1 PE=1 SV=1	2	29	2	72.9	8.8	42.019	377	0	303.59	By MS/MS	By MS/MS	By MS/MS	By MS/MS	By MS/MS	By MS/MS	14567000000	13982000000	8895700000	18738000000	17068000000	22273000000
P68037	P68037	Ubiquitin-conjugating enzyme E2 L3	Ube2l3	sp|P68037|UB2L3_MOUSE Ubiquitin-conjugating enzyme E2 L3 OS=Mus musculus OX=10090 GN=Ube2l3 PE=1 SV=1	1	9	9	48.7	48.7	17.861	154	0	141.81	By MS/MS	By MS/MS	By MS/MS	By MS/MS	By MS/MS	By MS/MS	860310000	918490000	745630000	538880000	887080000	552920000
P68040	P68040	Guanine nucleotide-binding protein subunit beta-2-like 1;Guanine nucleotide-binding protein subunit beta-2-like 1, N-terminally processed	Gnb2l1	sp|P68040|RACK1_MOUSE Small ribosomal subunit protein RACK1 OS=Mus musculus OX=10090 GN=Rack1 PE=1 SV=3	1	21	21	81.1	81.1	35.076	317	0	323.31	By MS/MS	By MS/MS	By MS/MS	By MS/MS	By MS/MS	By MS/MS	4753000000	4465400000	4784200000	4747200000	5550500000	2.9428e+09
P68181	P68181	cAMP-dependent protein kinase catalytic subunit beta	Prkacb	sp|P68181|KAPCB_MOUSE cAMP-dependent protein kinase catalytic subunit beta OS=Mus musculus OX=10090 GN=Prkacb PE=1 SV=2	1	9	3	25.9	12.8	40.707	351	0	19.525	By MS/MS	By MS/MS	By MS/MS	By MS/MS	By MS/MS	By MS/MS	38728000	51383000	50544000	74672000	67415000	50612000
P68254	P68254	14-3-3 protein theta	Ywhaq	sp|P68254|1433T_MOUSE 14-3-3 protein theta OS=Mus musculus OX=10090 GN=Ywhaq PE=1 SV=1	1	13	9	43.7	35.9	27.778	245	0	164.15	By MS/MS	By MS/MS	By MS/MS	By MS/MS	By MS/MS	By MS/MS	333660000	271520000	315370000	379870000	456550000	370560000
P68368	P68368	Tubulin alpha-4A chain	Tuba4a	sp|P68368|TBA4A_MOUSE Tubulin alpha-4A chain OS=Mus musculus OX=10090 GN=Tuba4a PE=1 SV=1	1	28	6	69.4	21	49.924	448	0	92.228	By MS/MS	By MS/MS	By MS/MS	By MS/MS	By MS/MS	By MS/MS	2337100000	2413900000	1.9294e+09	1441900000	1.7941e+09	1229900000
P68369;P05214	P68369;P05214	Tubulin alpha-1A chain;Tubulin alpha-3 chain	Tuba1a;Tuba3a	sp|P68369|TBA1A_MOUSE Tubulin alpha-1A chain OS=Mus musculus OX=10090 GN=Tuba1a PE=1 SV=1;sp|P05214|TBA3_MOUSE Tubulin alpha-3 chain OS=Mus musculus OX=10090 GN=Tuba3a PE=1 SV=1	2	29	1	69.4	3.1	50.135	451	0	18.29	By MS/MS	By MS/MS	By MS/MS	By MS/MS	By MS/MS	By MS/MS	48515000	61660000	66252000	219800000	75799000	35898000
P68372;CON__ENSEMBL:ENSBTAP00000025008;A2AQ07	P68372	Tubulin beta-4B chain	Tubb4b	sp|P68372|TBB4B_MOUSE Tubulin beta-4B chain OS=Mus musculus OX=10090 GN=Tubb4b PE=1 SV=1	3	28	1	74.2	2.7	49.83	445	0	323.31	By MS/MS	By MS/MS	By MS/MS	By MS/MS	By MS/MS	By MS/MS	27748000000	24599000000	24036000000	23139000000	26094000000	25548000000
P68373;Q9JJZ2	P68373;Q9JJZ2	Tubulin alpha-1C chain;Tubulin alpha-8 chain	Tuba1c;Tuba8	sp|P68373|TBA1C_MOUSE Tubulin alpha-1C chain OS=Mus musculus OX=10090 GN=Tuba1c PE=1 SV=1;sp|Q9JJZ2|TBA8_MOUSE Tubulin alpha-8 chain OS=Mus musculus OX=10090 GN=Tuba8 PE=1 SV=1	2	30	2	73.9	9.6	49.909	449	0	323.31	By MS/MS	By MS/MS	By MS/MS	By MS/MS	By MS/MS	By MS/MS	16986000000	15541000000	15661000000	21084000000	16921000000	18006000000
P68404	P68404	Protein kinase C beta type	Prkcb	sp|P68404|KPCB_MOUSE Protein kinase C beta type OS=Mus musculus OX=10090 GN=Prkcb PE=1 SV=4	1	2	2	3.9	3.9	76.75	671	0.0012441	2.7746	By MS/MS	By matching	By MS/MS	By MS/MS	By matching	By MS/MS	22856000	3064900	20458000	14071000	17486000	15672000
P68433	P68433	Histone H3.1	Hist1h3a	sp|P68433|H31_MOUSE Histone H3.1 OS=Mus musculus OX=10090 GN=H3c1 PE=1 SV=2	1	7	1	58.1	23.5	15.404	136	0	29.802	By MS/MS	By MS/MS	By MS/MS	By MS/MS	By MS/MS	By MS/MS	15050000	13192000	18777000	2304200	38002000	18866000
P68510	P68510	14-3-3 protein eta	Ywhah	sp|P68510|1433F_MOUSE 14-3-3 protein eta OS=Mus musculus OX=10090 GN=Ywhah PE=1 SV=2	1	16	13	47.2	47.2	28.211	246	0	222.69	By MS/MS	By MS/MS	By MS/MS	By MS/MS	By MS/MS	By MS/MS	807450000	603230000	646330000	977410000	937350000	1.0266e+09
P70122	P70122	Ribosome maturation protein SBDS	Sbds	sp|P70122|SBDS_MOUSE Ribosome maturation protein SBDS OS=Mus musculus OX=10090 GN=Sbds PE=1 SV=4	1	8	8	39.2	39.2	28.78	250	0	83.587	By MS/MS	By MS/MS	By MS/MS	By MS/MS	By MS/MS	By MS/MS	148960000	94321000	87258000	196860000	200570000	172460000
P70158	P70158	Acid sphingomyelinase-like phosphodiesterase 3a	Smpdl3a	sp|P70158|ASM3A_MOUSE Acid sphingomyelinase-like phosphodiesterase 3a OS=Mus musculus OX=10090 GN=Smpdl3a PE=1 SV=2	1	8	8	31.2	31.2	49.857	445	0	36.587	By MS/MS	By MS/MS	By MS/MS	By MS/MS	By MS/MS	By MS/MS	96093000	137210000	78249000	53196000	130710000	131360000
P70168	P70168	Importin subunit beta-1	Kpnb1	sp|P70168|IMB1_MOUSE Importin subunit beta-1 OS=Mus musculus OX=10090 GN=Kpnb1 PE=1 SV=2	1	20	20	29.7	29.7	97.183	876	0	131.1	By MS/MS	By MS/MS	By MS/MS	By MS/MS	By MS/MS	By MS/MS	1.524e+09	1358200000	1355300000	1.9827e+09	2210800000	1.9796e+09
P70175	P70175	Disks large homolog 3	Dlg3	sp|P70175|DLG3_MOUSE Disks large homolog 3 OS=Mus musculus OX=10090 GN=Dlg3 PE=1 SV=1	1	2	2	3.1	3.1	93.481	849	0.0012742	3.0872	By MS/MS	By MS/MS	By matching		By matching	By matching	27823000	17703000	9658800	0	7730600	7169500
P70194	P70194	C-type lectin domain family 4 member F	Clec4f	sp|P70194|CLC4F_MOUSE C-type lectin domain family 4 member F OS=Mus musculus OX=10090 GN=Clec4f PE=1 SV=1	1	13	13	28.3	28.3	61.268	548	0	163.57	By MS/MS	By MS/MS	By MS/MS	By MS/MS	By MS/MS	By MS/MS	675630000	367880000	234960000	215290000	171160000	278350000
P70195	P70195	Proteasome subunit beta type-7	Psmb7	sp|P70195|PSB7_MOUSE Proteasome subunit beta type-7 OS=Mus musculus OX=10090 GN=Psmb7 PE=1 SV=1	1	8	8	34.7	34.7	29.891	277	0	172.97	By MS/MS	By MS/MS	By MS/MS	By MS/MS	By MS/MS	By MS/MS	807110000	964360000	715300000	789390000	757060000	505470000
P70202	P70202	Latexin	Lxn	sp|P70202|LXN_MOUSE Latexin OS=Mus musculus OX=10090 GN=Lxn PE=1 SV=2	1	2	2	16.2	16.2	25.492	222	0	12.167	By MS/MS			By MS/MS	By MS/MS	By MS/MS	0	0	0	25576000	28047000	33280000
P70245	P70245	3-beta-hydroxysteroid-Delta(8),Delta(7)-isomerase	Ebp	sp|P70245|EBP_MOUSE 3-beta-hydroxysteroid-Delta(8),Delta(7)-isomerase OS=Mus musculus OX=10090 GN=Ebp PE=1 SV=3	1	3	3	15.2	15.2	26.215	230	0	61.739	By MS/MS	By MS/MS	By MS/MS	By MS/MS	By MS/MS	By MS/MS	1240300000	928880000	1091800000	634290000	537210000	484460000
P70248	P70248	Unconventional myosin-If	Myo1f	sp|P70248|MYO1F_MOUSE Unconventional myosin-If OS=Mus musculus OX=10090 GN=Myo1f PE=1 SV=1	1	6	3	7.6	4	125.95	1099	0.00029231	5.7173	By matching	By matching	By matching	By MS/MS	By MS/MS	By matching	8150600	0	4008700	15417000	0	7168500
P70255	P70255	Nuclear factor 1 C-type	Nfic	sp|P70255|NFIC_MOUSE Nuclear factor 1 C-type OS=Mus musculus OX=10090 GN=Nfic PE=1 SV=1	1	6	3	24.1	16.6	48.768	439	0	11.883	By matching	By MS/MS	By MS/MS	By MS/MS	By MS/MS	By MS/MS	27917000	37282000	103030000	84165000	64869000	52321000
P70257;P97863	P70257	Nuclear factor 1 X-type	Nfix	sp|P70257|NFIX_MOUSE Nuclear factor 1 X-type OS=Mus musculus OX=10090 GN=Nfix PE=1 SV=2	2	5	2	19.5	12.5	53.394	488	0	6.6415	By MS/MS	By MS/MS	By MS/MS	By matching	By matching	By matching	16763000	42181000	20730000	25076000	0	0
P70261	P70261	Paladin	Pald1	sp|P70261|PALD_MOUSE Paladin OS=Mus musculus OX=10090 GN=Pald1 PE=1 SV=1	1	3	3	4.8	4.8	96.739	859	0.00028777	5.3845	By matching	By MS/MS	By matching	By MS/MS		By MS/MS	2542000	2779900	2512100	14884000	0	43273000
P70266;Q6DTY7;P70265	P70266	6-phosphofructo-2-kinase/fructose-2,6-bisphosphatase 1;6-phosphofructo-2-kinase;Fructose-2,6-bisphosphatase	Pfkfb1	sp|P70266|F261_MOUSE 6-phosphofructo-2-kinase/fructose-2,6-bisphosphatase 1 OS=Mus musculus OX=10090 GN=Pfkfb1 PE=1 SV=2	3	15	15	37.4	37.4	54.849	471	0	70.714	By MS/MS	By MS/MS	By MS/MS	By MS/MS	By MS/MS	By MS/MS	516950000	710460000	664120000	318920000	425060000	237180000
P70268	P70268	Serine/threonine-protein kinase N1	Pkn1	sp|P70268|PKN1_MOUSE Serine/threonine-protein kinase N1 OS=Mus musculus OX=10090 GN=Pkn1 PE=1 SV=3	1	3	3	3.2	3.2	104.41	946	0.0010557	3.6701	By MS/MS	By MS/MS	By MS/MS	By MS/MS	By MS/MS	By MS/MS	33147000	30725000	21214000	30767000	29704000	25490000
P70280	P70280	Vesicle-associated membrane protein 7	Vamp7	sp|P70280|VAMP7_MOUSE Vesicle-associated membrane protein 7 OS=Mus musculus OX=10090 GN=Vamp7 PE=1 SV=1	1	4	4	21.8	21.8	24.967	220	0	6.4309	By MS/MS	By MS/MS	By MS/MS	By MS/MS	By MS/MS	By MS/MS	35826000	33849000	36384000	49554000	22765000	35923000
P70288	P70288	Histone deacetylase 2	Hdac2	sp|P70288|HDAC2_MOUSE Histone deacetylase 2 OS=Mus musculus OX=10090 GN=Hdac2 PE=1 SV=1	1	6	1	15	3.9	55.302	488	0	7.548	By matching	By matching	By matching	By MS/MS	By matching	By matching	0	0	0	15447000	0	0
P70290	P70290	55 kDa erythrocyte membrane protein	Mpp1	sp|P70290|EM55_MOUSE 55 kDa erythrocyte membrane protein OS=Mus musculus OX=10090 GN=Mpp1 PE=1 SV=1	1	13	13	40.8	40.8	52.227	466	0	94.42	By MS/MS	By MS/MS	By MS/MS	By MS/MS	By MS/MS	By MS/MS	174630000	152550000	206840000	372520000	298400000	282940000
P70295	P70295	Ancient ubiquitous protein 1	Aup1	sp|P70295|AUP1_MOUSE Lipid droplet-regulating VLDL assembly factor AUP1 OS=Mus musculus OX=10090 GN=Aup1 PE=1 SV=1	1	6	6	19.8	19.8	46.121	410	0	24.224	By MS/MS	By MS/MS	By MS/MS	By MS/MS	By MS/MS	By MS/MS	116570000	94110000	115070000	122690000	99319000	125180000
P70296;Q8VIN1	P70296	Phosphatidylethanolamine-binding protein 1;Hippocampal cholinergic neurostimulating peptide	Pebp1	sp|P70296|PEBP1_MOUSE Phosphatidylethanolamine-binding protein 1 OS=Mus musculus OX=10090 GN=Pebp1 PE=1 SV=3	2	14	14	93.6	93.6	20.83	187	0	130.87	By MS/MS	By MS/MS	By MS/MS	By MS/MS	By MS/MS	By MS/MS	4748800000	4.1962e+09	4381300000	3.682e+09	4.1454e+09	2509800000
P70297	P70297	Signal transducing adapter molecule 1	Stam	sp|P70297|STAM1_MOUSE Signal transducing adapter molecule 1 OS=Mus musculus OX=10090 GN=Stam PE=1 SV=3	1	3	3	7.7	7.7	59.771	548	0.00028769	5.3835	By MS/MS	By matching	By MS/MS	By MS/MS	By matching	By matching	18720000	11633000	28218000	43119000	12336000	7975800
P70302	P70302	Stromal interaction molecule 1	Stim1	sp|P70302|STIM1_MOUSE Stromal interaction molecule 1 OS=Mus musculus OX=10090 GN=Stim1 PE=1 SV=2	1	12	12	25	25	77.566	685	0	44.107	By MS/MS	By MS/MS	By MS/MS	By MS/MS	By MS/MS	By MS/MS	243980000	228250000	203780000	312170000	258030000	201540000
P70303	P70303	CTP synthase 2	Ctps2	sp|P70303|PYRG2_MOUSE CTP synthase 2 OS=Mus musculus OX=10090 GN=Ctps2 PE=1 SV=1	1	3	2	8.2	5.8	65.514	586	0.00028918	5.4834	By matching			By MS/MS	By MS/MS	By MS/MS	6295000	0	0	18298000	12674000	20778000
P70318;P52912	P70318	Nucleolysin TIAR	Tial1	sp|P70318|TIAR_MOUSE Nucleolysin TIAR OS=Mus musculus OX=10090 GN=Tial1 PE=1 SV=1	2	6	6	16.3	16.3	43.388	392	0	15.091	By MS/MS	By MS/MS	By MS/MS	By MS/MS	By MS/MS	By MS/MS	63802000	117960000	102070000	59958000	29055000	46345000
P70333	P70333	Heterogeneous nuclear ribonucleoprotein H2	Hnrnph2	sp|P70333|HNRH2_MOUSE Heterogeneous nuclear ribonucleoprotein H2 OS=Mus musculus OX=10090 GN=Hnrnph2 PE=1 SV=1	1	10	6	31.6	18.7	49.279	449	0	124.47	By MS/MS	By MS/MS	By MS/MS	By MS/MS	By MS/MS	By MS/MS	436930000	371350000	288220000	344730000	458290000	296700000
P70335	P70335	Rho-associated protein kinase 1	Rock1	sp|P70335|ROCK1_MOUSE Rho-associated protein kinase 1 OS=Mus musculus OX=10090 GN=Rock1 PE=1 SV=1	1	7	6	6.3	5.5	158.17	1354	0	14.724	By MS/MS	By MS/MS	By MS/MS	By MS/MS	By MS/MS	By MS/MS	53839000	52506000	71015000	80235000	85453000	72828000
P70336	P70336	Rho-associated protein kinase 2	Rock2	sp|P70336|ROCK2_MOUSE Rho-associated protein kinase 2 OS=Mus musculus OX=10090 GN=Rock2 PE=1 SV=1	1	7	6	6.8	6	160.58	1388	0	14.672	By MS/MS	By MS/MS	By MS/MS	By MS/MS	By MS/MS	By MS/MS	21257000	7254900	10467000	47011000	55550000	46462000
P70349	P70349	Histidine triad nucleotide-binding protein 1	Hint1	sp|P70349|HINT1_MOUSE Adenosine 5-monophosphoramidase HINT1 OS=Mus musculus OX=10090 GN=Hint1 PE=1 SV=3	1	5	5	71.4	71.4	13.777	126	0	312.56	By MS/MS	By MS/MS	By MS/MS	By MS/MS	By MS/MS	By MS/MS	2497600000	3.3669e+09	3.1541e+09	3.1061e+09	3.5669e+09	2490300000
P70362	P70362	Ubiquitin fusion degradation protein 1 homolog	Ufd1l	sp|P70362|UFD1_MOUSE Ubiquitin recognition factor in ER-associated degradation protein 1 OS=Mus musculus OX=10090 GN=Ufd1 PE=1 SV=2	1	7	7	27.7	27.7	34.481	307	0	11.564	By MS/MS	By MS/MS	By MS/MS	By MS/MS	By MS/MS	By MS/MS	74038000	69860000	41722000	206320000	63130000	75015000
P70372	P70372	ELAV-like protein 1	Elavl1	sp|P70372|ELAV1_MOUSE ELAV-like protein 1 OS=Mus musculus OX=10090 GN=Elavl1 PE=1 SV=2	1	14	14	50.6	50.6	36.169	326	0	50.214	By MS/MS	By MS/MS	By MS/MS	By MS/MS	By MS/MS	By MS/MS	535390000	388560000	445750000	471500000	580660000	482070000
[truncated: 3,117 more rows]
