# Supplementary material for: Proteomics and Phosphoproteomics Revealed Dysregulated Kinases and Potential Therapy for Liver Fibrosis
Source: Mol Cell Proteomics. 2025 May 12;24(6):100991. doi: 10.1016/j.mcpro.2025.100991 (PMC12181035; doi:10.1016/j.mcpro.2025.100991)
Supplement: Table S2 [file mmc2.xlsx]

## Sheet: Proteomics
Table S2. List of changed proteins derived from CCl4 model mice on proteome level
Label free-based quantification of differential proteins (< 1% false discovery rate).
Raw files were analyzed with MaxQuant (v. 2.1.4.0) using Uniprot fasta (released on 2024_02_03, containing 17,201 entry proteins ).
There were 328 up-regulated proteins and 314 were down-regulated protein. (|fold change| >= 2 and p-value < 0.05).
Majority protein IDs	Protein names	Gene names	Log2 (Fold change)	p-Value	Up or Down regulated
A0JNU3	60 kDa lysophospholipase	Aspg	-1.8409	0.0162764	Down
A2A5R2	Brefeldin A-inhibited guanine nucleotide-exchange protein 2	Arfgef2	1.00747	0.00173516	Up
A2A8L5	Receptor-type tyrosine-protein phosphatase F	Ptprf	-3.86527	0.000958672	Down
A2A974		Cyp4a12b	-3.80123	0.00117392	Down
A2AJI0	MAP7 domain-containing protein 1	Map7d1	1.0933	0.00973572	Up
A2AJL3	FGGY carbohydrate kinase domain-containing protein	Fggy	-1.23487	0.0286373	Down
A2AKK5	Acyl-coenzyme A amino acid N-acyltransferase 1	Acnat1	1.1557	0.000487315	Up
A2APT9	Kelch domain-containing protein 7A	Klhdc7a	-2.5189	0.00857491	Down
A2ARA8	Integrin alpha-8	Itga8	1.9277	0.0357981	Up
A2AWP8	Rho guanine nucleotide exchange factor 10-like protein	Arhgef10l	1.93947	0.0201024	Up
A2BIM8	Major urinary protein 6	Mup9	-4.9871	0.0225468	Down
A6H630	Protein-glutamate O-methyltransferase	Armt1	-1.11223	0.00206037	Down
A6H6E2	Multimerin-2	Mmrn2	2.60887	0.0379101	Up
A6X919	Probable C-mannosyltransferase DPY19L1	Dpy19l1	-1.8811	0.0234945	Down
B2RX12	Canalicular multispecific organic anion transporter 2	Abcc3	1.05647	0.00240099	Up
B5X0G2	Major urinary protein 17	Mup17	-8.6371	0.00169793	Down
B7ZMP1	Probable Xaa-Pro aminopeptidase 3	Xpnpep3	-0.985033	0.000858831	Down
E9Q137		Tex264	-0.970767	0.0192	Down
E9Q414	Apolipoprotein B-100	Apob	1.18647	0.000517494	Up
E9Q4Z2	Acetyl-CoA carboxylase 2	Acacb	-1.0493	0.0338084	Down
E9Q5K4		Cyp2c44	-1.8505	0.00561618	Down
G3X8U3		2210016F16Rik	-0.9939	0.00799215	Down
G3X982	Aldehyde oxidase 3	Aox3	-2.01477	0.0153453	Down
O08529	Calpain-2 catalytic subunit	Capn2	1.06343	0.0292103	Up
O08539	Myc box-dependent-interacting protein 1	Bin1	1.33427	0.0148503	Up
O08585	Clathrin light chain A	Clta	1.10437	0.0356337	Up
O08638	Myosin-11	Myh11	2.78443	0.0206454	Up
O08692	Neutrophilic granule protein	Ngp	2.9816	0.00193943	Up
O08715	A-kinase anchor protein 1, mitochondrial	Akap1	-1.02587	0.00255057	Down
O08734	Bcl-2 homologous antagonist/killer	Bak1	1.6742	0.0290303	Up
O08784	Treacle protein	Tcof1	1.08917	0.0292843	Up
O08966	Solute carrier family 22 member 1	Slc22a1	-2.1933	0.00713406	Down
O08992	Syntenin-1	Sdcbp	1.66327	0.000708461	Up
O35074	Prostacyclin synthase	Ptgis	2.12337	0.00887968	Up
O35386	Phytanoyl-CoA dioxygenase, peroxisomal	Phyh	-2.16473	0.00505312	Down
O35405	Phospholipase D3	Pld3	2.54617	0.0299169	Up
O35435	Dihydroorotate dehydrogenase (quinone), mitochondrial	Dhodh	-1.02637	0.00661014	Down
O35453	Serine protease hepsin	Hpn	-1.08277	0.0140242	Down
O35639	Annexin A3	Anxa3	1.68687	0.00227728	Up
O35680	28S ribosomal protein S12, mitochondrial	Mrps12	3.6915	0.000854686	Up
O35704	Serine palmitoyltransferase 1	Sptlc1	2.63253	0.00522615	Up
O35728	Cytochrome P450 4A14	Cyp4a14	6.7496	0.001453	Up
O54749	Cytochrome P450 2J5	Cyp2j5	-1.89393	4.19456e-05	Down
O54890	Integrin beta-3	Itgb3	2.322	0.00266985	Up
O54941	SWI/SNF-related matrix-associated actin-dependent regulator of chromatin subfamily E member 1	Smarce1	1.1376	0.011721	Up
O55028	[3-methyl-2-oxobutanoate dehydrogenase [lipoamide]] kinase, mitochondrial	Bckdk	-1.51093	0.0259534	Down
O55106	Striatin	Strn	2.0881	0.00931968	Up
O55126	Protein NipSnap homolog 2	Gbas	1.65747	0.0164461	Up
O70325	Phospholipid hydroperoxide glutathione peroxidase, mitochondrial	Gpx4	1.32783	0.0368028	Up
O70439	Syntaxin-7	Stx7	3.93673	0.0092191	Up
O70570	Polymeric immunoglobulin receptor	Pigr	-1.31887	0.00576187	Down
O88322	Nidogen-2	Nid2	1.11867	0.0172193	Up
O88351	Inhibitor of nuclear factor kappa-B kinase subunit beta	Ikbkb	2.02373	0.00184431	Up
O88533	Aromatic-L-amino-acid decarboxylase	Ddc	-1.43697	0.0388555	Down
O88833	Cytochrome P450 4A10	Cyp4a10	4.8453	0.00229536	Up
O88947	Coagulation factor X	F10	1.37257	0.0459176	Up
O88962	7-alpha-hydroxycholest-4-en-3-one 12-alpha-hydroxylase	Cyp8b1	-5.9917	0.0231702	Down
O88968	Transcobalamin-2	Tcn2	1.2758	0.0213375	Up
O89053	Coronin-1A	Coro1a	1.9974	0.00600807	Up
O89086	RNA-binding protein 3	Rbm3	2.09923	0.00855378	Up
P00186	Cytochrome P450 1A2	Cyp1a2	-2.19887	4.86454e-05	Down
P01631	Ig kappa chain V-II region 26-10		-3.47197	0.0252014	Down
P01750	Ig heavy chain V region 102		1.17613	0.0106981	Up
P01845	Ig lambda-3 chain C region	Iglc3	2.11237	0.0003546	Up
P01872	Ig mu chain C region	Ighm	2.3344	0.0146562	Up
P84244	Histone H3.3	H3f3a	-4.17307	0.014324	Down
P03953	Complement factor D	Cfd	-2.7015	0.0425025	Down
P04117	Fatty acid-binding protein, adipocyte	Fabp4	1.09233	0.0130106	Up
P04186	Complement factor B	Cfb	0.981633	0.0316468	Up
P05063	Fructose-bisphosphate aldolase C	Aldoc	-2.4547	0.00481161	Down
P05366	Serum amyloid A-1 protein	Saa1	-2.46877	0.0269396	Down
P06728	Apolipoprotein A-IV	Apoa4	2.142	0.00314988	Up
P06797	Cathepsin L1	Ctsl	1.4797	3.13646e-05	Up
P06801	NADP-dependent malic enzyme	Me1	-1.55497	0.0423208	Down
P07214	SPARC	Sparc	2.4194	0.0110136	Up
P07356	Annexin A2	Anxa2	2.4419	0.00023495	Up
P07759	Serine protease inhibitor A3K	Serpina3k	-1.2347	0.0355794	Down
P08071	Lactotransferrin	Ltf	3.59987	0.0026709	Up
P08207	Protein S100-A10	S100a10	1.88403	0.00889374	Up
P08752	Guanine nucleotide-binding protein G(i) subunit alpha-2	Gnai2	1.0255	0.00403442	Up
P08905	Lysozyme C-2	Lyz2	4	0.0065975	Up
P09803	Cadherin-1	Cdh1	1.11173	0.00898086	Up
P0DN89			-0.991333	0.0104596	Down
P10107	Annexin A1	Anxa1	3.1135	0.00579737	Up
P10518	Delta-aminolevulinic acid dehydratase	Alad	-1.14477	0.00241259	Down
P10630	Eukaryotic initiation factor 4A-II	Eif4a2	-1.41023	0.0119896	Down
P10810	Monocyte differentiation antigen CD14	Cd14	5.4655	0.00330517	Up
P10852	4F2 cell-surface antigen heavy chain	Slc3a2	2.27133	0.0151643	Up
P11152	Lipoprotein lipase	Lpl	5.04687	8.40226e-05	Up
P11247	Myeloperoxidase	Mpo	3.61503	0.0108323	Up
P11276	Fibronectin	Fn1	1.52973	0.0318587	Up
P11352	Glutathione peroxidase 1	Gpx1	-1.25927	0.00444157	Down
P11589	Major urinary protein 2	Mup2	-7.47417	0.0177038	Down
P11672	Neutrophil gelatinase-associated lipocalin	Lcn2	3.90847	0.00757752	Up
P11680	Properdin	Cfp	1.88933	0.00760833	Up
P11714	Cytochrome P450 2D9	Cyp2d9	-1.33297	0.0213509	Down
P11859	Angiotensinogen	Agt	1.67393	0.00995728	Up
P12710	Fatty acid-binding protein, liver	Fabp1	-1.37853	0.00545415	Down
P12787	Cytochrome c oxidase subunit 5A, mitochondrial	Cox5a	-1.05453	0.0049779	Down
P13020	Gelsolin	Gsn	1.1031	0.00800129	Up
P13745	Glutathione S-transferase A1	Gsta1	2.02153	0.00281245	Up
P14106	Complement C1q subcomponent subunit B	C1qb	1.25717	0.0225054	Up
P14152	Malate dehydrogenase, cytoplasmic	Mdh1	-0.959967	0.00660182	Down
P14602	Heat shock protein beta-1	Hspb1	3.46023	0.00340247	Up
P15105	Glutamine synthetase	Glul	-6.82017	1.65701e-06	Down
P15379	CD44 antigen	Cd44	2.87523	0.00744647	Up
P16015	Carbonic anhydrase 3	Ca3	-2.59947	0.0236503	Down
P16045	Galectin-1	Lgals1	1.5122	0.00193659	Up
P16110	Galectin-3	Lgals3	3.2388	0.0008218	Up
P16374	Zinc finger protein 60	Zfp60	-3.0451	0.0111682	Down
P17710	Hexokinase-1	Hk1	1.5598	0.00434098	Up
P17918	Proliferating cell nuclear antigen	Pcna	2.51633	0.00780378	Up
P18242	Cathepsin D	Ctsd	1.23197	0.00623788	Up
P18528	Ig heavy chain V region 6.96		1.10423	0.0377488	Up
P18654	Ribosomal protein S6 kinase alpha-3	Rps6ka3	1.77347	0.00213209	Up
P19157	Glutathione S-transferase P 1	Gstp1	-1.41397	0.00737164	Down
P19221	Prothrombin	F2	1.26957	0.000751228	Up
P19324	Serpin H1	Serpinh1	2.11753	0.00988233	Up
P19973	Lymphocyte-specific protein 1	Lsp1	3.55723	0.0257807	Up
P20152	Vimentin	Vim	1.47957	0.0152518	Up
P20852	Cytochrome P450 2A5	Cyp2a5	-4.04903	0.0177908	Down
P20918	Plasminogen	Plg	1.30343	0.0341173	Up
P21126	Ubiquitin-like protein 4A	Ubl4a	-1.83547	0.000890089	Down
P21440	Multidrug resistance protein 3	Abcb4	1.12697	0.0113489	Up
P21460	Cystatin-C	Cst3	3.18907	0.000542971	Up
P21956	Lactadherin	Mfge8	5.1426	0.00772837	Up
P22315	Ferrochelatase, mitochondrial	Fech	-1.02457	0.00726911	Down
P22892	AP-1 complex subunit gamma-1	Ap1g1	1.01347	0.0374618	Up
P23475	X-ray repair cross-complementing protein 6	Xrcc6	1.28323	0.0093228	Up
P24452	Macrophage-capping protein	Capg	2.81707	0.0126604	Up
P24456	Cytochrome P450 2D10	Cyp2d10	-1.00617	0.00281731	Down
P24549	Retinal dehydrogenase 1	Aldh1a1	-1.10993	0.00274898	Down
P24638	Lysosomal acid phosphatase	Acp2	1.09617	0.00535471	Up
P24721	Asialoglycoprotein receptor 2	Asgr2	-1.1423	0.00817352	Down
P25206	DNA replication licensing factor MCM3	Mcm3	3.6882	0.0236441	Up
P26150	3 beta-hydroxysteroid dehydrogenase/Delta 5-->4-isomerase type 3	Hsd3b3	-1.11217	0.0159414	Down
P26350	Prothymosin alpha	Ptma	1.34903	0.00485381	Up
P27005	Protein S100-A8	S100a8	2.63837	0.00326364	Up
P27786	Steroid 17-alpha-hydroxylase/17,20 lyase	Cyp17a1	3.55457	0.0239309	Up
P27870	Proto-oncogene vav	Vav1	1.91383	0.00129014	Up
P28474	Alcohol dehydrogenase class-3	Adh5	-1.00263	0.00325266	Down
P28653	Biglycan	Bgn	1.64613	0.00103604	Up
P28654	Decorin	Dcn	2.81197	0.0222208	Up
P28660	Nck-associated protein 1	Nckap1	0.986933	0.0199547	Up
P28798	Granulins	Grn	2.05897	0.0250694	Up
P28843	Dipeptidyl peptidase 4	Dpp4	-1.51393	5.09779e-05	Down
P29699	Alpha-2-HS-glycoprotein	Ahsg	1.22497	0.00171395	Up
P29758	Ornithine aminotransferase, mitochondrial	Oat	-4.4377	0.000575012	Down
P29788	Vitronectin	Vtn	2.7866	0.00605079	Up
P30412	Peptidyl-prolyl cis-trans isomerase C	Ppic	2.0497	0.00978394	Up
P31001	Desmin	Des	1.24887	0.0274672	Up
P31532	Serum amyloid A-4 protein	Saa4	-2.41833	0.0185529	Down
P31725	Protein S100-A9	S100a9	2.45017	0.00245455	Up
P31786	Acyl-CoA-binding protein	Dbi	-0.956	0.000437113	Down
P32020	Non-specific lipid-transfer protein	Scp2	-1.06977	0.0184158	Down
P33267	Cytochrome P450 2F2	Cyp2f2	-2.5044	0.0384679	Down
P34884	Macrophage migration inhibitory factor	Mif	-2.48387	0.00238984	Down
P34914	Bifunctional epoxide hydrolase 2	Ephx2	-1.1267	0.0233967	Down
P34927	Asialoglycoprotein receptor 1	Asgr1	-1.0863	0.00381476	Down
P35459	Lymphocyte antigen 6D	Ly6d	5.14897	0.00248324	Up
P35505	Fumarylacetoacetase	Fah	-0.975533	0.00167115	Down
P35922	Fragile X mental retardation protein 1 homolog	Fmr1	2.8156	0.00201783	Up
P37804	Transgelin	Tagln	3.72627	0.00558474	Up
P39039	Mannose-binding protein A	Mbl1	-1.29243	0.0397821	Down
P39654	Arachidonate 15-lipoxygenase	Alox15	4.48193	0.00234726	Up
P40936	Indolethylamine N-methyltransferase	Inmt	-0.9635	0.0330141	Down
P41233	ATP-binding cassette sub-family A member 1	Abca1	1.03807	0.0377659	Up
P42125	Enoyl-CoA delta isomerase 1, mitochondrial	Eci1	-1.0385	0.0181295	Down
P42232	Signal transducer and activator of transcription 5B	Stat5b	-1.16583	0.00857973	Down
P42703	Leukemia inhibitory factor receptor	Lifr	-4.3623	0.000546478	Down
P42859	Huntingtin	Htt	1.98883	0.0052336	Up
P42925	Peroxisomal membrane protein 2	Pxmp2	-1.1083	0.0313611	Down
P43006	Excitatory amino acid transporter 2	Slc1a2	-3.4465	0.000395374	Down
P46656	Adrenodoxin, mitochondrial	Fdx1	-1.67707	0.00112255	Down
P46938	Transcriptional coactivator YAP1	Yap1	-1.3244	0.0497819	Down
P47199	Quinone oxidoreductase	Cryz	-1.1115	0.000389621	Down
P47226	Testin	Tes	4.36047	0.000434757	Up
P47740	Fatty aldehyde dehydrogenase	Aldh3a2	-1.90153	0.000309281	Down
P47811	Mitogen-activated protein kinase 14	Mapk14	-2.48423	0.000420505	Down
P47876	Insulin-like growth factor-binding protein 1	Igfbp1	3.24543	0.0141765	Up
P47934	Carnitine O-acetyltransferase	Crat	1.285	0.0107942	Up
P49290	Eosinophil peroxidase	Epx	5.91377	0.00759705	Up
P49429	4-hydroxyphenylpyruvate dioxygenase	Hpd	-0.9596	0.000630137	Down
P49443	Protein phosphatase 1A	Ppm1a	-1.20717	0.0135823	Down
P49717	DNA replication licensing factor MCM4	Mcm4	2.86963	0.0220097	Up
P49718	DNA replication licensing factor MCM5	Mcm5	4.0683	0.00570599	Up
P50543	Protein S100-A11	S100a11	3.04923	0.0138253	Up
P50637	Translocator protein	Tspo	0.9551	0.0124593	Up
P51432	1-phosphatidylinositol 4,5-bisphosphate phosphodiesterase beta-3	Plcb3	1.85397	0.0170288	Up
P51655	Glypican-4	Gpc4	2.24407	0.0438751	Up
P51658	Estradiol 17-beta-dehydrogenase 2	Hsd17b2	-1.31203	0.00922573	Down
P51885	Lumican	Lum	1.8145	0.0385387	Up
P52293	Importin subunit alpha-1	Kpna2	2.13647	0.00767126	Up
P52332	Tyrosine-protein kinase JAK1	Jak1	1.88757	0.0129569	Up
P52430	Serum paraoxonase/arylesterase 1	Pon1	-1.11017	0.00144372	Down
P52480	Pyruvate kinase PKM	Pkm	1.65683	0.00829652	Up
P53702	Cytochrome c-type heme lyase	Hccs	-1.82157	0.00568934	Down
P54310	Hormone-sensitive lipase	Lipe	-1.4187	0.000373758	Down
P56380	Bis(5-nucleosyl)-tetraphosphatase [asymmetrical]	Nudt2	-1.9378	0.0362703	Down
P56654	Cytochrome P450 2C37	Cyp2c37	-4.1111	9.63986e-05	Down
P56657	Cytochrome P450 2C40	Cyp2c40	-1.5987	0.00165216	Down
P57716	Nicastrin	Ncstn	1.19927	0.0406182	Up
P58021	Transmembrane 9 superfamily member 2	Tm9sf2	1.08327	0.0258319	Up
P60762	Mortality factor 4-like protein 1	Morf4l1	1.76213	0.0384931	Up
P61211	ADP-ribosylation factor-like protein 1	Arl1	0.996	0.0311853	Up
P61971	Nuclear transport factor 2	Nutf2	1.04757	0.0312131	Up
P62071	Ras-related protein R-Ras2	Rras2	1.11083	0.0258795	Up
P62322	U6 snRNA-associated Sm-like protein LSm5	Lsm5	1.2687	0.00360649	Up
P62874	Guanine nucleotide-binding protein G(I)/G(S)/G(T) subunit beta-1	Gnb1	1.6559	0.048488	Up
P63028	Translationally-controlled tumor protein	Tpt1	1.5066	0.00295656	Up
P63254	Cysteine-rich protein 1	Crip1	2.15627	0.0043137	Up
P70175	Disks large homolog 3	Dlg3	-1.1799	0.036776	Down
P70202	Latexin	Lxn	2.90347	0.00673537	Up
P70245	3-beta-hydroxysteroid-Delta(8),Delta(7)-isomerase	Ebp	-1.1179	0.000886097	Down
P70266	6-phosphofructo-2-kinase/fructose-2,6-bisphosphatase 1	Pfkfb1	-1.11583	0.0145377	Down
P70303	CTP synthase 2	Ctps2	1.33183	0.0307667	Up
P70336	Rho-associated protein kinase 2	Rock2	1.93603	0.00955098	Up
P70663	SPARC-like protein 1	Sparcl1	2.45773	0.0283824	Up
P70694	Estradiol 17 beta-dehydrogenase 5	Akr1c6	-1.11207	0.00472364	Down
P70699	Lysosomal alpha-glucosidase	Gaa	-1.32773	0.00811791	Down
P82198	Transforming growth factor-beta-induced protein ig-h3	Tgfbi	4.10183	0.00615358	Up
P84096	Rho-related GTP-binding protein RhoG	Rhog	0.973567	0.0197584	Up
P85094	Isochorismatase domain-containing protein 2A, mitochondrial	Isoc2a	-1.3515	0.00527273	Down
P97310	DNA replication licensing factor MCM2	Mcm2	3.85767	0.00393569	Up
P97311	DNA replication licensing factor MCM6	Mcm6	3.8158	0.00205078	Up
P97363	Serine palmitoyltransferase 2	Sptlc2	2.37343	0.0107479	Up
P97364	Selenide, water dikinase 2	Sephs2	-1.24457	0.00352576	Down
P97823	Acyl-protein thioesterase 1	Lypla1	-1.1218	0.00116714	Down
P98083	SHC-transforming protein 1	Shc1	2.75637	0.00269585	Up
Q00724	Retinol-binding protein 4	Rbp4	1.29567	0.0137028	Up
Q00915	Retinol-binding protein 1	Rbp1	1.43037	0.00390565	Up
Q01279	Epidermal growth factor receptor	Egfr	-1.30123	0.00832033	Down
Q03249	Galactose-1-phosphate uridylyltransferase	Galt	-1.4555	0.0060803	Down
Q04447	Creatine kinase B-type	Ckb	2.01263	0.0303585	Up
Q05421	Cytochrome P450 2E1	Cyp2e1	-3.19997	0.000933046	Down
Q05816	Fatty acid-binding protein, epidermal	Fabp5	-1.0224	0.00137916	Down
Q06890	Clusterin	Clu	2.2235	0.00246271	Up
Q07456	Protein AMBP	Ambp	1.08017	0.00146387	Up
Q08288	Cell growth-regulating nucleolar protein	Lyar	2.29777	0.0042745	Up
Q08857	Platelet glycoprotein 4	Cd36	1.69843	0.0135245	Up
Q09200	Beta-1,4 N-acetylgalactosaminyltransferase 1	B4galnt1	1.69647	0.0243687	Up
Q148V7	LisH domain and HEAT repeat-containing protein KIAA1468	Kiaa1468	-1.0737	0.00525954	Down
Q2HXL6	ER degradation-enhancing alpha-mannosidase-like protein 3	Edem3	1.82417	0.0216195	Up
Q2NL51	Glycogen synthase kinase-3 alpha	Gsk3a	0.970433	0.0270453	Up
Q3T9X0		Slc2a9	-1.06237	0.00661116	Down
Q3TBW2	39S ribosomal protein L10, mitochondrial	Mrpl10	-1.15863	0.0223919	Down
Q3TC72	Fumarylacetoacetate hydrolase domain-containing protein 2A	Fahd2	-1.33103	0.00622141	Down
Q3TCJ1	BRISC complex subunit Abro1	Fam175b	-1.02873	0.00400248	Down
Q3TCN2	Putative phospholipase B-like 2	Plbd2	-1.2087	0.011849	Down
Q3THE2	Myosin regulatory light chain 12B	Myl12b	1.151	0.0312561	Up
Q3TJD7	PDZ and LIM domain protein 7	Pdlim7	2.741	0.00813943	Up
Q3TMH2	Secernin-3	Scrn3	-1.17703	0.0151002	Down
Q3TPE9	Ankyrin repeat and MYND domain-containing protein 2	Ankmy2	1.55533	0.00848485	Up
Q3TUH1	Phosphatidate cytidylyltransferase, mitochondrial	Tamm41	1.60087	0.0162471	Up
Q3TW96	UDP-N-acetylhexosamine pyrophosphorylase-like protein 1	Uap1l1	1.4318	0.00170634	Up
Q3TZM9	GDP-Man:Man(3)GlcNAc(2)-PP-Dol alpha-1,2-mannosyltransferase	Alg11	1.94633	0.00318092	Up
Q3U3R4	Lipase maturation factor 1	Lmf1	-1.00397	0.00514061	Down
Q3U4G3	Xyloside xylosyltransferase 1	Xxylt1	-1.51587	0.0121932	Down
Q3U7R1	Extended synaptotagmin-1	Esyt1	0.998767	0.00236184	Up
Q3UBG2	PTB-containing, cubilin and LRP1-interacting protein	Pid1	-2.19743	0.0186421	Down
Q3UEG6	Alanine--glyoxylate aminotransferase 2, mitochondrial	Agxt2	-0.999433	0.0133391	Down
Q3UIL6	Pleckstrin homology domain-containing family A member 7	Plekha7	-1.22683	0.0276561	Down
Q3UJU9	Regulator of microtubule dynamics protein 3	Rmdn3	-1.05787	0.0410867	Down
Q3UMF0	Cordon-bleu protein-like 1	Cobll1	-1.06857	0.0282009	Down
Q3UMY5	Echinoderm microtubule-associated protein-like 4	Eml4	1.6532	0.026501	Up
Q3UP75	UDP-glucuronosyltransferase 3A1	Ugt3a1	-3.7198	0.0441113	Down
Q3UP87	Neutrophil elastase	Elane	1.92573	0.0255269	Up
Q3V3R1	Monofunctional C1-tetrahydrofolate synthase, mitochondrial	Mthfd1l	4.4848	3.43644e-05	Up
Q501J7	Phosphatase and actin regulator 4	Phactr4	-2.6161	0.0134296	Down
Q570Y9	DEP domain-containing mTOR-interacting protein	Deptor	-1.5037	0.00203482	Down
Q571E4	N-acetylgalactosamine-6-sulfatase	Galns	1.13797	0.0134139	Up
Q59J78	Mimitin, mitochondrial	Ndufaf2	-1.0084	0.00897379	Down
Q5F2F2	Abhydrolase domain-containing protein 15	Abhd15	-2.1918	0.0192226	Down
Q5FW57	Glycine N-acyltransferase-like protein	Gm4952	-1.15233	0.0104238	Down
Q5FWI3	Transmembrane protein 2	Tmem2	0.974967	0.00833001	Up
Q5SS80	Dehydrogenase/reductase SDR family member 13	Dhrs13	1.8103	0.0221591	Up
Q5SSL4	Active breakpoint cluster region-related protein	Abr	0.991967	0.0146885	Up
Q5SUA5	Unconventional myosin-Ig	Myo1g	1.76597	0.0498065	Up
Q5SX79	Protein Shroom1	Shroom1	-1.83397	0.0179373	Down
Q5U5V2	Hydroxylysine kinase	Hykk	-1.4992	0.00286793	Down
Q5YD48	APOBEC1 complementation factor	A1cf	-1.14433	0.0296771	Down
Q60575	Kinesin-like protein KIF1B	Kif1b	1.71583	0.00538851	Up
Q60715	Prolyl 4-hydroxylase subunit alpha-1	P4ha1	2.96627	0.00321098	Up
Q60936	Atypical kinase ADCK3, mitochondrial	Adck3	-1.87343	0.000157869	Down
Q60963	Platelet-activating factor acetylhydrolase	Pla2g7	1.6513	0.0250775	Up
Q60989	E3 ubiquitin-protein ligase XIAP	Xiap	2.0463	0.0270602	Up
Q60991	25-hydroxycholesterol 7-alpha-hydroxylase	Cyp7b1	-6.75893	0.0174981	Down
Q61033	Lamina-associated polypeptide 2, isoforms alpha/zeta	Tmpo	1.82803	0.0164519	Up
Q61147	Ceruloplasmin	Cp	1.03033	0.0141491	Up
Q61205	Platelet-activating factor acetylhydrolase IB subunit gamma	Pafah1b3	1.726	0.00622299	Up
Q61207	Prosaposin	Psap	1.67873	0.0191027	Up
Q61263	Sterol O-acyltransferase 1	Soat1	2.7463	0.00310397	Up
Q61285	ATP-binding cassette sub-family D member 2	Abcd2	2.9448	0.0107706	Up
Q61553	Fascin	Fscn1	2.21027	0.00540807	Up
Q61576	Peptidyl-prolyl cis-trans isomerase FKBP10	Fkbp10	4.3631	0.00396084	Up
Q61581	Insulin-like growth factor-binding protein 7	Igfbp7	1.77113	0.00105946	Up
Q61584	Fragile X mental retardation syndrome-related protein 1	Fxr1	1.29063	0.00264745	Up
Q61599	Rho GDP-dissociation inhibitor 2	Arhgdib	1.5864	0.0030198	Up
Q61694	3 beta-hydroxysteroid dehydrogenase type 5	Hsd3b5	-5.95577	0.000172359	Down
Q61753	D-3-phosphoglycerate dehydrogenase	Phgdh	2.46063	0.0112087	Up
Q61823	Programmed cell death protein 4	Pdcd4	-2.52807	0.00629944	Down
Q61878	Bone marrow proteoglycan	Prg2	2.80093	0.00162168	Up
Q61879	Myosin-10	Myh10	1.63513	0.00697032	Up
Q61881	DNA replication licensing factor MCM7	Mcm7	3.4252	0.017926	Up
Q62009	Periostin	Postn	2.93713	0.00895037	Up
Q62077	1-phosphatidylinositol 4,5-bisphosphate phosphodiesterase gamma-1	Plcg1	-1.4777	0.0300906	Down
Q62084	Protein phosphatase 1 regulatory subunit 14B	Ppp1r14b	1.22027	0.0203427	Up
Q62192	CD180 antigen	Cd180	2.88857	0.00352194	Up
Q62230	Sialoadhesin	Siglec1	2.186	0.0392958	Up
Q62264	Thyroid hormone-inducible hepatic protein	Thrsp	-2.72607	0.0328297	Down
Q62266	Cornifin-A	Sprr1a	6.33293	0.0013858	Up
Q62383	Transcription elongation factor SPT6	Supt6h	-1.70987	0.0488012	Down
Q62465	Synaptic vesicle membrane protein VAT-1 homolog	Vat1	1.56987	0.00401837	Up
Q63836	Selenium-binding protein 2	Selenbp2	-2.82637	0.000485741	Down
Q63880	Carboxylesterase 3A	Ces3a	-2.29463	0.0182007	Down
Q64176	Carboxylesterase 1E	Ces1e	-1.09313	0.0320638	Down
Q64337	Sequestosome-1	Sqstm1	3.7009	0.000331656	Up
Q64374	Regucalcin	Rgn	-1.43247	0.0184289	Down
Q64442	Sorbitol dehydrogenase	Sord	-1.11437	0.00586739	Down
Q64449	C-type mannose receptor 2	Mrc2	3.60837	0.0154221	Up
Q64458	Cytochrome P450 2C29	Cyp2c29	-1.041	0.033538	Down
Q64462	Cytochrome P450 4B1	Cyp4b1	-1.8039	5.44394e-07	Down
Q64471	Glutathione S-transferase theta-1	Gstt1	-1.01583	0.00358143	Down
Q64669	NAD(P)H dehydrogenase [quinone] 1	Nqo1	1.46697	0.0144378	Up
Q66GT5	Phosphatidylglycerophosphatase and protein-tyrosine phosphatase 1	Ptpmt1	-1.4334	0.0304729	Down
Q68FF9	3-oxo-5-alpha-steroid 4-dehydrogenase 1	Srd5a1	-2.8461	0.00959858	Down
Q69ZN7	Myoferlin	Myof	5.15147	0.00335738	Up
Q69ZZ6	Transmembrane and coiled-coil domains protein 1	Tmcc1	-2.0733	0.00333248	Down
Q6A028	Switch-associated protein 70	Swap70	2.0414	0.025262	Up
Q6A078	Centrosomal protein of 290 kDa	Cep290	2.35497	0.0144343	Up
Q6GQS1	Calcium-binding mitochondrial carrier protein SCaMC-3	Slc25a23	-1.31183	0.0452505	Down
Q6IRU2	Tropomyosin alpha-4 chain	Tpm4	2.00613	0.00586933	Up
Q6NS46	Protein RRP5 homolog	Pdcd11	2.21713	0.0476228	Up
Q6NZF1	Zinc finger CCCH domain-containing protein 11A	Zc3h11a	1.1647	0.0274073	Up
Q6NZR5		Skiv2l	-2.0142	0.0025712	Down
Q6P1G0	HEAT repeat-containing protein 6	Heatr6	2.3302	0.0355938	Up
Q6P5H2	Nestin	Nes	2.62227	0.000534061	Up
Q6PDN3	Myosin light chain kinase, smooth muscle	Mylk	1.44	0.0224391	Up
Q6R891	Neurabin-2	Ppp1r9b	2.34627	0.0309087	Up
Q6TCG2	Progestin and adipoQ receptor family member 9	Paqr9	-1.39497	0.000448779	Down
Q6XVG2	Cytochrome P450 2C54	Cyp2c54	-1.80023	0.00362611	Down
Q6ZQH8	Nucleoporin NUP188 homolog	Nup188	1.4326	0.0303003	Up
Q711T7	Glutamine-dependent NAD(+) synthetase	Nadsyn1	1.02743	0.0385893	Up
Q71KT5	Delta(14)-sterol reductase	Tm7sf2	-2.44093	0.00292593	Down
Q76M72		Slc22a27	-2.33763	0.00793537	Down
Q78JT3	3-hydroxyanthranilate 3,4-dioxygenase	Haao	-1.17643	0.00540733	Down
Q7M6Z4	Kinesin-like protein KIF27	Kif27	-2.4278	0.00322148	Down
Q7TMB8	Cytoplasmic FMR1-interacting protein 1	Cyfip1	1.02203	0.00381625	Up
Q7TME2	Sperm-associated antigen 5	Spag5	-2.69583	0.0259815	Down
Q7TMK6	Protein Hook homolog 2	Hook2	-2.64073	0.00094338	Down
Q7TMS5	ATP-binding cassette sub-family G member 2	Abcg2	-0.977767	0.0418242	Down
Q7TNE1	Succinate--hydroxymethylglutarate CoA-transferase	Sugct	-2.7309	0.0288124	Down
Q7TNG8	Probable D-lactate dehydrogenase, mitochondrial	Ldhd	-1.34507	0.00408704	Down
Q7TPE5	Probable RNA polymerase II nuclear localization protein SLC7A6OS	Slc7a6os	1.86667	0.0298765	Up
Q7TSH2	Phosphorylase b kinase regulatory subunit beta	Phkb	-1.27367	0.0058586	Down
Q7TSV4	Phosphoglucomutase-2	Pgm2	1.05793	0.00963565	Up
Q80UM7	Mannosyl-oligosaccharide glucosidase	Mogs	-1.1418	0.00750662	Down
Q80W22	Threonine synthase-like 2	Thnsl2	-1.09683	0.000904556	Down
Q80WC7	Arf-GAP domain and FG repeat-containing protein 2	Agfg2	-1.25237	0.000342144	Down
Q80WJ7	Protein LYRIC	Mtdh	-1.09503	0.0308756	Down
Q80X19	Collagen alpha-1(XIV) chain	Col14a1	2.09227	0.0040175	Up
Q80X41	Serine/threonine-protein kinase VRK1	Vrk1	2.56757	0.0292066	Up
Q80XC2	tRNA (adenine(58)-N(1))-methyltransferase catalytic subunit TRMT61A	Trmt61a	1.2071	0.0101793	Up
Q8BGG9	Acyl-coenzyme A amino acid N-acyltransferase 2	Acnat2	3.7361	0.00362092	Up
Q8BGS0	Protein MAK16 homolog	Mak16	1.0212	0.0108669	Up
Q8BH04	Phosphoenolpyruvate carboxykinase [GTP], mitochondrial	Pck2	3.92247	0.000196158	Up
Q8BH61	Coagulation factor XIII A chain	F13a1	4.4295	0.000323277	Up
Q8BH74	Nuclear pore complex protein Nup107	Nup107	1.47977	0.0183727	Up
Q8BH97	Reticulocalbin-3	Rcn3	2.11823	0.00250999	Up
Q8BHA3	Probable D-tyrosyl-tRNA(Tyr) deacylase 2	Dtd2	-1.54323	0.00443231	Down
Q8BIL5	Protein Hook homolog 1	Hook1	1.20013	0.00344041	Up
Q8BJ03	Cytochrome c oxidase assembly protein COX15 homolog	Cox15	-1.751	0.0226541	Down
Q8BJS4	SUN domain-containing protein 2	Sun2	1.2946	0.006946	Up
Q8BMK4	Cytoskeleton-associated protein 4	Ckap4	2.21287	0.0231042	Up
Q8BMS4	Ubiquinone biosynthesis O-methyltransferase, mitochondrial	Coq3	-1.0335	0.0372014	Down
Q8BND5	Sulfhydryl oxidase 1	Qsox1	2.92377	0.0342603	Up
Q8BP40	Lysophosphatidic acid phosphatase type 6	Acp6	-1.23687	0.00356177	Down
Q8BP56	Acid trehalase-like protein 1	Athl1	-1.10727	0.0473254	Down
Q8BPU7	Engulfment and cell motility protein 1	Elmo1	2.32197	0.00298485	Up
Q8BTM8	Filamin-A	Flna	2.41633	0.00111076	Up
Q8BUV3	Gephyrin	Gphn	-0.985933	0.0155767	Down
Q8BWP8	Beta-1,4-glucuronyltransferase 1	B4gat1	1.90213	0.0340993	Up
Q8BWQ1	UDP-glucuronosyltransferase 2A3	Ugt2a3	-1.00973	0.0115361	Down
Q8BXB6	Solute carrier organic anion transporter family member 2B1	Slco2b1	-1.42283	0.00155743	Down
Q8BXQ2	GPI transamidase component PIG-T	Pigt	1.38473	0.0123105	Up
Q8C0E3	Tripartite motif-containing protein 47	Trim47	2.44807	0.00249952	Up
Q8C0I1	Alkyldihydroxyacetonephosphate synthase, peroxisomal	Agps	2.60957	0.0160772	Up
Q8C0L8	Conserved oligomeric Golgi complex subunit 5	Cog5	2.07007	0.0115375	Up
Q8C0L9	Glycerophosphocholine phosphodiesterase GPCPD1	Gpcpd1	-3.68223	0.000416333	Down
Q8C0N2	Glycerol-3-phosphate acyltransferase 3	Agpat9	2.57233	0.0429304	Up
Q8C165	Probable carboxypeptidase PM20D1	Pm20d1	-1.0104	0.0310006	Down
Q8C3J5	Dedicator of cytokinesis protein 2	Dock2	1.77737	0.0178774	Up
Q8C5Q4	G-rich sequence factor 1	Grsf1	1.70773	0.0390448	Up
Q8C5W0	Calmin	Clmn	-0.9717	0.0491124	Down
Q8C6G8	WD repeat-containing protein 26	Wdr26	1.07217	0.00543788	Up
Q8C7E7	Starch-binding domain-containing protein 1	Stbd1	-1.22093	0.0457628	Down
Q8C854	Myelin expression factor 2	Myef2	1.0905	0.00626376	Up
Q8CAS9	Poly [ADP-ribose] polymerase 9	Parp9	-1.15683	0.0122156	Down
Q8CAY6	Acetyl-CoA acetyltransferase, cytosolic	Acat2	-1.04903	0.0019323	Down
Q8CCK0	Core histone macro-H2A.2	H2afy2	2.41717	0.0342757	Up
Q8CDG3	Deubiquitinating protein VCIP135	Vcpip1	1.3219	0.0496027	Up
Q8CEC6	Peptidylprolyl isomerase domain and WD repeat-containing protein 1	Ppwd1	-1.44587	0.0446671	Down
Q8CFE6	Sodium-coupled neutral amino acid transporter 2	Slc38a2	2.94417	0.00953153	Up
Q8CG14	Complement C1s-A subcomponent	C1sa	1.3637	0.017609	Up
Q8CG76	Aflatoxin B1 aldehyde reductase member 2	Akr7a2	-1.0086	0.0250506	Down
Q8CGY8	UDP-N-acetylglucosamine--peptide N-acetylglucosaminyltransferase 110 kDa subunit	Ogt	0.967033	0.00598811	Up
Q8CHQ9	Probable N-acetyltransferase CML2	Cml2	-1.31233	0.0342294	Down
Q8CHT3	Integrator complex subunit 5	Ints5	1.44013	0.000540137	Up
Q8CI94	Glycogen phosphorylase, brain form	Pygb	1.3713	0.0119531	Up
Q8JZM7	Parafibromin	Cdc73	-1.034	0.00800377	Down
Q8JZZ0	UDP-glucuronosyltransferase 3A2	Ugt3a2	-1.5064	0.00418085	Down
Q8K012	Formin-binding protein 1-like	Fnbp1l	1.68667	0.0412217	Up
Q8K0D2	Hyaluronan-binding protein 2	Habp2	3.41917	0.0277103	Up
Q8K0H1	Multidrug and toxin extrusion protein 1	Slc47a1	-0.9761	0.00562284	Down
Q8K0Q5	Rho GTPase-activating protein 18	Arhgap18	1.49883	0.0403255	Up
Q8K183	Pyridoxal kinase	Pdxk	-1.18137	0.00857888	Down
Q8K1E6	Alpha-ketoglutarate-dependent dioxygenase alkB homolog 3	Alkbh3	-1.47823	0.0462612	Down
Q8K1X4		Nckap1l	2.18053	0.014479	Up
Q8K2I4	Beta-mannosidase	Manba	-1.457	0.0436582	Down
Q8K2L8	Trafficking protein particle complex subunit 12	Trappc12	-1.9022	0.0249685	Down
Q8K3K7	1-acyl-sn-glycerol-3-phosphate acyltransferase beta	Agpat2	-0.998467	0.0019044	Down
Q8K4Q8	Collectin-12	Colec12	1.69363	0.0312479	Up
Q8K4Z3	NAD(P)H-hydrate epimerase	Apoa1bp	-2.07207	0.00013878	Down
Q8QZR1	Tyrosine aminotransferase	Tat	1.62783	0.0317413	Up
Q8R035	Peptidyl-tRNA hydrolase ICT1, mitochondrial	Ict1	-1.33283	0.0150978	Down
Q8R086	Sulfite oxidase, mitochondrial	Suox	-1.1504	0.00977771	Down
Q8R0F9	SEC14-like protein 4	Sec14l4	-1.02753	0.00631189	Down
Q8R0J8	Probable gluconokinase	Idnk	-2.1969	0.00490579	Down
Q8R0V5	Indoleamine 2,3-dioxygenase 2	Ido2	-1.58883	0.00804161	Down
Q8R0Y8	Mitochondrial coenzyme A transporter SLC25A42	Slc25a42	-0.9981	0.00394892	Down
Q8R180	ERO1-like protein alpha	Ero1l	3.08363	0.0354172	Up
Q8R1F1	Niban-like protein 1	Fam129b	3.9936	0.000203195	Up
Q8R1G2	Carboxymethylenebutenolidase homolog	Cmbl	-0.976567	0.0177244	Down
Q8R323	Replication factor C subunit 3	Rfc3	1.7308	0.0141563	Up
Q8R3S6	Exocyst complex component 1	Exoc1	1.92317	0.0169064	Up
Q8R404	Protein QIL1	Qil1	-2.09993	0.0444547	Down
Q8R570	Synaptosomal-associated protein 47	Snap47	-1.40327	0.0254162	Down
Q8R5A3	Amyloid beta A4 precursor protein-binding family B member 1-interacting protein	Apbb1ip	2.53233	0.000296502	Up
Q8R5F3	O-acetyl-ADP-ribose deacetylase 1	Oard1	-1.188	0.0151842	Down
Q8R5M8	Cell adhesion molecule 1	Cadm1	1.16637	0.0102243	Up
Q8VC26	TLC domain-containing protein 2	Tlcd2	-1.25613	0.0181191	Down
Q8VC49	Interferon alpha-inducible protein 27-like protein 2B	Ifi27l2b	1.69867	0.0332619	Up
Q8VCA8	Secernin-2	Scrn2	-1.0882	0.00194412	Down
Q8VCB3	Glycogen [starch] synthase, liver	Gys2	-1.8132	0.00087359	Down
Q8VCI0	Phospholipase B-like 1	Plbd1	-2.01107	0.0135373	Down
Q8VCI5	Peroxisomal biogenesis factor 19	Pex19	-1.20977	0.012673	Down
Q8VCR2	17-beta-hydroxysteroid dehydrogenase 13	Hsd17b13	1.15377	7.29223e-05	Up
Q8VCT4	Carboxylesterase 1D	Ces1d	-1.3159	0.0233044	Down
Q8VCU1	Carboxylesterase 3B	Ces3b	-2.8709	0.0131759	Down
Q8VDG3	Poly(A)-specific ribonuclease PARN	Parn	1.17873	0.00249492	Up
Q8VDK1	Nitrilase homolog 1	Nit1	-1.176	0.000346605	Down
Q8VE09	Tetratricopeptide repeat protein 39C	Ttc39c	-2.60137	0.00946567	Down
Q8VEE0	Ribulose-phosphate 3-epimerase	Rpe	-1.31203	0.0157096	Down
Q8VEE4	Replication protein A 70 kDa DNA-binding subunit	Rpa1	2.84873	0.00512057	Up
Q8VEH5	EPM2A-interacting protein 1	Epm2aip1	2.01523	0.012955	Up
Q8VEK0	Cell cycle control protein 50A	Tmem30a	-1.30963	0.00490433	Down
Q8VHG0	Dimethylaniline monooxygenase [N-oxide-forming] 4	Fmo4	1.2238	0.0181363	Up
Q8VHQ9	Acyl-coenzyme A thioesterase 11	Acot11	-1.22427	0.0310864	Down
Q8VIM0	Hepatitis A virus cellular receptor 2 homolog	Havcr2	-3.59483	0.00199894	Down
Q91V08	C-type lectin domain family 2 member D	Clec2d	-1.8606	0.00607001	Down
Q91V09	WD repeat-containing protein 13	Wdr13	-2.0995	0.016488	Down
Q91VA0	Acyl-coenzyme A synthetase ACSM1, mitochondrial	Acsm1	-1.45463	0.00174888	Down
Q91VM3	WD repeat domain phosphoinositide-interacting protein 4	Wdr45	-1.1197	0.00456131	Down
Q91VS7	Microsomal glutathione S-transferase 1	Mgst1	-1.11537	0.00442257	Down
Q91VU6	DDB1- and CUL4-associated factor 11	Dcaf11	-2.36343	0.0396793	Down
Q91VW3	SH3 domain-binding glutamic acid-rich-like protein 3	Sh3bgrl3	1.56883	0.0447721	Up
Q91W52	Transmembrane protein 19	Tmem19	-1.7849	0.0355348	Down
Q91WG0	Acylcarnitine hydrolase	Ces2c	-3.19473	0.00123224	Down
Q91WL5	Cytochrome P450 4A12A	Cyp4a12a	-2.6296	0.00190582	Down
Q91WP6	Serine protease inhibitor A3N	Serpina3n	5.3097	0.0190453	Up
Q91WT8	RNA-binding protein 47	Rbm47	-1.57887	0.0099211	Down
Q91WU0	Carboxylic ester hydrolase	Ces1f	-1.05377	0.0213199	Down
Q91X21	Uncharacterized protein KIAA2013	Kiaa2013	1.73197	0.00541378	Up
Q91X51	Golgi reassembly-stacking protein 1	Gorasp1	-3.4366	0.00241706	Down
Q91X52	L-xylulose reductase	Dcxr	-1.24077	0.00311501	Down
Q91X77	Cytochrome P450 2C50	Cyp2c50	-1.94387	0.000315095	Down
Q91XE4	N-acyl-aromatic-L-amino acid amidohydrolase (carboxylate-forming)	Acy3	-1.02613	0.006477	Down
Q91XF0	Pyridoxine-5-phosphate oxidase	Pnpo	-1.1018	0.00570339	Down
Q91XI1	tRNA-dihydrouridine(47) synthase [NAD(P)(+)]-like	Dus3l	1.73863	0.00745823	Up
Q91YE6	Importin-9	Ipo9	1.0056	0.00306573	Up
Q91YM4	Protein TBRG4	Tbrg4	1.44013	0.00437633	Up
Q91YP0	L-2-hydroxyglutarate dehydrogenase, mitochondrial	L2hgdh	-1.27977	3.27013e-05	Down
Q91YR9	Prostaglandin reductase 1	Ptgr1	2.04813	0.00646346	Up
Q91YS8	Calcium/calmodulin-dependent protein kinase type 1	Camk1	0.954333	0.0223257	Up
Q91ZR2	Sorting nexin-18	Snx18	1.50927	0.0246268	Up
Q91ZW3	SWI/SNF-related matrix-associated actin-dependent regulator of chromatin subfamily A member 5	Smarca5	1.51403	0.000406378	Up
Q91ZW7	CD209 antigen-like protein E	Cd209e	-2.61443	0.0282843	Down
Q920E5	Farnesyl pyrophosphate synthase	Fdps	-1.1441	0.0142471	Down
Q920R0	Alsin	Als2	-1.8526	0.0153824	Down
Q921I2	Kelch domain-containing protein 4	Klhdc4	-2.21423	0.00362225	Down
Q921L5	Conserved oligomeric Golgi complex subunit 2	Cog2	-2.61547	0.0125959	Down
Q921V5	Alpha-1,6-mannosyl-glycoprotein 2-beta-N-acetylglucosaminyltransferase	Mgat2	1.43077	0.0154689	Up
Q922B1	O-acetyl-ADP-ribose deacetylase MACROD1	Macrod1	-1.33513	0.00311997	Down
Q922D8	C-1-tetrahydrofolate synthase, cytoplasmic	Mthfd1	-0.962333	0.00149755	Down
Q922F4	Tubulin beta-6 chain	Tubb6	4.4784	0.000535552	Up
Q922Q4	Pyrroline-5-carboxylate reductase 2	Pycr2	2.89857	0.00486812	Up
Q922Q9	Chitinase domain-containing protein 1	Chid1	-1.96427	0.00735553	Down
Q923D2	Flavin reductase (NADPH)	Blvrb	-1.13133	0.00235649	Down
Q923U0	TOM1-like protein 1	Tom1l1	-0.9765	0.0204028	Down
Q924D0	Reticulon-4-interacting protein 1, mitochondrial	Rtn4ip1	-1.0041	0.00440551	Down
Q925E7	Serine/threonine-protein phosphatase 2A 55 kDa regulatory subunit B delta isoform	Ppp2r2d	-1.84153	0.0361381	Down
Q99J45	Nuclear receptor-binding protein	Nrbp1	2.4717	0.0499046	Up
Q99JB8	Protein kinase C and casein kinase II substrate protein 3	Pacsin3	-1.23107	0.00382129	Down
Q99K30	Epidermal growth factor receptor kinase substrate 8-like protein 2	Eps8l2	-1.44667	0.0111173	Down
Q99K41	EMILIN-1	Emilin1	2.82097	0.0371213	Up
Q99K85	Phosphoserine aminotransferase	Psat1	5.09947	0.00385365	Up
Q99KG5	Lipolysis-stimulated lipoprotein receptor	Lsr	-1.3563	0.00443515	Down
Q99KK9	Probable histidine--tRNA ligase, mitochondrial	Hars2	-1.60213	0.00677067	Down
Q99KR3	Beta-lactamase-like protein 2	Lactb2	-1.16207	0.00584486	Down
Q99LH2	Phosphatidylserine synthase 1	Ptdss1	-3.37053	0.00221692	Down
Q99M28	RNA-binding protein with serine-rich domain 1	Rnps1	-1.20603	0.0261473	Down
Q99MD9	Nuclear autoantigenic sperm protein	Nasp	3.04413	0.00472807	Up
Q99ME9	Nucleolar GTP-binding protein 1	Gtpbp4	1.5114	0.00263209	Up
Q99N93	39S ribosomal protein L16, mitochondrial	Mrpl16	-1.0621	0.0462191	Down
Q99P30	Peroxisomal coenzyme A diphosphatase NUDT7	Nudt7	-2.57537	0.0274207	Down
Q99P31	Hsp70-binding protein 1	Hspbp1	-2.1919	0.0203019	Down
Q99P91	Transmembrane glycoprotein NMB	Gpnmb	4.22793	0.00145977	Up
Q9BCZ4	Selenoprotein S	Vimp	1.76947	0.005718	Up
Q9CPN8	Insulin-like growth factor 2 mRNA-binding protein 3	Igf2bp3	1.2001	0.023568	Up
Q9CPU0	Lactoylglutathione lyase	Glo1	-1.24933	0.00564811	Down
Q9CPU4	Microsomal glutathione S-transferase 3	Mgst3	1.59657	0.0240761	Up
Q9CQ40	39S ribosomal protein L49, mitochondrial	Mrpl49	-2.04643	0.000643161	Down
Q9CQ54	NADH dehydrogenase [ubiquinone] 1 subunit C2	Ndufc2	-1.10743	0.00227691	Down
Q9CQI6	Coactosin-like protein	Cotl1	0.984	0.0103469	Up
Q9CQJ4	E3 ubiquitin-protein ligase RING2	Rnf2	1.0153	0.00340355	Up
Q9CQP0	39S ribosomal protein L33, mitochondrial	Mrpl33	-1.66343	0.000103552	Down
Q9CQX2	Cytochrome b5 type B	Cyb5b	-0.9632	0.00449819	Down
Q9CR20	Immediate early response 3-interacting protein 1	Ier3ip1	-1.7206	0.0211711	Down
Q9CR24	Nucleoside diphosphate-linked moiety X motif 8, mitochondrial	Nudt8	-2.34413	0.0234061	Down
Q9CR29	Coiled-coil domain-containing protein 43	Ccdc43	-1.7508	0.00309363	Down
Q9CRT8	Exportin-T	Xpot	1.57547	0.00621262	Up
Q9CWU6	Ubiquinol-cytochrome-c reductase complex assembly factor 1	Uqcc1	-2.56357	0.00488256	Down
Q9CWX2	Complex I intermediate-associated protein 30, mitochondrial	Ndufaf1	-1.18377	0.0307367	Down
Q9CX80	Cytoglobin	Cygb	1.69763	0.00904803	Up
Q9CX98	Cytochrome P450 2U1	Cyp2u1	-1.97543	0.0261272	Down
Q9CXA2	Trans-L-3-hydroxyproline dehydratase	L3hypdh	-1.18187	0.0246099	Down
Q9CXD6	Mitochondrial calcium uniporter regulator 1	Mcur1	-1.3341	0.0365065	Down
Q9CY97	RNA polymerase II subunit A C-terminal domain phosphatase SSU72	Ssu72	2.54977	0.0288333	Up
Q9CYG7	Mitochondrial import receptor subunit TOM34	Tomm34	-1.04057	0.0136445	Down
Q9CZG3	COMM domain-containing protein 8	Commd8	-1.93153	0.0156137	Down
Q9CZL5	Pterin-4-alpha-carbinolamine dehydratase 2	Pcbd2	-1.08697	0.0258736	Down
Q9CZS1	Aldehyde dehydrogenase X, mitochondrial	Aldh1b1	2.13547	0.000887886	Up
Q9D0B5	Thiosulfate sulfurtransferase/rhodanese-like domain-containing protein 3	Tstd3	-2.45553	0.0232318	Down
Q9D0C4	tRNA (guanine(37)-N1)-methyltransferase	Trmt5	1.2241	0.0398102	Up
Q9D0D5	General transcription factor IIE subunit 1	Gtf2e1	1.366	0.0470259	Up
Q9D0K1	Peroxisomal membrane protein PEX13	Pex13	-2.12627	0.0491017	Down
Q9D0S9	Histidine triad nucleotide-binding protein 2, mitochondrial	Hint2	-1.2146	0.00672102	Down
Q9D187	Mitotic spindle-associated MMXD complex subunit MIP18	Fam96b	2.86627	0.0407268	Up
Q9D1C8	Vacuolar protein sorting-associated protein 28 homolog	Vps28	-2.33057	0.0108716	Down
Q9D1P0	39S ribosomal protein L13, mitochondrial	Mrpl13	-1.25947	0.00108472	Down
Q9D273	Cob(I)yrinic acid a,c-diamide adenosyltransferase, mitochondrial	Mmab	-1.44527	0.00250571	Down
Q9D2D9	Kelch domain-containing protein 8B	Klhdc8b	-1.597	0.0175957	Down
Q9D5J6	Sedoheptulokinase	Shpk	-0.955433	0.000418273	Down
Q9D5V5	Cullin-5	Cul5	1.32237	0.0172643	Up
Q9D7I5	Phospholysine phosphohistidine inorganic pyrophosphate phosphatase	Lhpp	-4.0084	0.00636662	Down
Q9D7S7	60S ribosomal protein L22-like 1	Rpl22l1	1.17383	0.0210121	Up
Q9D8B3	Charged multivesicular body protein 4b	Chmp4b	1.05203	0.00242221	Up
Q9D8M4	60S ribosomal protein L7-like 1	Rpl7l1	1.15867	0.0080131	Up
Q9D8V7	Signal peptidase complex catalytic subunit SEC11C	Sec11c	2.4641	0.0013881	Up
Q9D975	Sulfiredoxin-1	Srxn1	3.6011	0.00450163	Up
Q9D9V3	Ethylmalonyl-CoA decarboxylase	Echdc1	-1.49253	0.031288	Down
Q9DB30	Phosphorylase b kinase gamma catalytic chain, liver/testis isoform	Phkg2	-2.25997	0.0172933	Down
Q9DBB8	Trans-1,2-dihydrobenzene-1,2-diol dehydrogenase	Dhdh	-1.60833	0.000505355	Down
Q9DBC0	Selenoprotein O	Selo	-1.07837	0.000361422	Down
Q9DBD5	Proline-, glutamic acid- and leucine-rich protein 1	Pelp1	1.80963	0.0189859	Up
Q9DBE0	Cysteine sulfinic acid decarboxylase	Csad	-3.51873	0.0032646	Down
Q9DBE8	Alpha-1,3/1,6-mannosyltransferase ALG2	Alg2	-1.07963	0.00482639	Down
Q9DBG1	Sterol 26-hydroxylase, mitochondrial	Cyp27a1	-1.44163	0.00309114	Down
Q9DBG9	Tax1-binding protein 3	Tax1bp3	2.17943	0.0482564	Up
Q9DBS1	Transmembrane protein 43	Tmem43	1.48543	0.00122541	Up
Q9DBW0	Cytochrome P450 4V2	Cyp4v2	-1.77757	0.00468846	Down
Q9DC23	DnaJ homolog subfamily C member 10	Dnajc10	2.06123	0.00109591	Up
Q9DC61	Mitochondrial-processing peptidase subunit alpha	Pmpca	-1.03413	0.0439347	Down
Q9DCC4	Pyrroline-5-carboxylate reductase 3	Pycrl	-0.958433	0.0059481	Down
Q9DCQ2	Putative L-aspartate dehydrogenase	Aspdh	-1.0745	0.00746683	Down
Q9DCS3	Trans-2-enoyl-CoA reductase, mitochondrial	Mecr	-1.029	0.0253797	Down
Q9DCY0	Glycine N-acyltransferase-like protein Keg1	Keg1	-2.27697	0.00368313	Down
Q9DD06	Retinoic acid receptor responder protein 2	Rarres2	2.08133	0.0200731	Up
Q9EP89	Serine beta-lactamase-like protein LACTB, mitochondrial	Lactb	-1.2931	0.0107659	Down
Q9EPA7	Nicotinamide/nicotinic acid mononucleotide adenylyltransferase 1	Nmnat1	-2.12513	0.0108002	Down
Q9EQC1	3 beta-hydroxysteroid dehydrogenase type 7	Hsd3b7	-2.36033	0.0211074	Down
Q9EQF5	Dihydropyrimidinase	Dpys	-1.03133	0.0132302	Down
Q9EQP2	EH domain-containing protein 4	Ehd4	1.97703	0.00294213	Up
Q9ER35	Fructosamine-3-kinase	Fn3k	-3.52923	0.0333053	Down
Q9ERL9	Guanylate cyclase soluble subunit alpha-3	Gucy1a3	1.61507	0.0180163	Up
Q9ET01	Glycogen phosphorylase, liver form	Pygl	-1.0885	0.0163084	Down
Q9JHS3	Ragulator complex protein LAMTOR2	Lamtor2	-1.38983	0.00849654	Down
Q9JI11	Serine/threonine-protein kinase 4	Stk4	1.5037	0.00227823	Up
Q9JI75	Ribosyldihydronicotinamide dehydrogenase [quinone]	Nqo2	-1.254	0.00300083	Down
Q9JIA7	Sphingosine kinase 2	Sphk2	-0.963433	0.0029542	Down
Q9JIF0	Protein arginine N-methyltransferase 1	Prmt1	2.07713	0.00175037	Up
Q9JIL4	Na(+)/H(+) exchange regulatory cofactor NHE-RF3	Pdzk1	-1.08277	0.0480912	Down
Q9JIZ0	Probable N-acetyltransferase CML1	Cml1	-1.64107	0.0050503	Down
Q9JJ00	Phospholipid scramblase 1	Plscr1	3.44063	0.00248729	Up
Q9JJL3	Solute carrier organic anion transporter family member 1B2	Slco1b2	-1.9035	0.000115345	Down
Q9JJS6	Beta,beta-carotene 15,15-monooxygenase	Bco1	2.41317	0.0312876	Up
Q9JK42	[Pyruvate dehydrogenase (acetyl-transferring)] kinase isozyme 2, mitochondrial	Pdk2	-1.69393	0.0102412	Down
Q9JK53	Prolargin	Prelp	2.27147	0.00365588	Up
Q9JKB3	Y-box-binding protein 3	Ybx3	1.73493	0.0311881	Up
Q9JKF1	Ras GTPase-activating-like protein IQGAP1	Iqgap1	2.02107	0.0163677	Up
Q9JKJ9	24-hydroxycholesterol 7-alpha-hydroxylase	Cyp39a1	2.69483	0.00103234	Up
Q9JKS5	Intracellular hyaluronan-binding protein 4	Habp4	-0.9714	0.0100601	Down
Q9JL62	Glycolipid transfer protein	Gltp	1.75047	0.000740939	Up
Q9JLC3	Methionine-R-sulfoxide reductase B1	Msrb1	-1.26787	0.00143495	Down
Q9QUJ7	Long-chain-fatty-acid--CoA ligase 4	Acsl4	1.19563	0.0379759	Up
Q9QWG7	Sulfotransferase family cytosolic 1B member 1	Sult1b1	-1.98487	0.0107253	Down
Q9QWK4	CD5 antigen-like	Cd5l	1.6198	0.0200187	Up
Q9QXD8	LIM domain-containing protein 1	Limd1	0.952667	0.00308186	Up
Q9QXM0	Abhydrolase domain-containing protein 2	Abhd2	3.9511	0.0138164	Up
Q9QXS8	Probable N-acetyltransferase CML5	Cml5	-2.88983	0.00898312	Down
Q9QXZ6	Solute carrier organic anion transporter family member 1A1	Slco1a1	-5.49087	0.0139981	Down
Q9QYI4	DnaJ homolog subfamily B member 12	Dnajb12	-1.0473	0.000603626	Down
Q9QYR9	Acyl-coenzyme A thioesterase 2, mitochondrial	Acot2	1.05177	0.0211741	Up
Q9QZ06	Toll-interacting protein	Tollip	-1.147	0.00324696	Down
Q9QZE7	Translin-associated protein X	Tsnax	-1.8488	0.00138649	Down
Q9QZW0	Phospholipid-transporting ATPase 11C	Atp11c	-1.00977	0.00630715	Down
Q9QZX7	Serine racemase	Srr	-1.28067	0.0218692	Down
Q9QZZ6	Dermatopontin	Dpt	2.2119	0.00242236	Up
Q9R069	Basal cell adhesion molecule	Bcam	2.73847	0.0116756	Up
Q9R092	17-beta-hydroxysteroid dehydrogenase type 6	Hsd17b6	1.7464	0.0190517	Up
Q9R0E1	Procollagen-lysine,2-oxoglutarate 5-dioxygenase 3	Plod3	1.59693	0.0198998	Up
Q9R0M5	Thiamin pyrophosphokinase 1	Tpk1	-1.93353	0.0406664	Down
Q9R0X4	Acyl-coenzyme A thioesterase 9, mitochondrial	Acot9	1.44077	0.0156682	Up
Q9R1C7	Pre-mRNA-processing factor 40 homolog A	Prpf40a	1.49257	2.48316e-05	Up
Q9R1Q7	Proteolipid protein 2	Plp2	3.70957	0.000172228	Up
Q9R1S7	Multidrug resistance-associated protein 6	Abcc6	-1.13717	0.0162952	Down
Q9R269	Periplakin	Ppl	3.5254	0.0126525	Up
Q9WTK3	Glycosylphosphatidylinositol anchor attachment 1 protein	Gpaa1	1.87077	0.00348777	Up
Q9WTK5	Nuclear factor NF-kappa-B p100 subunit	Nfkb2	1.78067	0.0189238	Up
Q9WTL7	Acyl-protein thioesterase 2	Lypla2	-1.48813	0.0132448	Down
Q9WTQ8	Mitochondrial import inner membrane translocase subunit Tim23	Timm23	-1.37473	0.0088017	Down
Q9WU79	Proline dehydrogenase 1, mitochondrial	Prodh	-1.75923	0.000224036	Down
Q9WUA3	ATP-dependent 6-phosphofructokinase, platelet type	Pfkp	3.3498	0.0108647	Up
Q9WUM4	Coronin-1C	Coro1c	0.9713	0.0499148	Up
Q9WV91	Prostaglandin F2 receptor negative regulator	Ptgfrn	1.28503	0.017313	Up
Q9WVA4	Transgelin-2	Tagln2	2.05417	0.000836645	Up
Q9WVL0	Maleylacetoacetate isomerase	Gstz1	-0.956567	0.0229837	Down
Q9WVM8	Kynurenine/alpha-aminoadipate aminotransferase, mitochondrial	Aadat	-1.4319	0.0410922	Down
Q9Z0P5	Twinfilin-2	Twf2	2.3692	0.0384833	Up
Q9Z110	Delta-1-pyrroline-5-carboxylate synthase	Aldh18a1	1.58677	0.0145914	Up
Q9Z1Q2	Abhydrolase domain-containing protein 16A	Abhd16a	-1.23567	0.0280792	Down
Q9Z239	Phospholemman	Fxyd1	-1.04597	0.0239222	Down
