# Supplementary material for: Proteomics and Phosphoproteomics Revealed Dysregulated Kinases and Potential Therapy for Liver Fibrosis
Source: Mol Cell Proteomics. 2025 May 12;24(6):100991. doi: 10.1016/j.mcpro.2025.100991 (PMC12181035; doi:10.1016/j.mcpro.2025.100991)
Supplement: Table S3 [file mmc3.xlsx]

## Sheet: Up
Table S3. Metascape analysis of upregulated proteins from proteomic dataset
Totally 328 upregulated proteins were subjected to Metascape for biological function analysis.
The well-adopted hypergeometric test and Benjamini-Hochberg p-value correction algorithm was used to identify the significantly enriched pathways.
GroupID	Category	Term	Description	LogP	Log(q-value)	Genes	Symbols	Count	Selected in Fig.1J	Selected in Fig.1K	Selected in Fig.S2E
1_Summary	Reactome Gene Sets	R-MMU-6798695	Neutrophil degranulation	-14.8466	-10.5848	11625,12306,12475,12491,12505,13010,13033,13861,14375,14824,16819,17002,17105,17523,18636,18746,19074,19156,20195,20201,20202,20430,26949,29875,50701,50917,53378,59287,66681,94176,104009,105855,110078,216197,216274,227753	Ahsg,Anxa2,Cd14,Cd36,Cd44,Cst3,Ctsd,Epx,Xrcc6,Grn,Lcn2,Ltf,Lyz2,Mpo,Cfp,Pkm,Prg2,Psap,S100a11,S100a8,S100a9,Cyfip1,Vat1,Iqgap1,Elane,Galns,Sdcbp,Ncstn,Pgm2,Dock2,Qsox1,Nckap1l,Pygb,Ckap4,Cep290,Gsn	36		+
1_Member	Reactome Gene Sets	R-MMU-6798695	Neutrophil degranulation	-14.8466	-10.5848	11625,12306,12475,12491,12505,13010,13033,13861,14375,14824,16819,17002,17105,17523,18636,18746,19074,19156,20195,20201,20202,20430,26949,29875,50701,50917,53378,59287,66681,94176,104009,105855,110078,216197,216274,227753	Ahsg,Anxa2,Cd14,Cd36,Cd44,Cst3,Ctsd,Epx,Xrcc6,Grn,Lcn2,Ltf,Lyz2,Mpo,Cfp,Pkm,Prg2,Psap,S100a11,S100a8,S100a9,Cyfip1,Vat1,Iqgap1,Elane,Galns,Sdcbp,Ncstn,Pgm2,Dock2,Qsox1,Nckap1l,Pygb,Ckap4,Cep290,Gsn	36
2_Summary	CORUM	CORUM:122	MCM complex	-11.201	-7.41627	17215,17216,17217,17218,17219,17220,18538,68275,69263,14268,18412,18938,50927,66922,16952,14375,21761,22367,67951,75608,78798,103468,216274,227699,20947,93762	Mcm3,Mcm2,Mcm4,Mcm5,Mcm6,Mcm7,Pcna,Rpa1,Rfc3,Fn1,Sqstm1,Ppp1r14b,Nasp,Rras2,Anxa1,Xrcc6,Morf4l1,Vrk1,Tubb6,Chmp4b,Eml4,Nup107,Cep290,Nup188,Swap70,Smarca5	26
2_Member	CORUM	CORUM:122	MCM complex	-11.201	-7.41627	17215,17216,17217,17218,17219,17220	Mcm3,Mcm2,Mcm4,Mcm5,Mcm6,Mcm7	6
2_Member	GO Biological Processes	GO:0006279	premeiotic DNA replication	-11.201	-7.41627	17215,17216,17217,17218,17219,17220	Mcm3,Mcm2,Mcm4,Mcm5,Mcm6,Mcm7	6			+
2_Member	KEGG Pathway	mmu03030	DNA replication - Mus musculus (house mouse)	-9.1086	-5.54572	17215,17216,17217,17218,17219,17220,18538,68275,69263	Mcm3,Mcm2,Mcm4,Mcm5,Mcm6,Mcm7,Pcna,Rpa1,Rfc3	9	+
2_Member	GO Biological Processes	GO:0000727	double-strand break repair via break-induced replication	-8.26548	-4.84872	17215,17216,17217,17218,17219,17220	Mcm3,Mcm2,Mcm4,Mcm5,Mcm6,Mcm7	6
2_Member	Reactome Gene Sets	R-MMU-176187	ATR activation in response to replication stress	-7.82207	-4.51445	17215,17216,17217,17218,17219,17220,68275,69263	Mcm3,Mcm2,Mcm4,Mcm5,Mcm6,Mcm7,Rpa1,Rfc3	8		+
2_Member	WikiPathways	WP5242	Comprehensive IL 17A signaling	-7.75355	-4.49169	14268,17215,17216,17217,17218,17219,17220,18412,18538,18938,50927,66922	Fn1,Mcm3,Mcm2,Mcm4,Mcm5,Mcm6,Mcm7,Sqstm1,Pcna,Ppp1r14b,Nasp,Rras2	12
2_Member	GO Biological Processes	GO:0033260	nuclear DNA replication	-7.35202	-4.23629	17215,17216,17217,17218,17219,17220,18538	Mcm3,Mcm2,Mcm4,Mcm5,Mcm6,Mcm7,Pcna	7
2_Member	GO Biological Processes	GO:0044786	cell cycle DNA replication	-7.22679	-4.16905	17215,17216,17217,17218,17219,17220,18538	Mcm3,Mcm2,Mcm4,Mcm5,Mcm6,Mcm7,Pcna	7
2_Member	Reactome Gene Sets	R-MMU-68962	Activation of the pre-replicative complex	-6.88177	-3.98164	17215,17216,17217,17218,17219,17220,68275	Mcm3,Mcm2,Mcm4,Mcm5,Mcm6,Mcm7,Rpa1	7
2_Member	GO Biological Processes	GO:0006268	DNA unwinding involved in DNA replication	-6.6829	-3.80125	17215,17216,17217,17218,17219,17220	Mcm3,Mcm2,Mcm4,Mcm5,Mcm6,Mcm7	6
2_Member	GO Biological Processes	GO:0006270	DNA replication initiation	-5.93918	-3.2088	17215,17216,17217,17218,17219,17220	Mcm3,Mcm2,Mcm4,Mcm5,Mcm6,Mcm7	6
2_Member	GO Biological Processes	GO:0032508	DNA duplex unwinding	-5.82059	-3.15803	16952,17215,17216,17217,17218,17219,17220	Anxa1,Mcm3,Mcm2,Mcm4,Mcm5,Mcm6,Mcm7	7
2_Member	WikiPathways	WP413	G1 to S cell cycle control	-5.80711	-3.15803	17215,17216,17217,17218,17219,17220,18538,68275	Mcm3,Mcm2,Mcm4,Mcm5,Mcm6,Mcm7,Pcna,Rpa1	8
2_Member	GO Biological Processes	GO:0032392	DNA geometric change	-5.3532	-2.79031	16952,17215,17216,17217,17218,17219,17220	Anxa1,Mcm3,Mcm2,Mcm4,Mcm5,Mcm6,Mcm7	7
2_Member	GO Biological Processes	GO:0071103	DNA conformation change	-4.85479	-2.39228	16952,17215,17216,17217,17218,17219,17220	Anxa1,Mcm3,Mcm2,Mcm4,Mcm5,Mcm6,Mcm7	7
2_Member	GO Biological Processes	GO:0006271	DNA strand elongation involved in DNA replication	-4.64949	-2.24229	17215,17217,17220,18538	Mcm3,Mcm4,Mcm7,Pcna	4
2_Member	GO Biological Processes	GO:1902292	cell cycle DNA replication initiation	-4.60268	-2.23845	17215,17216,17217	Mcm3,Mcm2,Mcm4	3
2_Member	GO Biological Processes	GO:1902315	nuclear cell cycle DNA replication initiation	-4.60268	-2.23845	17215,17216,17217	Mcm3,Mcm2,Mcm4	3
2_Member	GO Biological Processes	GO:1902975	mitotic DNA replication initiation	-4.60268	-2.23845	17215,17216,17217	Mcm3,Mcm2,Mcm4	3
2_Member	GO Biological Processes	GO:1902969	mitotic DNA replication	-4.50807	-2.16003	17215,17216,17217,17219	Mcm3,Mcm2,Mcm4,Mcm6	4
2_Member	GO Biological Processes	GO:0000725	recombinational repair	-4.49595	-2.15837	14375,17215,17216,17217,17218,17219,17220,21761,68275	Xrcc6,Mcm3,Mcm2,Mcm4,Mcm5,Mcm6,Mcm7,Morf4l1,Rpa1	9
2_Member	Reactome Gene Sets	R-MMU-69239	Synthesis of DNA	-4.49595	-2.15837	17215,17216,17217,17218,17219,17220,18538,68275,69263	Mcm3,Mcm2,Mcm4,Mcm5,Mcm6,Mcm7,Pcna,Rpa1,Rfc3	9
2_Member	Reactome Gene Sets	R-MMU-69306	DNA Replication	-4.29506	-1.98745	17215,17216,17217,17218,17219,17220,18538,68275,69263	Mcm3,Mcm2,Mcm4,Mcm5,Mcm6,Mcm7,Pcna,Rpa1,Rfc3	9
2_Member	GO Biological Processes	GO:0022616	DNA strand elongation	-4.04158	-1.79521	17215,17217,17220,18538	Mcm3,Mcm4,Mcm7,Pcna	4
2_Member	GO Biological Processes	GO:0000724	double-strand break repair via homologous recombination	-3.83174	-1.63058	17215,17216,17217,17218,17219,17220,21761,68275	Mcm3,Mcm2,Mcm4,Mcm5,Mcm6,Mcm7,Morf4l1,Rpa1	8
2_Member	Reactome Gene Sets	R-MMU-69242	S Phase	-3.79084	-1.61176	17215,17216,17217,17218,17219,17220,18538,68275,69263	Mcm3,Mcm2,Mcm4,Mcm5,Mcm6,Mcm7,Pcna,Rpa1,Rfc3	9
2_Member	GO Biological Processes	GO:0006260	DNA replication	-3.64653	-1.50195	17215,17216,17217,17218,17219,17220,18538,50927,68275,69263	Mcm3,Mcm2,Mcm4,Mcm5,Mcm6,Mcm7,Pcna,Nasp,Rpa1,Rfc3	10
2_Member	GO Biological Processes	GO:0006261	DNA-templated DNA replication	-3.45431	-1.38558	17215,17216,17217,17218,17219,17220,18538,69263	Mcm3,Mcm2,Mcm4,Mcm5,Mcm6,Mcm7,Pcna,Rfc3	8
2_Member	Reactome Gene Sets	R-MMU-69002	DNA Replication Pre-Initiation	-3.42129	-1.36355	17215,17216,17217,17218,17219,17220,68275	Mcm3,Mcm2,Mcm4,Mcm5,Mcm6,Mcm7,Rpa1	7
2_Member	Reactome Gene Sets	R-MMU-68949	Orc1 removal from chromatin	-3.40288	-1.3585	17215,17216,17217,17218,17219,17220	Mcm3,Mcm2,Mcm4,Mcm5,Mcm6,Mcm7	6
2_Member	Reactome Gene Sets	R-MMU-69206	G1/S Transition	-3.26331	-1.27982	17215,17216,17217,17218,17219,17220,68275	Mcm3,Mcm2,Mcm4,Mcm5,Mcm6,Mcm7,Rpa1	7
2_Member	Reactome Gene Sets	R-MMU-68867	Assembly of the pre-replicative complex	-3.03565	-1.1095	17215,17216,17217,17218,17219,17220	Mcm3,Mcm2,Mcm4,Mcm5,Mcm6,Mcm7	6
2_Member	Reactome Gene Sets	R-MMU-69278	Cell Cycle, Mitotic	-2.82349	-0.987852	17215,17216,17217,17218,17219,17220,18538,22367,67951,68275,69263,75608,78798,103468,216274,227699	Mcm3,Mcm2,Mcm4,Mcm5,Mcm6,Mcm7,Pcna,Vrk1,Tubb6,Rpa1,Rfc3,Chmp4b,Eml4,Nup107,Cep290,Nup188	16
2_Member	Reactome Gene Sets	R-MMU-69052	Switching of origins to a post-replicative state	-2.80049	-0.974798	17215,17216,17217,17218,17219,17220	Mcm3,Mcm2,Mcm4,Mcm5,Mcm6,Mcm7	6
2_Member	Reactome Gene Sets	R-MMU-69481	G2/M Checkpoints	-2.79316	-0.969058	17215,17216,17217,17218,17219,17220,68275,69263	Mcm3,Mcm2,Mcm4,Mcm5,Mcm6,Mcm7,Rpa1,Rfc3	8
2_Member	GO Biological Processes	GO:0006310	DNA recombination	-2.75094	-0.945952	14375,17215,17216,17217,17218,17219,17220,20947,21761,68275	Xrcc6,Mcm3,Mcm2,Mcm4,Mcm5,Mcm6,Mcm7,Swap70,Morf4l1,Rpa1	10
2_Member	Reactome Gene Sets	R-MMU-453279	Mitotic G1 phase and G1/S transition	-2.72962	-0.934868	17215,17216,17217,17218,17219,17220,68275	Mcm3,Mcm2,Mcm4,Mcm5,Mcm6,Mcm7,Rpa1	7
2_Member	GO Biological Processes	GO:0006302	double-strand break repair	-2.69613	-0.911399	14375,17215,17216,17217,17218,17219,17220,21761,68275	Xrcc6,Mcm3,Mcm2,Mcm4,Mcm5,Mcm6,Mcm7,Morf4l1,Rpa1	9
2_Member	GO Biological Processes	GO:0051276	chromosome organization	-2.54256	-0.807037	14375,16952,17215,17216,17217,17218,17219,17220,18538,50927,68275,75608,78798,103468	Xrcc6,Anxa1,Mcm3,Mcm2,Mcm4,Mcm5,Mcm6,Mcm7,Pcna,Nasp,Rpa1,Chmp4b,Eml4,Nup107	14
2_Member	Reactome Gene Sets	R-MMU-1640170	Cell Cycle	-2.52573	-0.796899	17215,17216,17217,17218,17219,17220,18538,22367,67951,68275,69263,75608,78798,93762,103468,216274,227699	Mcm3,Mcm2,Mcm4,Mcm5,Mcm6,Mcm7,Pcna,Vrk1,Tubb6,Rpa1,Rfc3,Chmp4b,Eml4,Smarca5,Nup107,Cep290,Nup188	17
2_Member	KEGG Pathway	mmu04110	Cell cycle - Mus musculus (house mouse)	-2.25032	-0.594846	17215,17216,17217,17218,17219,17220,18538	Mcm3,Mcm2,Mcm4,Mcm5,Mcm6,Mcm7,Pcna	7
3_Summary	Reactome Gene Sets	R-MMU-1474244	Extracellular matrix organization	-11.0756	-7.41581	12111,12334,12406,12505,12550,12818,13033,13039,13179,14268,16416,17022,18074,18451,18815,20692,22370,26433,50701,100952,241226	Bgn,Capn2,Serpinh1,Cd44,Cdh1,Col14a1,Ctsd,Ctsl,Dcn,Fn1,Itgb3,Lum,Nid2,P4ha1,Plg,Sparc,Vtn,Plod3,Elane,Emilin1,Itga8	21		+
3_Member	Reactome Gene Sets	R-MMU-1474244	Extracellular matrix organization	-11.0756	-7.41581	12111,12334,12406,12505,12550,12818,13033,13039,13179,14268,16416,17022,18074,18451,18815,20692,22370,26433,50701,100952,241226	Bgn,Capn2,Serpinh1,Cd44,Cdh1,Col14a1,Ctsd,Ctsl,Dcn,Fn1,Itgb3,Lum,Nid2,P4ha1,Plg,Sparc,Vtn,Plod3,Elane,Emilin1,Itga8	21
3_Member	Reactome Gene Sets	R-MMU-1474228	Degradation of the extracellular matrix	-4.80998	-2.3543	12334,12505,12550,13033,13039,13179,14268,18815,50701	Capn2,Cd44,Cdh1,Ctsd,Ctsl,Dcn,Fn1,Plg,Elane	9
4_Summary	Reactome Gene Sets	R-MMU-109582	Hemostasis	-8.30679	-4.84872	11625,12306,12491,12505,12759,14058,14061,14268,14678,14688,16416,16561,18815,19156,20194,20416,20692,21346,22324,54519,67951,71660,74145,94176,104009,238055	Ahsg,Anxa2,Cd36,Cd44,Clu,F10,F2,Fn1,Gnai2,Gnb1,Itgb3,Kif1b,Plg,Psap,S100a10,Shc1,Sparc,Tagln2,Vav1,Apbb1ip,Tubb6,Rarres2,F13a1,Dock2,Qsox1,Apob	26		+
4_Member	Reactome Gene Sets	R-MMU-109582	Hemostasis	-8.30679	-4.84872	11625,12306,12491,12505,12759,14058,14061,14268,14678,14688,16416,16561,18815,19156,20194,20416,20692,21346,22324,54519,67951,71660,74145,94176,104009,238055	Ahsg,Anxa2,Cd36,Cd44,Clu,F10,F2,Fn1,Gnai2,Gnb1,Itgb3,Kif1b,Plg,Psap,S100a10,Shc1,Sparc,Tagln2,Vav1,Apbb1ip,Tubb6,Rarres2,F13a1,Dock2,Qsox1,Apob	26
4_Member	Reactome Gene Sets	R-MMU-76002	Platelet activation, signaling and aggregation	-8.02838	-4.66962	11625,12491,12759,14061,14268,14678,14688,16416,18815,19156,20416,20692,21346,22324,54519,71660,74145,104009	Ahsg,Cd36,Clu,F2,Fn1,Gnai2,Gnb1,Itgb3,Plg,Psap,Shc1,Sparc,Tagln2,Vav1,Apbb1ip,Rarres2,F13a1,Qsox1	18
4_Member	Reactome Gene Sets	R-MMU-114608	Platelet degranulation	-7.1275	-4.09609	11625,12491,12759,14268,16416,18815,19156,20692,21346,71660,74145,104009	Ahsg,Cd36,Clu,Fn1,Itgb3,Plg,Psap,Sparc,Tagln2,Rarres2,F13a1,Qsox1	12
4_Member	Reactome Gene Sets	R-MMU-76005	Response to elevated platelet cytosolic Ca2+	-6.92509	-3.9883	11625,12491,12759,14268,16416,18815,19156,20692,21346,71660,74145,104009	Ahsg,Cd36,Clu,Fn1,Itgb3,Plg,Psap,Sparc,Tagln2,Rarres2,F13a1,Qsox1	12
5_Summary	GO Biological Processes	GO:0006909	phagocytosis	-7.61671	-4.39625	11303,11687,11745,12491,12721,16416,16952,17304,22324,50701,140580,140792,227753,246177,12475,12505,14824,17534,20612,30948,94176,98878,17254,19662,67760,13039,17523,67951	Abca1,Alox15,Anxa3,Cd36,Coro1a,Itgb3,Anxa1,Mfge8,Vav1,Elane,Elmo1,Colec12,Gsn,Myo1g,Cd14,Cd44,Grn,Mrc2,Siglec1,Bin1,Dock2,Ehd4,Slc3a2,Rbp4,Slc38a2,Ctsl,Mpo,Tubb6	28			+
5_Member	GO Biological Processes	GO:0006909	phagocytosis	-7.61671	-4.39625	11303,11687,11745,12491,12721,16416,16952,17304,22324,50701,140580,140792,227753,246177	Abca1,Alox15,Anxa3,Cd36,Coro1a,Itgb3,Anxa1,Mfge8,Vav1,Elane,Elmo1,Colec12,Gsn,Myo1g	14
5_Member	GO Biological Processes	GO:0006897	endocytosis	-5.81625	-3.15803	11303,11687,11745,12475,12491,12505,12721,14824,16416,16952,17304,17534,20612,22324,30948,50701,94176,98878,140580,140792,227753,246177	Abca1,Alox15,Anxa3,Cd14,Cd36,Cd44,Coro1a,Grn,Itgb3,Anxa1,Mfge8,Mrc2,Siglec1,Vav1,Bin1,Elane,Dock2,Ehd4,Elmo1,Colec12,Gsn,Myo1g	22
5_Member	GO Biological Processes	GO:0098657	import into cell	-5.11534	-2.60936	11303,11687,11745,12475,12491,12505,12721,14824,16416,16952,17254,17304,17534,19662,20612,22324,30948,50701,67760,94176,98878,140580,140792,227753,246177	Abca1,Alox15,Anxa3,Cd14,Cd36,Cd44,Coro1a,Grn,Itgb3,Anxa1,Slc3a2,Mfge8,Mrc2,Rbp4,Siglec1,Vav1,Bin1,Elane,Slc38a2,Dock2,Ehd4,Elmo1,Colec12,Gsn,Myo1g	25
5_Member	KEGG Pathway	mmu04145	Phagosome - Mus musculus (house mouse)	-3.04142	-1.1111	12475,12491,12721,13039,16416,17523,17534,67951,140792	Cd14,Cd36,Coro1a,Ctsl,Itgb3,Mpo,Mrc2,Tubb6,Colec12	9	+
6_Summary	Reactome Gene Sets	R-MMU-6799990	Metal sequestration by antimicrobial proteins	-7.46137	-4.27882	16819,17002,20201,20202,12475,12491,238055,13039,16150,17079,18034,110651,12759,17105,50701,12505,14824,22352,14857,66447,625249,59287,236539,14268,22370,66922,223697,11303,18104,22038,109815,11808	Lcn2,Ltf,S100a8,S100a9,Cd14,Cd36,Apob,Ctsl,Ikbkb,Cd180,Nfkb2,Rps6ka3,Clu,Lyz2,Elane,Cd44,Grn,Vim,Gsta1,Mgst3,Gpx4,Ncstn,Phgdh,Fn1,Vtn,Rras2,Sun2,Abca1,Nqo1,Plscr1,Selenos,Apoa4	32		+
6_Member	Reactome Gene Sets	R-MMU-6799990	Metal sequestration by antimicrobial proteins	-7.46137	-4.27882	16819,17002,20201,20202	Lcn2,Ltf,S100a8,S100a9	4
6_Member	Reactome Gene Sets	R-MMU-5686938	Regulation of TLR by endogenous ligand	-5.33345	-2.78759	12475,12491,20201,20202,238055	Cd14,Cd36,S100a8,S100a9,Apob	5
6_Member	Reactome Gene Sets	R-MMU-168898	Toll-like Receptor Cascades	-4.64735	-2.24229	12475,12491,13039,16150,17079,18034,20201,20202,110651,238055	Cd14,Cd36,Ctsl,Ikbkb,Cd180,Nfkb2,S100a8,S100a9,Rps6ka3,Apob	10
6_Member	Reactome Gene Sets	R-MMU-6803157	Antimicrobial peptides	-3.62138	-1.50013	12759,16819,17002,17105,20201,20202,50701	Clu,Lcn2,Ltf,Lyz2,S100a8,S100a9,Elane	7
6_Member	GO Biological Processes	GO:0070486	leukocyte aggregation	-2.98889	-1.09477	12505,20201,20202	Cd44,S100a8,S100a9	3
6_Member	GO Biological Processes	GO:0014002	astrocyte development	-2.84133	-0.994443	14824,20201,20202,22352	Grn,S100a8,S100a9,Vim	4
6_Member	WikiPathways	WP4466	Oxidative stress and redox pathway	-2.77613	-0.955184	12505,14857,20201,20202,66447,625249	Cd44,Gsta1,S100a8,S100a9,Mgst3,Gpx4	6
6_Member	GO Biological Processes	GO:0021782	glial cell development	-2.52619	-0.796899	12759,14824,20201,20202,22352,59287,236539	Clu,Grn,S100a8,S100a9,Vim,Ncstn,Phgdh	7
6_Member	GO Biological Processes	GO:0042063	gliogenesis	-2.45872	-0.748308	12759,14268,14824,20201,20202,22352,22370,59287,66922,223697,236539	Clu,Fn1,Grn,S100a8,S100a9,Vim,Vtn,Ncstn,Rras2,Sun2,Phgdh	11
6_Member	GO Biological Processes	GO:0002523	leukocyte migration involved in inflammatory response	-2.23344	-0.588588	20201,20202,50701	S100a8,S100a9,Elane	3
6_Member	GO Biological Processes	GO:0032496	response to lipopolysaccharide	-2.16329	-0.535509	11303,12475,12491,17079,18104,20201,20202,22038,22352,50701,109815,110651	Abca1,Cd14,Cd36,Cd180,Nqo1,S100a8,S100a9,Plscr1,Vim,Elane,Selenos,Rps6ka3	12
6_Member	GO Biological Processes	GO:0007159	leukocyte cell-cell adhesion	-2.03453	-0.446617	11808,12505,20201,20202	Apoa4,Cd44,S100a8,S100a9	4
7_Summary	GO Biological Processes	GO:0052547	regulation of peptidase activity	-7.42674	-4.27882	11625,11699,11798,12018,12406,12505,12550,13010,13033,13039,14824,17002,17035,18054,19878,20201,20202,22370,30948,52377,59287,110651,227753,12759,14061,20194,11808,18538,19156,22324,76281,12334,16819,16852,16952,18104,19223,20612,22038,58231,11687,11770,14359,16956,109815	Ahsg,Ambp,Xiap,Bak1,Serpinh1,Cd44,Cdh1,Cst3,Ctsd,Ctsl,Grn,Ltf,Lxn,Ngp,Rock2,S100a8,S100a9,Vtn,Bin1,Rcn3,Ncstn,Rps6ka3,Gsn,Clu,F2,S100a10,Apoa4,Pcna,Psap,Vav1,Tax1bp3,Capn2,Lcn2,Lgals1,Anxa1,Nqo1,Ptgis,Siglec1,Plscr1,Stk4,Alox15,Fabp4,Fxr1,Lpl,Selenos	45			+
7_Member	GO Biological Processes	GO:0052547	regulation of peptidase activity	-7.42674	-4.27882	11625,11699,11798,12018,12406,12505,12550,13010,13033,13039,14824,17002,17035,18054,19878,20201,20202,22370,30948,52377,59287,110651,227753	Ahsg,Ambp,Xiap,Bak1,Serpinh1,Cd44,Cdh1,Cst3,Ctsd,Ctsl,Grn,Ltf,Lxn,Ngp,Rock2,S100a8,S100a9,Vtn,Bin1,Rcn3,Ncstn,Rps6ka3,Gsn	23
7_Member	GO Biological Processes	GO:0052548	regulation of endopeptidase activity	-5.35984	-2.79031	11625,11798,12018,12406,12505,12550,13010,13033,17002,19878,20201,20202,22370,30948,59287,110651,227753	Ahsg,Xiap,Bak1,Serpinh1,Cd44,Cdh1,Cst3,Ctsd,Ltf,Rock2,S100a8,S100a9,Vtn,Bin1,Ncstn,Rps6ka3,Gsn	17
7_Member	GO Biological Processes	GO:0030162	regulation of proteolysis	-4.8694	-2.39409	11625,11699,11798,12018,12406,12505,12550,12759,13010,13033,13039,14061,14824,17002,17035,18054,19878,20194,20201,20202,22370,30948,52377,59287,110651,227753	Ahsg,Ambp,Xiap,Bak1,Serpinh1,Cd44,Cdh1,Clu,Cst3,Ctsd,Ctsl,F2,Grn,Ltf,Lxn,Ngp,Rock2,S100a10,S100a8,S100a9,Vtn,Bin1,Rcn3,Ncstn,Rps6ka3,Gsn	26
7_Member	GO Biological Processes	GO:2000116	regulation of cysteine-type endopeptidase activity	-3.61949	-1.50013	11798,12018,12505,12550,13010,13033,17002,20201,20202,110651,227753	Xiap,Bak1,Cd44,Cdh1,Cst3,Ctsd,Ltf,S100a8,S100a9,Rps6ka3,Gsn	11
7_Member	GO Biological Processes	GO:0010952	positive regulation of peptidase activity	-3.55246	-1.45197	12018,13033,13039,14824,19878,20201,20202,52377,59287,227753	Bak1,Ctsd,Ctsl,Grn,Rock2,S100a8,S100a9,Rcn3,Ncstn,Gsn	10
7_Member	GO Biological Processes	GO:0043281	regulation of cysteine-type endopeptidase activity involved in apoptotic process	-2.94187	-1.0582	11798,12018,12505,12550,13033,20201,20202,110651,227753	Xiap,Bak1,Cd44,Cdh1,Ctsd,S100a8,S100a9,Rps6ka3,Gsn	9
7_Member	GO Biological Processes	GO:0051345	positive regulation of hydrolase activity	-2.90462	-1.03396	11808,12018,13033,13039,14824,18538,19156,19878,20194,20201,20202,22324,52377,59287,76281,227753	Apoa4,Bak1,Ctsd,Ctsl,Grn,Pcna,Psap,Rock2,S100a10,S100a8,S100a9,Vav1,Rcn3,Ncstn,Tax1bp3,Gsn	16
7_Member	GO Biological Processes	GO:0043065	positive regulation of apoptotic process	-2.76655	-0.947168	12018,12334,12505,12759,13033,13039,14824,16819,16852,16952,18104,19223,20201,20202,20612,22038,30948,58231,227753	Bak1,Capn2,Cd44,Clu,Ctsd,Ctsl,Grn,Lcn2,Lgals1,Anxa1,Nqo1,Ptgis,S100a8,S100a9,Siglec1,Plscr1,Bin1,Stk4,Gsn	19
7_Member	GO Biological Processes	GO:0043068	positive regulation of programmed cell death	-2.59107	-0.837784	12018,12334,12505,12759,13033,13039,14824,16819,16852,16952,18104,19223,20201,20202,20612,22038,30948,58231,227753	Bak1,Capn2,Cd44,Clu,Ctsd,Ctsl,Grn,Lcn2,Lgals1,Anxa1,Nqo1,Ptgis,S100a8,S100a9,Siglec1,Plscr1,Bin1,Stk4,Gsn	19
7_Member	GO Biological Processes	GO:0045862	positive regulation of proteolysis	-2.39064	-0.696041	12018,12759,13033,13039,14824,19878,20194,20201,20202,52377,59287,227753	Bak1,Clu,Ctsd,Ctsl,Grn,Rock2,S100a10,S100a8,S100a9,Rcn3,Ncstn,Gsn	12
7_Member	GO Biological Processes	GO:0050727	regulation of inflammatory response	-2.34402	-0.668745	11625,11687,11770,12505,14359,14824,16852,16952,16956,19223,20201,20202,109815	Ahsg,Alox15,Fabp4,Cd44,Fxr1,Grn,Lgals1,Anxa1,Lpl,Ptgis,S100a8,S100a9,Selenos	13
7_Member	GO Biological Processes	GO:0010950	positive regulation of endopeptidase activity	-2.12016	-0.506387	12018,13033,19878,20201,20202,59287,227753	Bak1,Ctsd,Rock2,S100a8,S100a9,Ncstn,Gsn	7
8_Summary	Reactome Gene Sets	R-MMU-8957275	Post-translational protein phosphorylation	-7.25394	-4.16905	11625,12870,13010,13602,14268,16006,16852,17304,29817,104009,216197,238055	Ahsg,Cp,Cst3,Sparcl1,Fn1,Igfbp1,Lgals1,Mfge8,Igfbp7,Qsox1,Ckap4,Apob	12		+
8_Member	Reactome Gene Sets	R-MMU-8957275	Post-translational protein phosphorylation	-7.25394	-4.16905	11625,12870,13010,13602,14268,16006,16852,17304,29817,104009,216197,238055	Ahsg,Cp,Cst3,Sparcl1,Fn1,Igfbp1,Lgals1,Mfge8,Igfbp7,Qsox1,Ckap4,Apob	12
8_Member	Reactome Gene Sets	R-MMU-381426	Regulation of Insulin-like Growth Factor (IGF) transport and uptake by Insulin-like Growth Factor Binding Proteins (IGFBPs)	-7.00485	-3.99827	11625,12870,13010,13602,14268,16006,16852,17304,29817,104009,216197,238055	Ahsg,Cp,Cst3,Sparcl1,Fn1,Igfbp1,Lgals1,Mfge8,Igfbp7,Qsox1,Ckap4,Apob	12
9_Summary	GO Biological Processes	GO:0071825	protein-lipid complex organization	-6.96614	-3.9883	11303,11808,16956,17523,20652,27226,30948,238055,12491,74197,11770,18670,19659,52377,56050,18815,16416,18797,54608,11699,20692,12306,50790,21452,13033,14731,78928	Abca1,Apoa4,Lpl,Mpo,Soat1,Pla2g7,Bin1,Apob,Cd36,Gtf2e1,Fabp4,Abcb4,Rbp1,Rcn3,Cyp39a1,Plg,Itgb3,Plcb3,Abhd2,Ambp,Sparc,Anxa2,Acsl4,Tcn2,Ctsd,Gpaa1,Pigt	27			+
9_Member	GO Biological Processes	GO:0071825	protein-lipid complex organization	-6.96614	-3.9883	11303,11808,16956,17523,20652,27226,30948,238055	Abca1,Apoa4,Lpl,Mpo,Soat1,Pla2g7,Bin1,Apob	8
9_Member	GO Biological Processes	GO:0097006	regulation of plasma lipoprotein particle levels	-6.16699	-3.41029	11303,11808,12491,16956,17523,20652,27226,238055	Abca1,Apoa4,Cd36,Lpl,Mpo,Soat1,Pla2g7,Apob	8
9_Member	GO Biological Processes	GO:0071827	plasma lipoprotein particle organization	-6.04936	-3.30602	11303,11808,16956,17523,20652,27226,238055	Abca1,Apoa4,Lpl,Mpo,Soat1,Pla2g7,Apob	7
9_Member	GO Biological Processes	GO:0034367	protein-containing complex remodeling	-5.73531	-3.09683	11808,16956,17523,27226,74197,238055	Apoa4,Lpl,Mpo,Pla2g7,Gtf2e1,Apob	6
9_Member	GO Biological Processes	GO:0034368	protein-lipid complex remodeling	-4.70289	-2.27354	11808,16956,17523,27226,238055	Apoa4,Lpl,Mpo,Pla2g7,Apob	5
9_Member	GO Biological Processes	GO:0034369	plasma lipoprotein particle remodeling	-4.70289	-2.27354	11808,16956,17523,27226,238055	Apoa4,Lpl,Mpo,Pla2g7,Apob	5
9_Member	KEGG Pathway	mmu04979	Cholesterol metabolism - Mus musculus (house mouse)	-4.22003	-1.91721	11303,11808,12491,16956,20652,238055	Abca1,Apoa4,Cd36,Lpl,Soat1,Apob	6	+
9_Member	GO Biological Processes	GO:0010886	positive regulation of cholesterol storage	-4.06748	-1.80562	12491,16956,238055	Cd36,Lpl,Apob	3
9_Member	WikiPathways	WP1	Statin pathway	-3.94361	-1.71488	11303,11808,16956,20652	Abca1,Apoa4,Lpl,Soat1	4
9_Member	GO Biological Processes	GO:0055088	lipid homeostasis	-3.62745	-1.50013	11303,11770,11808,16956,18670,19659,20652,52377,56050,238055	Abca1,Fabp4,Apoa4,Lpl,Abcb4,Rbp1,Soat1,Rcn3,Cyp39a1,Apob	10
9_Member	Reactome Gene Sets	R-MMU-174824	Plasma lipoprotein metabolism	-3.61586	-1.50013	11303,11808,16956,18815,20652,238055	Abca1,Apoa4,Lpl,Plg,Soat1,Apob	6		+
9_Member	GO Biological Processes	GO:0065005	protein-lipid complex assembly	-3.52907	-1.43453	11303,11808,20652,30948	Abca1,Apoa4,Soat1,Bin1	4
9_Member	GO Biological Processes	GO:0010743	regulation of macrophage derived foam cell differentiation	-3.45803	-1.38558	12491,16416,16956,238055	Cd36,Itgb3,Lpl,Apob	4
9_Member	Reactome Gene Sets	R-MMU-8963901	Chylomicron remodeling	-3.41176	-1.36209	11808,16956,238055	Apoa4,Lpl,Apob	3
9_Member	GO Biological Processes	GO:0042632	cholesterol homeostasis	-3.28884	-1.29416	11303,11770,11808,16956,20652,56050,238055	Abca1,Fabp4,Apoa4,Lpl,Soat1,Cyp39a1,Apob	7
9_Member	GO Biological Processes	GO:0055092	sterol homeostasis	-3.26331	-1.27982	11303,11770,11808,16956,20652,56050,238055	Abca1,Fabp4,Apoa4,Lpl,Soat1,Cyp39a1,Apob	7
9_Member	Reactome Gene Sets	R-MMU-8963899	Plasma lipoprotein remodeling	-3.26293	-1.27982	11808,16956,18815,238055	Apoa4,Lpl,Plg,Apob	4
9_Member	GO Biological Processes	GO:0034374	low-density lipoprotein particle remodeling	-3.18171	-1.21432	17523,27226,238055	Mpo,Pla2g7,Apob	3
9_Member	GO Biological Processes	GO:0046503	glycerolipid catabolic process	-3.10631	-1.15408	16956,18797,27226,54608,238055	Lpl,Plcb3,Pla2g7,Abhd2,Apob	5
9_Member	GO Biological Processes	GO:0010744	positive regulation of macrophage derived foam cell differentiation	-2.98889	-1.09477	12491,16956,238055	Cd36,Lpl,Apob	3
9_Member	Reactome Gene Sets	R-MMU-2173782	Binding and Uptake of Ligands by Scavenger Receptors	-2.98556	-1.09477	11699,12491,20692,238055	Ambp,Cd36,Sparc,Apob	4
9_Member	GO Biological Processes	GO:0033344	cholesterol efflux	-2.93587	-1.05422	11303,11808,20652,238055	Abca1,Apoa4,Soat1,Apob	4
9_Member	GO Biological Processes	GO:1905952	regulation of lipid localization	-2.87784	-1.01816	11303,11808,12306,12491,16416,16956,18670,50790,238055	Abca1,Apoa4,Anxa2,Cd36,Itgb3,Lpl,Abcb4,Acsl4,Apob	9
9_Member	Reactome Gene Sets	R-MMU-8963898	Plasma lipoprotein assembly	-2.67818	-0.897765	11303,11808,238055	Abca1,Apoa4,Apob	3
9_Member	KEGG Pathway	mmu04975	Fat digestion and absorption - Mus musculus (house mouse)	-2.55268	-0.809849	11303,11808,12491,238055	Abca1,Apoa4,Cd36,Apob	4
9_Member	GO Biological Processes	GO:0010885	regulation of cholesterol storage	-2.43384	-0.732278	12491,16956,238055	Cd36,Lpl,Apob	3
9_Member	KEGG Pathway	mmu04977	Vitamin digestion and absorption - Mus musculus (house mouse)	-2.38023	-0.696041	11808,21452,238055	Apoa4,Tcn2,Apob	3	+
9_Member	GO Biological Processes	GO:0010884	positive regulation of lipid storage	-2.32909	-0.658302	12491,16956,238055	Cd36,Lpl,Apob	3
9_Member	GO Biological Processes	GO:0030301	cholesterol transport	-2.26766	-0.606777	11303,11808,12491,20652,238055	Abca1,Apoa4,Cd36,Soat1,Apob	5
9_Member	GO Biological Processes	GO:0015918	sterol transport	-2.20204	-0.563433	11303,11808,12491,20652,238055	Abca1,Apoa4,Cd36,Soat1,Apob	5
9_Member	GO Biological Processes	GO:0042157	lipoprotein metabolic process	-2.16991	-0.537467	11303,11808,13033,14731,78928,238055	Abca1,Apoa4,Ctsd,Gpaa1,Pigt,Apob	6
9_Member	GO Biological Processes	GO:0046461	neutral lipid catabolic process	-2.14554	-0.525155	16956,54608,238055	Lpl,Abhd2,Apob	3
9_Member	GO Biological Processes	GO:0046464	acylglycerol catabolic process	-2.14554	-0.525155	16956,54608,238055	Lpl,Abhd2,Apob	3
9_Member	GO Biological Processes	GO:1905954	positive regulation of lipid localization	-2.10365	-0.502654	11303,12306,12491,16956,18670,238055	Abca1,Anxa2,Cd36,Lpl,Abcb4,Apob	6
9_Member	GO Biological Processes	GO:0010883	regulation of lipid storage	-2.08577	-0.488174	12491,16416,16956,238055	Cd36,Itgb3,Lpl,Apob	4
10_Summary	GO Biological Processes	GO:0032787	monocarboxylic acid metabolic process	-6.93061	-3.9883	11687,11770,12908,13117,13119,15275,16956,18746,19223,19659,26874,50790,54608,56050,56360,56421,66447,67103,74551,114886,171210,209186,230161,236539,270685,625249,13074,14421,19156,20773,56356,76408,228061,231510,243168,268656	Alox15,Fabp4,Crat,Cyp4a10,Cyp4a14,Hk1,Lpl,Pkm,Ptgis,Rbp1,Abcd2,Acsl4,Abhd2,Cyp39a1,Acot9,Pfkp,Mgst3,Ptgr1,Pck2,Cygb,Acot2,Acnat2,Acnat1,Phgdh,Mthfd1l,Gpx4,Cyp17a1,B4galnt1,Psap,Sptlc2,Gltp,Abcc3,Agps,Gpat3,Hsd17b13,Sptlc1	36			+
10_Member	GO Biological Processes	GO:0032787	monocarboxylic acid metabolic process	-6.93061	-3.9883	11687,11770,12908,13117,13119,15275,16956,18746,19223,19659,26874,50790,54608,56050,56360,56421,66447,67103,74551,114886,171210,209186,230161,236539,270685,625249	Alox15,Fabp4,Crat,Cyp4a10,Cyp4a14,Hk1,Lpl,Pkm,Ptgis,Rbp1,Abcd2,Acsl4,Abhd2,Cyp39a1,Acot9,Pfkp,Mgst3,Ptgr1,Pck2,Cygb,Acot2,Acnat2,Acnat1,Phgdh,Mthfd1l,Gpx4	26
10_Member	GO Biological Processes	GO:0006631	fatty acid metabolic process	-5.8325	-3.15803	11687,11770,12908,13117,13119,16956,19223,26874,50790,54608,56360,66447,67103,74551,114886,171210,209186,230161,625249	Alox15,Fabp4,Crat,Cyp4a10,Cyp4a14,Lpl,Ptgis,Abcd2,Acsl4,Abhd2,Acot9,Mgst3,Ptgr1,Pck2,Cygb,Acot2,Acnat2,Acnat1,Gpx4	19
10_Member	WikiPathways	WP4348	Eicosanoid metabolism via lipoxygenases LOX	-4.53094	-2.17757	11687,13117,66447,67103,625249	Alox15,Cyp4a10,Mgst3,Ptgr1,Gpx4	5
10_Member	Reactome Gene Sets	R-MMU-556833	Metabolism of lipids	-3.67853	-1.52048	11687,11770,12908,13074,13117,14421,19156,19223,20773,50790,56050,56356,56360,76408,171210,228061,231510,243168,268656,625249	Alox15,Fabp4,Crat,Cyp17a1,Cyp4a10,B4galnt1,Psap,Ptgis,Sptlc2,Acsl4,Cyp39a1,Gltp,Acot9,Abcc3,Acot2,Agps,Gpat3,Hsd17b13,Sptlc1,Gpx4	20		+
10_Member	KEGG Pathway	mmu00590	Arachidonic acid metabolism - Mus musculus (house mouse)	-2.9539	-1.06679	11687,13117,13119,19223,67103,625249	Alox15,Cyp4a10,Cyp4a14,Ptgis,Ptgr1,Gpx4	6	+
10_Member	Reactome Gene Sets	R-MMU-8978868	Fatty acid metabolism	-2.72519	-0.933151	11687,12908,13117,19223,50790,56360,171210,625249	Alox15,Crat,Cyp4a10,Ptgis,Acsl4,Acot9,Acot2,Gpx4	8
10_Member	GO Biological Processes	GO:0001676	long-chain fatty acid metabolic process	-2.7102	-0.924016	11687,13117,13119,50790,56360,171210,625249	Alox15,Cyp4a10,Cyp4a14,Acsl4,Acot9,Acot2,Gpx4	7
10_Member	GO Biological Processes	GO:0033559	unsaturated fatty acid metabolic process	-2.69098	-0.907687	11687,13117,13119,19223,66447,67103,625249	Alox15,Cyp4a10,Cyp4a14,Ptgis,Mgst3,Ptgr1,Gpx4	7
10_Member	GO Biological Processes	GO:0046456	icosanoid biosynthetic process	-2.51593	-0.789364	13117,13119,19223,66447	Cyp4a10,Cyp4a14,Ptgis,Mgst3	4
10_Member	GO Biological Processes	GO:0006690	icosanoid metabolic process	-2.47434	-0.762713	11687,13117,13119,19223,66447,67103,625249	Alox15,Cyp4a10,Cyp4a14,Ptgis,Mgst3,Ptgr1,Gpx4	7
10_Member	Reactome Gene Sets	R-MMU-2142753	Arachidonic acid metabolism	-2.22373	-0.580969	11687,13117,19223,625249	Alox15,Cyp4a10,Ptgis,Gpx4	4
10_Member	WikiPathways	WP4347	Eicosanoid metabolism via cyclooxygenases COX	-2.02591	-0.443979	13117,19223,67103	Cyp4a10,Ptgis,Ptgr1	3
11_Summary	GO Biological Processes	GO:0032103	positive regulation of response to external stimulus	-6.90774	-3.9883	11765,11770,12475,12491,14268,14375,14824,15507,16852,16956,17002,17079,18815,20201,20202,20947,22038,22324,22370,27226,54725,71660,100952,105450,105855,110651,140792,17089,19041,12260,12505,16952,18636,50701,50908,246177	Ap1g1,Fabp4,Cd14,Cd36,Fn1,Xrcc6,Grn,Hspb1,Lgals1,Lpl,Ltf,Cd180,Plg,S100a8,S100a9,Swap70,Plscr1,Vav1,Vtn,Pla2g7,Cadm1,Rarres2,Emilin1,Mmrn2,Nckap1l,Rps6ka3,Colec12,Lyar,Ppl,C1qb,Cd44,Anxa1,Cfp,Elane,C1s1,Myo1g	36			+
11_Member	GO Biological Processes	GO:0032103	positive regulation of response to external stimulus	-6.90774	-3.9883	11765,11770,12475,12491,14268,14375,14824,15507,16852,16956,17002,17079,18815,20201,20202,20947,22038,22324,22370,27226,54725,71660,100952,105450,105855,110651,140792	Ap1g1,Fabp4,Cd14,Cd36,Fn1,Xrcc6,Grn,Hspb1,Lgals1,Lpl,Ltf,Cd180,Plg,S100a8,S100a9,Swap70,Plscr1,Vav1,Vtn,Pla2g7,Cadm1,Rarres2,Emilin1,Mmrn2,Nckap1l,Rps6ka3,Colec12	27
11_Member	GO Biological Processes	GO:0031349	positive regulation of defense response	-4.08588	-1.80562	11765,11770,12475,12491,14375,14824,16852,16956,17002,20201,20202,22038,22324,54725,100952,105450,110651,140792	Ap1g1,Fabp4,Cd14,Cd36,Xrcc6,Grn,Lgals1,Lpl,Ltf,S100a8,S100a9,Plscr1,Vav1,Cadm1,Emilin1,Mmrn2,Rps6ka3,Colec12	18
11_Member	GO Biological Processes	GO:0002833	positive regulation of response to biotic stimulus	-3.3907	-1.35619	11765,12475,12491,14375,14824,17002,17079,22038,22324,54725,100952,105450,110651,140792	Ap1g1,Cd14,Cd36,Xrcc6,Grn,Ltf,Cd180,Plscr1,Vav1,Cadm1,Emilin1,Mmrn2,Rps6ka3,Colec12	14
11_Member	GO Biological Processes	GO:0002831	regulation of response to biotic stimulus	-2.23724	-0.588588	11765,12475,12491,14375,14824,17002,17079,17089,19041,22038,22324,54725,100952,105450,110651,140792	Ap1g1,Cd14,Cd36,Xrcc6,Grn,Ltf,Cd180,Lyar,Ppl,Plscr1,Vav1,Cadm1,Emilin1,Mmrn2,Rps6ka3,Colec12	16
11_Member	GO Biological Processes	GO:0050778	positive regulation of immune response	-2.1841	-0.549604	11765,12260,12475,12491,12505,14375,16952,17002,18636,22038,22324,50701,50908,54725,105855,110651,140792,246177	Ap1g1,C1qb,Cd14,Cd36,Cd44,Xrcc6,Anxa1,Ltf,Cfp,Plscr1,Vav1,Elane,C1s1,Cadm1,Nckap1l,Rps6ka3,Colec12,Myo1g	18
12_Summary	GO Biological Processes	GO:0044283	small molecule biosynthetic process	-6.50569	-3.64178	11687,13117,13119,16956,17523,18746,19223,19659,19662,20773,26433,54608,56050,56454,66447,66681,69051,74551,107272,236539,268656,270685	Alox15,Cyp4a10,Cyp4a14,Lpl,Mpo,Pkm,Ptgis,Rbp1,Rbp4,Sptlc2,Plod3,Abhd2,Cyp39a1,Aldh18a1,Mgst3,Pgm2,Pycr2,Pck2,Psat1,Phgdh,Sptlc1,Mthfd1l	22			+
12_Member	GO Biological Processes	GO:0044283	small molecule biosynthetic process	-6.50569	-3.64178	11687,13117,13119,16956,17523,18746,19223,19659,19662,20773,26433,54608,56050,56454,66447,66681,69051,74551,107272,236539,268656,270685	Alox15,Cyp4a10,Cyp4a14,Lpl,Mpo,Pkm,Ptgis,Rbp1,Rbp4,Sptlc2,Plod3,Abhd2,Cyp39a1,Aldh18a1,Mgst3,Pgm2,Pycr2,Pck2,Psat1,Phgdh,Sptlc1,Mthfd1l	22
12_Member	GO Biological Processes	GO:0046394	carboxylic acid biosynthetic process	-6.334	-3.53454	11687,13117,13119,16956,18746,19223,19659,26433,54608,56050,56454,66447,69051,107272,236539,270685	Alox15,Cyp4a10,Cyp4a14,Lpl,Pkm,Ptgis,Rbp1,Plod3,Abhd2,Cyp39a1,Aldh18a1,Mgst3,Pycr2,Psat1,Phgdh,Mthfd1l	16
12_Member	GO Biological Processes	GO:0016053	organic acid biosynthetic process	-6.26553	-3.49504	11687,13117,13119,16956,18746,19223,19659,26433,54608,56050,56454,66447,69051,107272,236539,270685	Alox15,Cyp4a10,Cyp4a14,Lpl,Pkm,Ptgis,Rbp1,Plod3,Abhd2,Cyp39a1,Aldh18a1,Mgst3,Pycr2,Psat1,Phgdh,Mthfd1l	16
12_Member	GO Biological Processes	GO:0072330	monocarboxylic acid biosynthetic process	-2.16245	-0.535509	11687,16956,18746,19223,19659,54608,56050	Alox15,Lpl,Pkm,Ptgis,Rbp1,Abhd2,Cyp39a1	7
13_Summary	GO Biological Processes	GO:0030198	extracellular matrix organization	-6.48804	-3.64115	12306,12406,12818,14230,14268,18034,18451,18815,21810,22370,26433,50527,50706,56429,100952,104009,241226,13039,17534,52377,19038	Anxa2,Serpinh1,Col14a1,Fkbp10,Fn1,Nfkb2,P4ha1,Plg,Tgfbi,Vtn,Plod3,Ero1a,Postn,Dpt,Emilin1,Qsox1,Itga8,Ctsl,Mrc2,Rcn3,Ppic	21			+
13_Member	GO Biological Processes	GO:0030198	extracellular matrix organization	-6.48804	-3.64115	12306,12406,12818,14230,14268,18034,18451,18815,21810,22370,26433,50527,50706,56429,100952,104009,241226	Anxa2,Serpinh1,Col14a1,Fkbp10,Fn1,Nfkb2,P4ha1,Plg,Tgfbi,Vtn,Plod3,Ero1a,Postn,Dpt,Emilin1,Qsox1,Itga8	17
13_Member	GO Biological Processes	GO:0045229	external encapsulating structure organization	-6.46606	-3.63557	12306,12406,12818,14230,14268,18034,18451,18815,21810,22370,26433,50527,50706,56429,100952,104009,241226	Anxa2,Serpinh1,Col14a1,Fkbp10,Fn1,Nfkb2,P4ha1,Plg,Tgfbi,Vtn,Plod3,Ero1a,Postn,Dpt,Emilin1,Qsox1,Itga8	17
13_Member	GO Biological Processes	GO:0043062	extracellular structure organization	-6.44418	-3.62949	12306,12406,12818,14230,14268,18034,18451,18815,21810,22370,26433,50527,50706,56429,100952,104009,241226	Anxa2,Serpinh1,Col14a1,Fkbp10,Fn1,Nfkb2,P4ha1,Plg,Tgfbi,Vtn,Plod3,Ero1a,Postn,Dpt,Emilin1,Qsox1,Itga8	17
13_Member	GO Biological Processes	GO:0030199	collagen fibril organization	-4.90558	-2.42187	12306,12406,12818,14230,18451,26433,56429	Anxa2,Serpinh1,Col14a1,Fkbp10,P4ha1,Plod3,Dpt	7
13_Member	GO Biological Processes	GO:0018126	protein hydroxylation	-3.3252	-1.31619	14230,18451,26433,50527	Fkbp10,P4ha1,Plod3,Ero1a	4
13_Member	GO Biological Processes	GO:0085029	extracellular matrix assembly	-2.98556	-1.09477	14230,26433,100952,104009	Fkbp10,Plod3,Emilin1,Qsox1	4
13_Member	GO Biological Processes	GO:0032963	collagen metabolic process	-2.8283	-0.987852	12406,13039,17534,26433,52377	Serpinh1,Ctsl,Mrc2,Plod3,Rcn3	5
13_Member	GO Biological Processes	GO:0018208	peptidyl-proline modification	-2.62926	-0.858763	14230,18451,19038,50527	Fkbp10,P4ha1,Ppic,Ero1a	4
13_Member	Reactome Gene Sets	R-MMU-1474290	Collagen formation	-2.48378	-0.77093	12406,12818,13039,18451,26433	Serpinh1,Col14a1,Ctsl,P4ha1,Plod3	5		+
13_Member	Reactome Gene Sets	R-MMU-1650814	Collagen biosynthesis and modifying enzymes	-2.03453	-0.446617	12406,12818,18451,26433	Serpinh1,Col14a1,P4ha1,Plod3	4
14_Summary	GO Biological Processes	GO:0097435	supramolecular fiber organization	-6.29627	-3.51153	12306,12406,12491,12721,12818,13010,13346,14086,14230,18451,20947,21346,22352,23999,26433,29875,56429,77579,77963,100952,140580,217124,227753,246177,326618,12550,16150,16952,19878,20202,20416,67399,72754,94176,105855,223697	Anxa2,Serpinh1,Cd36,Coro1a,Col14a1,Cst3,Des,Fscn1,Fkbp10,P4ha1,Swap70,Tagln2,Vim,Twf2,Plod3,Iqgap1,Dpt,Myh10,Hook1,Emilin1,Elmo1,Ppp1r9b,Gsn,Myo1g,Tpm4,Cdh1,Ikbkb,Anxa1,Rock2,S100a9,Shc1,Pdlim7,Arhgef10l,Dock2,Nckap1l,Sun2	36			+
14_Member	GO Biological Processes	GO:0097435	supramolecular fiber organization	-6.29627	-3.51153	12306,12406,12491,12721,12818,13010,13346,14086,14230,18451,20947,21346,22352,23999,26433,29875,56429,77579,77963,100952,140580,217124,227753,246177,326618	Anxa2,Serpinh1,Cd36,Coro1a,Col14a1,Cst3,Des,Fscn1,Fkbp10,P4ha1,Swap70,Tagln2,Vim,Twf2,Plod3,Iqgap1,Dpt,Myh10,Hook1,Emilin1,Elmo1,Ppp1r9b,Gsn,Myo1g,Tpm4	25
14_Member	GO Biological Processes	GO:0030036	actin cytoskeleton organization	-5.37705	-2.79421	12550,12721,14086,16150,16952,19878,20202,20416,20947,21346,23999,29875,67399,72754,77579,94176,105855,140580,217124,227753,246177,326618	Cdh1,Coro1a,Fscn1,Ikbkb,Anxa1,Rock2,S100a9,Shc1,Swap70,Tagln2,Twf2,Iqgap1,Pdlim7,Arhgef10l,Myh10,Dock2,Nckap1l,Elmo1,Ppp1r9b,Gsn,Myo1g,Tpm4	22
14_Member	GO Biological Processes	GO:0030029	actin filament-based process	-5.21883	-2.69733	12550,12721,14086,16150,16952,19878,20202,20416,20947,21346,23999,29875,67399,72754,77579,94176,105855,140580,217124,223697,227753,246177,326618	Cdh1,Coro1a,Fscn1,Ikbkb,Anxa1,Rock2,S100a9,Shc1,Swap70,Tagln2,Twf2,Iqgap1,Pdlim7,Arhgef10l,Myh10,Dock2,Nckap1l,Elmo1,Ppp1r9b,Sun2,Gsn,Myo1g,Tpm4	23
14_Member	GO Biological Processes	GO:0007015	actin filament organization	-3.39972	-1.35797	12721,14086,20947,21346,23999,29875,77579,140580,217124,227753,246177,326618	Coro1a,Fscn1,Swap70,Tagln2,Twf2,Iqgap1,Myh10,Elmo1,Ppp1r9b,Gsn,Myo1g,Tpm4	12
15_Summary	GO Biological Processes	GO:0030335	positive regulation of cell migration	-5.92392	-3.20613	11745,12721,14268,14678,14824,15507,16416,16819,16952,18815,19878,20195,20692,20947,22370,27226,29875,50706,53378,58231,66922,71660,93695,105855,223697,50701,100952	Anxa3,Coro1a,Fn1,Gnai2,Grn,Hspb1,Itgb3,Lcn2,Anxa1,Plg,Rock2,S100a11,Sparc,Swap70,Vtn,Pla2g7,Iqgap1,Postn,Sdcbp,Stk4,Rras2,Rarres2,Gpnmb,Nckap1l,Sun2,Elane,Emilin1	27			+
15_Member	GO Biological Processes	GO:0030335	positive regulation of cell migration	-5.92392	-3.20613	11745,12721,14268,14678,14824,15507,16416,16819,16952,18815,19878,20195,20692,20947,22370,27226,29875,50706,53378,58231,66922,71660,93695,105855,223697	Anxa3,Coro1a,Fn1,Gnai2,Grn,Hspb1,Itgb3,Lcn2,Anxa1,Plg,Rock2,S100a11,Sparc,Swap70,Vtn,Pla2g7,Iqgap1,Postn,Sdcbp,Stk4,Rras2,Rarres2,Gpnmb,Nckap1l,Sun2	25
15_Member	GO Biological Processes	GO:2000147	positive regulation of cell motility	-5.56352	-2.94512	11745,12721,14268,14678,14824,15507,16416,16819,16952,18815,19878,20195,20692,20947,22370,27226,29875,50706,53378,58231,66922,71660,93695,105855,223697	Anxa3,Coro1a,Fn1,Gnai2,Grn,Hspb1,Itgb3,Lcn2,Anxa1,Plg,Rock2,S100a11,Sparc,Swap70,Vtn,Pla2g7,Iqgap1,Postn,Sdcbp,Stk4,Rras2,Rarres2,Gpnmb,Nckap1l,Sun2	25
15_Member	GO Biological Processes	GO:0040017	positive regulation of locomotion	-5.37483	-2.79421	11745,12721,14268,14678,14824,15507,16416,16819,16952,18815,19878,20195,20692,20947,22370,27226,29875,50706,53378,58231,66922,71660,93695,105855,223697	Anxa3,Coro1a,Fn1,Gnai2,Grn,Hspb1,Itgb3,Lcn2,Anxa1,Plg,Rock2,S100a11,Sparc,Swap70,Vtn,Pla2g7,Iqgap1,Postn,Sdcbp,Stk4,Rras2,Rarres2,Gpnmb,Nckap1l,Sun2	25
15_Member	GO Biological Processes	GO:0002685	regulation of leukocyte migration	-2.08539	-0.488174	12721,16416,16952,20947,27226,50701,71660,100952,105855	Coro1a,Itgb3,Anxa1,Swap70,Pla2g7,Elane,Rarres2,Emilin1,Nckap1l	9
16_Summary	Reactome Gene Sets	R-MMU-3000178	ECM proteoglycans	-5.82059	-3.15803	12111,13179,14268,16416,20692,22370,241226,12505,12550,17022,100952,11687,12491,16852,18815,20194,29875,50706,58231,14061,20416,54519,12721,16952,22324,50701,57376,105855,12306,18074,57278,246177,11798,12334,19878,67938,238055,20195,13039,18538,22352,54608	Bgn,Dcn,Fn1,Itgb3,Sparc,Vtn,Itga8,Cd44,Cdh1,Lum,Emilin1,Alox15,Cd36,Lgals1,Plg,S100a10,Iqgap1,Postn,Stk4,F2,Shc1,Apbb1ip,Coro1a,Anxa1,Vav1,Elane,Smarce1,Nckap1l,Anxa2,Nid2,Bcam,Myo1g,Xiap,Capn2,Rock2,Myl12b,Apob,S100a11,Ctsl,Pcna,Vim,Abhd2	42		+
16_Member	Reactome Gene Sets	R-MMU-3000178	ECM proteoglycans	-5.82059	-3.15803	12111,13179,14268,16416,20692,22370,241226	Bgn,Dcn,Fn1,Itgb3,Sparc,Vtn,Itga8	7
16_Member	Reactome Gene Sets	R-MMU-216083	Integrin cell surface interactions	-4.48203	-2.14959	12505,12550,14268,16416,17022,22370,241226	Cd44,Cdh1,Fn1,Itgb3,Lum,Vtn,Itga8	7
16_Member	Reactome Gene Sets	R-MMU-2129379	Molecules associated with elastic fibres	-4.15831	-1.86494	14268,16416,22370,100952,241226	Fn1,Itgb3,Vtn,Emilin1,Itga8	5
16_Member	GO Biological Processes	GO:0010810	regulation of cell-substrate adhesion	-4.07348	-1.80562	11687,12491,14268,16416,16852,18815,20194,22370,29875,50706,58231,100952	Alox15,Cd36,Fn1,Itgb3,Lgals1,Plg,S100a10,Vtn,Iqgap1,Postn,Stk4,Emilin1	12			+
16_Member	Reactome Gene Sets	R-MMU-76009	Platelet Aggregation (Plug Formation)	-3.90544	-1.6928	14061,14268,16416,20416,54519	F2,Fn1,Itgb3,Shc1,Apbb1ip	5
16_Member	GO Biological Processes	GO:0010811	positive regulation of cell-substrate adhesion	-3.81392	-1.6222	11687,12491,14268,16416,20194,22370,29875,58231,100952	Alox15,Cd36,Fn1,Itgb3,S100a10,Vtn,Iqgap1,Stk4,Emilin1	9
16_Member	GO Biological Processes	GO:0045785	positive regulation of cell adhesion	-3.79431	-1.61176	11687,12491,12505,12550,12721,14268,16416,16852,16952,20194,22324,22370,29875,50701,54519,57376,58231,100952,105855	Alox15,Cd36,Cd44,Cdh1,Coro1a,Fn1,Itgb3,Lgals1,Anxa1,S100a10,Vav1,Vtn,Iqgap1,Elane,Apbb1ip,Smarce1,Stk4,Emilin1,Nckap1l	19
16_Member	Reactome Gene Sets	R-MMU-1566948	Elastic fibre formation	-3.7361	-1.56415	14268,16416,22370,100952,241226	Fn1,Itgb3,Vtn,Emilin1,Itga8	5
16_Member	GO Biological Processes	GO:0031589	cell-substrate adhesion	-3.57101	-1.46422	12306,12721,14268,16416,18074,22370,57278,100952,241226,246177	Anxa2,Coro1a,Fn1,Itgb3,Nid2,Vtn,Bcam,Emilin1,Itga8,Myo1g	10
16_Member	Reactome Gene Sets	R-MMU-354192	Integrin signaling	-3.3252	-1.31619	14268,16416,20416,54519	Fn1,Itgb3,Shc1,Apbb1ip	4
16_Member	KEGG Pathway	mmu04510	Focal adhesion - Mus musculus (house mouse)	-3.28886	-1.29416	11798,12334,14268,16416,19878,20416,22324,22370,67938,241226	Xiap,Capn2,Fn1,Itgb3,Rock2,Shc1,Vav1,Vtn,Myl12b,Itga8	10	+
16_Member	GO Biological Processes	GO:0007160	cell-matrix adhesion	-3.25377	-1.27295	12306,14268,16416,18074,22370,57278,100952,241226	Anxa2,Fn1,Itgb3,Nid2,Vtn,Bcam,Emilin1,Itga8	8
16_Member	Reactome Gene Sets	R-MMU-354194	GRB2:SOS provides linkage to MAPK signaling for Integrins	-2.98889	-1.09477	14268,16416,54519	Fn1,Itgb3,Apbb1ip	3
16_Member	Reactome Gene Sets	R-MMU-372708	p130Cas linkage to MAPK signaling for integrins	-2.98889	-1.09477	14268,16416,54519	Fn1,Itgb3,Apbb1ip	3
16_Member	Reactome Gene Sets	R-MMU-3000170	Syndecan interactions	-2.90312	-1.03396	14268,16416,22370	Fn1,Itgb3,Vtn	3
16_Member	Reactome Gene Sets	R-MMU-202733	Cell surface interactions at the vascular wall	-2.85022	-1.00166	12505,14061,14268,16416,20416,238055	Cd44,F2,Fn1,Itgb3,Shc1,Apob	6
16_Member	KEGG Pathway	mmu04512	ECM-receptor interaction - Mus musculus (house mouse)	-2.85022	-1.00166	12491,12505,14268,16416,22370,241226	Cd36,Cd44,Fn1,Itgb3,Vtn,Itga8	6
16_Member	Reactome Gene Sets	R-MMU-5674135	MAP2K and MAPK activation	-2.7103	-0.924016	14268,16416,29875,54519	Fn1,Itgb3,Iqgap1,Apbb1ip	4
16_Member	GO Biological Processes	GO:0033627	cell adhesion mediated by integrin	-2.59044	-0.837784	16416,22370,100952,241226	Itgb3,Vtn,Emilin1,Itga8	4
16_Member	GO Biological Processes	GO:0014911	positive regulation of smooth muscle cell migration	-2.53625	-0.803313	16416,20195,22370,29875,50706	Itgb3,S100a11,Vtn,Iqgap1,Postn	5
16_Member	WikiPathways	WP2573	Primary focal segmental glomerulosclerosis FSGS	-2.53625	-0.803313	13039,16416,18538,22352,22370	Ctsl,Itgb3,Pcna,Vim,Vtn	5
16_Member	GO Biological Processes	GO:0014910	regulation of smooth muscle cell migration	-2.44603	-0.738053	16416,20195,22370,29875,50706,54608	Itgb3,S100a11,Vtn,Iqgap1,Postn,Abhd2	6
16_Member	Reactome Gene Sets	R-MMU-3000171	Non-integrin membrane-ECM interactions	-2.02591	-0.443979	14268,16416,22370	Fn1,Itgb3,Vtn	3
17_Summary	Reactome Gene Sets	R-MMU-975634	Retinoid metabolism and transport	-5.82059	-3.15803	11808,14735,16956,19659,19662,63857,238055,14688,27400,19223,21452,78914,270685,12491,11687,13074,13117,13119,625249,71660	Apoa4,Gpc4,Lpl,Rbp1,Rbp4,Bco1,Apob,Gnb1,Hsd17b6,Ptgis,Tcn2,Nadsyn1,Mthfd1l,Cd36,Alox15,Cyp17a1,Cyp4a10,Cyp4a14,Gpx4,Rarres2	20		+
17_Member	Reactome Gene Sets	R-MMU-975634	Retinoid metabolism and transport	-5.82059	-3.15803	11808,14735,16956,19659,19662,63857,238055	Apoa4,Gpc4,Lpl,Rbp1,Rbp4,Bco1,Apob	7
17_Member	Reactome Gene Sets	R-MMU-6806667	Metabolism of fat-soluble vitamins	-5.54339	-2.93475	11808,14735,16956,19659,19662,63857,238055	Apoa4,Gpc4,Lpl,Rbp1,Rbp4,Bco1,Apob	7
17_Member	Reactome Gene Sets	R-MMU-2187338	Visual phototransduction	-5.43507	-2.83597	11808,14688,14735,16956,19659,19662,27400,63857,238055	Apoa4,Gnb1,Gpc4,Lpl,Rbp1,Rbp4,Hsd17b6,Bco1,Apob	9
17_Member	Reactome Gene Sets	R-MMU-196854	Metabolism of vitamins and cofactors	-4.64681	-2.24229	11808,14735,16956,19223,19659,19662,21452,63857,78914,238055,270685	Apoa4,Gpc4,Lpl,Ptgis,Rbp1,Rbp4,Tcn2,Bco1,Nadsyn1,Apob,Mthfd1l	11
17_Member	WikiPathways	WP1259	Retinol metabolism	-3.63133	-1.50013	12491,16956,19659,19662,63857	Cd36,Lpl,Rbp1,Rbp4,Bco1	5
17_Member	GO Biological Processes	GO:0120254	olefinic compound metabolic process	-3.57074	-1.46422	11687,13074,13117,13119,19659,19662,27400,63857,625249	Alox15,Cyp17a1,Cyp4a10,Cyp4a14,Rbp1,Rbp4,Hsd17b6,Bco1,Gpx4	9			+
17_Member	Reactome Gene Sets	R-MMU-9709957	Sensory Perception	-2.86212	-1.00869	11808,14688,14735,16956,19659,19662,27400,63857,238055	Apoa4,Gnb1,Gpc4,Lpl,Rbp1,Rbp4,Hsd17b6,Bco1,Apob	9
17_Member	GO Biological Processes	GO:0001523	retinoid metabolic process	-2.67564	-0.896654	19659,19662,27400,63857,71660	Rbp1,Rbp4,Hsd17b6,Bco1,Rarres2	5
17_Member	GO Biological Processes	GO:0016101	diterpenoid metabolic process	-2.61841	-0.853926	19659,19662,27400,63857,71660	Rbp1,Rbp4,Hsd17b6,Bco1,Rarres2	5
17_Member	Reactome Gene Sets	R-MMU-2453902	The canonical retinoid cycle in rods (twilight vision)	-2.61199	-0.853926	19659,19662,27400	Rbp1,Rbp4,Hsd17b6	3
17_Member	GO Biological Processes	GO:0006721	terpenoid metabolic process	-2.43303	-0.732278	19659,19662,27400,63857,71660	Rbp1,Rbp4,Hsd17b6,Bco1,Rarres2	5
17_Member	GO Biological Processes	GO:0042572	retinol metabolic process	-2.02591	-0.443979	19659,19662,27400	Rbp1,Rbp4,Hsd17b6	3
18_Summary	GO Biological Processes	GO:0006979	response to oxidative stress	-5.72521	-3.09683	11699,11808,12491,13010,13861,16819,16952,17523,18104,18412,19156,50527,69051,76650,109815,114886,234724,625249,14375,56449	Ambp,Apoa4,Cd36,Cst3,Epx,Lcn2,Anxa1,Mpo,Nqo1,Sqstm1,Psap,Ero1a,Pycr2,Srxn1,Selenos,Cygb,Tat,Gpx4,Xrcc6,Ybx3	20			+
18_Member	GO Biological Processes	GO:0006979	response to oxidative stress	-5.72521	-3.09683	11699,11808,12491,13010,13861,16819,16952,17523,18104,18412,19156,50527,69051,76650,109815,114886,234724,625249	Ambp,Apoa4,Cd36,Cst3,Epx,Lcn2,Anxa1,Mpo,Nqo1,Sqstm1,Psap,Ero1a,Pycr2,Srxn1,Selenos,Cygb,Tat,Gpx4	18
18_Member	GO Biological Processes	GO:0062197	cellular response to chemical stress	-5.2793	-2.74172	11699,11808,12491,13010,14375,16819,16952,17523,18104,18412,19156,56449,69051,76650,109815	Ambp,Apoa4,Cd36,Cst3,Xrcc6,Lcn2,Anxa1,Mpo,Nqo1,Sqstm1,Psap,Ybx3,Pycr2,Srxn1,Selenos	15
18_Member	GO Biological Processes	GO:0034599	cellular response to oxidative stress	-5.24249	-2.71303	11699,11808,12491,13010,16819,16952,17523,18104,18412,19156,69051,76650,109815	Ambp,Apoa4,Cd36,Cst3,Lcn2,Anxa1,Mpo,Nqo1,Sqstm1,Psap,Pycr2,Srxn1,Selenos	13
18_Member	GO Biological Processes	GO:0098869	cellular oxidant detoxification	-3.52907	-1.43453	11699,11808,17523,18104	Ambp,Apoa4,Mpo,Nqo1	4
18_Member	GO Biological Processes	GO:0034614	cellular response to reactive oxygen species	-3.45431	-1.38558	11699,11808,16819,16952,17523,18104,18412,19156	Ambp,Apoa4,Lcn2,Anxa1,Mpo,Nqo1,Sqstm1,Psap	8
18_Member	GO Biological Processes	GO:0019430	removal of superoxide radicals	-3.18171	-1.21432	11808,17523,18104	Apoa4,Mpo,Nqo1	3
18_Member	GO Biological Processes	GO:0071450	cellular response to oxygen radical	-2.98889	-1.09477	11808,17523,18104	Apoa4,Mpo,Nqo1	3
18_Member	GO Biological Processes	GO:0071451	cellular response to superoxide	-2.98889	-1.09477	11808,17523,18104	Apoa4,Mpo,Nqo1	3
18_Member	GO Biological Processes	GO:0000303	response to superoxide	-2.74842	-0.945952	11808,17523,18104	Apoa4,Mpo,Nqo1	3
18_Member	GO Biological Processes	GO:0000305	response to oxygen radical	-2.67818	-0.897765	11808,17523,18104	Apoa4,Mpo,Nqo1	3
18_Member	GO Biological Processes	GO:0000302	response to reactive oxygen species	-2.58002	-0.828709	11699,11808,16819,16952,17523,18104,18412,19156	Ambp,Apoa4,Lcn2,Anxa1,Mpo,Nqo1,Sqstm1,Psap	8
18_Member	GO Biological Processes	GO:1990748	cellular detoxification	-2.41127	-0.711706	11699,11808,17523,18104	Ambp,Apoa4,Mpo,Nqo1	4
18_Member	GO Biological Processes	GO:0042744	hydrogen peroxide catabolic process	-2.23344	-0.588588	11808,13861,17523	Apoa4,Epx,Mpo	3
18_Member	GO Biological Processes	GO:0097237	cellular response to toxic substance	-2.13918	-0.519886	11699,11808,17523,18104	Ambp,Apoa4,Mpo,Nqo1	4
19_Summary	Reactome Gene Sets	R-MMU-194315	Signaling by Rho GTPases	-5.34197	-2.78768	11857,12550,12709,19878,20201,20202,20430,20947,22324,22352,29875,66922,67938,67951,72754,73910,76281,77579,94176,103468,105855,216197,326618,53378,140580	Arhgdib,Cdh1,Ckb,Rock2,S100a8,S100a9,Cyfip1,Swap70,Vav1,Vim,Iqgap1,Rras2,Myl12b,Tubb6,Arhgef10l,Arhgap18,Tax1bp3,Myh10,Dock2,Nup107,Nckap1l,Ckap4,Tpm4,Sdcbp,Elmo1	25		+
19_Member	Reactome Gene Sets	R-MMU-194315	Signaling by Rho GTPases	-5.34197	-2.78768	11857,12550,12709,19878,20201,20202,20430,20947,22324,22352,29875,66922,67938,67951,72754,73910,76281,77579,94176,103468,105855,216197,326618	Arhgdib,Cdh1,Ckb,Rock2,S100a8,S100a9,Cyfip1,Swap70,Vav1,Vim,Iqgap1,Rras2,Myl12b,Tubb6,Arhgef10l,Arhgap18,Tax1bp3,Myh10,Dock2,Nup107,Nckap1l,Ckap4,Tpm4	23
19_Member	Reactome Gene Sets	R-MMU-9716542	Signaling by Rho GTPases, Miro GTPases and RHOBTB3	-5.15842	-2.64475	11857,12550,12709,19878,20201,20202,20430,20947,22324,22352,29875,66922,67938,67951,72754,73910,76281,77579,94176,103468,105855,216197,326618	Arhgdib,Cdh1,Ckb,Rock2,S100a8,S100a9,Cyfip1,Swap70,Vav1,Vim,Iqgap1,Rras2,Myl12b,Tubb6,Arhgef10l,Arhgap18,Tax1bp3,Myh10,Dock2,Nup107,Nckap1l,Ckap4,Tpm4	23
19_Member	Reactome Gene Sets	R-MMU-195258	RHO GTPase Effectors	-3.93295	-1.71249	12550,19878,20201,20202,20430,29875,67938,67951,76281,77579,103468,105855	Cdh1,Rock2,S100a8,S100a9,Cyfip1,Iqgap1,Myl12b,Tubb6,Tax1bp3,Myh10,Nup107,Nckap1l	12
19_Member	Reactome Gene Sets	R-MMU-9012999	RHO GTPase cycle	-3.40784	-1.36083	11857,12709,19878,20430,20947,22324,22352,29875,66922,72754,73910,94176,105855,216197,326618	Arhgdib,Ckb,Rock2,Cyfip1,Swap70,Vav1,Vim,Iqgap1,Rras2,Arhgef10l,Arhgap18,Dock2,Nckap1l,Ckap4,Tpm4	15
19_Member	Reactome Gene Sets	R-MMU-9013404	RAC2 GTPase cycle	-3.0637	-1.12818	20430,20947,22324,29875,94176,105855	Cyfip1,Swap70,Vav1,Iqgap1,Dock2,Nckap1l	6
19_Member	Reactome Gene Sets	R-MMU-8980692	RHOA GTPase cycle	-2.59766	-0.84095	11857,19878,22324,29875,72754,73910,94176	Arhgdib,Rock2,Vav1,Iqgap1,Arhgef10l,Arhgap18,Dock2	7
19_Member	GO Biological Processes	GO:0007264	small GTPase mediated signal transduction	-2.16175	-0.535509	11857,19878,20430,53378,66922,73910,76281,94176,140580	Arhgdib,Rock2,Cyfip1,Sdcbp,Rras2,Arhgap18,Tax1bp3,Dock2,Elmo1	9			+
19_Member	Reactome Gene Sets	R-MMU-9013149	RAC1 GTPase cycle	-2.13414	-0.516723	11857,20430,20947,22324,29875,94176,105855	Arhgdib,Cyfip1,Swap70,Vav1,Iqgap1,Dock2,Nckap1l	7
20_Summary	Reactome Gene Sets	R-MMU-977606	Regulation of Complement cascade	-5.06181	-2.56338	12260,12759,14061,18636,22370,50701,14058,18815,50908,74145,11745,12721,14824,16852,17079,17523,20947,54519,94176,246177	C1qb,Clu,F2,Cfp,Vtn,Elane,F10,Plg,C1s1,F13a1,Anxa3,Coro1a,Grn,Lgals1,Cd180,Mpo,Swap70,Apbb1ip,Dock2,Myo1g	20		+
20_Member	Reactome Gene Sets	R-MMU-977606	Regulation of Complement cascade	-5.06181	-2.56338	12260,12759,14061,18636,22370,50701	C1qb,Clu,F2,Cfp,Vtn,Elane	6
20_Member	Reactome Gene Sets	R-MMU-166658	Complement cascade	-4.42965	-2.10732	12260,12759,14061,18636,22370,50701	C1qb,Clu,F2,Cfp,Vtn,Elane	6
20_Member	KEGG Pathway	mmu04610	Complement and coagulation cascades - Mus musculus (house mouse)	-4.34315	-2.03068	12260,12759,14058,14061,18815,22370,50908,74145	C1qb,Clu,F10,F2,Plg,Vtn,C1s1,F13a1	8	+
20_Member	GO Biological Processes	GO:0002252	immune effector process	-2.43562	-0.732278	11745,12260,12721,12759,14061,14824,16852,17079,17523,18636,20947,50701,50908,54519,94176,246177	Anxa3,C1qb,Coro1a,Clu,F2,Grn,Lgals1,Cd180,Mpo,Cfp,Swap70,Elane,C1s1,Apbb1ip,Dock2,Myo1g	16			+

## Sheet: Down
Table S3. Metascape analysis of downregulated proteins from proteomic dataset
Totally 289 downregulated proteins were subjected to Metascape for biological function analysis.
The well-adopted hypergeometric test and Benjamini-Hochberg p-value correction algorithm was used to identify the significantly enriched pathways.
GroupID	Category	Term	Description	LogP	Log(q-value)	Genes	Symbols	Count	Selected in Fig.1J	Selected in Fig.S2F
1_Summary	GO Biological Processes	GO:0032787	monocarboxylic acid metabolic process	-32.583	-28.3212	11532,11668,11671,11676,13077,13095,13096,13099,13101,13105,13106,13107,13109,13118,13123,13124,13177,13850,13897,14430,14775,14870,16890,16922,17319,17436,18777,20280,20322,26394,26416,26922,27364,52665,52815,67528,67880,71519,72094,72129,75731,83702,100705,102294,104086,104158,107141,109801,110460,117147,226143,232078,234564,234671,277753,329910,404195,15496,20851,78925,15486,15494,12972,14871,…	Adh5,Aldh1a1,Aldh3a2,Aldoc,Cyp1a2,Cyp2c29,Cyp2c37,Cyp2c40,Cyp2d10,Cyp2d9,Cyp2e1,Cyp2f2,Cyp2j5,Cyp4a12b,Cyp7b1,Cyp8b1,Eci1,Ephx2,Ces1e,Galt,Gpx1,Gstp1,Lipe,Phyh,Mif,Me1,Lypla1,Scp2,Sord,Lypla2,Mapk14,Mecr,Srr,Echdc1,Ldhd,Nudt7,Dcxr,Cyp2u1,Ugt2a3,Pex13,Idnk,Akr1c6,Acacb,Cyp4v3,Cyp27a1,Ces1d,Cyp2c50,Glo1,Acat2,Acsm1,Cyp2c23,Thnsl2,Ces1f,Ces2c,Cyp4a12a,Acot11,Cyp2c54,Hsd3b5,Stat5b,Srd5a1,Hsd17b2,Hsd3…	71		+
1_Member	GO Biological Processes	GO:0032787	monocarboxylic acid metabolic process	-32.583	-28.3212	11532,11668,11671,11676,13077,13095,13096,13099,13101,13105,13106,13107,13109,13118,13123,13124,13177,13850,13897,14430,14775,14870,16890,16922,17319,17436,18777,20280,20322,26394,26416,26922,27364,52665,52815,67528,67880,71519,72094,72129,75731,83702,100705,102294,104086,104158,107141,109801,110460,117147,226143,232078,234564,234671,277753,329910,404195	Adh5,Aldh1a1,Aldh3a2,Aldoc,Cyp1a2,Cyp2c29,Cyp2c37,Cyp2c40,Cyp2d10,Cyp2d9,Cyp2e1,Cyp2f2,Cyp2j5,Cyp4a12b,Cyp7b1,Cyp8b1,Eci1,Ephx2,Ces1e,Galt,Gpx1,Gstp1,Lipe,Phyh,Mif,Me1,Lypla1,Scp2,Sord,Lypla2,Mapk14,Mecr,Srr,Echdc1,Ldhd,Nudt7,Dcxr,Cyp2u1,Ugt2a3,Pex13,Idnk,Akr1c6,Acacb,Cyp4v3,Cyp27a1,Ces1d,Cyp2c50,Glo1,Acat2,Acsm1,Cyp2c23,Thnsl2,Ces1f,Ces2c,Cyp4a12a,Acot11,Cyp2c54	57
1_Member	GO Biological Processes	GO:0006631	fatty acid metabolic process	-26.7295	-22.7687	11532,11671,13077,13095,13096,13099,13101,13105,13106,13107,13109,13118,13177,13850,13897,14775,14870,16890,16922,17319,18777,20280,26394,26416,26922,52665,67528,71519,72129,83702,100705,102294,104158,107141,110460,117147,226143,232078,234564,234671,277753,329910,404195	Adh5,Aldh3a2,Cyp1a2,Cyp2c29,Cyp2c37,Cyp2c40,Cyp2d10,Cyp2d9,Cyp2e1,Cyp2f2,Cyp2j5,Cyp4a12b,Eci1,Ephx2,Ces1e,Gpx1,Gstp1,Lipe,Phyh,Mif,Lypla1,Scp2,Lypla2,Mapk14,Mecr,Echdc1,Nudt7,Cyp2u1,Pex13,Akr1c6,Acacb,Cyp4v3,Ces1d,Cyp2c50,Acat2,Acsm1,Cyp2c23,Thnsl2,Ces1f,Ces2c,Cyp4a12a,Acot11,Cyp2c54	43
1_Member	GO Biological Processes	GO:0120254	olefinic compound metabolic process	-18.3589	-14.5742	11668,13077,13095,13096,13099,13101,13105,13106,13107,13109,13118,13850,14775,14870,15496,20280,20851,71519,78925,83702,107141,226143,277753,404195	Aldh1a1,Cyp1a2,Cyp2c29,Cyp2c37,Cyp2c40,Cyp2d10,Cyp2d9,Cyp2e1,Cyp2f2,Cyp2j5,Cyp4a12b,Ephx2,Gpx1,Gstp1,Hsd3b5,Scp2,Stat5b,Cyp2u1,Srd5a1,Akr1c6,Cyp2c50,Cyp2c23,Cyp4a12a,Cyp2c54	24
1_Member	GO Biological Processes	GO:0033559	unsaturated fatty acid metabolic process	-15.2722	-11.8555	13095,13096,13099,13101,13105,13106,13107,13109,13118,13850,14775,14870,17319,71519,83702,107141,226143,234671,277753,404195	Cyp2c29,Cyp2c37,Cyp2c40,Cyp2d10,Cyp2d9,Cyp2e1,Cyp2f2,Cyp2j5,Cyp4a12b,Ephx2,Gpx1,Gstp1,Mif,Cyp2u1,Akr1c6,Cyp2c50,Cyp2c23,Ces2c,Cyp4a12a,Cyp2c54	20
1_Member	GO Biological Processes	GO:0006690	icosanoid metabolic process	-13.3835	-10.2356	13095,13096,13099,13101,13105,13106,13107,13109,13118,14775,14870,17319,71519,83702,107141,226143,234671,277753,404195	Cyp2c29,Cyp2c37,Cyp2c40,Cyp2d10,Cyp2d9,Cyp2e1,Cyp2f2,Cyp2j5,Cyp4a12b,Gpx1,Gstp1,Mif,Cyp2u1,Akr1c6,Cyp2c50,Cyp2c23,Ces2c,Cyp4a12a,Cyp2c54	19
1_Member	GO Biological Processes	GO:0001676	long-chain fatty acid metabolic process	-13.0353	-9.94954	13095,13096,13099,13101,13105,13106,13107,13109,13118,13850,14775,14870,16890,71519,107141,226143,277753,404195	Cyp2c29,Cyp2c37,Cyp2c40,Cyp2d10,Cyp2d9,Cyp2e1,Cyp2f2,Cyp2j5,Cyp4a12b,Ephx2,Gpx1,Gstp1,Lipe,Cyp2u1,Cyp2c50,Cyp2c23,Cyp4a12a,Cyp2c54	18
1_Member	KEGG Pathway	mmu00140	Steroid hormone biosynthesis - Mus musculus (house mouse)	-12.9796	-9.9219	13077,13095,13096,13099,13101,13105,13106,13123,15486,15494,15496,72094,78925,107141,226143,404195	Cyp1a2,Cyp2c29,Cyp2c37,Cyp2c40,Cyp2d10,Cyp2d9,Cyp2e1,Cyp7b1,Hsd17b2,Hsd3b3,Hsd3b5,Ugt2a3,Srd5a1,Cyp2c50,Cyp2c23,Cyp2c54	16	+
1_Member	WikiPathways	WP4349	Eicosanoid metabolism via cytochrome P450 monooxygenases	-12.9377	-9.90631	13095,13096,13099,13109,13118,13850,226143,277753,404195	Cyp2c29,Cyp2c37,Cyp2c40,Cyp2j5,Cyp4a12b,Ephx2,Cyp2c23,Cyp4a12a,Cyp2c54	9
1_Member	GO Biological Processes	GO:0019369	arachidonic acid metabolic process	-12.8507	-9.86755	13095,13096,13099,13101,13105,13106,13107,13109,13118,14775,71519,107141,226143,277753,404195	Cyp2c29,Cyp2c37,Cyp2c40,Cyp2d10,Cyp2d9,Cyp2e1,Cyp2f2,Cyp2j5,Cyp4a12b,Gpx1,Cyp2u1,Cyp2c50,Cyp2c23,Cyp4a12a,Cyp2c54	15
1_Member	GO Biological Processes	GO:0006805	xenobiotic metabolic process	-11.8693	-8.90847	12972,13077,13095,13096,13099,13101,13105,13106,13107,13109,14870,14871,56362,71519,107141,226143,404195	Cryz,Cyp1a2,Cyp2c29,Cyp2c37,Cyp2c40,Cyp2d10,Cyp2d9,Cyp2e1,Cyp2f2,Cyp2j5,Gstp1,Gstt1,Sult1b1,Cyp2u1,Cyp2c50,Cyp2c23,Cyp2c54	17
1_Member	GO Biological Processes	GO:0009410	response to xenobiotic stimulus	-10.3931	-7.52918	11668,12972,13077,13095,13096,13099,13101,13105,13106,13107,13109,14775,14870,14871,17025,20511,56362,56615,71519,78925,83702,107141,226143,404195	Aldh1a1,Cryz,Cyp1a2,Cyp2c29,Cyp2c37,Cyp2c40,Cyp2d10,Cyp2d9,Cyp2e1,Cyp2f2,Cyp2j5,Gpx1,Gstp1,Gstt1,Alad,Slc1a2,Sult1b1,Mgst1,Cyp2u1,Srd5a1,Akr1c6,Cyp2c50,Cyp2c23,Cyp2c54	24
1_Member	KEGG Pathway	mmu00830	Retinol metabolism - Mus musculus (house mouse)	-9.30127	-6.51654	11532,11668,13077,13095,13096,13099,13118,71724,72094,107141,226143,277753,404195	Adh5,Aldh1a1,Cyp1a2,Cyp2c29,Cyp2c37,Cyp2c40,Cyp4a12b,Aox3,Ugt2a3,Cyp2c50,Cyp2c23,Cyp4a12a,Cyp2c54	13
1_Member	GO Biological Processes	GO:0071466	cellular response to xenobiotic stimulus	-9.16531	-6.40861	12972,13077,13095,13096,13099,13101,13105,13106,13107,13109,14870,14871,56362,71519,107141,226143,404195	Cryz,Cyp1a2,Cyp2c29,Cyp2c37,Cyp2c40,Cyp2d10,Cyp2d9,Cyp2e1,Cyp2f2,Cyp2j5,Gstp1,Gstt1,Sult1b1,Cyp2u1,Cyp2c50,Cyp2c23,Cyp2c54	17
1_Member	GO Biological Processes	GO:0019373	epoxygenase P450 pathway	-9.00695	-6.27657	13095,13096,13099,13106,13107,13109,107141,226143,404195	Cyp2c29,Cyp2c37,Cyp2c40,Cyp2e1,Cyp2f2,Cyp2j5,Cyp2c50,Cyp2c23,Cyp2c54	9
1_Member	KEGG Pathway	mmu05204	Chemical carcinogenesis - DNA adducts - Mus musculus (house mouse)	-8.95724	-6.23945	13077,13095,13096,13099,13106,14870,14871,56615,72094,107141,226143,404195	Cyp1a2,Cyp2c29,Cyp2c37,Cyp2c40,Cyp2e1,Gstp1,Gstt1,Mgst1,Ugt2a3,Cyp2c50,Cyp2c23,Cyp2c54	12
1_Member	KEGG Pathway	mmu00590	Arachidonic acid metabolism - Mus musculus (house mouse)	-8.89624	-6.20258	13095,13096,13099,13106,13109,13118,13850,71519,107141,226143,277753,404195	Cyp2c29,Cyp2c37,Cyp2c40,Cyp2e1,Cyp2j5,Cyp4a12b,Ephx2,Cyp2u1,Cyp2c50,Cyp2c23,Cyp4a12a,Cyp2c54	12	+
1_Member	KEGG Pathway	mmu00591	Linoleic acid metabolism - Mus musculus (house mouse)	-7.76821	-5.17845	13077,13095,13096,13099,13106,13109,107141,226143,404195	Cyp1a2,Cyp2c29,Cyp2c37,Cyp2c40,Cyp2e1,Cyp2j5,Cyp2c50,Cyp2c23,Cyp2c54	9
1_Member	KEGG Pathway	mmu04750	Inflammatory mediator regulation of TRP channels - Mus musculus (house mouse)	-5.9893	-3.57871	13095,13096,13099,13109,13118,18803,26416,107141,226143,277753,404195	Cyp2c29,Cyp2c37,Cyp2c40,Cyp2j5,Cyp4a12b,Plcg1,Mapk14,Cyp2c50,Cyp2c23,Cyp4a12a,Cyp2c54	11
1_Member	KEGG Pathway	mmu04726	Serotonergic synapse - Mus musculus (house mouse)	-5.00436	-2.74682	13095,13096,13099,13101,13105,13109,13195,107141,226143,404195	Cyp2c29,Cyp2c37,Cyp2c40,Cyp2d10,Cyp2d9,Cyp2j5,Ddc,Cyp2c50,Cyp2c23,Cyp2c54	10
2_Summary	Reactome Gene Sets	R-MMU-211859	Biological oxidations	-17.6942	-14.0344	11532,11668,13077,13095,13106,13107,13118,13120,13123,13124,14148,14870,14871,18105,56362,56615,71519,71670,102294,104086,104158,105887,110198,117147,223337,382053,13850,14775,72094	Adh5,Aldh1a1,Cyp1a2,Cyp2c29,Cyp2e1,Cyp2f2,Cyp4a12b,Cyp4b1,Cyp7b1,Cyp8b1,Fdx1,Gstp1,Gstt1,Nqo2,Sult1b1,Mgst1,Cyp2u1,Acy3,Cyp4v3,Cyp27a1,Ces1d,Ugt3a1,Akr7a5,Acsm1,Ugt3a2,Ces3a,Ephx2,Gpx1,Ugt2a3	29
2_Member	Reactome Gene Sets	R-MMU-211859	Biological oxidations	-17.6942	-14.0344	11532,11668,13077,13095,13106,13107,13118,13120,13123,13124,14148,14870,14871,18105,56362,56615,71519,71670,102294,104086,104158,105887,110198,117147,223337,382053	Adh5,Aldh1a1,Cyp1a2,Cyp2c29,Cyp2e1,Cyp2f2,Cyp4a12b,Cyp4b1,Cyp7b1,Cyp8b1,Fdx1,Gstp1,Gstt1,Nqo2,Sult1b1,Mgst1,Cyp2u1,Acy3,Cyp4v3,Cyp27a1,Ces1d,Ugt3a1,Akr7a5,Acsm1,Ugt3a2,Ces3a	26
2_Member	Reactome Gene Sets	R-MMU-211945	Phase I - Functionalization of compounds	-13.6729	-10.4524	11532,11668,13077,13095,13106,13107,13118,13120,13123,13124,14148,18105,71519,102294,104086,104158,382053	Adh5,Aldh1a1,Cyp1a2,Cyp2c29,Cyp2e1,Cyp2f2,Cyp4a12b,Cyp4b1,Cyp7b1,Cyp8b1,Fdx1,Nqo2,Cyp2u1,Cyp4v3,Cyp27a1,Ces1d,Ces3a	17
2_Member	WikiPathways	WP1251	Metapathway biotransformation	-11.2317	-8.33162	13077,13106,13107,13120,13123,13124,13850,14775,14870,14871,56362,56615,71519,72094,102294,104086,110198	Cyp1a2,Cyp2e1,Cyp2f2,Cyp4b1,Cyp7b1,Cyp8b1,Ephx2,Gpx1,Gstp1,Gstt1,Sult1b1,Mgst1,Cyp2u1,Ugt2a3,Cyp4v3,Cyp27a1,Akr7a5	17
2_Member	Reactome Gene Sets	R-MMU-211897	Cytochrome P450 - arranged by substrate type	-10.3083	-7.46142	13077,13095,13106,13107,13118,13120,13123,13124,14148,71519,102294,104086	Cyp1a2,Cyp2c29,Cyp2e1,Cyp2f2,Cyp4a12b,Cyp4b1,Cyp7b1,Cyp8b1,Fdx1,Cyp2u1,Cyp4v3,Cyp27a1	12
2_Member	WikiPathways	WP1274	Oxidation by cytochrome P450	-8.68	-6.03093	13077,13106,13107,13120,13123,13124,71519,102294,104086	Cyp1a2,Cyp2e1,Cyp2f2,Cyp4b1,Cyp7b1,Cyp8b1,Cyp2u1,Cyp4v3,Cyp27a1	9
3_Summary	GO Biological Processes	GO:0044283	small molecule biosynthetic process	-17.3255	-13.7626	11668,11676,13118,13123,13124,13595,13897,14645,14870,17319,18803,19733,20280,20322,20768,26922,27364,29807,67426,72562,73166,83702,100705,103711,104086,104158,107766,110196,117147,216134,226143,230027,232078,234564,246277,277753	Aldh1a1,Aldoc,Cyp4a12b,Cyp7b1,Cyp8b1,Ebp,Ces1e,Glul,Gstp1,Mif,Plcg1,Rgn,Scp2,Sord,Sephs2,Mecr,Srr,Tpk1,Coq8a,Pcbd2,Tm7sf2,Akr1c6,Acacb,Pnpo,Cyp27a1,Ces1d,Haao,Fdps,Acsm1,Pdxk,Cyp2c23,Coq3,Thnsl2,Ces1f,Csad,Cyp4a12a	36		+
3_Member	GO Biological Processes	GO:0044283	small molecule biosynthetic process	-17.3255	-13.7626	11668,11676,13118,13123,13124,13595,13897,14645,14870,17319,18803,19733,20280,20322,20768,26922,27364,29807,67426,72562,73166,83702,100705,103711,104086,104158,107766,110196,117147,216134,226143,230027,232078,234564,246277,277753	Aldh1a1,Aldoc,Cyp4a12b,Cyp7b1,Cyp8b1,Ebp,Ces1e,Glul,Gstp1,Mif,Plcg1,Rgn,Scp2,Sord,Sephs2,Mecr,Srr,Tpk1,Coq8a,Pcbd2,Tm7sf2,Akr1c6,Acacb,Pnpo,Cyp27a1,Ces1d,Haao,Fdps,Acsm1,Pdxk,Cyp2c23,Coq3,Thnsl2,Ces1f,Csad,Cyp4a12a	36
3_Member	GO Biological Processes	GO:0016053	organic acid biosynthetic process	-8.79853	-6.11645	11668,13118,13123,13124,14645,14870,17319,19733,20768,26922,27364,100705,104086,107766,117147,226143,232078,246277,277753	Aldh1a1,Cyp4a12b,Cyp7b1,Cyp8b1,Glul,Gstp1,Mif,Rgn,Sephs2,Mecr,Srr,Acacb,Cyp27a1,Haao,Acsm1,Cyp2c23,Thnsl2,Csad,Cyp4a12a	19
3_Member	GO Biological Processes	GO:0046394	carboxylic acid biosynthetic process	-8.07528	-5.47618	11668,13118,13123,13124,14645,14870,17319,19733,20768,26922,27364,100705,104086,107766,117147,226143,232078,277753	Aldh1a1,Cyp4a12b,Cyp7b1,Cyp8b1,Glul,Gstp1,Mif,Rgn,Sephs2,Mecr,Srr,Acacb,Cyp27a1,Haao,Acsm1,Cyp2c23,Thnsl2,Cyp4a12a	18
3_Member	GO Biological Processes	GO:0072330	monocarboxylic acid biosynthetic process	-4.9863	-2.73305	11668,13123,13124,14870,17319,26922,27364,100705,104086,117147,232078	Aldh1a1,Cyp7b1,Cyp8b1,Gstp1,Mif,Mecr,Srr,Acacb,Cyp27a1,Acsm1,Thnsl2	11
3_Member	GO Biological Processes	GO:0006633	fatty acid biosynthetic process	-2.3299	-0.535749	14870,17319,26922,100705,117147,232078	Gstp1,Mif,Mecr,Acacb,Acsm1,Thnsl2	6
4_Summary	GO Biological Processes	GO:0044282	small molecule catabolic process	-17.0156	-13.5319	11532,11668,12041,13177,14430,16890,16922,18105,18242,18979,19125,20280,20322,52665,52815,56362,67528,67880,71755,72129,75731,83702,101502,104086,104158,109801,110460,209176,232078,234564,246277,13077,13897,18803,26394,66857,67477,68917,71772,74182,78925,104816,193742,26416,100705,102294,13106,13850	Adh5,Aldh1a1,Bckdk,Eci1,Galt,Lipe,Phyh,Nqo2,Oat,Pon1,Prodh,Scp2,Sord,Echdc1,Ldhd,Sult1b1,Nudt7,Dcxr,Dhdh,Pex13,Idnk,Akr1c6,Hsd3b7,Cyp27a1,Ces1d,Glo1,Acat2,Ido2,Thnsl2,Ces1f,Csad,Cyp1a2,Ces1e,Plcg1,Lypla2,Plbd1,Abhd15,Hint2,Plbd2,Gpcpd1,Srd5a1,Aspg,Abhd16a,Mapk14,Acacb,Cyp4v3,Cyp2e1,Ephx2	48		+
4_Member	GO Biological Processes	GO:0044282	small molecule catabolic process	-17.0156	-13.5319	11532,11668,12041,13177,14430,16890,16922,18105,18242,18979,19125,20280,20322,52665,52815,56362,67528,67880,71755,72129,75731,83702,101502,104086,104158,109801,110460,209176,232078,234564,246277	Adh5,Aldh1a1,Bckdk,Eci1,Galt,Lipe,Phyh,Nqo2,Oat,Pon1,Prodh,Scp2,Sord,Echdc1,Ldhd,Sult1b1,Nudt7,Dcxr,Dhdh,Pex13,Idnk,Akr1c6,Hsd3b7,Cyp27a1,Ces1d,Glo1,Acat2,Ido2,Thnsl2,Ces1f,Csad	31
4_Member	GO Biological Processes	GO:0016042	lipid catabolic process	-12.9073	-9.90068	13077,13177,13897,16890,16922,18803,20280,26394,52665,66857,67477,67528,68917,71772,72129,74182,78925,83702,101502,104086,104158,104816,110460,193742,234564	Cyp1a2,Eci1,Ces1e,Lipe,Phyh,Plcg1,Scp2,Lypla2,Echdc1,Plbd1,Abhd15,Nudt7,Hint2,Plbd2,Pex13,Gpcpd1,Srd5a1,Akr1c6,Hsd3b7,Cyp27a1,Ces1d,Aspg,Acat2,Abhd16a,Ces1f	25
4_Member	GO Biological Processes	GO:0016054	organic acid catabolic process	-11.8164	-8.897	12041,13177,16890,16922,18242,18979,19125,20280,20322,52665,52815,67528,67880,72129,75731,104158,110460,209176,232078,234564,246277	Bckdk,Eci1,Lipe,Phyh,Oat,Pon1,Prodh,Scp2,Sord,Echdc1,Ldhd,Nudt7,Dcxr,Pex13,Idnk,Ces1d,Acat2,Ido2,Thnsl2,Ces1f,Csad	21
4_Member	GO Biological Processes	GO:0046395	carboxylic acid catabolic process	-11.8164	-8.897	12041,13177,16890,16922,18242,18979,19125,20280,20322,52665,52815,67528,67880,72129,75731,104158,110460,209176,232078,234564,246277	Bckdk,Eci1,Lipe,Phyh,Oat,Pon1,Prodh,Scp2,Sord,Echdc1,Ldhd,Nudt7,Dcxr,Pex13,Idnk,Ces1d,Acat2,Ido2,Thnsl2,Ces1f,Csad	21
4_Member	GO Biological Processes	GO:0072329	monocarboxylic acid catabolic process	-9.3542	-6.55474	13177,16890,16922,20280,20322,52665,52815,67528,67880,72129,75731,104158,110460,234564	Eci1,Lipe,Phyh,Scp2,Sord,Echdc1,Ldhd,Nudt7,Dcxr,Pex13,Idnk,Ces1d,Acat2,Ces1f	14
4_Member	GO Biological Processes	GO:0044242	cellular lipid catabolic process	-8.92243	-6.21688	13177,16890,16922,18803,20280,26394,52665,66857,67528,71772,72129,74182,83702,104158,110460,193742,234564	Eci1,Lipe,Phyh,Plcg1,Scp2,Lypla2,Echdc1,Plbd1,Nudt7,Plbd2,Pex13,Gpcpd1,Akr1c6,Ces1d,Acat2,Abhd16a,Ces1f	17
4_Member	GO Biological Processes	GO:0019395	fatty acid oxidation	-6.93867	-4.40108	11532,13177,16922,20280,26416,52665,72129,100705,102294,110460	Adh5,Eci1,Phyh,Scp2,Mapk14,Echdc1,Pex13,Acacb,Cyp4v3,Acat2	10
4_Member	GO Biological Processes	GO:0009062	fatty acid catabolic process	-6.64059	-4.16406	13177,16890,16922,20280,52665,67528,72129,104158,110460,234564	Eci1,Lipe,Phyh,Scp2,Echdc1,Nudt7,Pex13,Ces1d,Acat2,Ces1f	10
4_Member	GO Biological Processes	GO:0034440	lipid oxidation	-6.54653	-4.08401	11532,13177,16922,20280,26416,52665,72129,100705,102294,110460	Adh5,Eci1,Phyh,Scp2,Mapk14,Echdc1,Pex13,Acacb,Cyp4v3,Acat2	10
4_Member	GO Biological Processes	GO:0030258	lipid modification	-5.45655	-3.13421	11532,13106,13177,13850,16922,20280,26416,52665,72129,100705,102294,110460	Adh5,Cyp2e1,Eci1,Ephx2,Phyh,Scp2,Mapk14,Echdc1,Pex13,Acacb,Cyp4v3,Acat2	12
4_Member	GO Biological Processes	GO:0006635	fatty acid beta-oxidation	-2.16489	-0.401346	13177,20280,52665,110460	Eci1,Scp2,Echdc1,Acat2	4
5_Summary	GO Biological Processes	GO:1901615	organic hydroxy compound metabolic process	-15.0808	-11.722	11532,11668,11671,13077,13106,13123,13124,13195,13595,13897,14148,14151,16890,18803,18979,20208,20280,20322,29807,52815,56362,56737,72562,73166,83702,101502,103711,104086,104158,109801,110196,216134,230027,234564,15486,15494,15496,68917,78925,13118,13120,13177,13850,14080,14775,16592,16922,19210,21835,26922,28253,66659,66857,71519,100705,110460,329910,20851,14870,17319,66461,117147,232078	Adh5,Aldh1a1,Aldh3a2,Cyp1a2,Cyp2e1,Cyp7b1,Cyp8b1,Ddc,Ebp,Ces1e,Fdx1,Fech,Lipe,Plcg1,Pon1,Saa1,Scp2,Sord,Tpk1,Ldhd,Sult1b1,Alg2,Pcbd2,Tm7sf2,Akr1c6,Hsd3b7,Pnpo,Cyp27a1,Ces1d,Glo1,Fdps,Pdxk,Coq3,Ces1f,Hsd17b2,Hsd3b3,Hsd3b5,Hint2,Srd5a1,Cyp4a12b,Cyp4b1,Eci1,Ephx2,Fabp1,Gpx1,Fabp5,Phyh,Ptdss1,Thrsp,Mecr,Slco1b2,Acp6,Plbd1,Cyp2u1,Acacb,Acat2,Acot11,Stat5b,Gstp1,Mif,Ptpmt1,Acsm1,Thnsl2	63		+
5_Member	GO Biological Processes	GO:1901615	organic hydroxy compound metabolic process	-15.0808	-11.722	11532,11668,11671,13077,13106,13123,13124,13195,13595,13897,14148,14151,16890,18803,18979,20208,20280,20322,29807,52815,56362,56737,72562,73166,83702,101502,103711,104086,104158,109801,110196,216134,230027,234564	Adh5,Aldh1a1,Aldh3a2,Cyp1a2,Cyp2e1,Cyp7b1,Cyp8b1,Ddc,Ebp,Ces1e,Fdx1,Fech,Lipe,Plcg1,Pon1,Saa1,Scp2,Sord,Tpk1,Ldhd,Sult1b1,Alg2,Pcbd2,Tm7sf2,Akr1c6,Hsd3b7,Pnpo,Cyp27a1,Ces1d,Glo1,Fdps,Pdxk,Coq3,Ces1f	34
5_Member	GO Biological Processes	GO:0006066	alcohol metabolic process	-14.0845	-10.7769	11532,11668,11671,13077,13123,13595,13897,14148,14151,16890,18803,18979,20208,20280,20322,29807,56362,56737,72562,73166,83702,101502,104086,104158,110196,230027,234564	Adh5,Aldh1a1,Aldh3a2,Cyp1a2,Cyp7b1,Ebp,Ces1e,Fdx1,Fech,Lipe,Plcg1,Pon1,Saa1,Scp2,Sord,Tpk1,Sult1b1,Alg2,Pcbd2,Tm7sf2,Akr1c6,Hsd3b7,Cyp27a1,Ces1d,Fdps,Coq3,Ces1f	27
5_Member	GO Biological Processes	GO:0006694	steroid biosynthetic process	-14.0091	-10.7472	13123,13124,13595,13897,14148,15486,15494,15496,20280,68917,73166,78925,83702,101502,104086,104158,110196,234564	Cyp7b1,Cyp8b1,Ebp,Ces1e,Fdx1,Hsd17b2,Hsd3b3,Hsd3b5,Scp2,Hint2,Tm7sf2,Srd5a1,Akr1c6,Hsd3b7,Cyp27a1,Ces1d,Fdps,Ces1f	18
5_Member	Reactome Gene Sets	R-MMU-556833	Metabolism of lipids	-13.6253	-10.4426	11671,13077,13106,13118,13120,13123,13124,13177,13595,13850,14080,14148,14775,15486,15494,15496,16592,16922,18979,19210,20280,21835,26922,28253,66659,66857,71519,73166,78925,83702,100705,101502,104086,110196,110460,329910	Aldh3a2,Cyp1a2,Cyp2e1,Cyp4a12b,Cyp4b1,Cyp7b1,Cyp8b1,Eci1,Ebp,Ephx2,Fabp1,Fdx1,Gpx1,Hsd17b2,Hsd3b3,Hsd3b5,Fabp5,Phyh,Pon1,Ptdss1,Scp2,Thrsp,Mecr,Slco1b2,Acp6,Plbd1,Cyp2u1,Tm7sf2,Srd5a1,Akr1c6,Acacb,Hsd3b7,Cyp27a1,Fdps,Acat2,Acot11	36
5_Member	GO Biological Processes	GO:0008202	steroid metabolic process	-13.1146	-9.99885	13077,13106,13123,13124,13595,13897,14148,14151,15486,15494,15496,16890,18979,20208,20280,20851,68917,73166,78925,83702,101502,104086,104158,110196,234564	Cyp1a2,Cyp2e1,Cyp7b1,Cyp8b1,Ebp,Ces1e,Fdx1,Fech,Hsd17b2,Hsd3b3,Hsd3b5,Lipe,Pon1,Saa1,Scp2,Stat5b,Hint2,Tm7sf2,Srd5a1,Akr1c6,Hsd3b7,Cyp27a1,Ces1d,Fdps,Ces1f	25
5_Member	Reactome Gene Sets	R-MMU-8957322	Metabolism of steroids	-10.9521	-8.07042	13123,13124,13595,14148,15486,15494,15496,20280,28253,73166,78925,83702,101502,104086,110196,110460	Cyp7b1,Cyp8b1,Ebp,Fdx1,Hsd17b2,Hsd3b3,Hsd3b5,Scp2,Slco1b2,Tm7sf2,Srd5a1,Akr1c6,Hsd3b7,Cyp27a1,Fdps,Acat2	16
5_Member	GO Biological Processes	GO:0008610	lipid biosynthetic process	-9.07396	-6.33062	11668,13123,13124,13595,13897,14148,14870,15486,15494,15496,16592,17319,19210,20280,26922,66461,68917,73166,78925,83702,100705,101502,104086,104158,110196,117147,232078,234564	Aldh1a1,Cyp7b1,Cyp8b1,Ebp,Ces1e,Fdx1,Gstp1,Hsd17b2,Hsd3b3,Hsd3b5,Fabp5,Mif,Ptdss1,Scp2,Mecr,Ptpmt1,Hint2,Tm7sf2,Srd5a1,Akr1c6,Acacb,Hsd3b7,Cyp27a1,Ces1d,Fdps,Acsm1,Thnsl2,Ces1f	28
5_Member	GO Biological Processes	GO:0008203	cholesterol metabolic process	-8.73785	-6.06705	13123,13595,13897,14148,14151,16890,18979,20208,73166,101502,104086,104158,110196,234564	Cyp7b1,Ebp,Ces1e,Fdx1,Fech,Lipe,Pon1,Saa1,Tm7sf2,Hsd3b7,Cyp27a1,Ces1d,Fdps,Ces1f	14
5_Member	GO Biological Processes	GO:1902652	secondary alcohol metabolic process	-8.23052	-5.60213	13123,13595,13897,14148,14151,16890,18979,20208,73166,101502,104086,104158,110196,234564	Cyp7b1,Ebp,Ces1e,Fdx1,Fech,Lipe,Pon1,Saa1,Tm7sf2,Hsd3b7,Cyp27a1,Ces1d,Fdps,Ces1f	14
5_Member	GO Biological Processes	GO:0016125	sterol metabolic process	-8.19056	-5.58192	13123,13595,13897,14148,14151,16890,18979,20208,73166,101502,104086,104158,110196,234564	Cyp7b1,Ebp,Ces1e,Fdx1,Fech,Lipe,Pon1,Saa1,Tm7sf2,Hsd3b7,Cyp27a1,Ces1d,Fdps,Ces1f	14
6_Summary	Reactome Gene Sets	R-MMU-8978868	Fatty acid metabolism	-10.2132	-7.38275	11671,13077,13118,13120,13124,13177,13850,14775,16922,18979,20280,21835,26922,71519,83702,100705,329910,13107	Aldh3a2,Cyp1a2,Cyp4a12b,Cyp4b1,Cyp8b1,Eci1,Ephx2,Gpx1,Phyh,Pon1,Scp2,Thrsp,Mecr,Cyp2u1,Akr1c6,Acacb,Acot11,Cyp2f2	18
6_Member	Reactome Gene Sets	R-MMU-8978868	Fatty acid metabolism	-10.2132	-7.38275	11671,13077,13118,13120,13124,13177,13850,14775,16922,18979,20280,21835,26922,71519,83702,100705,329910	Aldh3a2,Cyp1a2,Cyp4a12b,Cyp4b1,Cyp8b1,Eci1,Ephx2,Gpx1,Phyh,Pon1,Scp2,Thrsp,Mecr,Cyp2u1,Akr1c6,Acacb,Acot11	17
6_Member	Reactome Gene Sets	R-MMU-2142753	Arachidonic acid metabolism	-7.53559	-4.9581	13077,13118,13120,13124,13850,14775,18979,71519,83702	Cyp1a2,Cyp4a12b,Cyp4b1,Cyp8b1,Ephx2,Gpx1,Pon1,Cyp2u1,Akr1c6	9
6_Member	Reactome Gene Sets	R-MMU-211935	Fatty acids	-3.4564	-1.46639	13107,13118,13120	Cyp2f2,Cyp4a12b,Cyp4b1	3
6_Member	Reactome Gene Sets	R-MMU-211979	Eicosanoids	-3.4564	-1.46639	13118,13120,13124	Cyp4a12b,Cyp4b1,Cyp8b1	3
7_Summary	KEGG Pathway	mmu01240	Biosynthesis of cofactors - Mus musculus (house mouse)	-9.70542	-6.89072	11671,14151,17025,19733,29807,56749,66454,68352,72094,77697,103711,107766,209176,216134,226139,230027,16592,18803,19210,20280,20322,52815,66401,66461,67880,68197,100705,110095,110196,23923,17436,13195	Aldh3a2,Fech,Alad,Rgn,Tpk1,Dhodh,Nmnat1,Aspdh,Ugt2a3,Mmab,Pnpo,Haao,Ido2,Pdxk,Cox15,Coq3,Fabp5,Plcg1,Ptdss1,Scp2,Sord,Ldhd,Nudt2,Ptpmt1,Dcxr,Ndufc2,Acacb,Pygl,Fdps,Aadat,Me1,Ddc	32	+
7_Member	KEGG Pathway	mmu01240	Biosynthesis of cofactors - Mus musculus (house mouse)	-9.70542	-6.89072	11671,14151,17025,19733,29807,56749,66454,68352,72094,77697,103711,107766,209176,216134,226139,230027	Aldh3a2,Fech,Alad,Rgn,Tpk1,Dhodh,Nmnat1,Aspdh,Ugt2a3,Mmab,Pnpo,Haao,Ido2,Pdxk,Cox15,Coq3	16
7_Member	GO Biological Processes	GO:0072525	pyridine-containing compound biosynthetic process	-6.49791	-4.04896	66454,68352,103711,107766,209176,216134	Nmnat1,Aspdh,Pnpo,Haao,Ido2,Pdxk	6		+
7_Member	GO Biological Processes	GO:0090407	organophosphate biosynthetic process	-5.63909	-3.28033	16592,18803,19210,20280,20322,29807,52815,56749,66401,66454,66461,67880,68197,68352,100705,103711,107766,110095,110196,209176,216134	Fabp5,Plcg1,Ptdss1,Scp2,Sord,Tpk1,Ldhd,Dhodh,Nudt2,Nmnat1,Ptpmt1,Dcxr,Ndufc2,Aspdh,Acacb,Pnpo,Haao,Pygl,Fdps,Ido2,Pdxk	21
7_Member	GO Biological Processes	GO:0009435	NAD biosynthetic process	-4.86445	-2.63197	66454,68352,107766,209176	Nmnat1,Aspdh,Haao,Ido2	4
7_Member	GO Biological Processes	GO:0019359	nicotinamide nucleotide biosynthetic process	-4.31714	-2.17913	66454,68352,107766,209176	Nmnat1,Aspdh,Haao,Ido2	4
7_Member	GO Biological Processes	GO:0019363	pyridine nucleotide biosynthetic process	-4.00242	-1.90788	66454,68352,107766,209176	Nmnat1,Aspdh,Haao,Ido2	4
7_Member	Reactome Gene Sets	R-MMU-71240	Tryptophan catabolism	-3.4564	-1.46639	23923,107766,209176	Aadat,Haao,Ido2	3
7_Member	GO Biological Processes	GO:0019674	NAD metabolic process	-2.96114	-1.05531	17436,66454,68352,107766,209176	Me1,Nmnat1,Aspdh,Haao,Ido2	5
7_Member	GO Biological Processes	GO:0009165	nucleotide biosynthetic process	-2.37464	-0.569153	52815,56749,66401,66454,68197,68352,100705,107766,209176	Ldhd,Dhodh,Nudt2,Nmnat1,Ndufc2,Aspdh,Acacb,Haao,Ido2	9
7_Member	GO Biological Processes	GO:0042430	indole-containing compound metabolic process	-2.3716	-0.569138	13195,107766,209176	Ddc,Haao,Ido2	3
7_Member	GO Biological Processes	GO:1901293	nucleoside phosphate biosynthetic process	-2.35078	-0.551317	52815,56749,66401,66454,68197,68352,100705,107766,209176	Ldhd,Dhodh,Nudt2,Nmnat1,Ndufc2,Aspdh,Acacb,Haao,Ido2	9
7_Member	GO Biological Processes	GO:0006164	purine nucleotide biosynthetic process	-2.27627	-0.490916	52815,66401,66454,68197,68352,100705,107766,209176	Ldhd,Nudt2,Nmnat1,Ndufc2,Aspdh,Acacb,Haao,Ido2	8
7_Member	GO Biological Processes	GO:0072522	purine-containing compound biosynthetic process	-2.18866	-0.420001	52815,66401,66454,68197,68352,100705,107766,209176	Ldhd,Nudt2,Nmnat1,Ndufc2,Aspdh,Acacb,Haao,Ido2	8
8_Summary	GO Biological Processes	GO:0005975	carbohydrate metabolic process	-9.2635	-6.493	11668,11676,14387,14430,16592,18604,18639,19733,20322,26416,52331,57377,66646,67880,68038,68961,71755,75578,75731,102093,110095,110173,212974,230027,232493	Aldh1a1,Aldoc,Gaa,Galt,Fabp5,Pdk2,Pfkfb1,Rgn,Sord,Mapk14,Stbd1,Mogs,Rpe,Dcxr,Chid1,Phkg2,Dhdh,Fggy,Idnk,Phkb,Pygl,Manba,Pgghg,Coq3,Gys2	25		+
8_Member	GO Biological Processes	GO:0005975	carbohydrate metabolic process	-9.2635	-6.493	11668,11676,14387,14430,16592,18604,18639,19733,20322,26416,52331,57377,66646,67880,68038,68961,71755,75578,75731,102093,110095,110173,212974,230027,232493	Aldh1a1,Aldoc,Gaa,Galt,Fabp5,Pdk2,Pfkfb1,Rgn,Sord,Mapk14,Stbd1,Mogs,Rpe,Dcxr,Chid1,Phkg2,Dhdh,Fggy,Idnk,Phkb,Pygl,Manba,Pgghg,Coq3,Gys2	25
8_Member	GO Biological Processes	GO:0016052	carbohydrate catabolic process	-6.87154	-4.35787	11668,11676,14387,14430,20322,52331,68961,71755,75731,110095,110173	Aldh1a1,Aldoc,Gaa,Galt,Sord,Stbd1,Phkg2,Dhdh,Idnk,Pygl,Manba	11
8_Member	GO Biological Processes	GO:0005996	monosaccharide metabolic process	-4.70751	-2.49487	11668,11676,14430,16592,18604,18639,19733,20322,26416,67880,71755,75578	Aldh1a1,Aldoc,Galt,Fabp5,Pdk2,Pfkfb1,Rgn,Sord,Mapk14,Dcxr,Dhdh,Fggy	12
8_Member	Reactome Gene Sets	R-MMU-71387	Metabolism of carbohydrates	-3.67083	-1.63942	11668,11676,14387,14430,18639,20322,66646,67880,68961,102093,110095,110173	Aldh1a1,Aldoc,Gaa,Galt,Pfkfb1,Sord,Rpe,Dcxr,Phkg2,Phkb,Pygl,Manba	12
8_Member	GO Biological Processes	GO:0019318	hexose metabolic process	-3.23631	-1.27981	11668,11676,14430,16592,18604,18639,20322,26416,67880	Aldh1a1,Aldoc,Galt,Fabp5,Pdk2,Pfkfb1,Sord,Mapk14,Dcxr	9
8_Member	GO Biological Processes	GO:0006000	fructose metabolic process	-3.12557	-1.19209	11668,18639,20322	Aldh1a1,Pfkfb1,Sord	3
9_Summary	GO Biological Processes	GO:1901617	organic hydroxy compound biosynthetic process	-8.72394	-6.06415	13123,13124,13195,13595,13897,18803,20280,72562,73166,83702,103711,104086,104158,110196,216134,234564,13109,17319,18979,69981,100705,110460,12041,13850,14080,16592,17436,18604,18639,19733,68197,76483,98496,230027,15496,20851,21835,54135,80907,246703,13118,277753,16922,232078,15451,11890,380712,227446	Cyp7b1,Cyp8b1,Ddc,Ebp,Ces1e,Plcg1,Scp2,Pcbd2,Tm7sf2,Akr1c6,Pnpo,Cyp27a1,Ces1d,Fdps,Pdxk,Ces1f,Cyp2j5,Mif,Pon1,Tmem30a,Acacb,Acat2,Bckdk,Ephx2,Fabp1,Fabp5,Me1,Pdk2,Pfkfb1,Rgn,Ndufc2,Lmf1,Pid1,Coq3,Hsd3b5,Stat5b,Thrsp,Lsr,Lactb,Naxe,Cyp4a12b,Cyp4a12a,Phyh,Thnsl2,Hpn,Asgr2,Tlcd2,Relch	48		+
9_Member	GO Biological Processes	GO:1901617	organic hydroxy compound biosynthetic process	-8.72394	-6.06415	13123,13124,13195,13595,13897,18803,20280,72562,73166,83702,103711,104086,104158,110196,216134,234564	Cyp7b1,Cyp8b1,Ddc,Ebp,Ces1e,Plcg1,Scp2,Pcbd2,Tm7sf2,Akr1c6,Pnpo,Cyp27a1,Ces1d,Fdps,Pdxk,Ces1f	16
9_Member	GO Biological Processes	GO:0046165	alcohol biosynthetic process	-6.11071	-3.6877	13595,13897,18803,20280,72562,73166,104086,104158,110196,234564	Ebp,Ces1e,Plcg1,Scp2,Pcbd2,Tm7sf2,Cyp27a1,Ces1d,Fdps,Ces1f	10
9_Member	GO Biological Processes	GO:1905954	positive regulation of lipid localization	-6.02358	-3.60683	13109,13124,13897,17319,18979,20280,69981,100705,104158,110460,234564	Cyp2j5,Cyp8b1,Ces1e,Mif,Pon1,Scp2,Tmem30a,Acacb,Ces1d,Acat2,Ces1f	11
9_Member	GO Biological Processes	GO:0062012	regulation of small molecule metabolic process	-5.9593	-3.55478	12041,13850,13897,14080,16592,17436,18604,18639,19733,20280,68197,76483,83702,98496,100705,104158,110196,230027,234564	Bckdk,Ephx2,Ces1e,Fabp1,Fabp5,Me1,Pdk2,Pfkfb1,Rgn,Scp2,Ndufc2,Lmf1,Akr1c6,Pid1,Acacb,Ces1d,Fdps,Coq3,Ces1f	19
9_Member	GO Biological Processes	GO:0032370	positive regulation of lipid transport	-5.95066	-3.55213	13109,13124,13897,17319,18979,20280,69981,104158,110460,234564	Cyp2j5,Cyp8b1,Ces1e,Mif,Pon1,Scp2,Tmem30a,Ces1d,Acat2,Ces1f	10
9_Member	GO Biological Processes	GO:0032373	positive regulation of sterol transport	-5.64417	-3.28033	13124,13897,18979,20280,104158,110460,234564	Cyp8b1,Ces1e,Pon1,Scp2,Ces1d,Acat2,Ces1f	7
9_Member	GO Biological Processes	GO:0032376	positive regulation of cholesterol transport	-5.64417	-3.28033	13124,13897,18979,20280,104158,110460,234564	Cyp8b1,Ces1e,Pon1,Scp2,Ces1d,Acat2,Ces1f	7
9_Member	GO Biological Processes	GO:0090181	regulation of cholesterol metabolic process	-5.57904	-3.231	13850,13897,20280,76483,104158,110196,234564	Ephx2,Ces1e,Scp2,Lmf1,Ces1d,Fdps,Ces1f	7
9_Member	GO Biological Processes	GO:0019216	regulation of lipid metabolic process	-5.53659	-3.20325	13850,13897,14080,15496,16592,18604,19733,20280,20851,21835,54135,76483,80907,83702,100705,104158,110196,234564	Ephx2,Ces1e,Fabp1,Hsd3b5,Fabp5,Pdk2,Rgn,Scp2,Stat5b,Thrsp,Lsr,Lmf1,Lactb,Akr1c6,Acacb,Ces1d,Fdps,Ces1f	18
9_Member	GO Biological Processes	GO:0032371	regulation of sterol transport	-5.35669	-3.04907	13124,13897,18979,20280,104158,110460,234564,246703	Cyp8b1,Ces1e,Pon1,Scp2,Ces1d,Acat2,Ces1f,Naxe	8
9_Member	GO Biological Processes	GO:0032374	regulation of cholesterol transport	-5.35669	-3.04907	13124,13897,18979,20280,104158,110460,234564,246703	Cyp8b1,Ces1e,Pon1,Scp2,Ces1d,Acat2,Ces1f,Naxe	8
9_Member	GO Biological Processes	GO:0019218	regulation of steroid metabolic process	-5.21651	-2.92778	13850,13897,15496,20280,20851,76483,83702,104158,110196,234564	Ephx2,Ces1e,Hsd3b5,Scp2,Stat5b,Lmf1,Akr1c6,Ces1d,Fdps,Ces1f	10
9_Member	GO Biological Processes	GO:0032368	regulation of lipid transport	-5.06394	-2.79331	13109,13124,13897,17319,18979,20280,69981,104158,110460,234564,246703	Cyp2j5,Cyp8b1,Ces1e,Mif,Pon1,Scp2,Tmem30a,Ces1d,Acat2,Ces1f,Naxe	11
9_Member	GO Biological Processes	GO:1905952	regulation of lipid localization	-5.01579	-2.75393	13109,13124,13897,17319,18979,20280,69981,100705,104158,110460,234564,246703	Cyp2j5,Cyp8b1,Ces1e,Mif,Pon1,Scp2,Tmem30a,Acacb,Ces1d,Acat2,Ces1f,Naxe	12
9_Member	GO Biological Processes	GO:0090205	positive regulation of cholesterol metabolic process	-4.96515	-2.71613	13897,20280,104158,110196,234564	Ces1e,Scp2,Ces1d,Fdps,Ces1f	5
9_Member	GO Biological Processes	GO:0006695	cholesterol biosynthetic process	-4.74739	-2.53085	13595,13897,73166,104158,110196,234564	Ebp,Ces1e,Tm7sf2,Ces1d,Fdps,Ces1f	6
9_Member	GO Biological Processes	GO:1902653	secondary alcohol biosynthetic process	-4.74739	-2.53085	13595,13897,73166,104158,110196,234564	Ebp,Ces1e,Tm7sf2,Ces1d,Fdps,Ces1f	6
9_Member	GO Biological Processes	GO:0051791	medium-chain fatty acid metabolic process	-4.68814	-2.47936	13118,13897,104158,234564,277753	Cyp4a12b,Ces1e,Ces1d,Ces1f,Cyp4a12a	5
9_Member	GO Biological Processes	GO:0046459	short-chain fatty acid metabolic process	-4.43754	-2.27259	16922,104158,232078,234564	Phyh,Ces1d,Thnsl2,Ces1f	4
9_Member	GO Biological Processes	GO:0016126	sterol biosynthetic process	-4.40716	-2.25251	13595,13897,73166,104158,110196,234564	Ebp,Ces1e,Tm7sf2,Ces1d,Fdps,Ces1f	6
9_Member	GO Biological Processes	GO:0019626	short-chain fatty acid catabolic process	-4.3515	-2.20358	16922,104158,234564	Phyh,Ces1d,Ces1f	3
9_Member	GO Biological Processes	GO:0010565	regulation of cellular ketone metabolic process	-3.96962	-1.87803	13897,14080,16592,18604,19733,83702,100705,104158,230027,234564	Ces1e,Fabp1,Fabp5,Pdk2,Rgn,Akr1c6,Acacb,Ces1d,Coq3,Ces1f	10
9_Member	GO Biological Processes	GO:0045940	positive regulation of steroid metabolic process	-3.75371	-1.69868	13897,20280,104158,110196,234564	Ces1e,Scp2,Ces1d,Fdps,Ces1f	5
9_Member	GO Biological Processes	GO:0062013	positive regulation of small molecule metabolic process	-3.69301	-1.65646	13897,14080,18639,19733,20280,68197,98496,104158,110196,234564	Ces1e,Fabp1,Pfkfb1,Rgn,Scp2,Ndufc2,Pid1,Ces1d,Fdps,Ces1f	10
9_Member	GO Biological Processes	GO:0120188	regulation of bile acid secretion	-3.59044	-1.57805	13897,104158,234564	Ces1e,Ces1d,Ces1f	3
9_Member	GO Biological Processes	GO:0010874	regulation of cholesterol efflux	-3.55483	-1.54825	13897,18979,104158,234564,246703	Ces1e,Pon1,Ces1d,Ces1f,Naxe	5
9_Member	GO Biological Processes	GO:0050810	regulation of steroid biosynthetic process	-3.51302	-1.51361	13897,15496,20280,83702,104158,110196,234564	Ces1e,Hsd3b5,Scp2,Akr1c6,Ces1d,Fdps,Ces1f	7
9_Member	GO Biological Processes	GO:0046890	regulation of lipid biosynthetic process	-3.0908	-1.16138	13897,15496,16592,19733,20280,21835,83702,104158,110196,234564	Ces1e,Hsd3b5,Fabp5,Rgn,Scp2,Thrsp,Akr1c6,Ces1d,Fdps,Ces1f	10
9_Member	GO Biological Processes	GO:0010875	positive regulation of cholesterol efflux	-3.04209	-1.11869	13897,18979,104158,234564	Ces1e,Pon1,Ces1d,Ces1f	4
9_Member	GO Biological Processes	GO:0010887	negative regulation of cholesterol storage	-2.94699	-1.04686	13897,104158,234564	Ces1e,Ces1d,Ces1f	3
9_Member	GO Biological Processes	GO:0070857	regulation of bile acid biosynthetic process	-2.86692	-0.977976	13897,104158,234564	Ces1e,Ces1d,Ces1f	3
9_Member	GO Biological Processes	GO:0043691	reverse cholesterol transport	-2.65526	-0.799942	13897,104158,234564	Ces1e,Ces1d,Ces1f	3
9_Member	GO Biological Processes	GO:1904251	regulation of bile acid metabolic process	-2.65526	-0.799942	13897,104158,234564	Ces1e,Ces1d,Ces1f	3
9_Member	GO Biological Processes	GO:0042632	cholesterol homeostasis	-2.62483	-0.772905	13123,13850,13897,15451,104158,234564	Cyp7b1,Ephx2,Ces1e,Hpn,Ces1d,Ces1f	6
9_Member	GO Biological Processes	GO:0055092	sterol homeostasis	-2.60351	-0.754952	13123,13850,13897,15451,104158,234564	Cyp7b1,Ephx2,Ces1e,Hpn,Ces1d,Ces1f	6
9_Member	GO Biological Processes	GO:0071397	cellular response to cholesterol	-2.53312	-0.699396	13897,104158,234564	Ces1e,Ces1d,Ces1f	3
9_Member	GO Biological Processes	GO:0055088	lipid homeostasis	-2.49347	-0.666181	11890,13123,13850,13897,15451,104158,234564,380712	Asgr2,Cyp7b1,Ephx2,Ces1e,Hpn,Ces1d,Ces1f,Tlcd2	8
9_Member	GO Biological Processes	GO:0010885	regulation of cholesterol storage	-2.47665	-0.657276	13897,104158,234564	Ces1e,Ces1d,Ces1f	3
9_Member	GO Biological Processes	GO:0030301	cholesterol transport	-2.33142	-0.535749	13897,20280,104158,227446,234564	Ces1e,Scp2,Ces1d,Relch,Ces1f	5
9_Member	GO Biological Processes	GO:0015918	sterol transport	-2.26531	-0.482016	13897,20280,104158,227446,234564	Ces1e,Scp2,Ces1d,Relch,Ces1f	5
9_Member	GO Biological Processes	GO:0036315	cellular response to sterol	-2.23065	-0.457347	13897,104158,234564	Ces1e,Ces1d,Ces1f	3
9_Member	GO Biological Processes	GO:0070723	response to cholesterol	-2.23065	-0.457347	13897,104158,234564	Ces1e,Ces1d,Ces1f	3
9_Member	GO Biological Processes	GO:0045834	positive regulation of lipid metabolic process	-2.18631	-0.420001	13897,14080,19733,20280,104158,110196,234564	Ces1e,Fabp1,Rgn,Scp2,Ces1d,Fdps,Ces1f	7
9_Member	GO Biological Processes	GO:0010888	negative regulation of lipid storage	-2.1459	-0.383731	13897,104158,234564	Ces1e,Ces1d,Ces1f	3
9_Member	GO Biological Processes	GO:0010883	regulation of lipid storage	-2.13831	-0.377513	13897,100705,104158,234564	Ces1e,Acacb,Ces1d,Ces1f	4
10_Summary	GO Biological Processes	GO:0072524	pyridine-containing compound metabolic process	-8.43547	-5.79687	11676,14148,14430,17436,66454,66646,67880,68352,100705,103711,107766,209176,216134,246703,27421,52815,56362,66401,67528,68197,104158,106821,107227,117147,117591,329910,56749,64705,110095	Aldoc,Fdx1,Galt,Me1,Nmnat1,Rpe,Dcxr,Aspdh,Acacb,Pnpo,Haao,Ido2,Pdxk,Naxe,Abcc6,Ldhd,Sult1b1,Nudt2,Nudt7,Ndufc2,Ces1d,Oard1,Macrod1,Acsm1,Slc2a9,Acot11,Dhodh,Dpys,Pygl	29		+
10_Member	GO Biological Processes	GO:0072524	pyridine-containing compound metabolic process	-8.43547	-5.79687	11676,14148,14430,17436,66454,66646,67880,68352,100705,103711,107766,209176,216134,246703	Aldoc,Fdx1,Galt,Me1,Nmnat1,Rpe,Dcxr,Aspdh,Acacb,Pnpo,Haao,Ido2,Pdxk,Naxe	14
10_Member	GO Biological Processes	GO:0046496	nicotinamide nucleotide metabolic process	-6.97328	-4.42743	11676,14148,14430,17436,66454,66646,67880,68352,100705,107766,209176,246703	Aldoc,Fdx1,Galt,Me1,Nmnat1,Rpe,Dcxr,Aspdh,Acacb,Haao,Ido2,Naxe	12
10_Member	GO Biological Processes	GO:0019362	pyridine nucleotide metabolic process	-6.89689	-4.36743	11676,14148,14430,17436,66454,66646,67880,68352,100705,107766,209176,246703	Aldoc,Fdx1,Galt,Me1,Nmnat1,Rpe,Dcxr,Aspdh,Acacb,Haao,Ido2,Naxe	12
10_Member	GO Biological Processes	GO:0072521	purine-containing compound metabolic process	-6.85023	-4.3518	11676,14148,14430,17436,27421,52815,56362,66401,66454,66646,67528,67880,68197,68352,100705,104158,106821,107227,107766,117147,117591,209176,329910	Aldoc,Fdx1,Galt,Me1,Abcc6,Ldhd,Sult1b1,Nudt2,Nmnat1,Rpe,Nudt7,Dcxr,Ndufc2,Aspdh,Acacb,Ces1d,Oard1,Macrod1,Haao,Acsm1,Slc2a9,Ido2,Acot11	23
10_Member	GO Biological Processes	GO:0055086	nucleobase-containing small molecule metabolic process	-6.8399	-4.34889	11676,14148,14430,17436,27421,52815,56362,56749,64705,66401,66454,66646,67528,67880,68197,68352,100705,104158,106821,107227,107766,117147,209176,246703,329910	Aldoc,Fdx1,Galt,Me1,Abcc6,Ldhd,Sult1b1,Dhodh,Dpys,Nudt2,Nmnat1,Rpe,Nudt7,Dcxr,Ndufc2,Aspdh,Acacb,Ces1d,Oard1,Macrod1,Haao,Acsm1,Ido2,Naxe,Acot11	25
10_Member	GO Biological Processes	GO:0009117	nucleotide metabolic process	-6.55435	-4.08488	11676,14148,14430,17436,27421,52815,56362,56749,64705,66401,66454,66646,67528,67880,68197,68352,100705,104158,107766,117147,209176,246703,329910	Aldoc,Fdx1,Galt,Me1,Abcc6,Ldhd,Sult1b1,Dhodh,Dpys,Nudt2,Nmnat1,Rpe,Nudt7,Dcxr,Ndufc2,Aspdh,Acacb,Ces1d,Haao,Acsm1,Ido2,Naxe,Acot11	23
10_Member	GO Biological Processes	GO:0006753	nucleoside phosphate metabolic process	-6.44916	-4.00685	11676,14148,14430,17436,27421,52815,56362,56749,64705,66401,66454,66646,67528,67880,68197,68352,100705,104158,107766,117147,209176,246703,329910	Aldoc,Fdx1,Galt,Me1,Abcc6,Ldhd,Sult1b1,Dhodh,Dpys,Nudt2,Nmnat1,Rpe,Nudt7,Dcxr,Ndufc2,Aspdh,Acacb,Ces1d,Haao,Acsm1,Ido2,Naxe,Acot11	23
10_Member	GO Biological Processes	GO:0006163	purine nucleotide metabolic process	-5.57955	-3.231	11676,14148,14430,17436,27421,52815,56362,66401,66454,66646,67528,67880,68197,68352,100705,104158,107766,117147,209176,329910	Aldoc,Fdx1,Galt,Me1,Abcc6,Ldhd,Sult1b1,Nudt2,Nmnat1,Rpe,Nudt7,Dcxr,Ndufc2,Aspdh,Acacb,Ces1d,Haao,Acsm1,Ido2,Acot11	20
10_Member	GO Biological Processes	GO:0019693	ribose phosphate metabolic process	-4.5763	-2.38632	11676,14430,27421,52815,56362,56749,64705,66401,66454,66646,67528,68197,100705,104158,110095,117147,329910	Aldoc,Galt,Abcc6,Ldhd,Sult1b1,Dhodh,Dpys,Nudt2,Nmnat1,Rpe,Nudt7,Ndufc2,Acacb,Ces1d,Pygl,Acsm1,Acot11	17
10_Member	GO Biological Processes	GO:0009259	ribonucleotide metabolic process	-3.67639	-1.64242	11676,14430,27421,52815,56362,56749,64705,66401,66454,67528,68197,100705,104158,117147,329910	Aldoc,Galt,Abcc6,Ldhd,Sult1b1,Dhodh,Dpys,Nudt2,Nmnat1,Nudt7,Ndufc2,Acacb,Ces1d,Acsm1,Acot11	15
10_Member	GO Biological Processes	GO:0006739	NADP metabolic process	-3.65155	-1.63024	14148,17436,66646,67880,100705	Fdx1,Me1,Rpe,Dcxr,Acacb	5
10_Member	GO Biological Processes	GO:0009150	purine ribonucleotide metabolic process	-2.89029	-0.99579	11676,14430,27421,52815,56362,66401,66454,67528,68197,100705,104158,117147,329910	Aldoc,Galt,Abcc6,Ldhd,Sult1b1,Nudt2,Nmnat1,Nudt7,Ndufc2,Acacb,Ces1d,Acsm1,Acot11	13
10_Member	GO Biological Processes	GO:0046034	ATP metabolic process	-2.25764	-0.475791	11676,14430,27421,52815,66401,66454,68197	Aldoc,Galt,Abcc6,Ldhd,Nudt2,Nmnat1,Ndufc2	7
11_Summary	WikiPathways	WP79	Tryptophan metabolism	-8.19447	-5.58192	11668,11671,13077,13106,13107,13123,13195,23923,107766,71724,110460,209176	Aldh1a1,Aldh3a2,Cyp1a2,Cyp2e1,Cyp2f2,Cyp7b1,Ddc,Aadat,Haao,Aox3,Acat2,Ido2	12
11_Member	WikiPathways	WP79	Tryptophan metabolism	-8.19447	-5.58192	11668,11671,13077,13106,13107,13123,13195,23923,107766	Aldh1a1,Aldh3a2,Cyp1a2,Cyp2e1,Cyp2f2,Cyp7b1,Ddc,Aadat,Haao	9
11_Member	KEGG Pathway	mmu00380	Tryptophan metabolism - Mus musculus (house mouse)	-6.41276	-3.97698	11671,13077,13195,23923,71724,107766,110460,209176	Aldh3a2,Cyp1a2,Ddc,Aadat,Aox3,Haao,Acat2,Ido2	8	+
12_Summary	GO Biological Processes	GO:0042180	cellular ketone metabolic process	-7.52976	-4.9581	15496,18105,20280,20851,23923,67426,78925,83702,109801,209176,230027,15494,14148,15486,11668,13077,56362,13109,13649,14645,15451,66461,75597	Hsd3b5,Nqo2,Scp2,Stat5b,Aadat,Coq8a,Srd5a1,Akr1c6,Glo1,Ido2,Coq3,Hsd3b3,Fdx1,Hsd17b2,Aldh1a1,Cyp1a2,Sult1b1,Cyp2j5,Egfr,Glul,Hpn,Ptpmt1,Ndufaf2	23		+
12_Member	GO Biological Processes	GO:0042180	cellular ketone metabolic process	-7.52976	-4.9581	15496,18105,20280,20851,23923,67426,78925,83702,109801,209176,230027	Hsd3b5,Nqo2,Scp2,Stat5b,Aadat,Coq8a,Srd5a1,Akr1c6,Glo1,Ido2,Coq3	11
12_Member	GO Biological Processes	GO:0042448	progesterone metabolic process	-5.53569	-3.20325	15496,20280,20851,78925,83702	Hsd3b5,Scp2,Stat5b,Srd5a1,Akr1c6	5
12_Member	GO Biological Processes	GO:0008207	C21-steroid hormone metabolic process	-5.46179	-3.13443	15494,15496,20280,20851,78925,83702	Hsd3b3,Hsd3b5,Scp2,Stat5b,Srd5a1,Akr1c6	6
12_Member	GO Biological Processes	GO:0042446	hormone biosynthetic process	-4.09937	-1.9898	14148,15486,15494,20280,78925	Fdx1,Hsd17b2,Hsd3b3,Scp2,Srd5a1	5
12_Member	GO Biological Processes	GO:0042445	hormone metabolic process	-4.05897	-1.95245	11668,13077,14148,15486,15494,15496,20280,20851,56362,78925,83702	Aldh1a1,Cyp1a2,Fdx1,Hsd17b2,Hsd3b3,Hsd3b5,Scp2,Stat5b,Sult1b1,Srd5a1,Akr1c6	11
12_Member	GO Biological Processes	GO:0006702	androgen biosynthetic process	-3.91289	-1.8357	15486,15494,78925	Hsd17b2,Hsd3b3,Srd5a1	3
12_Member	Reactome Gene Sets	R-MMU-196071	Metabolism of steroid hormones	-3.65155	-1.63024	14148,15486,15494,15496,78925	Fdx1,Hsd17b2,Hsd3b3,Hsd3b5,Srd5a1	5
12_Member	GO Biological Processes	GO:0120178	steroid hormone biosynthetic process	-3.58706	-1.57805	15486,15494,20280,78925	Hsd17b2,Hsd3b3,Scp2,Srd5a1	4
12_Member	WikiPathways	WP55	Steroid biosynthesis	-3.22605	-1.27169	15486,15494,15496	Hsd17b2,Hsd3b3,Hsd3b5	3
12_Member	Reactome Gene Sets	R-MMU-193048	Androgen biosynthesis	-2.94699	-1.04686	15494,15496,78925	Hsd3b3,Hsd3b5,Srd5a1	3
12_Member	GO Biological Processes	GO:0010817	regulation of hormone levels	-2.32926	-0.535749	11668,13077,13109,13649,14148,14645,15451,15486,15494,15496,20280,20851,56362,66461,75597,78925,83702	Aldh1a1,Cyp1a2,Cyp2j5,Egfr,Fdx1,Glul,Hpn,Hsd17b2,Hsd3b3,Hsd3b5,Scp2,Stat5b,Sult1b1,Ptpmt1,Ndufaf2,Srd5a1,Akr1c6	17
12_Member	GO Biological Processes	GO:0008209	androgen metabolic process	-2.27565	-0.490916	15486,15494,78925	Hsd17b2,Hsd3b3,Srd5a1	3
12_Member	KEGG Pathway	mmu04913	Ovarian steroidogenesis - Mus musculus (house mouse)	-2.01318	-0.265872	13109,15486,15494,15496	Cyp2j5,Hsd17b2,Hsd3b3,Hsd3b5	4	+
13_Summary	KEGG Pathway	mmu00980	Metabolism of xenobiotics by cytochrome P450 - Mus musculus (house mouse)	-7.32074	-4.75785	11532,13077,13106,13107,14870,14871,56615,71755,72094,110198,13897,64705,104158,234564,234671,71724,56362,105887,117147,223337	Adh5,Cyp1a2,Cyp2e1,Cyp2f2,Gstp1,Gstt1,Mgst1,Dhdh,Ugt2a3,Akr7a5,Ces1e,Dpys,Ces1d,Ces1f,Ces2c,Aox3,Sult1b1,Ugt3a1,Acsm1,Ugt3a2	20	+
13_Member	KEGG Pathway	mmu00980	Metabolism of xenobiotics by cytochrome P450 - Mus musculus (house mouse)	-7.32074	-4.75785	11532,13077,13106,13107,14870,14871,56615,71755,72094,110198	Adh5,Cyp1a2,Cyp2e1,Cyp2f2,Gstp1,Gstt1,Mgst1,Dhdh,Ugt2a3,Akr7a5	10
13_Member	KEGG Pathway	mmu00983	Drug metabolism - other enzymes - Mus musculus (house mouse)	-6.50042	-4.04896	13106,13897,14870,14871,56615,64705,72094,104158,234564,234671	Cyp2e1,Ces1e,Gstp1,Gstt1,Mgst1,Dpys,Ugt2a3,Ces1d,Ces1f,Ces2c	10
13_Member	KEGG Pathway	mmu00982	Drug metabolism - cytochrome P450 - Mus musculus (house mouse)	-5.35669	-3.04907	11532,13077,13106,14870,14871,56615,71724,72094	Adh5,Cyp1a2,Cyp2e1,Gstp1,Gstt1,Mgst1,Aox3,Ugt2a3	8
13_Member	Reactome Gene Sets	R-MMU-156580	Phase II - Conjugation of compounds	-4.41764	-2.25615	13077,14870,14871,56362,56615,105887,117147,223337	Cyp1a2,Gstp1,Gstt1,Sult1b1,Mgst1,Ugt3a1,Acsm1,Ugt3a2	8
13_Member	Reactome Gene Sets	R-MMU-9753281	Paracetamol ADME	-2.18745	-0.420001	13106,14870,14871	Cyp2e1,Gstp1,Gstt1	3
14_Summary	Reactome Gene Sets	R-MMU-9748784	Drug ADME	-7.1401	-4.58581	13106,14870,14871,18979,20517,28253,83702,101488,104158,105887,223337	Cyp2e1,Gstp1,Gstt1,Pon1,Slc22a1,Slco1b2,Akr1c6,Slco2b1,Ces1d,Ugt3a1,Ugt3a2	11
14_Member	Reactome Gene Sets	R-MMU-9748784	Drug ADME	-7.1401	-4.58581	13106,14870,14871,18979,20517,28253,83702,101488,104158,105887,223337	Cyp2e1,Gstp1,Gstt1,Pon1,Slc22a1,Slco1b2,Akr1c6,Slco2b1,Ces1d,Ugt3a1,Ugt3a2	11
14_Member	Reactome Gene Sets	R-MMU-9749641	Aspirin ADME	-4.09937	-1.9898	13106,101488,104158,105887,223337	Cyp2e1,Slco2b1,Ces1d,Ugt3a1,Ugt3a2	5
15_Summary	Reactome Gene Sets	R-MMU-189445	Metabolism of porphyrins	-6.87919	-4.35787	14080,14151,17025,28253,101488,226139,233016,13897,16592,18777,20280,20517,20851,28248,69981,104158,227446,234564,246703,320940,100705,18979,20511,27421,56615,66972,117591,171405	Fabp1,Fech,Alad,Slco1b2,Slco2b1,Cox15,Blvrb,Ces1e,Fabp5,Lypla1,Scp2,Slc22a1,Stat5b,Slco1a1,Tmem30a,Ces1d,Relch,Ces1f,Naxe,Atp11c,Acacb,Pon1,Slc1a2,Abcc6,Mgst1,Slc25a23,Slc2a9,Slc22a27	28
15_Member	Reactome Gene Sets	R-MMU-189445	Metabolism of porphyrins	-6.87919	-4.35787	14080,14151,17025,28253,101488,226139,233016	Fabp1,Fech,Alad,Slco1b2,Slco2b1,Cox15,Blvrb	7
15_Member	GO Biological Processes	GO:0010876	lipid localization	-4.2241	-2.09258	13897,14080,16592,18777,20280,20517,20851,28248,28253,69981,101488,104158,227446,234564,246703,320940	Ces1e,Fabp1,Fabp5,Lypla1,Scp2,Slc22a1,Stat5b,Slco1a1,Slco1b2,Tmem30a,Slco2b1,Ces1d,Relch,Ces1f,Naxe,Atp11c	16		+
15_Member	GO Biological Processes	GO:0006869	lipid transport	-4.21312	-2.08798	13897,14080,16592,18777,20280,20517,28248,28253,69981,101488,104158,227446,234564,246703,320940	Ces1e,Fabp1,Fabp5,Lypla1,Scp2,Slc22a1,Slco1a1,Slco1b2,Tmem30a,Slco2b1,Ces1d,Relch,Ces1f,Naxe,Atp11c	15
15_Member	Reactome Gene Sets	R-MMU-189483	Heme degradation	-4.00242	-1.90788	14080,28253,101488,233016	Fabp1,Slco1b2,Slco2b1,Blvrb	4
15_Member	GO Biological Processes	GO:0015850	organic hydroxy compound transport	-3.76926	-1.70606	13897,20280,20517,28248,28253,100705,101488,104158,227446,234564	Ces1e,Scp2,Slc22a1,Slco1a1,Slco1b2,Acacb,Slco2b1,Ces1d,Relch,Ces1f	10
15_Member	Reactome Gene Sets	R-MMU-9754706	Atorvastatin ADME	-3.74107	-1.69406	18979,28253,101488	Pon1,Slco1b2,Slco2b1	3
15_Member	GO Biological Processes	GO:0015711	organic anion transport	-3.31708	-1.34969	14080,16592,18777,20511,20517,27421,28248,28253,56615,66972,100705,101488,117591,171405	Fabp1,Fabp5,Lypla1,Slc1a2,Slc22a1,Abcc6,Slco1a1,Slco1b2,Mgst1,Slc25a23,Acacb,Slco2b1,Slc2a9,Slc22a27	14
15_Member	GO Biological Processes	GO:0015718	monocarboxylic acid transport	-3.1486	-1.20962	14080,16592,18777,20517,28248,28253,100705,101488	Fabp1,Fabp5,Lypla1,Slc22a1,Slco1a1,Slco1b2,Acacb,Slco2b1	8
15_Member	GO Biological Processes	GO:0043252	sodium-independent organic anion transport	-2.79199	-0.919296	28248,28253,101488	Slco1a1,Slco1b2,Slco2b1	3
15_Member	GO Biological Processes	GO:0046942	carboxylic acid transport	-2.19137	-0.420876	14080,16592,18777,20511,20517,27421,28248,28253,100705,101488	Fabp1,Fabp5,Lypla1,Slc1a2,Slc22a1,Abcc6,Slco1a1,Slco1b2,Acacb,Slco2b1	10
15_Member	GO Biological Processes	GO:0015849	organic acid transport	-2.18149	-0.416564	14080,16592,18777,20511,20517,27421,28248,28253,100705,101488	Fabp1,Fabp5,Lypla1,Slc1a2,Slc22a1,Abcc6,Slco1a1,Slco1b2,Acacb,Slco2b1	10
15_Member	GO Biological Processes	GO:0015721	bile acid and bile salt transport	-2.10591	-0.350556	28248,28253,101488	Slco1a1,Slco1b2,Slco2b1	3
16_Summary	GO Biological Processes	GO:0006520	amino acid metabolic process	-6.8618	-4.35582	11668,12041,13195,14645,18242,19125,20768,23923,27364,64705,70791,104816,107766,209176,212933,232078,246277,211389,235386	Aldh1a1,Bckdk,Ddc,Glul,Oat,Prodh,Sephs2,Aadat,Srr,Dpys,Hars2,Aspg,Haao,Ido2,Pm20d1,Thnsl2,Csad,Suox,Hykk	19		+
16_Member	GO Biological Processes	GO:0006520	amino acid metabolic process	-6.8618	-4.35582	11668,12041,13195,14645,18242,19125,20768,23923,27364,64705,70791,104816,107766,209176,212933,232078,246277	Aldh1a1,Bckdk,Ddc,Glul,Oat,Prodh,Sephs2,Aadat,Srr,Dpys,Hars2,Aspg,Haao,Ido2,Pm20d1,Thnsl2,Csad	17
16_Member	GO Biological Processes	GO:1901605	alpha-amino acid metabolic process	-4.92487	-2.6842	12041,14645,18242,19125,20768,23923,27364,104816,107766,209176,232078,246277	Bckdk,Glul,Oat,Prodh,Sephs2,Aadat,Srr,Aspg,Haao,Ido2,Thnsl2,Csad	12
16_Member	Reactome Gene Sets	R-MMU-71291	Metabolism of amino acids and derivatives	-4.5271	-2.34803	12041,13195,14645,18242,19125,20768,23923,27364,104816,107766,209176,211389,235386	Bckdk,Ddc,Glul,Oat,Prodh,Sephs2,Aadat,Srr,Aspg,Haao,Ido2,Suox,Hykk	13
16_Member	GO Biological Processes	GO:1901606	alpha-amino acid catabolic process	-3.29056	-1.32755	12041,18242,19125,209176,232078,246277	Bckdk,Oat,Prodh,Ido2,Thnsl2,Csad	6
16_Member	GO Biological Processes	GO:0009069	serine family amino acid metabolic process	-2.94403	-1.04578	20768,27364,232078,246277	Sephs2,Srr,Thnsl2,Csad	4
16_Member	GO Biological Processes	GO:0009063	amino acid catabolic process	-2.78172	-0.910801	12041,18242,19125,209176,232078,246277	Bckdk,Oat,Prodh,Ido2,Thnsl2,Csad	6
17_Summary	GO Biological Processes	GO:0043651	linoleic acid metabolic process	-6.67827	-4.19457	13109,13118,13850,14870,107141,277753,404195,11532,11671,13177,71519,110460,13077,14775,17319,226143	Cyp2j5,Cyp4a12b,Ephx2,Gstp1,Cyp2c50,Cyp4a12a,Cyp2c54,Adh5,Aldh3a2,Eci1,Cyp2u1,Acat2,Cyp1a2,Gpx1,Mif,Cyp2c23	16		+
17_Member	GO Biological Processes	GO:0043651	linoleic acid metabolic process	-6.67827	-4.19457	13109,13118,13850,14870,107141,277753,404195	Cyp2j5,Cyp4a12b,Ephx2,Gstp1,Cyp2c50,Cyp4a12a,Cyp2c54	7
17_Member	KEGG Pathway	mmu00071	Fatty acid degradation - Mus musculus (house mouse)	-5.27573	-2.98236	11532,11671,13118,13177,71519,110460,277753	Adh5,Aldh3a2,Cyp4a12b,Eci1,Cyp2u1,Acat2,Cyp4a12a	7	+
17_Member	GO Biological Processes	GO:0097267	omega-hydroxylase P450 pathway	-4.3515	-2.20358	13118,71519,277753	Cyp4a12b,Cyp2u1,Cyp4a12a	3
17_Member	Reactome Gene Sets	R-MMU-2142816	Synthesis of (16-20)-hydroxyeicosatetraenoic acids (HETE)	-3.74107	-1.69406	13077,13118,71519	Cyp1a2,Cyp4a12b,Cyp2u1	3
17_Member	WikiPathways	WP4348	Eicosanoid metabolism via lipoxygenases LOX	-3.3827	-1.40865	13118,13850,14775,277753	Cyp4a12b,Ephx2,Gpx1,Cyp4a12a	4
17_Member	GO Biological Processes	GO:0046456	icosanoid biosynthetic process	-2.57069	-0.732077	13118,17319,226143,277753	Cyp4a12b,Mif,Cyp2c23,Cyp4a12a	4
18_Summary	Reactome Gene Sets	R-MMU-193368	Synthesis of bile acids and bile salts via 7alpha-hydroxycholesterol	-6.137	-3.70765	13123,13124,20280,83702,101502,104086,28253,13118,14080,16592,17436,277753,14148,102294	Cyp7b1,Cyp8b1,Scp2,Akr1c6,Hsd3b7,Cyp27a1,Slco1b2,Cyp4a12b,Fabp1,Fabp5,Me1,Cyp4a12a,Fdx1,Cyp4v3	14
18_Member	Reactome Gene Sets	R-MMU-193368	Synthesis of bile acids and bile salts via 7alpha-hydroxycholesterol	-6.137	-3.70765	13123,13124,20280,83702,101502,104086	Cyp7b1,Cyp8b1,Scp2,Akr1c6,Hsd3b7,Cyp27a1	6
18_Member	Reactome Gene Sets	R-MMU-193807	Synthesis of bile acids and bile salts via 27-hydroxycholesterol	-5.81886	-3.43206	13123,13124,83702,101502,104086	Cyp7b1,Cyp8b1,Akr1c6,Hsd3b7,Cyp27a1	5
18_Member	Reactome Gene Sets	R-MMU-194068	Bile acid and bile salt metabolism	-5.77949	-3.40412	13123,13124,20280,28253,83702,101502,104086	Cyp7b1,Cyp8b1,Scp2,Slco1b2,Akr1c6,Hsd3b7,Cyp27a1	7
18_Member	KEGG Pathway	mmu00120	Primary bile acid biosynthesis - Mus musculus (house mouse)	-5.53569	-3.20325	13123,13124,20280,101502,104086	Cyp7b1,Cyp8b1,Scp2,Hsd3b7,Cyp27a1	5	+
18_Member	Reactome Gene Sets	R-MMU-192105	Synthesis of bile acids and bile salts	-5.29996	-2.99715	13123,13124,20280,83702,101502,104086	Cyp7b1,Cyp8b1,Scp2,Akr1c6,Hsd3b7,Cyp27a1	6
18_Member	WikiPathways	WP2316	PPAR signaling pathway	-4.88614	-2.64958	13118,13124,14080,16592,17436,20280,104086,277753	Cyp4a12b,Cyp8b1,Fabp1,Fabp5,Me1,Scp2,Cyp27a1,Cyp4a12a	8
18_Member	KEGG Pathway	mmu03320	PPAR signaling pathway - Mus musculus (house mouse)	-4.62377	-2.42261	13118,13124,14080,16592,17436,20280,104086,277753	Cyp4a12b,Cyp8b1,Fabp1,Fabp5,Me1,Scp2,Cyp27a1,Cyp4a12a	8
18_Member	Reactome Gene Sets	R-MMU-211976	Endogenous sterols	-4.6039	-2.41023	13123,13124,14148,102294,104086	Cyp7b1,Cyp8b1,Fdx1,Cyp4v3,Cyp27a1	5
18_Member	Reactome Gene Sets	R-MMU-193775	Synthesis of bile acids and bile salts via 24-hydroxycholesterol	-4.43754	-2.27259	13124,83702,101502,104086	Cyp8b1,Akr1c6,Hsd3b7,Cyp27a1	4
18_Member	GO Biological Processes	GO:0008206	bile acid metabolic process	-3.14719	-1.20962	13123,13124,20280,104086	Cyp7b1,Cyp8b1,Scp2,Cyp27a1	4		+
18_Member	GO Biological Processes	GO:0006699	bile acid biosynthetic process	-2.86692	-0.977976	13123,13124,104086	Cyp7b1,Cyp8b1,Cyp27a1	3
19_Summary	KEGG Pathway	mmu00860	Porphyrin metabolism - Mus musculus (house mouse)	-5.84983	-3.4572	14151,15159,17025,72094,77697,226139,233016,13077	Fech,Hccs,Alad,Ugt2a3,Mmab,Cox15,Blvrb,Cyp1a2	8	+
19_Member	KEGG Pathway	mmu00860	Porphyrin metabolism - Mus musculus (house mouse)	-5.84983	-3.4572	14151,15159,17025,72094,77697,226139,233016	Fech,Hccs,Alad,Ugt2a3,Mmab,Cox15,Blvrb	7
19_Member	GO Biological Processes	GO:0033013	tetrapyrrole metabolic process	-4.40716	-2.25251	13077,14151,17025,77697,226139,233016	Cyp1a2,Fech,Alad,Mmab,Cox15,Blvrb	6		+
19_Member	GO Biological Processes	GO:0006778	porphyrin-containing compound metabolic process	-3.75371	-1.69868	13077,14151,17025,226139,233016	Cyp1a2,Fech,Alad,Cox15,Blvrb	5
19_Member	GO Biological Processes	GO:0006784	heme A biosynthetic process	-3.59044	-1.57805	14151,17025,226139	Fech,Alad,Cox15	3
19_Member	GO Biological Processes	GO:0046160	heme a metabolic process	-3.59044	-1.57805	14151,17025,226139	Fech,Alad,Cox15	3
19_Member	Reactome Gene Sets	R-MMU-189451	Heme biosynthesis	-3.12557	-1.19209	14151,17025,226139	Fech,Alad,Cox15	3
19_Member	GO Biological Processes	GO:0042168	heme metabolic process	-3.04209	-1.11869	14151,17025,226139,233016	Fech,Alad,Cox15,Blvrb	4
19_Member	GO Biological Processes	GO:0006783	heme biosynthetic process	-2.47665	-0.657276	14151,17025,226139	Fech,Alad,Cox15	3
19_Member	GO Biological Processes	GO:0006779	porphyrin-containing compound biosynthetic process	-2.23065	-0.457347	14151,17025,226139	Fech,Alad,Cox15	3
19_Member	GO Biological Processes	GO:0033014	tetrapyrrole biosynthetic process	-2.23065	-0.457347	14151,17025,226139	Fech,Alad,Cox15	3
19_Member	GO Biological Processes	GO:0042440	pigment metabolic process	-2.19204	-0.420876	14151,17025,226139,233016	Fech,Alad,Cox15,Blvrb	4
20_Summary	KEGG Pathway	mmu00620	Pyruvate metabolism - Mus musculus (house mouse)	-5.77949	-3.40412	11532,11671,17436,52815,100705,109801,110460,12858,18604,68197,69702,75597,212933,217666	Adh5,Aldh3a2,Me1,Ldhd,Acacb,Glo1,Acat2,Cox5a,Pdk2,Ndufc2,Ndufaf1,Ndufaf2,Pm20d1,L2hgdh	14	+
20_Member	KEGG Pathway	mmu00620	Pyruvate metabolism - Mus musculus (house mouse)	-5.77949	-3.40412	11532,11671,17436,52815,100705,109801,110460	Adh5,Aldh3a2,Me1,Ldhd,Acacb,Glo1,Acat2	7
20_Member	Reactome Gene Sets	R-MMU-1428517	The citric acid (TCA) cycle and respiratory electron transport	-3.44014	-1.45475	12858,17436,18604,68197,69702,75597,109801,212933,217666	Cox5a,Me1,Pdk2,Ndufc2,Ndufaf1,Ndufaf2,Glo1,Pm20d1,L2hgdh	9
20_Member	Reactome Gene Sets	R-MMU-71406	Pyruvate metabolism and Citric Acid (TCA) cycle	-2.46555	-0.6493	17436,18604,109801,217666	Me1,Pdk2,Glo1,L2hgdh	4
20_Member	Reactome Gene Sets	R-MMU-70268	Pyruvate metabolism	-2.42289	-0.612822	17436,18604,109801	Me1,Pdk2,Glo1	3
