# Supplementary material for: Proteomics and Phosphoproteomics Revealed Dysregulated Kinases and Potential Therapy for Liver Fibrosis
Source: Mol Cell Proteomics. 2025 May 12;24(6):100991. doi: 10.1016/j.mcpro.2025.100991 (PMC12181035; doi:10.1016/j.mcpro.2025.100991)
Supplement: Table S4 [file mmc4.xlsx]

## Sheet: Phosphosites
Table S4. List of identified phosphosites of CCl4-induced and Oil treated samples through Orbitrap Fusion Lumos
Label free-based quantification of mouse livers treated with Oil or CCl4 (< 1% false discovery rate).
Raw files were analyzed with MaxQuant (v. 2.1.4.0) using Uniprot fasta (released on 2024_02_03 , containing 17,201 entry proteins ).
Totally identified 13,152 phosphorylated sites, of which 7,555 (accounting for 57%) were Class Ⅰ sites with a localization probability greater than 0.75.
The Oil group: FeNTA_1,2,3; The CCl4 group: FeNTA_4,5,6
Proteins	Positions within proteins	Leading proteins	Protein	Protein names	Gene names	Fasta headers	Localization prob	Score diff	PEP	Score	Delta score	Score for localization	Number of Phospho (STY)	Amino acid	Sequence window	Phospho (STY) Probabilities	Phospho (STY) Score diffs	Position in peptide	Charge	m/z	Mass error [ppm]	Identification type FeNTA-1	Identification type FeNTA-2	Identification type FeNTA-3	Identification type FeNTA-4	Identification type FeNTA-5	Identification type FeNTA-6	Intensity FeNTA-1	Intensity FeNTA-2	Intensity FeNTA-3	Intensity FeNTA-4	Intensity FeNTA-5	Intensity FeNTA-6
Q9Z0H1	41	Q9Z0H1	Q9Z0H1	WD repeat-containing protein 46	Wdr46	sp|Q9Z0H1|WDR46_MOUSE WD repeat-containing protein 46 OS=Mus musculus OX=10090 GN=Wdr46 PE=2 SV=1	0.499876	0	4.63346e-06	118.05	76.566	118.05		S	RRYWEEETTPAAVATSPGPPRKKARTGESRP	YWEEETTPAAVAT(0.5)S(0.5)PGPPR	Y(-70)WEEET(-33)T(-48)PAAVAT(0)S(0)PGPPR	14	2	1069.98	0.45037							0	0	0	0	0	0
Q9Z0H1	40	Q9Z0H1	Q9Z0H1	WD repeat-containing protein 46	Wdr46	sp|Q9Z0H1|WDR46_MOUSE WD repeat-containing protein 46 OS=Mus musculus OX=10090 GN=Wdr46 PE=2 SV=1	0.876541	8.59124	4.63346e-06	118.05	76.566	100.69	1	T	PRRYWEEETTPAAVATSPGPPRKKARTGESR	YWEEET(0.002)TPAAVAT(0.877)S(0.121)PGPPR	Y(-52)WEEET(-26)T(-43)PAAVAT(8.6)S(-8.6)PGPPR	13	2	1069.98	0.085431		By MS/MS	By matching	By MS/MS	By MS/MS	By MS/MS	0	5456300	5486200	8005600	6158800	0
P70296	132	P70296	P70296	Phosphatidylethanolamine-binding protein 1;Hippocampal cholinergic neurostimulating peptide	Pebp1	sp|P70296|PEBP1_MOUSE Phosphatidylethanolamine-binding protein 1 OS=Mus musculus OX=10090 GN=Pebp1 PE=1 SV=3	0.990368	20.7791	0.000679714	81.51	59.161	69.435	1	S	LHRYVWLVYEQEQPLSCDEPILSNKSGDNRG	YVWLVY(0.008)EQEQPLS(0.99)CDEPILS(0.001)NK	Y(-49)VWLVY(-21)EQEQPLS(21)CDEPILS(-29)NK	13	3	930.763	0.14559	By MS/MS	By MS/MS	By matching	By matching	By MS/MS	By MS/MS	11709000	7082100	2832400	2626000	7449500	0
Q3UC65	17	Q3UC65	Q3UC65	Arginine/serine-rich protein 1	Rsrp1	sp|Q3UC65|RSRP1_MOUSE Arginine/serine-rich protein 1 OS=Mus musculus OX=10090 GN=Rsrp1 PE=1 SV=1	1	89.4827	0.00254085	96.371	67.559	96.371	1	S	SSAAMSKYVNDMWPGSPQEKASPSTSGSGRS	YVNDMWPGS(1)PQEK	Y(-89)VNDMWPGS(89)PQEK	9	2	815.834	0.41873	By MS/MS	By MS/MS	By MS/MS	By MS/MS	By MS/MS	By MS/MS	6859600	5643200	7326500	12397000	7763100	10350000
P24549	337	P24549	P24549	Retinal dehydrogenase 1	Aldh1a1	sp|P24549|AL1A1_MOUSE Aldehyde dehydrogenase 1A1 OS=Mus musculus OX=10090 GN=Aldh1a1 PE=1 SV=5	0.999998	57.2653	2.45074e-10	141.6	81.715	82.761	1	T	RSVERAKKYVLGNPLTPGINQGPQIDKEQHD	YVLGNPLT(1)PGINQGPQIDK	Y(-57)VLGNPLT(57)PGINQGPQIDK	8	3	1052.53	0.3388	By MS/MS	By MS/MS	By matching	By MS/MS	By MS/MS	By MS/MS	12604000	15543000	6198400	14118000	34898000	16542000
Q61687	92	Q61687	Q61687	Transcriptional regulator ATRX	Atrx	sp|Q61687|ATRX_MOUSE Transcriptional regulator ATRX OS=Mus musculus OX=10090 GN=Atrx PE=1 SV=3	1	98.44	3.98881e-159	244.27	177.6	244.27	1	S	SRSKRKPSIVTKYVESDDEKPTDENVNEKAA	YVES(1)DDEKPTDENVNEK	Y(-98)VES(98)DDEKPT(-98)DENVNEK	4	2	1045.93	0.77978	By MS/MS	By MS/MS	By MS/MS	By MS/MS	By matching	By MS/MS	26753000	7637000	12908000	43769000	0	7958100
Q8VDQ9	142	Q8VDQ9	Q8VDQ9	Protein KRI1 homolog	Kri1	sp|Q8VDQ9|KRI1_MOUSE Protein KRI1 homolog OS=Mus musculus OX=10090 GN=Kri1 PE=1 SV=3	0.996967	25.1674	2.38313e-66	205.27	150.01	205.27	1	S	KVILEKGGKYVDEDNSDGETVDHRLQETSTK	YVDEDNS(0.997)DGET(0.003)VDHR	Y(-140)VDEDNS(25)DGET(-25)VDHR	7	2	915.844	-0.73348	By MS/MS		By matching				7351100	0	3669600	0	0	0
P99027	16	P99027	P99027	60S acidic ribosomal protein P2	Rplp2	sp|P99027|RLA2_MOUSE Large ribosomal subunit protein P2 OS=Mus musculus OX=10090 GN=Rplp2 PE=1 SV=3	0.890462	9.93256	8.72758e-48	185.33	153.73	185.33	1	S	MRYVASYLLAALGGNSSPSAKDIKKILDSVG	YVASYLLAALGGNS(0.89)S(0.09)PS(0.019)AK	Y(-140)VAS(-130)Y(-130)LLAALGGNS(9.9)S(-9.9)PS(-17)AK	14	2	974.974	-1.4026	By matching		By MS/MS	By MS/MS	By MS/MS		13167000	0	16443000	52185000	29432000	0
P99027	19	P99027	P99027	60S acidic ribosomal protein P2	Rplp2	sp|P99027|RLA2_MOUSE Large ribosomal subunit protein P2 OS=Mus musculus OX=10090 GN=Rplp2 PE=1 SV=3	0.333317	0	0.019391	52.227	30.857	52.227		S	VASYLLAALGGNSSPSAKDIKKILDSVGIEA	YVASYLLAALGGNS(0.333)S(0.333)PS(0.333)AK	Y(-46)VAS(-41)Y(-43)LLAALGGNS(0)S(0)PS(0)AK	17	3	650.319	-0.42087							0	0	0	0	0	0
P99027	17	P99027	P99027	60S acidic ribosomal protein P2	Rplp2	sp|P99027|RLA2_MOUSE Large ribosomal subunit protein P2 OS=Mus musculus OX=10090 GN=Rplp2 PE=1 SV=3	0.656728	5.82778	1.6103e-06	120.39	79.405	120.39	1	S	RYVASYLLAALGGNSSPSAKDIKKILDSVGI	YVASYLLAALGGNS(0.172)S(0.657)PS(0.172)AK	Y(-100)VAS(-86)Y(-87)LLAALGGNS(-5.8)S(5.8)PS(-5.8)AK	15	2	974.974	-0.99919	By MS/MS					By MS/MS	5629900	0	0	0	0	0
Q01339	99	Q01339	Q01339	Beta-2-glycoprotein 1	Apoh	sp|Q01339|APOH_MOUSE Beta-2-glycoprotein 1 OS=Mus musculus OX=10090 GN=Apoh PE=1 SV=1	0.99965	37.4082	0.0254369	81.525	23.935	81.525	1	S	CPFAGILENGIVRYTSFEYPKNISFACNPGF	YTS(1)FEYPK	Y(-52)T(-38)S(37)FEY(-37)PK	3	2	557.728	0.80477				By MS/MS	By MS/MS	By MS/MS	0	0	0	10126000	10352000	9548400
P08775	1857	P08775	P08775	DNA-directed RNA polymerase II subunit RPB1	Polr2a	sp|P08775|RPB1_MOUSE DNA-directed RNA polymerase II subunit RPB1 OS=Mus musculus OX=10090 GN=Polr2a PE=1 SV=3	0.997644	26.4965	0.0130671	71.097	38.408	71.097	1	S	TSPSYSPSSPEYTPASPKYSPTSPKYSPTSP	YTPTSPSYSPSSPEYT(0.002)PAS(0.998)PK	Y(-52)T(-52)PT(-47)S(-47)PS(-48)Y(-52)S(-52)PS(-50)S(-46)PEY(-55)T(-26)PAS(26)PK	19	3	775.338	-0.21407		By MS/MS					0	0	0	0	0	0
P08775	1850	P08775	P08775	DNA-directed RNA polymerase II subunit RPB1	Polr2a	sp|P08775|RPB1_MOUSE DNA-directed RNA polymerase II subunit RPB1 OS=Mus musculus OX=10090 GN=Polr2a PE=1 SV=3	0.742456	4.94205	0.00127768	85.777	54.832	85.777	1	S	TSPKYTPTSPSYSPSSPEYTPASPKYSPTSP	YTPTSPSYS(0.001)PS(0.238)S(0.742)PEYT(0.003)PAS(0.016)PK	Y(-57)T(-57)PT(-59)S(-56)PS(-52)Y(-53)S(-31)PS(-4.9)S(4.9)PEY(-40)T(-24)PAS(-17)PK	12	3	775.338	-0.34591	By MS/MS		By MS/MS		By MS/MS	By MS/MS	10918000	0	10758000	0	7949400	0
Q04736	45	Q04736	Q04736	Tyrosine-protein kinase Yes	Yes1	sp|Q04736|YES_MOUSE Tyrosine-protein kinase Yes OS=Mus musculus OX=10090 GN=Yes1 PE=1 SV=3	0.519629	4.13771	0.00142121	55.213	25.189	50.817	1	T	SHYGVEHATVAPTSSTKGASVNFNSLSMTPF	YTPENLTEPVSPSASHYGVEHATVAPT(0.079)S(0.2)S(0.2)T(0.52)K	Y(-49)T(-48)PENLT(-48)EPVS(-46)PS(-46)AS(-44)HY(-42)GVEHAT(-35)VAPT(-8.2)S(-4.1)S(-4.1)T(4.1)K	30	3	1113.18	0.38565			By MS/MS				0	0	34677000	0	0	0
Q04736	43	Q04736	Q04736	Tyrosine-protein kinase Yes	Yes1	sp|Q04736|YES_MOUSE Tyrosine-protein kinase Yes OS=Mus musculus OX=10090 GN=Yes1 PE=1 SV=3	0.249407	0	0.0119379	42.996	16.124	42.996		S	SASHYGVEHATVAPTSSTKGASVNFNSLSMT	YTPENLTEPVSPSASHYGVEHAT(0.002)VAPT(0.249)S(0.249)S(0.249)T(0.249)K	Y(-42)T(-41)PENLT(-39)EPVS(-39)PS(-35)AS(-34)HY(-34)GVEHAT(-21)VAPT(0)S(0)S(0)T(0)K	28	4	835.137	-0.28185							0	0	0	0	0	0
Q04736	44	Q04736	Q04736	Tyrosine-protein kinase Yes	Yes1	sp|Q04736|YES_MOUSE Tyrosine-protein kinase Yes OS=Mus musculus OX=10090 GN=Yes1 PE=1 SV=3	0.249407	0	0.0119379	42.996	16.124	42.996		S	ASHYGVEHATVAPTSSTKGASVNFNSLSMTP	YTPENLTEPVSPSASHYGVEHAT(0.002)VAPT(0.249)S(0.249)S(0.249)T(0.249)K	Y(-42)T(-41)PENLT(-39)EPVS(-39)PS(-35)AS(-34)HY(-34)GVEHAT(-21)VAPT(0)S(0)S(0)T(0)K	29	4	835.137	-0.28185							0	0	0	0	0	0
Q04736	42	Q04736	Q04736	Tyrosine-protein kinase Yes	Yes1	sp|Q04736|YES_MOUSE Tyrosine-protein kinase Yes OS=Mus musculus OX=10090 GN=Yes1 PE=1 SV=3	0.249407	0	0.0119379	42.996	16.124	42.996		T	PSASHYGVEHATVAPTSSTKGASVNFNSLSM	YTPENLTEPVSPSASHYGVEHAT(0.002)VAPT(0.249)S(0.249)S(0.249)T(0.249)K	Y(-42)T(-41)PENLT(-39)EPVS(-39)PS(-35)AS(-34)HY(-34)GVEHAT(-21)VAPT(0)S(0)S(0)T(0)K	27	4	835.137	-0.28185							0	0	0	0	0	0
Q8K1Z0	81	Q8K1Z0	Q8K1Z0	Ubiquinone biosynthesis protein COQ9, mitochondrial	Coq9	sp|Q8K1Z0|COQ9_MOUSE Ubiquinone biosynthesis protein COQ9, mitochondrial OS=Mus musculus OX=10090 GN=Coq9 PE=1 SV=1	0.999923	43.2003	2.08754e-167	247.44	213.52	194.86	1	S	QGPEFSRPPPRYTDQSGEEEEDYESEEQLQH	YTDQS(1)GEEEEDYESEEQLQHR	Y(-45)T(-43)DQS(43)GEEEEDY(-110)ES(-140)EEQLQHR	5	2	894.343	0.67342	By MS/MS	By MS/MS	By MS/MS	By MS/MS	By MS/MS	By MS/MS	241110000	53142000	94411000	73301000	44004000	20303000
Q64511	1363	Q64511	Q64511	DNA topoisomerase 2-beta	Top2b	sp|Q64511|TOP2B_MOUSE DNA topoisomerase 2-beta OS=Mus musculus OX=10090 GN=Top2b PE=1 SV=2	0.985447	18.3181	5.28875e-14	122.82	101.81	101.34	1	S	LRRAAAERPKYTFDFSEEEDDDAAAADDSND	YT(0.015)FDFS(0.985)EEEDDDAAAADDSNDLEELK	Y(-44)T(-18)FDFS(18)EEEDDDAAAADDS(-70)NDLEELK	6	3	1012.06	0.79384	By MS/MS	By MS/MS	By MS/MS	By MS/MS	By MS/MS		69091000	33489000	7840600	55704000	11736000	0
Q8C9B9	1251	Q8C9B9	Q8C9B9	Death-inducer obliterator 1	Dido1	sp|Q8C9B9|DIDO1_MOUSE Death-inducer obliterator 1 OS=Mus musculus OX=10090 GN=Dido1 PE=1 SV=4	0.751459	3.62275	4.10526e-18	110.9	86.454	94.957	2	T	PPKYSVHSIDTAATSTTPPGSPPPPPPLPEP	YSVHSIDTAAT(0.01)S(0.053)T(0.751)T(0.733)PPGS(0.452)PPPPPPLPEPPVLK	Y(-53)S(-52)VHS(-43)IDT(-37)AAT(-22)S(-13)T(3.6)T(3.6)PPGS(-3.6)PPPPPPLPEPPVLK	13	3	1136.55	-0.53976		By MS/MS	By MS/MS	By MS/MS		By MS/MS	0	20996000	0	18693000	0	20382000
Q8C9B9	1256	Q8C9B9	Q8C9B9	Death-inducer obliterator 1	Dido1	sp|Q8C9B9|DIDO1_MOUSE Death-inducer obliterator 1 OS=Mus musculus OX=10090 GN=Dido1 PE=1 SV=4	0.993997	21.8789	4.10526e-18	110.9	86.454	85.881	2	S	VHSIDTAATSTTPPGSPPPPPPLPEPPVLKI	YSVHSIDTAAT(0.004)S(0.003)T(0.187)T(0.811)PPGS(0.994)PPPPPPLPEPPVLK	Y(-44)S(-44)VHS(-43)IDT(-39)AAT(-24)S(-24)T(-6.5)T(6.5)PPGS(22)PPPPPPLPEPPVLK	18	3	1136.55	-0.16746	By MS/MS	By MS/MS	By MS/MS	By MS/MS	By MS/MS	By MS/MS	14760000	20996000	11303000	18693000	0	20382000
Q8C9B9	1252	Q8C9B9	Q8C9B9	Death-inducer obliterator 1	Dido1	sp|Q8C9B9|DIDO1_MOUSE Death-inducer obliterator 1 OS=Mus musculus OX=10090 GN=Dido1 PE=1 SV=4	0.811173	6.47332	4.10526e-18	110.9	86.454	85.881	2	T	PKYSVHSIDTAATSTTPPGSPPPPPPLPEPP	YSVHSIDTAAT(0.004)S(0.003)T(0.187)T(0.811)PPGS(0.994)PPPPPPLPEPPVLK	Y(-44)S(-44)VHS(-43)IDT(-39)AAT(-24)S(-24)T(-6.5)T(6.5)PPGS(22)PPPPPPLPEPPVLK	14	3	1136.55	-0.16746	By MS/MS		By MS/MS	By MS/MS	By MS/MS	By MS/MS	14760000	0	0	18693000	0	20382000
Q8C729	491	Q8C729	Q8C729	Protein FAM126B	Fam126b	sp|Q8C729|HYCC2_MOUSE Hyccin 2 OS=Mus musculus OX=10090 GN=Hycc2 PE=1 SV=1	0.991066	20.4552	0.00229613	109.72	76.171	109.72	1	S	VTNLAATNANRYSTISLQEDRLGHAGEGKEL	YST(0.009)IS(0.991)LQEDR	Y(-86)S(-50)T(-20)IS(20)LQEDR	5	2	646.282	0.94399	By MS/MS				By MS/MS		4622300	0	0	0	3816300	0
Q01279	1092	Q01279	Q01279	Epidermal growth factor receptor	Egfr	sp|Q01279|EGFR_MOUSE Epidermal growth factor receptor OS=Mus musculus OX=10090 GN=Egfr PE=1 SV=1	0.906825	9.88259	0.000164986	65.766	39.72	65.766	1	Y	VTEDNIDDAFLPVPEYVNQSVPKRPAGSVQN	YSSDPTGAVTEDNIDDAFLPVPEY(0.907)VNQS(0.093)VPK	Y(-59)S(-59)S(-59)DPT(-59)GAVT(-55)EDNIDDAFLPVPEY(9.9)VNQS(-9.9)VPK	24	3	1149.86	0.73966		By MS/MS	By MS/MS	By matching			0	18036000	26614000	17261000	0	0
Q01279	1096	Q01279	Q01279	Epidermal growth factor receptor	Egfr	sp|Q01279|EGFR_MOUSE Epidermal growth factor receptor OS=Mus musculus OX=10090 GN=Egfr PE=1 SV=1	0.636689	2.43898	0.000576662	57.845	21.268	57.845	1	S	NIDDAFLPVPEYVNQSVPKRPAGSVQNPVYH	YSSDPTGAVTEDNIDDAFLPVPEY(0.363)VNQS(0.637)VPK	Y(-46)S(-46)S(-46)DPT(-43)GAVT(-37)EDNIDDAFLPVPEY(-2.4)VNQS(2.4)VPK	28	3	1149.86	1.5856	By MS/MS						34177000	0	0	0	0	0
P08775	1906	P08775	P08775	DNA-directed RNA polymerase II subunit RPB1	Polr2a	sp|P08775|RPB1_MOUSE DNA-directed RNA polymerase II subunit RPB1 OS=Mus musculus OX=10090 GN=Polr2a PE=1 SV=3	0.942813	12.2168	7.99387e-15	144.25	102.34	97.713	1;2	S	TSPTYSPTSPVYTPTSPKYSPTSPTYSPTSP	YSPTSPTYSPTSPVYT(0.001)PT(0.057)S(0.943)PK	Y(-88)S(-88)PT(-88)S(-80)PT(-77)Y(-74)S(-64)PT(-59)S(-52)PVY(-43)T(-32)PT(-12)S(12)PK	19	2	1169.53	2.365	By MS/MS	By MS/MS	By MS/MS	By MS/MS		By MS/MS	18036000	15950000	18779000	11244000	0	19805000
P08775	1905	P08775	P08775	DNA-directed RNA polymerase II subunit RPB1	Polr2a	sp|P08775|RPB1_MOUSE DNA-directed RNA polymerase II subunit RPB1 OS=Mus musculus OX=10090 GN=Polr2a PE=1 SV=3	0.479373	0	1.30826e-05	110.25	76.882	110.25		T	PTSPTYSPTSPVYTPTSPKYSPTSPTYSPTS	YSPTSPTYSPTSPVY(0.004)T(0.037)PT(0.479)S(0.479)PK	Y(-110)S(-99)PT(-99)S(-95)PT(-73)Y(-64)S(-50)PT(-38)S(-38)PVY(-21)T(-11)PT(0)S(0)PK	18	2	1169.53	1.8823							0	0	0	0	0	0
P08775	1878	P08775	P08775	DNA-directed RNA polymerase II subunit RPB1	Polr2a	sp|P08775|RPB1_MOUSE DNA-directed RNA polymerase II subunit RPB1 OS=Mus musculus OX=10090 GN=Polr2a PE=1 SV=3	0.986657	21.2275	0.00081164	107.93	49.886	107.93	1	S	TSPKYSPTSPKYSPTSPTYSPTTPKYSPTSP	YSPT(0.005)S(0.987)PT(0.007)YSPTTPK	Y(-48)S(-47)PT(-23)S(21)PT(-21)Y(-48)S(-35)PT(-39)T(-44)PK	5	2	803.855	-2.3755	By MS/MS				By MS/MS	By MS/MS	5604700	0	0	0	14144000	5197700
P24452	341	P24452	P24452	Macrophage-capping protein	Capg	sp|P24452|CAPG_MOUSE Macrophage-capping protein OS=Mus musculus OX=10090 GN=Capg PE=1 SV=2	0.999979	46.9653	0.000368914	87.05	61.852	87.05	1	S	YSPNTQVEILPQGRESPIFKQFFKNWK____	YSPNTQVEILPQGRES(1)PIFK	Y(-62)S(-62)PNT(-47)QVEILPQGRES(47)PIFK	16	3	795.061	0.56023			By matching	By MS/MS	By MS/MS	By MS/MS	0	0	2785800	33499000	13102000	27539000
Q8BTY2	976	Q8BTY2	Q8BTY2	Sodium bicarbonate cotransporter 3	Slc4a7	sp|Q8BTY2|S4A7_MOUSE Sodium bicarbonate cotransporter 3 OS=Mus musculus OX=10090 GN=Slc4a7 PE=1 SV=2	0.999921	45.1965	0.000247096	114.63	69.488	114.63	1	S	LLQIPVKTLKYSIDPSVVNISDEMAKTAQWK	YSIDPS(1)VVNISDEMAK	Y(-47)S(-45)IDPS(45)VVNIS(-45)DEMAK	6	2	924.41	-0.13465	By MS/MS	By MS/MS	By MS/MS	By MS/MS	By MS/MS	By MS/MS	14367000	7892000	10136000	13903000	14051000	13412000
Q03141	419	Q03141	Q03141	MAP/microtubule affinity-regulating kinase 3	Mark3	sp|Q03141|MARK3_MOUSE MAP/microtubule affinity-regulating kinase 3 OS=Mus musculus OX=10090 GN=Mark3 PE=1 SV=2	0.999998	58.4012	0.000500655	91.969	59.109	88.73	1	S	KGQRSVSSSQKQRRYSDHAGPAIPSVVAYPK	YS(1)DHAGPAIPSVVAYPK	Y(-61)S(58)DHAGPAIPS(-58)VVAY(-84)PK	2	2	926.437	-1.6291	By MS/MS	By MS/MS	By MS/MS	By MS/MS	By MS/MS	By MS/MS	36352000	24057000	28411000	38486000	42593000	32658000
Q99N57	233	Q99N57	Q99N57	RAF proto-oncogene serine/threonine-protein kinase	Raf1	sp|Q99N57|RAF1_MOUSE RAF proto-oncogene serine/threonine-protein kinase OS=Mus musculus OX=10090 GN=Raf1 PE=1 SV=2	0.499977	0	2.96394e-16	142.97	103.75	142.97	1	S	RESVSRMPASSQHRYSTPHAFTFNTSSPSSE	YS(0.5)T(0.5)PHAFTFNTSSPSSEGSLSQR	Y(-40)S(0)T(0)PHAFT(-70)FNT(-120)S(-120)S(-120)PS(-130)S(-130)EGS(-130)LS(-130)QR	2	2	1284.56	-1.2068				By MS/MS			0	0	0	7330400	0	0
Q60585	86	Q60585	Q60585	Zinc finger protein 30	Zfp30	sp|Q60585|ZFP30_MOUSE Zinc finger protein 30 OS=Mus musculus OX=10090 GN=Zfp30 PE=1 SV=2	0.614044	2.01664	0.00362294	103.31	61.069	103.31	1	S	AEKRRWSRDLESRYSSNGLLPEKNTYEINLS	YS(0.386)S(0.614)NGLLPEK	Y(-55)S(-2)S(2)NGLLPEK	3	2	594.271	0.067172	By MS/MS	By MS/MS	By MS/MS	By MS/MS	By MS/MS	By MS/MS	39359000	40515000	44710000	84046000	77129000	82254000
Q99N57	234	Q99N57	Q99N57	RAF proto-oncogene serine/threonine-protein kinase	Raf1	sp|Q99N57|RAF1_MOUSE RAF proto-oncogene serine/threonine-protein kinase OS=Mus musculus OX=10090 GN=Raf1 PE=1 SV=2	0.954772	13.4627	4.83375e-19	144.33	108.01	112.39	1	T	ESVSRMPASSQHRYSTPHAFTFNTSSPSSEG	YS(0.043)T(0.955)PHAFT(0.002)FNTSSPSSEGSLSQR	Y(-43)S(-13)T(13)PHAFT(-26)FNT(-51)S(-56)S(-68)PS(-84)S(-89)EGS(-100)LS(-110)QR	3	3	856.706	0.41721	By MS/MS	By MS/MS	By MS/MS	By MS/MS	By MS/MS		9543800	6450200	0	7330400	6701700	0
Q8C729	489	Q8C729	Q8C729	Protein FAM126B	Fam126b	sp|Q8C729|HYCC2_MOUSE Hyccin 2 OS=Mus musculus OX=10090 GN=Hycc2 PE=1 SV=1	0.988776	22.2531	0.0170985	91.469	54.709	91.469	1	T	EGVTNLAATNANRYSTISLQEDRLGHAGEGK	YS(0.005)T(0.989)IS(0.006)LQEDR	Y(-51)S(-23)T(22)IS(-22)LQEDR	3	2	646.282	1.0736			By MS/MS				0	0	7522000	0	0	0
P08775	1877	P08775	P08775	DNA-directed RNA polymerase II subunit RPB1	Polr2a	sp|P08775|RPB1_MOUSE DNA-directed RNA polymerase II subunit RPB1 OS=Mus musculus OX=10090 GN=Polr2a PE=1 SV=3	0.498952	0	0.00454924	92.943	49.646	92.943		T	PTSPKYSPTSPKYSPTSPTYSPTTPKYSPTS	YS(0.001)PT(0.499)S(0.499)PTYSPTTPK	Y(-34)S(-27)PT(0)S(0)PT(-31)Y(-31)S(-42)PT(-43)T(-50)PK	4	2	803.855	2.6489							0	0	0	0	0	0
Q811D0	138	Q811D0	Q811D0	Disks large homolog 1	Dlg1	sp|Q811D0|DLG1_MOUSE Disks large homolog 1 OS=Mus musculus OX=10090 GN=Dlg1 PE=1 SV=1	0.999962	44.2753	1.24871e-06	73.064	47.739	73.064	1	S	PQVTNEVLGPELVHVSEKNLSEIENVHGFVS	YRYQDEEVLPPEHISPQVTNEVLGPELVHVS(1)EK	Y(-71)RY(-71)QDEEVLPPEHIS(-60)PQVT(-44)NEVLGPELVHVS(44)EK	31	4	978.478	1.4831	By MS/MS	By matching	By matching	By MS/MS			4453900	3499100	3634400	12142000	0	0
Q8VH51	97	Q8VH51	Q8VH51	RNA-binding protein 39	Rbm39	sp|Q8VH51|RBM39_MOUSE RNA-binding protein 39 OS=Mus musculus OX=10090 GN=Rbm39 PE=1 SV=2	0.999838	37.9364	0.00166661	133.42	79.262	133.42	1	S	SRSRSRDRRFRGRYRSPYSGPKFNSAIRGKI	YRS(1)PYSGPK	Y(-63)RS(38)PY(-66)S(-38)GPK	3	2	567.753	1.19	By MS/MS		By MS/MS	By MS/MS	By MS/MS	By MS/MS	9064000	0	35270000	47590000	33531000	8131100
Q8BN21	449	Q8BN21	Q8BN21	Serine/threonine-protein kinase VRK2	Vrk2	sp|Q8BN21|VRK2_MOUSE Serine/threonine-protein kinase VRK2 OS=Mus musculus OX=10090 GN=Vrk2 PE=1 SV=2	0.915869	10.3872	1.63765e-13	145.72	105.43	145.72	1	T	RDPIRKPRSLPRYRHTPTGNLGVTDLESSPR	YRHT(0.916)PT(0.084)GNLGVTDLESSPR	Y(-34)RHT(10)PT(-10)GNLGVT(-80)DLES(-120)S(-120)PR	4	3	727.343	-4.0054	By matching			By MS/MS		By MS/MS	4878200	0	0	11006000	0	9648200
Q6ZPZ3	165	Q6ZPZ3	Q6ZPZ3	Zinc finger CCCH domain-containing protein 4	Zc3h4	sp|Q6ZPZ3|ZC3H4_MOUSE Zinc finger CCCH domain-containing protein 4 OS=Mus musculus OX=10090 GN=Zc3h4 PE=1 SV=2	0.993453	27.4852	9.65346e-05	84.561	57.902	84.561	1	S	KSHRKYRDYSPPYAPSHQQYSSSHNAPLPKK	YRDYS(0.002)PPY(0.001)APS(0.993)HQQY(0.001)S(0.001)S(0.001)S(0.001)HNAPLPK	Y(-45)RDY(-45)S(-27)PPY(-29)APS(27)HQQY(-31)S(-31)S(-31)S(-31)HNAPLPK	11	3	990.778	-0.011211		By MS/MS		By MS/MS	By MS/MS		0	6128500	0	13142000	10436000	0
P62141	316	P62141	P62141	Serine/threonine-protein phosphatase PP1-beta catalytic subunit	Ppp1cb	sp|P62141|PP1B_MOUSE Serine/threonine-protein phosphatase PP1-beta catalytic subunit OS=Mus musculus OX=10090 GN=Ppp1cb PE=1 SV=3	0.993893	22.1176	0.000793907	108.66	73.005	108.66	1	T	KAKYQYGGLNSGRPVTPPRTANPPKKR____	YQYGGLNS(0.006)GRPVT(0.994)PPR	Y(-69)QY(-55)GGLNS(-22)GRPVT(22)PPR	13	2	921.438	-0.087228	By MS/MS				By MS/MS	By MS/MS	17545000	0	0	0	25265000	17222000
P62141	311	P62141	P62141	Serine/threonine-protein phosphatase PP1-beta catalytic subunit	Ppp1cb	sp|P62141|PP1B_MOUSE Serine/threonine-protein phosphatase PP1-beta catalytic subunit OS=Mus musculus OX=10090 GN=Ppp1cb PE=1 SV=3	0.819292	7.55926	0.000488955	102.15	54.31	87.363	1	S	KPSEKKAKYQYGGLNSGRPVTPPRTANPPKK	YQY(0.037)GGLNS(0.819)GRPVT(0.144)PPR	Y(-40)QY(-13)GGLNS(7.6)GRPVT(-7.6)PPR	8	2	921.438	0.034392		By MS/MS	By MS/MS	By MS/MS			0	12221000	15280000	15330000	0	0
Q8K4L3	811	Q8K4L3	Q8K4L3	Supervillin	Svil	sp|Q8K4L3|SVIL_MOUSE Supervillin OS=Mus musculus OX=10090 GN=Svil PE=1 SV=1	1	73.0218	1.41792e-55	192.23	148.73	192.23	1	T	NRIDVRQRRMNARYQTQPVTLGEVEQVQSGK	YQT(1)QPVTLGEVEQVQSGK	Y(-73)QT(73)QPVT(-76)LGEVEQVQS(-150)GK	3	2	1035.99	-0.30632	By MS/MS	By MS/MS	By MS/MS	By MS/MS	By MS/MS	By MS/MS	28546000	39186000	45197000	81435000	75966000	80746000
Q9ESL4	634	Q9ESL4	Q9ESL4	Mitogen-activated protein kinase kinase kinase MLT	Zak	sp|Q9ESL4|M3K20_MOUSE Mitogen-activated protein kinase kinase kinase 20 OS=Mus musculus OX=10090 GN=Map3k20 PE=1 SV=1	0.995563	23.5223	3.75794e-05	124.51	90.309	103.83	1	S	QTPVKYQQITPSINPSRSSSPTQYGLSRNFS	YQQITPS(0.004)INPS(0.996)R	Y(-81)QQIT(-49)PS(-24)INPS(24)R	11	2	742.351	-0.69557	By MS/MS	By MS/MS	By MS/MS	By MS/MS	By matching	By MS/MS	9534300	4574400	12739000	5301400	8539100	0
P12710	11	P12710	P12710	Fatty acid-binding protein, liver	Fabp1	sp|P12710|FABPL_MOUSE Fatty acid-binding protein, liver OS=Mus musculus OX=10090 GN=Fabp1 PE=1 SV=2	1	65.4168	6.23587e-06	135.14	79.238	135.14	1	S	_____MNFSGKYQLQSQENFEPFMKAIGLPE	YQLQS(1)QENFEPFMK	Y(-65)QLQS(65)QENFEPFMK	5	2	934.9	0.017052	By MS/MS	By MS/MS	By MS/MS	By MS/MS	By MS/MS	By matching	12096000	3906400	15891000	6373300	18690000	5272500
Q6PGC1	815	Q6PGC1	Q6PGC1	ATP-dependent RNA helicase Dhx29	Dhx29	sp|Q6PGC1|DHX29_MOUSE ATP-dependent RNA helicase DHX29 OS=Mus musculus OX=10090 GN=Dhx29 PE=1 SV=1	0.557272	1.04958	0.0073949	57.738	30.33	57.738	1	S	KAGGVKKYQEYIPVQSGASPELNPFYQKYSS	YQEY(0.005)IPVQS(0.557)GAS(0.438)PELNPFYQK	Y(-31)QEY(-21)IPVQS(1)GAS(-1)PELNPFY(-42)QK	9	3	846.724	2.7209					By MS/MS		0	0	0	0	7731200	0
P97855	149	P97855	P97855	Ras GTPase-activating protein-binding protein 1	G3bp1	sp|P97855|G3BP1_MOUSE Ras GTPase-activating protein-binding protein 1 OS=Mus musculus OX=10090 GN=G3bp1 PE=1 SV=1	1	89.0287	1.57844e-34	155.14	116.96	145.59	1	S	QDEVFGGFVTEPQEESEEEVEEPEERQQTPE	YQDEVFGGFVTEPQEES(1)EEEVEEPEER	Y(-96)QDEVFGGFVT(-89)EPQEES(89)EEEVEEPEER	17	3	1099.45	1.3658	By MS/MS	By MS/MS	By MS/MS	By MS/MS	By MS/MS	By MS/MS	1253900000	978330000	781030000	1.0177e+09	656360000	719030000
Q8K4L3	632	Q8K4L3	Q8K4L3	Supervillin	Svil	sp|Q8K4L3|SVIL_MOUSE Supervillin OS=Mus musculus OX=10090 GN=Svil PE=1 SV=1	0.99609	24.0739	5.31722e-06	138.28	108.46	138.28	1	S	QPITSAERKESDRYPSGSEIPVVEDEEKVDE	YPS(0.996)GS(0.004)EIPVVEDEEK	Y(-49)PS(24)GS(-24)EIPVVEDEEK	3	2	879.379	-0.5259	By MS/MS	By MS/MS	By MS/MS	By MS/MS	By MS/MS		14803000	14884000	11526000	22456000	28813000	0
O35071	1080	O35071	O35071	Kinesin-like protein KIF1C	Kif1c	sp|O35071|KIF1C_MOUSE Kinesin-like protein KIF1C OS=Mus musculus OX=10090 GN=Kif1c PE=1 SV=2	0.976135	16.1228	0.00657467	109.79	66.482	109.79	1	T	PSPAQRPGPRYPPYTTPPRMRRQRSAPDLKE	YPPYT(0.024)T(0.976)PPR	Y(-66)PPY(-45)T(-16)T(16)PPR	6	2	586.263	-0.59275	By MS/MS		By MS/MS	By MS/MS	By matching		14784000	0	17797000	15358000	2960300	0
O35071	1079	O35071	O35071	Kinesin-like protein KIF1C	Kif1c	sp|O35071|KIF1C_MOUSE Kinesin-like protein KIF1C OS=Mus musculus OX=10090 GN=Kif1c PE=1 SV=2	0.498586	0	0.0199095	91.265	48.869	91.265		T	QPSPAQRPGPRYPPYTTPPRMRRQRSAPDLK	YPPY(0.003)T(0.499)T(0.499)PPR	Y(-47)PPY(-22)T(0)T(0)PPR	5	2	586.263	-1.0442							0	0	0	0	0	0
Q5SSZ5	867	Q5SSZ5	Q5SSZ5	Tensin-3	Tns3	sp|Q5SSZ5|TENS3_MOUSE Tensin-3 OS=Mus musculus OX=10090 GN=Tns3 PE=1 SV=1	0.488786	0	0.00396647	66.383	28.289	66.383		S	TSPRYPPFSPPEPQLSSPASLHKGREPRGCP	YPPFSPPEPQLS(0.489)S(0.489)PAS(0.022)LHK	Y(-58)PPFS(-40)PPEPQLS(0)S(0)PAS(-13)LHK	12	3	720.345	-0.72686							0	0	0	0	0	0
Q5SSZ5	871	Q5SSZ5	Q5SSZ5	Tensin-3	Tns3	sp|Q5SSZ5|TENS3_MOUSE Tensin-3 OS=Mus musculus OX=10090 GN=Tns3 PE=1 SV=1	0.821656	7.1676	0.00444485	65.425	29.591	45.913	1	S	YPPFSPPEPQLSSPASLHKGREPRGCPEIIS	YPPFSPPEPQLS(0.02)S(0.158)PAS(0.822)LHK	Y(-32)PPFS(-42)PPEPQLS(-16)S(-7.2)PAS(7.2)LHK	16	3	720.345	-0.71188			By MS/MS	By matching	By MS/MS	By MS/MS	0	0	3489600	3364400	7154600	4976400
Q5SSZ5	868	Q5SSZ5	Q5SSZ5	Tensin-3	Tns3	sp|Q5SSZ5|TENS3_MOUSE Tensin-3 OS=Mus musculus OX=10090 GN=Tns3 PE=1 SV=1	0.912949	10.9289	1.6571e-14	147.08	99.437	120.25	1	S	SPRYPPFSPPEPQLSSPASLHKGREPRGCPE	YPPFSPPEPQLS(0.013)S(0.913)PAS(0.074)LHK	Y(-110)PPFS(-110)PPEPQLS(-18)S(11)PAS(-11)LHK	13	3	720.345	-0.11309	By MS/MS	By MS/MS	By MS/MS	By MS/MS		By MS/MS	3868600	6056100	5405900	9026300	0	11272000
Q64442	122	Q64442	Q64442	Sorbitol dehydrogenase	Sord	sp|Q64442|DHSO_MOUSE Sorbitol dehydrogenase OS=Mus musculus OX=10090 GN=Sord PE=1 SV=3	0.982787	17.8067	0.00290854	68.231	30.594	68.231	1	T	KIGRYNLTPTIFFCATPPDDGNLCRFYKHNA	YNLT(0.001)PT(0.016)IFFCAT(0.983)PPDDGNLCR	Y(-39)NLT(-31)PT(-18)IFFCAT(18)PPDDGNLCR	12	3	851.371	-1.5908	By matching	By MS/MS	By matching	By matching			4718500	5459500	1970200	7508200	0	0
Q9R020	188	Q9R020	Q9R020	Zinc finger Ran-binding domain-containing protein 2	Zranb2	sp|Q9R020|ZRAB2_MOUSE Zinc finger Ran-binding domain-containing protein 2 OS=Mus musculus OX=10090 GN=Zranb2 PE=1 SV=2	0.999999	61.5305	2.11013e-91	219.89	146.01	182.37	1	S	EDEDDADLSKYNLDASEEEDSNKKKSNRRSR	YNLDAS(1)EEEDSNK	Y(-90)NLDAS(62)EEEDS(-62)NK	6	2	797.301	0.98566	By MS/MS	By MS/MS	By MS/MS	By MS/MS	By MS/MS	By MS/MS	109780000	44060000	71869000	49391000	57925000	49007000
Q8C9B9	1029	Q8C9B9	Q8C9B9	Death-inducer obliterator 1	Dido1	sp|Q8C9B9|DIDO1_MOUSE Death-inducer obliterator 1 OS=Mus musculus OX=10090 GN=Dido1 PE=1 SV=4	0.432897	0.80465	0.00045215	65.915	44.746	65.915		S	SSSPDPRYLSVPPSPSISESRSPPEGDTTLF	YLSVPPS(0.03)PS(0.433)IS(0.111)ES(0.36)RS(0.066)PPEGDTTLFLSR	Y(-41)LS(-36)VPPS(-12)PS(0.8)IS(-5.9)ES(-0.8)RS(-8.1)PPEGDT(-33)T(-38)LFLS(-42)R	9	3	1000.48	0.55004							0	0	0	0	0	0
Q8K0L9	305	Q8K0L9	Q8K0L9	Zinc finger and BTB domain-containing protein 20	Zbtb20	sp|Q8K0L9|ZBT20_MOUSE Zinc finger and BTB domain-containing protein 20 OS=Mus musculus OX=10090 GN=Zbtb20 PE=1 SV=1	0.994484	23.4376	7.72532e-13	153.54	65.479	153.54	1	T	RIHERSQQMERYLSTTPETTHCRKQPRPVRI	YLST(0.005)T(0.994)PET(0.001)THCR	Y(-81)LS(-50)T(-23)T(23)PET(-31)T(-37)HCR	5	2	773.324	0.079641	By MS/MS		By MS/MS		By matching		11816000	0	15469000	0	15245000	0
Q8CIN4	141	Q8CIN4	Q8CIN4	Serine/threonine-protein kinase PAK 2;PAK-2p27;PAK-2p34	Pak2	sp|Q8CIN4|PAK2_MOUSE Serine/threonine-protein kinase PAK 2 OS=Mus musculus OX=10090 GN=Pak2 PE=1 SV=1	0.99959	33.8714	1.4387e-31	188.99	151.83	188.99	1	S	VLKFYDSNTVKQKYLSFTPPEKDGFPSGTPA	YLS(1)FTPPEK	Y(-85)LS(34)FT(-34)PPEK	3	2	581.265	0.012507	By MS/MS	By MS/MS	By MS/MS	By MS/MS	By MS/MS	By MS/MS	224020000	108230000	199050000	276950000	384690000	330460000
Q8K0L9	303	Q8K0L9	Q8K0L9	Zinc finger and BTB domain-containing protein 20	Zbtb20	sp|Q8K0L9|ZBT20_MOUSE Zinc finger and BTB domain-containing protein 20 OS=Mus musculus OX=10090 GN=Zbtb20 PE=1 SV=1	0.98797	20.2031	0.000206547	129.34	75.774	110.64	1	S	ITRIHERSQQMERYLSTTPETTHCRKQPRPV	YLS(0.988)T(0.009)T(0.003)PETTHCR	Y(-49)LS(20)T(-20)T(-26)PET(-69)T(-69)HCR	3	2	773.324	1.6892	By MS/MS	By MS/MS	By matching		By matching		6663700	3763900	4270000	0	5247000	0
Q63880	444	Q63880	Q63880	Carboxylesterase 3A	Ces3a	sp|Q63880|EST3A_MOUSE Carboxylesterase 3A OS=Mus musculus OX=10090 GN=Ces3a PE=1 SV=2	0.659847	4.27217	9.0144e-07	102.06	70.944	102.06	1	T	LQDAGCPVFLYEFQHTPSSFAKFKPAWVKAD	YLQDAGCPVFLYEFQHT(0.66)PS(0.247)S(0.093)FAK	Y(-32)LQDAGCPVFLY(-61)EFQHT(4.3)PS(-4.3)S(-8.5)FAK	17	3	929.084	0.19362				By MS/MS	By MS/MS	By MS/MS	0	0	0	34667000	70919000	20508000
Q63880	447	Q63880	Q63880	Carboxylesterase 3A	Ces3a	sp|Q63880|EST3A_MOUSE Carboxylesterase 3A OS=Mus musculus OX=10090 GN=Ces3a PE=1 SV=2	0.781478	5.83989	0.000161054	82.639	51.103	82.639	1	S	AGCPVFLYEFQHTPSSFAKFKPAWVKADHSS	YLQDAGCPVFLYEFQHT(0.015)PS(0.204)S(0.781)FAK	Y(-80)LQDAGCPVFLY(-79)EFQHT(-17)PS(-5.8)S(5.8)FAK	20	3	929.084	0.41105	By MS/MS			By matching	By MS/MS		3805500	0	0	3153400	4557400	0
P04919	374	P04919	P04919	Band 3 anion transport protein	Slc4a1	sp|P04919|B3AT_MOUSE Band 3 anion transport protein OS=Mus musculus OX=10090 GN=Slc4a1 PE=1 SV=1	0.997473	26.2507	0.000209289	85.849	46.053	81.839	1	T	RYLPSPAKPDPNLYNTLDLNGGKGGPGDEDD	YLPSPAKPDPNLY(0.002)NT(0.997)LDLNGGK	Y(-46)LPS(-39)PAKPDPNLY(-26)NT(26)LDLNGGK	15	3	823.068	-0.30091	By MS/MS				By MS/MS	By MS/MS	9087500	0	0	0	5627500	10295000
Q91YR1	142	Q91YR1	Q91YR1	Twinfilin-1	Twf1	sp|Q91YR1|TWF1_MOUSE Twinfilin-1 OS=Mus musculus OX=10090 GN=Twf1 PE=1 SV=2	0.969089	15.0203	1.39125e-105	216.77	168.87	216.77	1	S	EDVSLHGYKKYLLSQSSPAPLTAAEEELRQI	YLLSQS(0.969)S(0.031)PAPLTAAEEELR	Y(-50)LLS(-34)QS(15)S(-15)PAPLT(-78)AAEEELR	6	2	1078.02	-0.40031		By MS/MS		By MS/MS		By MS/MS	0	14048000	0	16910000	0	11508000
Q91YR1	143	Q91YR1	Q91YR1	Twinfilin-1	Twf1	sp|Q91YR1|TWF1_MOUSE Twinfilin-1 OS=Mus musculus OX=10090 GN=Twf1 PE=1 SV=2	0.961983	15.7664	6.73146e-37	177.67	129.45	173.51	1	S	DVSLHGYKKYLLSQSSPAPLTAAEEELRQIK	YLLS(0.012)QS(0.025)S(0.962)PAPLTAAEEELR	Y(-46)LLS(-19)QS(-16)S(16)PAPLT(-34)AAEEELR	7	2	1078.02	-0.73386	By MS/MS				By MS/MS		8737200	0	0	0	26662000	0
Q9Z1F9	207	Q9Z1F9	Q9Z1F9	SUMO-activating enzyme subunit 2	Uba2	sp|Q9Z1F9|SAE2_MOUSE SUMO-activating enzyme subunit 2 OS=Mus musculus OX=10090 GN=Uba2 PE=1 SV=1	0.99985	40.7378	3.53634e-10	81.803	57.878	65.801	1	S	LFNQLFGEEDADQEVSPDRADPEAAWEPTEA	YLFNQLFGEEDADQEVS(1)PDRADPEAAWEPTEAEAR	Y(-41)LFNQLFGEEDADQEVS(41)PDRADPEAAWEPT(-42)EAEAR	17	3	1359.26	0.079419	By MS/MS	By MS/MS		By MS/MS	By MS/MS	By MS/MS	23704000	25363000	0	33627000	24037000	32791000
Q80UZ2	585	Q80UZ2	Q80UZ2	Protein SDA1 homolog	Sdad1	sp|Q80UZ2|SDA1_MOUSE Protein SDA1 homolog OS=Mus musculus OX=10090 GN=Sdad1 PE=1 SV=1	0.999695	35.8059	0.00251008	75.968	45.817	74.783	1	S	AAPGKAQKRKYLEIDSDEESRGELLSLRDIE	YLEIDS(1)DEESRGELLSLR	Y(-36)LEIDS(36)DEES(-45)RGELLS(-51)LR	6	3	735.342	-0.24669	By matching	By MS/MS	By MS/MS	By MS/MS	By MS/MS	By MS/MS	2227600	2690600	7248400	9157400	10690000	6816100
Q9CQC7	26	Q9CQC7	Q9CQC7	NADH dehydrogenase [ubiquinone] 1 beta subcomplex subunit 4	Ndufb4	sp|Q9CQC7|NDUB4_MOUSE NADH dehydrogenase [ubiquinone] 1 beta subcomplex subunit 4 OS=Mus musculus OX=10090 GN=Ndufb4 PE=1 SV=3	0.891121	9.15555	1.19717e-05	88.209	58.21	88.209	1	S	LATLPSTLDPAEYDVSPETRRAQVERLSIRA	YKPAPLATLPSTLDPAEYDVS(0.891)PET(0.108)R	Y(-68)KPAPLAT(-63)LPS(-40)T(-40)LDPAEY(-33)DVS(9.2)PET(-9.2)R	21	3	937.788	0.89555	By matching	By MS/MS	By matching	By matching	By matching	By matching	7191700	9718700	7709300	9469100	9621200	9714200
Q8K4L4	151	Q8K4L4	Q8K4L4	Protein POF1B	Pof1b	sp|Q8K4L4|POF1B_MOUSE Protein POF1B OS=Mus musculus OX=10090 GN=Pof1b PE=2 SV=3	1	124.834	7.76143e-30	172.26	101.58	172.26	1	S	TIRRYIVQNPEQEPLSPFLRGSQFFPGNNVI	YIVQNPEQEPLS(1)PFLR	Y(-120)IVQNPEQEPLS(120)PFLR	12	2	1005.49	-0.36933					By MS/MS		0	0	0	0	3841000	0
Q3UZP0	117	Q3UZP0	Q3UZP0	MARVEL domain-containing protein 2	Marveld2	sp|Q3UZP0|MALD2_MOUSE MARVEL domain-containing protein 2 OS=Mus musculus OX=10090 GN=Marveld2 PE=1 SV=1	0.997237	25.987	0.000486978	102.38	39.909	102.38	1	S	NPVSDIRYISDGVECSPPASPARANHHPYKD	YISDGVECS(0.997)PPAS(0.003)PAR	Y(-37)IS(-45)DGVECS(26)PPAS(-26)PAR	9	2	893.379	0.25968		By matching		By MS/MS		By MS/MS	0	2426800	0	8886000	0	5538400
Q3UZP0	121	Q3UZP0	Q3UZP0	MARVEL domain-containing protein 2	Marveld2	sp|Q3UZP0|MALD2_MOUSE MARVEL domain-containing protein 2 OS=Mus musculus OX=10090 GN=Marveld2 PE=1 SV=1	0.999069	32.9047	1.10991e-05	123.76	66.609	123.76	1	S	DIRYISDGVECSPPASPARANHHPYKDPSRG	YISDGVECS(0.001)PPAS(0.999)PAR	Y(-46)IS(-34)DGVECS(-33)PPAS(33)PAR	13	2	893.379	2.2732				By MS/MS	By MS/MS	By matching	0	0	0	0	6614900	3998600
P70694	307	P70694	P70694	Estradiol 17 beta-dehydrogenase 5	Akr1c6	sp|P70694|DHB5_MOUSE Estradiol 17 beta-dehydrogenase 5 OS=Mus musculus OX=10090 GN=Akr1c6 PE=1 SV=1	0.934433	11.9128	0.0053333	102.62	48.01	102.62	1	S	DMKVLDDLNKNIRYISGSSFKDHPDFPFWDE	YIS(0.934)GS(0.06)S(0.005)FK	Y(-44)IS(12)GS(-12)S(-22)FK	3	2	484.71	0.07965		By MS/MS	By MS/MS	By MS/MS	By MS/MS		0	25135000	27960000	17626000	45585000	0
Q91W64	365	Q91W64	Q91W64	Cytochrome P450 2C70	Cyp2c70	sp|Q91W64|CP270_MOUSE Cytochrome P450 2C70 OS=Mus musculus OX=10090 GN=Cyp2c70 PE=1 SV=2	0.999991	50.2491	0.000606839	116.51	72.741	102.73	1	S	VLHEIQRYIDFVPIPSPRKTTQDVEFRGYHI	YIDFVPIPS(1)PR	Y(-50)IDFVPIPS(50)PR	9	2	692.339	0.061227				By MS/MS	By MS/MS	By MS/MS	0	0	0	3600400	40286000	12576000
P35486	293	P35486	P35486	Pyruvate dehydrogenase E1 component subunit alpha, somatic form, mitochondrial	Pdha1	sp|P35486|ODPA_MOUSE Pyruvate dehydrogenase E1 component subunit alpha, somatic form, mitochondrial OS=Mus musculus OX=10090 GN=Pdha1 PE=1 SV=1	0.999601	34.0587	4.27087e-06	134.4	107.39	112.91	1;2	S	GPILMELQTYRYHGHSMSDPGVSYRTREEIQ	YHGHS(1)MSDPGVS(1)YR	Y(-52)HGHS(34)MS(-34)DPGVS(44)Y(-44)R	5	3	584.879	-0.13103	By MS/MS	By MS/MS	By MS/MS	By MS/MS	By MS/MS	By MS/MS	64986000	33677000	128170000	20613000	33893000	17641000
P35486	300	P35486	P35486	Pyruvate dehydrogenase E1 component subunit alpha, somatic form, mitochondrial	Pdha1	sp|P35486|ODPA_MOUSE Pyruvate dehydrogenase E1 component subunit alpha, somatic form, mitochondrial OS=Mus musculus OX=10090 GN=Pdha1 PE=1 SV=1	0.999955	43.5277	4.27087e-06	134.4	107.39	112.91	2	S	QTYRYHGHSMSDPGVSYRTREEIQEVRSKSD	YHGHS(1)MSDPGVS(1)YR	Y(-52)HGHS(34)MS(-34)DPGVS(44)Y(-44)R	12	3	584.879	-0.13103	By MS/MS	By MS/MS	By MS/MS	By MS/MS	By MS/MS	By MS/MS	54442000	26341000	89550000	20613000	19692000	17641000
Q3UQ44	16	Q3UQ44	Q3UQ44	Ras GTPase-activating-like protein IQGAP2	Iqgap2	sp|Q3UQ44|IQGA2_MOUSE Ras GTPase-activating-like protein IQGAP2 OS=Mus musculus OX=10090 GN=Iqgap2 PE=1 SV=2	1	76.3703	6.31984e-16	156.17	120.54	136.49	1	S	MPHEELPSLQRPRYGSIVDDERLSAEEMDER	YGS(1)IVDDER	Y(-76)GS(76)IVDDER	3	2	567.229	0.51599	By MS/MS	By MS/MS	By MS/MS	By MS/MS	By MS/MS	By MS/MS	194460000	112210000	123110000	101350000	177410000	71493000
P62137	320	P62137	P62137	Serine/threonine-protein phosphatase PP1-alpha catalytic subunit	Ppp1ca	sp|P62137|PP1A_MOUSE Serine/threonine-protein phosphatase PP1-alpha catalytic subunit OS=Mus musculus OX=10090 GN=Ppp1ca PE=1 SV=1	0.999987	49.066	0.00345675	71.545	44.816	71.434	1	T	KYGQFSGLNPGGRPITPPRNSAKAKK_____	YGQFSGLNPGGRPIT(1)PPR	Y(-63)GQFS(-49)GLNPGGRPIT(49)PPR	15	3	665.326	0.026694	By MS/MS	By MS/MS	By MS/MS	By MS/MS	By MS/MS	By MS/MS	26137000	24376000	26917000	38523000	42486000	28260000
O70251	106	O70251	O70251	Elongation factor 1-beta	Eef1b	sp|O70251|EF1B_MOUSE Elongation factor 1-beta OS=Mus musculus OX=10090 GN=Eef1b PE=1 SV=5	0.99967	35.2199	1.39892e-31	122.15	99.953	95.487	1	S	GAADAKDDDDIDLFGSDDEEESEEAKKLREE	YGPSSVEDTTGSGAADAKDDDDIDLFGS(1)DDEEESEEAK	Y(-60)GPS(-59)S(-59)VEDT(-51)T(-51)GS(-51)GAADAKDDDDIDLFGS(35)DDEEES(-35)EEAK	28	3	1349.53	0.21163	By MS/MS	By MS/MS	By MS/MS	By MS/MS	By MS/MS	By MS/MS	137600000	63408000	57130000	78800000	54411000	37426000
O70251	112	O70251	O70251	Elongation factor 1-beta	Eef1b	sp|O70251|EF1B_MOUSE Elongation factor 1-beta OS=Mus musculus OX=10090 GN=Eef1b PE=1 SV=5	0.871493	8.35221	0.00379737	44.216	22.94	44.216	1	S	DDDDIDLFGSDDEEESEEAKKLREERLAQYE	YGPSSVEDTTGSGAADAKDDDDIDLFGS(0.127)DDEEES(0.871)EEAKK	Y(-37)GPS(-36)S(-37)VEDT(-37)T(-37)GS(-37)GAADAKDDDDIDLFGS(-8.4)DDEEES(8.4)EEAKK	34	4	1044.42	-0.093709					By MS/MS		0	0	0	0	12502000	0
P35486	232	P35486	P35486	Pyruvate dehydrogenase E1 component subunit alpha, somatic form, mitochondrial	Pdha1	sp|P35486|ODPA_MOUSE Pyruvate dehydrogenase E1 component subunit alpha, somatic form, mitochondrial OS=Mus musculus OX=10090 GN=Pdha1 PE=1 SV=1	0.838033	7.13836	0.00061459	134.84	85.486	117.52	1	S	PCIFICENNRYGMGTSVERAAASTDYYKRGD	YGMGT(0.162)S(0.838)VER	Y(-68)GMGT(-7.1)S(7.1)VER	6	2	540.215	-0.64795	By MS/MS	By MS/MS	By MS/MS		By MS/MS	By MS/MS	14159000	5905000	85554000	0	27739000	6265700
Q6PFD9	888	Q6PFD9	Q6PFD9	Nuclear pore complex protein Nup98-Nup96;Nuclear pore complex protein Nup98;Nuclear pore complex protein Nup96	Nup98	sp|Q6PFD9|NUP98_MOUSE Nuclear pore complex protein Nup98-Nup96 OS=Mus musculus OX=10090 GN=Nup98 PE=1 SV=2	0.999995	53.3347	0.00334003	87.228	53.923	87.228	1	S	WVFKVSHFSKYGLQDSDEEEEEHPPKTTSKK	YGLQDS(1)DEEEEEHPPK	Y(-53)GLQDS(53)DEEEEEHPPK	6	3	661.261	1.1387	By MS/MS	By matching	By matching	By matching			12532000	2714800	4602800	7806100	0	0
Q9DAZ5	93	Q9DAZ5	Q9DAZ5	Uncharacterized membrane protein C19orf24 homolog		sp|Q9DAZ5|F174C_MOUSE Protein FAM174C OS=Mus musculus OX=10090 GN=Fam174c PE=1 SV=1	0.713677	4.09046	0.000334819	63.516	39.726	63.516	1	S	RYGLLTNTEEHEEMASQDSEEETVFETRNLR	YGLLT(0.002)NT(0.002)EEHEEMAS(0.714)QDS(0.278)EEET(0.003)VFETR	Y(-37)GLLT(-25)NT(-25)EEHEEMAS(4.1)QDS(-4.1)EEET(-24)VFET(-34)R	15	3	1085.45	1.7631	By matching		By matching	By MS/MS	By matching		4931600	0	4306300	7100300	2461800	0
Q7TNG5	635	Q7TNG5	Q7TNG5	Echinoderm microtubule-associated protein-like 2	Eml2	sp|Q7TNG5|EMAL2_MOUSE Echinoderm microtubule-associated protein-like 2 OS=Mus musculus OX=10090 GN=Eml2 PE=1 SV=1	0.478961	0	0.00813348	51.234	22.454	51.234		T	HVTNVAFLWDDSMALTTGGKDTSVLQWRVA_	YGGHSSHVTNVAFLWDDS(0.042)MALT(0.479)T(0.479)GGK	Y(-51)GGHS(-49)S(-49)HVT(-49)NVAFLWDDS(-11)MALT(0)T(0)GGK	22	3	944.421	-1.3088							0	0	0	0	0	0
Q7TNG5	636	Q7TNG5	Q7TNG5	Echinoderm microtubule-associated protein-like 2	Eml2	sp|Q7TNG5|EMAL2_MOUSE Echinoderm microtubule-associated protein-like 2 OS=Mus musculus OX=10090 GN=Eml2 PE=1 SV=1	0.478961	0	0.00813348	51.234	22.454	51.234		T	VTNVAFLWDDSMALTTGGKDTSVLQWRVA__	YGGHSSHVTNVAFLWDDS(0.042)MALT(0.479)T(0.479)GGK	Y(-51)GGHS(-49)S(-49)HVT(-49)NVAFLWDDS(-11)MALT(0)T(0)GGK	23	3	944.421	-1.3088							0	0	0	0	0	0
Q9D7S7	118	Q9D7S7	Q9D7S7	60S ribosomal protein L22-like 1	Rpl22l1	sp|Q9D7S7|RL22L_MOUSE Ribosomal protein eL22-like 1 OS=Mus musculus OX=10090 GN=Rpl22l1 PE=1 SV=1	0.969571	15.0581	0.0244862	66.784	37.335	66.784	1	S	TYELRYFQISQDEDGSESED___________	YFQISQDEDGS(0.97)ES(0.03)ED	Y(-65)FQIS(-37)QDEDGS(15)ES(-15)ED	11	2	914.825	0.59914	By MS/MS			By MS/MS	By MS/MS		124610000	0	0	289810000	206830000	0
Q9D7S7	120	Q9D7S7	Q9D7S7	60S ribosomal protein L22-like 1	Rpl22l1	sp|Q9D7S7|RL22L_MOUSE Ribosomal protein eL22-like 1 OS=Mus musculus OX=10090 GN=Rpl22l1 PE=1 SV=1	0.955388	13.3074	0.00128406	94.547	58.518	94.547	1	S	ELRYFQISQDEDGSESED_____________	YFQISQDEDGS(0.045)ES(0.955)ED	Y(-94)FQIS(-59)QDEDGS(-13)ES(13)ED	13	2	914.825	0.20709		By MS/MS				By MS/MS	0	55777000	0	0	0	186760000
Q8CGN4	1131	Q8CGN4	Q8CGN4	BCL-6 corepressor	Bcor	sp|Q8CGN4|BCOR_MOUSE BCL-6 corepressor OS=Mus musculus OX=10090 GN=Bcor PE=1 SV=2	0.927662	11.7145	4.10888e-05	81.133	52.467	81.133	1	S	VSEPPSDQGVVDTPHSPTLRLDRKRKLSGDS	YFLERPPVSEPPSDQGVVDT(0.01)PHS(0.928)PT(0.063)LR	Y(-68)FLERPPVS(-69)EPPS(-53)DQGVVDT(-20)PHS(12)PT(-12)LR	23	3	1034.16	0.4342	By matching	By matching	By MS/MS	By MS/MS	By matching	By MS/MS	5578800	6710700	4286000	15915000	11013000	9342600
A2ALU4	140	A2ALU4	A2ALU4	Protein Shroom2	Shroom2	sp|A2ALU4|SHRM2_MOUSE Protein Shroom2 OS=Mus musculus OX=10090 GN=Shroom2 PE=1 SV=1	0.760825	6.69907	5.89094e-06	96.466	60.22	90.166	1	S	VHPEPAASLFLNTSGSPSWKSQHQASSSSHD	YFDVHPEPAASLFLNT(0.009)S(0.068)GS(0.761)PS(0.163)WK	Y(-84)FDVHPEPAAS(-70)LFLNT(-19)S(-11)GS(6.7)PS(-6.7)WK	19	3	877.404	-0.69309	By matching		By MS/MS	By MS/MS	By MS/MS		5641500	0	3224500	16651000	8083900	0
P02088	53	P02088	P02088	Hemoglobin subunit beta-1	Hbb-b1	sp|P02088|HBB1_MOUSE Hemoglobin subunit beta-1 OS=Mus musculus OX=10090 GN=Hbb-b1 PE=1 SV=2	0.998031	27.11	1.69875e-36	173.87	135.64	173.87	1	S	WTQRYFDSFGDLSSASAIMGNAKVKAHGKKV	YFDSFGDLSS(0.002)AS(0.998)AIMGNAK	Y(-120)FDS(-89)FGDLS(-46)S(-27)AS(27)AIMGNAK	12	2	1030.94	0.48356	By MS/MS	By MS/MS	By MS/MS	By MS/MS	By MS/MS	By MS/MS	59645000	52674000	49693000	133850000	83738000	60988000
P02088	45	P02088	P02088	Hemoglobin subunit beta-1	Hbb-b1	sp|P02088|HBB1_MOUSE Hemoglobin subunit beta-1 OS=Mus musculus OX=10090 GN=Hbb-b1 PE=1 SV=2	0.999934	45.2547	1.54107e-10	141.13	99.385	141.13	1	S	GRLLVVYPWTQRYFDSFGDLSSASAIMGNAK	YFDS(1)FGDLSSASAIMGNAK	Y(-46)FDS(45)FGDLS(-45)S(-50)AS(-69)AIMGNAK	4	2	1030.94	-0.74547	By MS/MS	By matching	By matching	By MS/MS	By MS/MS	By matching	4707100	2409600	2456700	3902500	5342300	3520200
Q60823	451	Q60823	Q60823	RAC-beta serine/threonine-protein kinase	Akt2	sp|Q60823|AKT2_MOUSE RAC-beta serine/threonine-protein kinase OS=Mus musculus OX=10090 GN=Akt2 PE=1 SV=1	0.994107	24.6947	0.00346177	71.527	44.359	71.527	1	T	TRYFDDEFTAQSITITPPDRYDSLDPLELDQ	YFDDEFTAQS(0.003)IT(0.002)IT(0.994)PPDR	Y(-49)FDDEFT(-35)AQS(-25)IT(-27)IT(25)PPDR	14	3	732.656	1.4388	By MS/MS	By matching	By MS/MS	By MS/MS		By MS/MS	4882800	915010	1842400	3197000	0	3847800
Q9CRD0	193	Q9CRD0	Q9CRD0	OCIA domain-containing protein 1	Ociad1	sp|Q9CRD0|OCAD1_MOUSE OCIA domain-containing protein 1 OS=Mus musculus OX=10090 GN=Ociad1 PE=1 SV=1	0.999998	62.0359	1.43557e-10	83.34	60.567	83.34	1	S	ITDHIAQGPEPNLEESPKRKGVTYEELRSKN	YEPIPFSASMNESTPTGITDHIAQGPEPNLEES(1)PK	Y(-76)EPIPFS(-62)AS(-62)MNES(-74)T(-74)PT(-66)GIT(-65)DHIAQGPEPNLEES(62)PK	33	4	1288.58	-1.9852	By MS/MS	By MS/MS	By MS/MS	By MS/MS	By MS/MS	By MS/MS	12455000	20791000	11937000	68426000	31943000	75177000
Q99LB6	274	Q99LB6	Q99LB6	Methionine adenosyltransferase 2 subunit beta	Mat2b	sp|Q99LB6|MAT2B_MOUSE Methionine adenosyltransferase 2 subunit beta OS=Mus musculus OX=10090 GN=Mat2b PE=1 SV=1	0.259315	0	0.00751912	43.271	26.254	43.271		S	YEMACAIADAFNLPSSHLRPITDSPVIGAQR	YEMACAIADAFNLPS(0.222)S(0.259)HLRPIT(0.259)DS(0.259)PVIGAQRPK	Y(-28)EMACAIADAFNLPS(-0.68)S(0)HLRPIT(0)DS(0)PVIGAQRPK	16	4	927.203	0.44307							0	0	0	0	0	0
Q99LB6	282	Q99LB6	Q99LB6	Methionine adenosyltransferase 2 subunit beta	Mat2b	sp|Q99LB6|MAT2B_MOUSE Methionine adenosyltransferase 2 subunit beta OS=Mus musculus OX=10090 GN=Mat2b PE=1 SV=1	0.478192	0	0.000687932	55.783	42.516	55.783		S	DAFNLPSSHLRPITDSPVIGAQRPKNAQLDC	YEMACAIADAFNLPS(0.02)S(0.023)HLRPIT(0.478)DS(0.478)PVIGAQRPK	Y(-36)EMACAIADAFNLPS(-14)S(-13)HLRPIT(0)DS(0)PVIGAQRPK	24	4	927.203	-0.10646							0	0	0	0	0	0
Q99LB6	280	Q99LB6	Q99LB6	Methionine adenosyltransferase 2 subunit beta	Mat2b	sp|Q99LB6|MAT2B_MOUSE Methionine adenosyltransferase 2 subunit beta OS=Mus musculus OX=10090 GN=Mat2b PE=1 SV=1	0.478192	0	0.000687932	55.783	42.516	55.783		T	IADAFNLPSSHLRPITDSPVIGAQRPKNAQL	YEMACAIADAFNLPS(0.02)S(0.023)HLRPIT(0.478)DS(0.478)PVIGAQRPK	Y(-36)EMACAIADAFNLPS(-14)S(-13)HLRPIT(0)DS(0)PVIGAQRPK	22	4	927.203	-0.10646							0	0	0	0	0	0
Q9D1E6	110	Q9D1E6	Q9D1E6	Tubulin-folding cofactor B	Tbcb	sp|Q9D1E6|TBCB_MOUSE Tubulin-folding cofactor B OS=Mus musculus OX=10090 GN=Tbcb PE=1 SV=2	0.999999	64.9148	0.0125973	87.001	55.57	87.001	1	S	LGEYEDVSKVEKYEISPEAYERRQNTVRSFM	YEIS(1)PEAYER	Y(-67)EIS(65)PEAY(-65)ER	4	2	668.776	0.52356	By MS/MS			By MS/MS		By matching	12663000	0	0	20341000	0	20010000
P39447	1444	P39447	P39447	Tight junction protein ZO-1	Tjp1	sp|P39447|ZO1_MOUSE Tight junction protein ZO-1 OS=Mus musculus OX=10090 GN=Tjp1 PE=1 SV=2	0.745451	7.26702	0.000576876	54.959	33.101	53.545	1	S	LPSQYSQPAPPLSSSSLHIHSKGAQGEGNSV	YDPAQATPPPPPLPSQYSQPAPPLS(0.012)S(0.056)S(0.14)S(0.745)LHIHS(0.046)K	Y(-47)DPAQAT(-47)PPPPPLPS(-45)QY(-45)S(-45)QPAPPLS(-18)S(-11)S(-7.3)S(7.3)LHIHS(-12)K	28	4	918.949	-1.2747					By MS/MS		0	0	0	0	14331000	0
Q61191	410	Q61191	Q61191	Host cell factor 1;HCF N-terminal chain 1;HCF N-terminal chain 2;HCF N-terminal chain 3;HCF N-terminal chain 4;HCF N-terminal chain 5;HCF N-terminal chain 6;HCF C-terminal chain 1;HCF C-terminal chain 2;HCF C-terminal chain 3;HCF C-terminal chain 4;HCF C-terminal chain 5;HCF C-terminal chain 6	Hcfc1	sp|Q61191|HCFC1_MOUSE Host cell factor 1 OS=Mus musculus OX=10090 GN=Hcfc1 PE=1 SV=2	0.529566	1.50177	1.83252e-09	100.94	65.108	100.94	1	T	LQLQKYDIPATAATATSPTPNPVPSVPANPP	YDIPAT(0.014)AAT(0.072)AT(0.53)S(0.375)PT(0.009)PNPVPSVPANPPK	Y(-35)DIPAT(-16)AAT(-8.7)AT(1.5)S(-1.5)PT(-18)PNPVPS(-63)VPANPPK	11	2	1377.67	1.1012	By MS/MS			By MS/MS			4445100	0	0	7410200	0	0
Q61191	411	Q61191	Q61191	Host cell factor 1;HCF N-terminal chain 1;HCF N-terminal chain 2;HCF N-terminal chain 3;HCF N-terminal chain 4;HCF N-terminal chain 5;HCF N-terminal chain 6;HCF C-terminal chain 1;HCF C-terminal chain 2;HCF C-terminal chain 3;HCF C-terminal chain 4;HCF C-terminal chain 5;HCF C-terminal chain 6	Hcfc1	sp|Q61191|HCFC1_MOUSE Host cell factor 1 OS=Mus musculus OX=10090 GN=Hcfc1 PE=1 SV=2	0.849589	9.1738	9.41691e-07	94.384	65.571	70.424	1	S	QLQKYDIPATAATATSPTPNPVPSVPANPPK	YDIPAT(0.003)AAT(0.016)AT(0.103)S(0.85)PT(0.028)PNPVPSVPANPPK	Y(-34)DIPAT(-24)AAT(-17)AT(-9.2)S(9.2)PT(-15)PNPVPS(-46)VPANPPK	12	3	918.784	-0.21475		By MS/MS			By MS/MS	By MS/MS	0	0	0	0	7243300	5394500
Q3TBD2	568	Q3TBD2	Q3TBD2	Minor histocompatibility protein HA-1	Hmha1	sp|Q3TBD2|HMHA1_MOUSE Rho GTPase-activating protein 45 OS=Mus musculus OX=10090 GN=Arhgap45 PE=1 SV=2	0.99832	27.7401	3.18472e-05	119.38	82.854	119.38	1	S	DVRYDFEPYVSNNSWSPIMRTRKGSFNPGDA	YDFEPYVSNNS(0.002)WS(0.998)PIMR	Y(-100)DFEPY(-83)VS(-67)NNS(-28)WS(28)PIMR	13	3	728.975	0.66119	By MS/MS		By MS/MS		By MS/MS	By MS/MS	6528000	0	10629000	0	20556000	15576000
Q3TBD2	563	Q3TBD2	Q3TBD2	Minor histocompatibility protein HA-1	Hmha1	sp|Q3TBD2|HMHA1_MOUSE Rho GTPase-activating protein 45 OS=Mus musculus OX=10090 GN=Arhgap45 PE=1 SV=2	0.857474	10.425	0.000336363	87.49	51.952	47.088	1	S	RGEEPDVRYDFEPYVSNNSWSPIMRTRKGSF	YDFEPY(0.054)VS(0.857)NNS(0.01)WS(0.078)PIMR	Y(-38)DFEPY(-12)VS(10)NNS(-19)WS(-10)PIMR	8	3	728.975	2.1354		By MS/MS		By MS/MS			0	6468300	0	14005000	0	0
Q62376	226	Q62376	Q62376	U1 small nuclear ribonucleoprotein 70 kDa	Snrnp70	sp|Q62376|RU17_MOUSE U1 small nuclear ribonucleoprotein 70 kDa OS=Mus musculus OX=10090 GN=Snrnp70 PE=1 SV=2	1	72.1239	0.000720832	99.796	79.958	99.796	1	S	SGRDDTSRYDERPGPSPLPHRDRDRDRERER	YDERPGPS(1)PLPHR	Y(-72)DERPGPS(72)PLPHR	8	3	534.247	0.15208	By MS/MS	By MS/MS	By MS/MS	By MS/MS	By MS/MS	By MS/MS	55386000	30088000	39099000	75050000	173090000	133950000
P42227	705	P42227	P42227	Signal transducer and activator of transcription 3	Stat3	sp|P42227|STAT3_MOUSE Signal transducer and activator of transcription 3 OS=Mus musculus OX=10090 GN=Stat3 PE=1 SV=2	0.999884	39.3523	6.53017e-07	109.37	62.134	109.37	1	Y	ESQEHPEADPGSAAPYLKTKFICVTPTTCSN	YCRPESQEHPEADPGSAAPY(1)LK	Y(-110)CRPES(-100)QEHPEADPGS(-39)AAPY(39)LK	20	3	861.372	1.0885	By MS/MS	By MS/MS	By MS/MS	By matching	By MS/MS	By MS/MS	14844000	4684300	7462200	9144500	33794000	22396000
Q91Y97	204	Q91Y97	Q91Y97	Fructose-bisphosphate aldolase B	Aldob	sp|Q91Y97|ALDOB_MOUSE Fructose-bisphosphate aldolase B OS=Mus musculus OX=10090 GN=Aldob PE=1 SV=3	0.781845	5.54366	5.07263e-13	91.592	63.376	57.78	1	Y	PEVLPDGDHDLEHCQYVSEKVLAAVYKALND	YASICQQNGLVPIVEPEVLPDGDHDLEHCQY(0.782)VS(0.218)EK	Y(-55)AS(-55)ICQQNGLVPIVEPEVLPDGDHDLEHCQY(5.5)VS(-5.5)EK	31	4	1030.47	-0.16006	By MS/MS	By MS/MS	By MS/MS	By MS/MS	By MS/MS	By MS/MS	28849000	61154000	32195000	39154000	36528000	21560000
Q91Y97	206	Q91Y97	Q91Y97	Fructose-bisphosphate aldolase B	Aldob	sp|Q91Y97|ALDOB_MOUSE Fructose-bisphosphate aldolase B OS=Mus musculus OX=10090 GN=Aldob PE=1 SV=3	0.624168	2.20463	0.0136824	40.43	20.118	40.43	1	S	VLPDGDHDLEHCQYVSEKVLAAVYKALNDHH	YASICQQNGLVPIVEPEVLPDGDHDLEHCQY(0.376)VS(0.624)EK	Y(-40)AS(-39)ICQQNGLVPIVEPEVLPDGDHDLEHCQY(-2.2)VS(2.2)EK	33	3	1373.62	0.21891					By MS/MS		0	0	0	0	5203800	0
Q8VI36	83	Q8VI36	Q8VI36	Paxillin	Pxn	sp|Q8VI36|PAXI_MOUSE Paxillin OS=Mus musculus OX=10090 GN=Pxn PE=1 SV=1	0.999878	42.4409	5.24807e-05	116.87	57.03	116.87	1	S	QWQPSGSRYAHQQPPSPLPVYSSSAKNSSAS	YAHQQPPS(1)PLPVYSSSAK	Y(-55)AHQQPPS(42)PLPVY(-59)S(-42)S(-42)S(-54)AK	8	2	1018.98	-0.70219	By MS/MS	By MS/MS	By MS/MS	By matching	By MS/MS	By MS/MS	47419000	48013000	2868400	95493000	174900000	97488000
Q80X90	1505	Q80X90	Q80X90	Filamin-B	Flnb	sp|Q80X90|FLNB_MOUSE Filamin-B OS=Mus musculus OX=10090 GN=Flnb PE=1 SV=3	1	90.4035	0.000241585	118.73	65.722	118.73	1	S	PYIVSVKYADEEIPRSPFKVKVLPTYDASKV	YADEEIPRS(1)PFK	Y(-90)ADEEIPRS(90)PFK	9	3	511.232	-0.24059				By MS/MS	By MS/MS	By MS/MS	0	0	0	3855800	8977800	0
Q8BGD9	597	Q8BGD9	Q8BGD9	Eukaryotic translation initiation factor 4B	Eif4b	sp|Q8BGD9|IF4B_MOUSE Eukaryotic translation initiation factor 4B OS=Mus musculus OX=10090 GN=Eif4b PE=1 SV=1	1	99.0186	3.53386e-08	130.66	106.14	130.66	1	S	NPASKFSSASKYAALSVDGEDEDEGDDCTE_	YAALS(1)VDGEDEDEGDDCTE	Y(-110)AALS(99)VDGEDEDEGDDCT(-99)E	5	2	1085.37	0.26218	By MS/MS	By MS/MS	By MS/MS	By MS/MS	By MS/MS	By MS/MS	103440000	48575000	72025000	43623000	29633000	17429000
P11352	147	P11352	P11352	Glutathione peroxidase 1	Gpx1	sp|P11352|GPX1_MOUSE Glutathione peroxidase 1 OS=Mus musculus OX=10090 GN=Gpx1 PE=1 SV=2	1	110.217	0.000472535	137.18	85.184	137.18	1	Y	PTPSDDPTALMTDPKYIIWSPVCRNDIAWNF	Y(1)IIWSPVCR	Y(110)IIWS(-110)PVCR	1	2	637.294	0.87229	By MS/MS	By MS/MS	By MS/MS	By MS/MS	By MS/MS	By MS/MS	7538800	8261600	10523000	8512900	6690900	5248900
Q61233;Q99K51	124;127	Q61233;Q99K51	Q61233	Plastin-2;Plastin-3	Lcp1;Pls3	sp|Q61233|PLSL_MOUSE Plastin-2 OS=Mus musculus OX=10090 GN=Lcp1 PE=1 SV=4;sp|Q99K51|PLST_MOUSE Plastin-3 OS=Mus musculus OX=10090 GN=Pls3 PE=1 SV=3	1	94.6624	0.0153662	94.662	33.834	94.662	1	Y	LSSEGTQHSYSEEEKYAFVNWINKALENDPD;QSSVGTQHSYSEEEKYAFVNWINKALENDPD	Y(1)AFVNWINK	Y(95)AFVNWINK	1	2	617.786	-0.10202						By MS/MS	0	0	0	0	0	3043700
Q52KI8	615	Q52KI8	Q52KI8	Serine/arginine repetitive matrix protein 1	Srrm1	sp|Q52KI8|SRRM1_MOUSE Serine/arginine repetitive matrix protein 1 OS=Mus musculus OX=10090 GN=Srrm1 PE=1 SV=2	0.990943	20.3907	0.0271774	113.08	70.017	113.08	1	Y	TPSPPPRRRSPSPRRYSPPIQRRYSPSPPPK	Y(0.991)S(0.009)PPIQR	Y(20)S(-20)PPIQR	1	2	470.714	0.6111				By MS/MS		By MS/MS	0	0	0	226810000	0	208250000
Q02395	285	Q02395	Q02395	Metal-response element-binding transcription factor 2	Mtf2	sp|Q02395|MTF2_MOUSE Metal-response element-binding transcription factor 2 OS=Mus musculus OX=10090 GN=Mtf2 PE=1 SV=2	0.962851	13.971	0.0278835	55.453	22.877	55.453		Y	AHLCLYNLSVIHKKKYFDSELELMTYINENW	Y(0.963)FDS(0.991)ELELMT(0.073)Y(0.973)INENWDR	Y(14)FDS(20)ELELMT(-14)Y(15)INENWDR	1	4	645.239	2.5323		By matching	By MS/MS	By matching			0	1434000	4290000	3077300	0	0
Q02395	295	Q02395	Q02395	Metal-response element-binding transcription factor 2	Mtf2	sp|Q02395|MTF2_MOUSE Metal-response element-binding transcription factor 2 OS=Mus musculus OX=10090 GN=Mtf2 PE=1 SV=2	0.972608	15.2942	0.0278835	55.453	22.877	55.453		Y	IHKKKYFDSELELMTYINENWDRLHPGELAD	Y(0.963)FDS(0.991)ELELMT(0.073)Y(0.973)INENWDR	Y(14)FDS(20)ELELMT(-14)Y(15)INENWDR	11	4	645.239	2.5323		By matching	By MS/MS	By matching			0	1434000	4290000	3077300	0	0
Q8K4L3	630	Q8K4L3	Q8K4L3	Supervillin	Svil	sp|Q8K4L3|SVIL_MOUSE Supervillin OS=Mus musculus OX=10090 GN=Svil PE=1 SV=1	0.958599	13.6492	0.00137962	108.72	74.338	108.72	1	Y	RTQPITSAERKESDRYPSGSEIPVVEDEEKV	Y(0.959)PS(0.041)GSEIPVVEDEEK	Y(14)PS(-14)GS(-45)EIPVVEDEEK	1	2	879.376	-0.053788				By MS/MS		By MS/MS	0	0	0	0	0	0
Q8K019	283	Q8K019	Q8K019	Bcl-2-associated transcription factor 1	Bclaf1	sp|Q8K019|BCLF1_MOUSE Bcl-2-associated transcription factor 1 OS=Mus musculus OX=10090 GN=Bclaf1 PE=1 SV=2	0.954983	13.3793	0.000710717	113.4	76.353	101.05	1;2	Y	PERSGSGSVGNGSSRYSPSQNSPIHHIPSRR	Y(0.955)S(0.045)PS(0.011)QNS(0.989)PIHHIPSR	Y(13)S(-13)PS(-20)QNS(20)PIHHIPS(-42)R	1	3	627.268	-0.024657	By MS/MS	By MS/MS	By MS/MS	By MS/MS	By MS/MS	By MS/MS	10939000	209050000	111490000	250780000	275590000	191990000
Q3UZP0	109	Q3UZP0	Q3UZP0	MARVEL domain-containing protein 2	Marveld2	sp|Q3UZP0|MALD2_MOUSE MARVEL domain-containing protein 2 OS=Mus musculus OX=10090 GN=Marveld2 PE=1 SV=1	0.93012	13.7921	0.0182555	73.632	20.619	73.632	1	Y	KKKDPEWDNPVSDIRYISDGVECSPPASPAR	Y(0.93)IS(0.039)DGVECS(0.031)PPASPAR	Y(14)IS(-14)DGVECS(-15)PPAS(-34)PAR	1	2	893.379	0.46254					By MS/MS		0	0	0	0	7107400	0
P18572	190	P18572	P18572	Basigin	Bsg	sp|P18572|BASI_MOUSE Basigin OS=Mus musculus OX=10090 GN=Bsg PE=1 SV=2	0.861299	8.43226	0.000697427	76.807	38.128	76.807	1	Y	GKVLQEDTLPDLHTKYIVDADDRSGEYSCIF	Y(0.861)IVDADDRS(0.124)GEY(0.013)S(0.002)CIFLPEPVGR	Y(8.4)IVDADDRS(-8.4)GEY(-18)S(-26)CIFLPEPVGR	1	3	913.41	-1.4138				By MS/MS			0	0	0	32781000	0	0
Q8BYR2	277	Q8BYR2	Q8BYR2	Serine/threonine-protein kinase LATS1	Lats1	sp|Q8BYR2|LATS1_MOUSE Serine/threonine-protein kinase LATS1 OS=Mus musculus OX=10090 GN=Lats1 PE=1 SV=3	0.844487	7.34928	0.0115023	95.483	69.071	95.483	1	Y	TPPPPSWEPSSQTKRYSGNMEYVISRISPVP	Y(0.844)S(0.155)GNMEYVISR	Y(7.3)S(-7.3)GNMEY(-44)VIS(-61)R	1	2	699.792	-0.092082				By MS/MS			0	0	0	8228700	0	0
Q8K019	286	Q8K019	Q8K019	Bcl-2-associated transcription factor 1	Bclaf1	sp|Q8K019|BCLF1_MOUSE Bcl-2-associated transcription factor 1 OS=Mus musculus OX=10090 GN=Bclaf1 PE=1 SV=2	0.999179	33.2506	1.00174e-13	155.57	105.58	89.136	1;2	S	SGSGSVGNGSSRYSPSQNSPIHHIPSRRSPA	Y(0.819)S(0.181)PS(0.999)QNS(0.001)PIHHIPSR	Y(6.6)S(-6.6)PS(33)QNS(-33)PIHHIPS(-63)R	4	3	627.263	0.22411	By MS/MS	By MS/MS	By MS/MS	By MS/MS	By MS/MS	By MS/MS	111630000	193420000	98295000	745800	7544900	193200000
A2ALU4	933	A2ALU4	A2ALU4	Protein Shroom2	Shroom2	sp|A2ALU4|SHRM2_MOUSE Protein Shroom2 OS=Mus musculus OX=10090 GN=Shroom2 PE=1 SV=1	0.799408	6.00456	0.000560348	76.118	38.294	76.118	1	Y	WKEQKKPLEARSSGRYHSADDILDAGLDQQQ	Y(0.799)HS(0.201)ADDILDAGLDQQQRPQYIHER	Y(6)HS(-6)ADDILDAGLDQQQRPQY(-67)IHER	1	3	983.449	-1.0727				By MS/MS			0	0	0	17612000	0	0
Q8K019	289	Q8K019	Q8K019	Bcl-2-associated transcription factor 1	Bclaf1	sp|Q8K019|BCLF1_MOUSE Bcl-2-associated transcription factor 1 OS=Mus musculus OX=10090 GN=Bclaf1 PE=1 SV=2	0.998358	27.5317	2.14547e-20	161.94	99.264	93.427	2	S	GSVGNGSSRYSPSQNSPIHHIPSRRSPAKTI	Y(0.727)S(0.193)PS(0.082)QNS(0.998)PIHHIPSR	Y(5.8)S(-5.8)PS(-9.6)QNS(28)PIHHIPS(-46)R	7	3	600.607	0.28463		By MS/MS	By MS/MS	By MS/MS	By MS/MS		0	0	0	15482000	4336300	0
P24549	330	P24549	P24549	Retinal dehydrogenase 1	Aldh1a1	sp|P24549|AL1A1_MOUSE Aldehyde dehydrogenase 1A1 OS=Mus musculus OX=10090 GN=Aldh1a1 PE=1 SV=5	0.686625	3.40655	0.00344858	79.089	47.609	79.089	1	Y	VYDEFVKRSVERAKKYVLGNPLTPGINQGPQ	Y(0.687)VLGNPLT(0.313)PGINQGPQIDK	Y(3.4)VLGNPLT(-3.4)PGINQGPQIDK	1	2	1052.53	-0.053482			By MS/MS				0	0	3302800	0	0	0
O70251	79	O70251	O70251	Elongation factor 1-beta	Eef1b	sp|O70251|EF1B_MOUSE Elongation factor 1-beta OS=Mus musculus OX=10090 GN=Eef1b PE=1 SV=5	0.553984	4.313	0.00605747	43.055	10.682	43.055	1	Y	KEKASLPGVKKSLGKYGPSSVEDTTGSGAAD	Y(0.554)GPS(0.205)S(0.205)VEDT(0.012)T(0.012)GS(0.012)GAADAKDDDDIDLFGS(0.001)DDEEESEEAK	Y(4.3)GPS(-4.3)S(-4.3)VEDT(-17)T(-17)GS(-17)GAADAKDDDDIDLFGS(-30)DDEEES(-38)EEAK	1	3	1349.53	2.2471		By MS/MS	By MS/MS	By MS/MS	By MS/MS	By MS/MS	0	1011200	1061800	1675200	958890	3561600
Q64511	1359	Q64511	Q64511	DNA topoisomerase 2-beta	Top2b	sp|Q64511|TOP2B_MOUSE DNA topoisomerase 2-beta OS=Mus musculus OX=10090 GN=Top2b PE=1 SV=2	0.500309	0.69689	1.28437e-06	95.835	78.573	95.835	1	T	RDSLLRRAAAERPKYTFDFSEEEDDDAAAAD	Y(0.426)T(0.5)FDFS(0.074)EEEDDDAAAADDSNDLEELK	Y(-0.7)T(0.7)FDFS(-8.3)EEEDDDAAAADDS(-76)NDLEELK	2	3	1012.06	0.72552						By MS/MS	0	0	0	0	0	17171000
P42209	247	P42209	P42209	Septin-1	Sep1	sp|P42209|SEPT1_MOUSE Septin-1 OS=Mus musculus OX=10090 GN=Septin1 PE=1 SV=2	0.515529	1.12727	0.000414136	97.081	60.747	97.081		S	EVVRDGTRPVRGRRYSWGTVEVENPHHCDFL	Y(0.398)S(0.516)WGT(0.087)VEVENPHHCDFLNLR	Y(-1.1)S(1.1)WGT(-7.7)VEVENPHHCDFLNLR	2	3	851.705	0.72277					By matching		0	0	0	0	11610000	0
Q69ZZ6	415	Q69ZZ6	Q69ZZ6	Transmembrane and coiled-coil domains protein 1	Tmcc1	sp|Q69ZZ6|TMCC1_MOUSE Transmembrane and coiled-coil domains protein 1 OS=Mus musculus OX=10090 GN=Tmcc1 PE=1 SV=2	0.422177	0.468845	4.75454e-08	87.719	52.682	87.719		S	ALGVISNFQSSPKYGSEEDCSSATSGSVGAN	Y(0.379)GS(0.422)EEDCS(0.077)S(0.077)AT(0.015)S(0.015)GS(0.015)VGANSTTGGIAVGASSSK	Y(-0.47)GS(0.47)EEDCS(-7.4)S(-7.4)AT(-15)S(-15)GS(-15)VGANS(-34)T(-34)T(-40)GGIAVGAS(-77)S(-81)S(-81)K	3	3	1021.09	-0.2485							0	0	0	0	0	0
Q91WC9	570	Q91WC9	Q91WC9	Sn1-specific diacylglycerol lipase beta	Daglb	sp|Q91WC9|DGLB_MOUSE Diacylglycerol lipase-beta OS=Mus musculus OX=10090 GN=Daglb PE=1 SV=2	0.701622	4.39614	8.65311e-05	119.25	67.787	75.018	1	S	LTQPLLGEQTLLTRYSPGYCSSDSPLDSPTK	Y(0.255)S(0.702)PGY(0.043)CSSDSPLDSPTK	Y(-4.4)S(4.4)PGY(-12)CS(-36)S(-35)DS(-45)PLDS(-61)PT(-65)K	2	2	970.885	1.178		By MS/MS		By MS/MS	By MS/MS	By MS/MS	0	2804200	0	3577600	4411100	4236400
Q69ZS6	482	Q69ZS6	Q69ZS6	Synaptic vesicle glycoprotein 2C	Sv2c	sp|Q69ZS6|SV2C_MOUSE Synaptic vesicle glycoprotein 2C OS=Mus musculus OX=10090 GN=Sv2c PE=1 SV=2	0.844395	6.94145	0.0218834	57.986	11.831	57.986	3	S	ALLTRNVQKDKYANFSINFTMENQIHTGMEY	Y(0.246)ANFS(0.844)INFT(0.907)MENQIHT(0.138)GMEY(0.864)ENGR	Y(-6.9)ANFS(6.9)INFT(9.9)MENQIHT(-8.6)GMEY(8.6)ENGR	5	3	1041.39	1.5742		By MS/MS					0	0	0	0	0	0
Q69ZS6	486	Q69ZS6	Q69ZS6	Synaptic vesicle glycoprotein 2C	Sv2c	sp|Q69ZS6|SV2C_MOUSE Synaptic vesicle glycoprotein 2C OS=Mus musculus OX=10090 GN=Sv2c PE=1 SV=2	0.907205	9.9088	0.0218834	57.986	11.831	57.986	3	T	RNVQKDKYANFSINFTMENQIHTGMEYENGR	Y(0.246)ANFS(0.844)INFT(0.907)MENQIHT(0.138)GMEY(0.864)ENGR	Y(-6.9)ANFS(6.9)INFT(9.9)MENQIHT(-8.6)GMEY(8.6)ENGR	9	3	1041.39	1.5742		By MS/MS					0	0	0	0	0	0
Q69ZS6	497	Q69ZS6	Q69ZS6	Synaptic vesicle glycoprotein 2C	Sv2c	sp|Q69ZS6|SV2C_MOUSE Synaptic vesicle glycoprotein 2C OS=Mus musculus OX=10090 GN=Sv2c PE=1 SV=2	0.864021	8.55235	0.0218834	57.986	11.831	57.986	3	Y	SINFTMENQIHTGMEYENGRFLGVKFKSVTF	Y(0.246)ANFS(0.844)INFT(0.907)MENQIHT(0.138)GMEY(0.864)ENGR	Y(-6.9)ANFS(6.9)INFT(9.9)MENQIHT(-8.6)GMEY(8.6)ENGR	20	3	1041.39	1.5742		By MS/MS					0	0	0	0	0	0
Q8BGU5	99	Q8BGU5	Q8BGU5	Cyclin-Y	Ccny	sp|Q8BGU5|CCNY_MOUSE Cyclin-Y OS=Mus musculus OX=10090 GN=Ccny PE=1 SV=1	0.295659	0	0.00860774	66.285	33.661	66.285		S	LFINHHPPGQTSRKYSSCSTIFLDDSTVSQP	Y(0.245)S(0.296)S(0.296)CS(0.114)T(0.049)IFLDDSTVSQPNLK	Y(-0.81)S(0)S(0)CS(-4.1)T(-7.8)IFLDDS(-47)T(-47)VS(-46)QPNLK	2	2	1171.52	3.4022							0	0	0	0	0	0
Q8BGU5	100	Q8BGU5	Q8BGU5	Cyclin-Y	Ccny	sp|Q8BGU5|CCNY_MOUSE Cyclin-Y OS=Mus musculus OX=10090 GN=Ccny PE=1 SV=1	0.295659	0	0.00860774	66.285	33.661	66.285		S	FINHHPPGQTSRKYSSCSTIFLDDSTVSQPN	Y(0.245)S(0.296)S(0.296)CS(0.114)T(0.049)IFLDDSTVSQPNLK	Y(-0.81)S(0)S(0)CS(-4.1)T(-7.8)IFLDDS(-47)T(-47)VS(-46)QPNLK	3	2	1171.52	3.4022							0	0	0	0	0	0
Q8K4L3	634	Q8K4L3	Q8K4L3	Supervillin	Svil	sp|Q8K4L3|SVIL_MOUSE Supervillin OS=Mus musculus OX=10090 GN=Svil PE=1 SV=1	0.490325	2.3069	8.02522e-05	100.53	65.248	100.53		S	ITSAERKESDRYPSGSEIPVVEDEEKVDERA	Y(0.221)PS(0.288)GS(0.49)EIPVVEDEEKVDER	Y(-3.5)PS(-2.3)GS(2.3)EIPVVEDEEKVDER	5	3	753.002	-1.5954							0	0	0	0	0	0
Q80U35	388	Q80U35	Q80U35	Rho guanine nucleotide exchange factor 17	Arhgef17	sp|Q80U35|ARHGH_MOUSE Rho guanine nucleotide exchange factor 17 OS=Mus musculus OX=10090 GN=Arhgef17 PE=1 SV=2	0.380224	0	0.00186797	108.3	69.495	108.3		S	AYLASPAGSRGSSRYSSTETLKDDDLWSSRS	Y(0.213)S(0.38)S(0.38)T(0.024)ET(0.003)LKDDDLWSSR	Y(-2.5)S(0)S(0)T(-12)ET(-21)LKDDDLWS(-100)S(-100)R	2	2	991.923	0.54769							0	0	0	0	0	0
Q80U35	389	Q80U35	Q80U35	Rho guanine nucleotide exchange factor 17	Arhgef17	sp|Q80U35|ARHGH_MOUSE Rho guanine nucleotide exchange factor 17 OS=Mus musculus OX=10090 GN=Arhgef17 PE=1 SV=2	0.380224	0	0.00186797	108.3	69.495	108.3		S	YLASPAGSRGSSRYSSTETLKDDDLWSSRSS	Y(0.213)S(0.38)S(0.38)T(0.024)ET(0.003)LKDDDLWSSR	Y(-2.5)S(0)S(0)T(-12)ET(-21)LKDDDLWS(-100)S(-100)R	3	2	991.923	0.54769							0	0	0	0	0	0
Q8BYR2	278	Q8BYR2	Q8BYR2	Serine/threonine-protein kinase LATS1	Lats1	sp|Q8BYR2|LATS1_MOUSE Serine/threonine-protein kinase LATS1 OS=Mus musculus OX=10090 GN=Lats1 PE=1 SV=3	0.790966	5.78014	0.00795799	89.663	46.92	89.663	1	S	PPPPSWEPSSQTKRYSGNMEYVISRISPVPP	Y(0.209)S(0.791)GNMEYVISR	Y(-5.8)S(5.8)GNMEY(-45)VIS(-49)R	2	2	699.792	0.16798		By MS/MS			By MS/MS	By MS/MS	0	4598600	0	0	3855800	6856900
P08775	1889	P08775	P08775	DNA-directed RNA polymerase II subunit RPB1	Polr2a	sp|P08775|RPB1_MOUSE DNA-directed RNA polymerase II subunit RPB1 OS=Mus musculus OX=10090 GN=Polr2a PE=1 SV=3	0.398226	2.64156	0.00775683	60.48	36.914	60.48		S	YSPTSPTYSPTTPKYSPTSPTYSPTSPVYTP	Y(0.196)S(0.398)PT(0.217)S(0.108)PT(0.017)Y(0.029)S(0.025)PT(0.007)S(0.003)PVYT(0.027)PT(0.305)S(0.667)PK	Y(-2.8)S(2.6)PT(-2.6)S(-5.9)PT(-14)Y(-11)S(-12)PT(-18)S(-21)PVY(-41)T(-15)PT(-3.3)S(3.3)PK	2	3	806.678	2.2523							0	0	0	0	0	0
Q01279	1070	Q01279	Q01279	Epidermal growth factor receptor	Egfr	sp|Q01279|EGFR_MOUSE Epidermal growth factor receptor OS=Mus musculus OX=10090 GN=Egfr PE=1 SV=1	0.222142	0	0.000223447	60.48	36.37	60.48		S	NGSCRVKEDAFLQRYSSDPTGAVTEDNIDDA	Y(0.192)S(0.222)S(0.222)DPT(0.204)GAVT(0.16)EDNIDDAFLPVPEYVNQSVPK	Y(-0.63)S(0)S(0)DPT(-0.38)GAVT(-1.4)EDNIDDAFLPVPEY(-45)VNQS(-49)VPK	2	3	1149.86	1.1523							0	0	0	0	0	0
P35235	548	P35235	P35235	Tyrosine-protein phosphatase non-receptor type 11	Ptpn11	sp|P35235|PTN11_MOUSE Tyrosine-protein phosphatase non-receptor type 11 OS=Mus musculus OX=10090 GN=Ptpn11 PE=1 SV=3	0.20315	0	0.000274408	65.423	32.545	65.423		S	QKSKRKGHEYTNIKYSLVDQTSGDQSPLPPC	Y(0.187)S(0.203)LVDQT(0.203)S(0.203)GDQS(0.203)PLPPCTPTPPCAEMR	Y(-0.35)S(0)LVDQT(0)S(0)GDQS(0)PLPPCT(-35)PT(-43)PPCAEMR	2	3	1028.78	1.0889							0	0	0	0	0	0
Q80UP8	433	Q80UP8	Q80UP8	Sodium-dependent phosphate transporter 2	Slc20a2	sp|Q80UP8|S20A2_MOUSE Sodium-dependent phosphate transporter 2 OS=Mus musculus OX=10090 GN=Slc20a2 PE=1 SV=2	0.201275	0	0.0188055	60.521	34.644	60.521		S	VGDSVSYSKKRLRYDSYSSYCNAVAEAEIEA	Y(0.183)DS(0.201)Y(0.183)S(0.201)S(0.201)Y(0.031)CNAVAEAEIEAEEGGVEMR	Y(-0.42)DS(0)Y(-0.42)S(0)S(0)Y(-8.2)CNAVAEAEIEAEEGGVEMR	3	3	1003.73	-0.61392							0	0	0	0	0	0
Q80UP8	435	Q80UP8	Q80UP8	Sodium-dependent phosphate transporter 2	Slc20a2	sp|Q80UP8|S20A2_MOUSE Sodium-dependent phosphate transporter 2 OS=Mus musculus OX=10090 GN=Slc20a2 PE=1 SV=2	0.201275	0	0.0188055	60.521	34.644	60.521		S	DSVSYSKKRLRYDSYSSYCNAVAEAEIEAEE	Y(0.183)DS(0.201)Y(0.183)S(0.201)S(0.201)Y(0.031)CNAVAEAEIEAEEGGVEMR	Y(-0.42)DS(0)Y(-0.42)S(0)S(0)Y(-8.2)CNAVAEAEIEAEEGGVEMR	5	3	1003.73	-0.61392							0	0	0	0	0	0
Q80UP8	436	Q80UP8	Q80UP8	Sodium-dependent phosphate transporter 2	Slc20a2	sp|Q80UP8|S20A2_MOUSE Sodium-dependent phosphate transporter 2 OS=Mus musculus OX=10090 GN=Slc20a2 PE=1 SV=2	0.201275	0	0.0188055	60.521	34.644	60.521		S	SVSYSKKRLRYDSYSSYCNAVAEAEIEAEEG	Y(0.183)DS(0.201)Y(0.183)S(0.201)S(0.201)Y(0.031)CNAVAEAEIEAEEGGVEMR	Y(-0.42)DS(0)Y(-0.42)S(0)S(0)Y(-8.2)CNAVAEAEIEAEEGGVEMR	6	3	1003.73	-0.61392							0	0	0	0	0	0
Q8BGU5	102	Q8BGU5	Q8BGU5	Cyclin-Y	Ccny	sp|Q8BGU5|CCNY_MOUSE Cyclin-Y OS=Mus musculus OX=10090 GN=Ccny PE=1 SV=1	0.374656	2.8424	0.00011572	96.866	69.853	96.866		S	NHHPPGQTSRKYSSCSTIFLDDSTVSQPNLK	Y(0.142)S(0.195)S(0.195)CS(0.375)T(0.094)IFLDDSTVSQPNLK	Y(-4.2)S(-2.8)S(-2.8)CS(2.8)T(-6)IFLDDS(-65)T(-70)VS(-76)QPNLK	5	2	1171.52	1.2944							0	0	0	0	0	0
P39447	1423	P39447	P39447	Tight junction protein ZO-1	Tjp1	sp|P39447|ZO1_MOUSE Tight junction protein ZO-1 OS=Mus musculus OX=10090 GN=Tjp1 PE=1 SV=2	0.855479	7.86061	1.42388e-05	68.694	53.085	68.694	1	T	VDRSFSEKRYDPAQATPPPPPLPSQYSQPAP	Y(0.14)DPAQAT(0.855)PPPPPLPS(0.002)QY(0.001)S(0.002)QPAPPLSSSSLHIHSK	Y(-7.9)DPAQAT(7.9)PPPPPLPS(-27)QY(-28)S(-27)QPAPPLS(-56)S(-58)S(-58)S(-61)LHIHS(-64)K	7	4	918.949	-1.1855		By MS/MS	By MS/MS		By MS/MS		0	6606500	4275400	0	0	0
Q01279	1071	Q01279	Q01279	Epidermal growth factor receptor	Egfr	sp|Q01279|EGFR_MOUSE Epidermal growth factor receptor OS=Mus musculus OX=10090 GN=Egfr PE=1 SV=1	0.329045	0	0.000223447	60.48	36.37	41.418		S	GSCRVKEDAFLQRYSSDPTGAVTEDNIDDAF	Y(0.135)S(0.148)S(0.329)DPT(0.329)GAVT(0.052)EDNIDDAFLPVPEY(0.007)VNQS(0.001)VPK	Y(-3.9)S(-3.5)S(0)DPT(0)GAVT(-8)EDNIDDAFLPVPEY(-17)VNQS(-26)VPK	3	4	862.643	-0.26457							0	0	0	0	0	0
Q01279	1074	Q01279	Q01279	Epidermal growth factor receptor	Egfr	sp|Q01279|EGFR_MOUSE Epidermal growth factor receptor OS=Mus musculus OX=10090 GN=Egfr PE=1 SV=1	0.329045	0	0.0152075	43.478	24.68	41.418		T	RVKEDAFLQRYSSDPTGAVTEDNIDDAFLPV	Y(0.135)S(0.148)S(0.329)DPT(0.329)GAVT(0.052)EDNIDDAFLPVPEY(0.007)VNQS(0.001)VPK	Y(-3.9)S(-3.5)S(0)DPT(0)GAVT(-8)EDNIDDAFLPVPEY(-17)VNQS(-26)VPK	6	4	862.643	-0.26457							0	0	0	0	0	0
P61358	86	P61358	P61358	60S ribosomal protein L27	Rpl27	sp|P61358|RL27_MOUSE Large ribosomal subunit protein eL27 OS=Mus musculus OX=10090 GN=Rpl27 PE=1 SV=2	0.872108	8.33727	0.0126848	88.155	40.064	78.149	1	S	FVKVYNYNHLMPTRYSVDIPLDKTVVNKDVF	Y(0.128)S(0.872)VDIPLDK	Y(-8.3)S(8.3)VDIPLDK	2	2	565.262	-0.58922	By MS/MS		By MS/MS	By MS/MS	By MS/MS	By matching	3006400	0	2457800	3078100	1894100	2531400
Q9ESC8	666	Q9ESC8	Q9ESC8	AF4/FMR2 family member 4	Aff4	sp|Q9ESC8|AFF4_MOUSE AF4/FMR2 family member 4 OS=Mus musculus OX=10090 GN=Aff4 PE=1 SV=1	0.68911	5.75647	0.00121452	74.214	39.809	74.214	1	S	SESLPPSSQTPKYPESNRTPVKPSSVEEEDS	Y(0.128)PES(0.689)NRT(0.183)PVKPSSVEEEDSFFR	Y(-7.3)PES(5.8)NRT(-5.8)PVKPS(-36)S(-41)VEEEDS(-57)FFR	4	3	894.069	-0.18017	By MS/MS	By MS/MS	By MS/MS	By MS/MS	By MS/MS	By MS/MS	6896700	4748500	10418000	15767000	11369000	15270000
P32020	154	P32020	P32020	Non-specific lipid-transfer protein	Scp2	sp|P32020|SCP2_MOUSE Sterol carrier protein 2 OS=Mus musculus OX=10090 GN=Scp2 PE=1 SV=3	0.719933	6.62237	0.00873045	60.669	42.073	60.669	1	S	PTDKHIEVLIDKYGLSAHPITPQMFGYAGKE	Y(0.123)GLS(0.72)AHPIT(0.157)PQMFGYAGK	Y(-7.7)GLS(6.6)AHPIT(-6.6)PQMFGY(-54)AGK	4	3	673.313	0.20639		By matching		By matching	By MS/MS	By matching	0	2863800	0	3139700	8757100	3651900
Q8K1N2	244	Q8K1N2	Q8K1N2	Pleckstrin homology-like domain family B member 2	Phldb2	sp|Q8K1N2|PHLB2_MOUSE Pleckstrin homology-like domain family B member 2 OS=Mus musculus OX=10090 GN=Phldb2 PE=1 SV=2	0.639426	5.46327	0.00196629	94.82	62.204	94.82	1	S	ASENVSVRTRKYSGSSLSNMGAYSRSLPRLY	Y(0.122)S(0.182)GS(0.055)S(0.639)LS(0.001)NMGAYSR	Y(-7.2)S(-5.5)GS(-11)S(5.5)LS(-28)NMGAY(-77)S(-72)R	5	2	780.313	-0.089318		By MS/MS					0	8358500	0	0	0	0
Q8K1Z0	78	Q8K1Z0	Q8K1Z0	Ubiquinone biosynthesis protein COQ9, mitochondrial	Coq9	sp|Q8K1Z0|COQ9_MOUSE Ubiquinone biosynthesis protein COQ9, mitochondrial OS=Mus musculus OX=10090 GN=Coq9 PE=1 SV=1	0.732113	7.05197	2.71152e-20	154.67	110.22	73.688	1	T	SETQGPEFSRPPPRYTDQSGEEEEDYESEEQ	Y(0.121)T(0.732)DQS(0.144)GEEEEDY(0.002)ESEEQLQHR	Y(-7.8)T(7.1)DQS(-7.1)GEEEEDY(-26)ES(-35)EEQLQHR	2	3	894.343	-0.58494						By MS/MS	0	0	0	0	0	5692300
P08775	1845	P08775	P08775	DNA-directed RNA polymerase II subunit RPB1	Polr2a	sp|P08775|RPB1_MOUSE DNA-directed RNA polymerase II subunit RPB1 OS=Mus musculus OX=10090 GN=Polr2a PE=1 SV=3	0.162261	0	0.00178693	68.639	33.818	68.639		S	PSYSPTSPKYTPTSPSYSPSSPEYTPASPKY	Y(0.117)T(0.138)PT(0.138)S(0.138)PS(0.162)Y(0.138)S(0.162)PS(0.006)S(0.001)PEYTPASPK	Y(-1.4)T(-0.71)PT(-0.71)S(-0.71)PS(0)Y(-0.71)S(0)PS(-14)S(-23)PEY(-40)T(-40)PAS(-44)PK	7	3	775.338	0.88366							0	0	0	0	0	0
Q80T14	1652	Q80T14	Q80T14	Extracellular matrix protein FRAS1	Fras1	sp|Q80T14|FRAS1_MOUSE Extracellular matrix organizing protein FRAS1 OS=Mus musculus OX=10090 GN=Fras1 PE=1 SV=2	0.524952	6.05149	0.000373154	87.356	41.018	54.668	3	S	QKSPQHGMLVKYTAKSSVTMAAGDTFTYDEV	Y(0.117)T(0.132)AKS(0.525)S(0.124)VT(0.145)MAAGDT(0.954)FT(0.536)Y(0.467)DEVER	Y(-6.9)T(-6.3)AKS(6.1)S(-6.3)VT(-6.1)MAAGDT(14)FT(0.44)Y(-0.44)DEVER	5	3	894.675	2.0874				By MS/MS			0	0	0	0	0	0
P35235	554	P35235	P35235	Tyrosine-protein phosphatase non-receptor type 11	Ptpn11	sp|P35235|PTN11_MOUSE Tyrosine-protein phosphatase non-receptor type 11 OS=Mus musculus OX=10090 GN=Ptpn11 PE=1 SV=3	0.354651	0	0.000274408	65.811	37.23	42.661		S	GHEYTNIKYSLVDQTSGDQSPLPPCTPTPPC	Y(0.105)S(0.078)LVDQT(0.355)S(0.355)GDQS(0.105)PLPPCT(0.003)PT(0.001)PPCAEMR	Y(-5.3)S(-6.6)LVDQT(0)S(0)GDQS(-5.3)PLPPCT(-21)PT(-28)PPCAEMR	8	3	1028.78	1.1879							0	0	0	0	0	0
P35235	553	P35235	P35235	Tyrosine-protein phosphatase non-receptor type 11	Ptpn11	sp|P35235|PTN11_MOUSE Tyrosine-protein phosphatase non-receptor type 11 OS=Mus musculus OX=10090 GN=Ptpn11 PE=1 SV=3	0.354651	0	0.000274408	65.811	37.23	42.661		T	KGHEYTNIKYSLVDQTSGDQSPLPPCTPTPP	Y(0.105)S(0.078)LVDQT(0.355)S(0.355)GDQS(0.105)PLPPCT(0.003)PT(0.001)PPCAEMR	Y(-5.3)S(-6.6)LVDQT(0)S(0)GDQS(-5.3)PLPPCT(-21)PT(-28)PPCAEMR	7	3	1028.78	1.1879							0	0	0	0	0	0
P08775	1817	P08775	P08775	DNA-directed RNA polymerase II subunit RPB1	Polr2a	sp|P08775|RPB1_MOUSE DNA-directed RNA polymerase II subunit RPB1 OS=Mus musculus OX=10090 GN=Polr2a PE=1 SV=3	0.16818	0.404541	0.00026015	67.064	51.844	67.064		T	PSYSPSSPRYTPQSPTYTPSSPSYSPSSPSY	Y(0.098)T(0.133)PQS(0.153)PT(0.168)Y(0.126)T(0.089)PS(0.108)S(0.108)PS(0.012)YS(0.003)PSS(0.001)PSYSPTSPK	Y(-2.4)T(-1)PQS(-0.4)PT(0.4)Y(-1.3)T(-2.7)PS(-1.9)S(-1.9)PS(-11)Y(-29)S(-18)PS(-31)S(-24)PS(-46)Y(-55)S(-55)PT(-59)S(-59)PK	7	3	1020.11	-0.12102							0	0	0	0	0	0
Q60974	1993	Q60974	Q60974	Nuclear receptor corepressor 1	Ncor1	sp|Q60974|NCOR1_MOUSE Nuclear receptor corepressor 1 OS=Mus musculus OX=10090 GN=Ncor1 PE=1 SV=1	0.644447	4.92315	0.00123347	55.022	27.501	55.022	2	S	SSHRYETASDAIEVISPASSPAPPQEKPQAY	Y(0.096)ET(0.096)AS(0.247)DAIEVIS(0.644)PAS(0.458)S(0.458)PAPPQEKPQAYQPDMVK	Y(-9.7)ET(-9.7)AS(-4.9)DAIEVIS(4.9)PAS(0)S(0)PAPPQEKPQAY(-36)QPDMVK	12	3	1235.55	0.83917	By MS/MS	By MS/MS	By matching	By MS/MS		By MS/MS	7905800	5561300	4893700	7233900	0	6596100
Q60974	1996	Q60974	Q60974	Nuclear receptor corepressor 1	Ncor1	sp|Q60974|NCOR1_MOUSE Nuclear receptor corepressor 1 OS=Mus musculus OX=10090 GN=Ncor1 PE=1 SV=1	0.458356	0	0.00123347	55.022	27.501	55.022		S	RYETASDAIEVISPASSPAPPQEKPQAYQPD	Y(0.096)ET(0.096)AS(0.247)DAIEVIS(0.644)PAS(0.458)S(0.458)PAPPQEKPQAYQPDMVK	Y(-9.7)ET(-9.7)AS(-4.9)DAIEVIS(4.9)PAS(0)S(0)PAPPQEKPQAY(-36)QPDMVK	15	3	1235.55	0.83917							0	0	0	0	0	0
Q60974	1997	Q60974	Q60974	Nuclear receptor corepressor 1	Ncor1	sp|Q60974|NCOR1_MOUSE Nuclear receptor corepressor 1 OS=Mus musculus OX=10090 GN=Ncor1 PE=1 SV=1	0.458356	0	0.00123347	55.022	27.501	55.022		S	YETASDAIEVISPASSPAPPQEKPQAYQPDM	Y(0.096)ET(0.096)AS(0.247)DAIEVIS(0.644)PAS(0.458)S(0.458)PAPPQEKPQAYQPDMVK	Y(-9.7)ET(-9.7)AS(-4.9)DAIEVIS(4.9)PAS(0)S(0)PAPPQEKPQAY(-36)QPDMVK	16	3	1235.55	0.83917							0	0	0	0	0	0
Q8CFX1	551	Q8CFX1	Q8CFX1	GDH/6PGL endoplasmic bifunctional protein;Glucose 1-dehydrogenase;6-phosphogluconolactonase	H6pd	sp|Q8CFX1|G6PE_MOUSE GDH/6PGL endoplasmic bifunctional protein OS=Mus musculus OX=10090 GN=H6pd PE=1 SV=2	0.889752	9.77214	0.00865392	67.56	27.697	67.56	1	S	PKPSDFQVLGARYRQSPLITAWPEELISKLA	Y(0.094)RQS(0.89)PLIT(0.016)AWPEELISK	Y(-9.8)RQS(9.8)PLIT(-17)AWPEELIS(-55)K	4	3	704.357	0.0060909				By MS/MS	By MS/MS	By matching	0	0	0	4481000	4604500	2562600
P35235	558	P35235	P35235	Tyrosine-protein phosphatase non-receptor type 11	Ptpn11	sp|P35235|PTN11_MOUSE Tyrosine-protein phosphatase non-receptor type 11 OS=Mus musculus OX=10090 GN=Ptpn11 PE=1 SV=3	0.6534	8.392	7.98702e-05	75.524	38.847	64.377	1	S	TNIKYSLVDQTSGDQSPLPPCTPTPPCAEMR	Y(0.088)S(0.095)LVDQT(0.082)S(0.082)GDQS(0.653)PLPPCTPTPPCAEMR	Y(-8.7)S(-8.4)LVDQT(-9)S(-9)GDQS(8.4)PLPPCT(-37)PT(-41)PPCAEMR	12	3	1028.78	0.92665	By MS/MS	By MS/MS					13956000	19988000	0	0	0	0
O70251	82	O70251	O70251	Elongation factor 1-beta	Eef1b	sp|O70251|EF1B_MOUSE Elongation factor 1-beta OS=Mus musculus OX=10090 GN=Eef1b PE=1 SV=5	0.600741	4.78272	0.00894458	42.882	17.896	42.882	1	S	ASLPGVKKSLGKYGPSSVEDTTGSGAADAKD	Y(0.08)GPS(0.601)S(0.2)VEDT(0.027)T(0.027)GS(0.028)GAADAKDDDDIDLFGS(0.037)DDEEESEEAKK	Y(-8.8)GPS(4.8)S(-4.8)VEDT(-13)T(-13)GS(-13)GAADAKDDDDIDLFGS(-12)DDEEES(-33)EEAKK	4	3	1392.23	-0.39693		By MS/MS	By MS/MS	By MS/MS			0	4430500	7020800	10227000	0	0
Q9CRD0	167	Q9CRD0	Q9CRD0	OCIA domain-containing protein 1	Ociad1	sp|Q9CRD0|OCAD1_MOUSE OCIA domain-containing protein 1 OS=Mus musculus OX=10090 GN=Ociad1 PE=1 SV=1	0.650367	4.25402	0.00030284	57.67	31.402	57.67	1	S	NIEKEALPRYEPIPFSASMNESTPTGITDHI	Y(0.074)EPIPFS(0.65)AS(0.244)MNES(0.005)T(0.005)PT(0.006)GIT(0.015)DHIAQGPEPNLEESPK	Y(-9.4)EPIPFS(4.3)AS(-4.3)MNES(-21)T(-21)PT(-20)GIT(-16)DHIAQGPEPNLEES(-45)PK	7	4	966.689	-0.084248	By MS/MS	By matching	By MS/MS	By MS/MS	By MS/MS	By MS/MS	0	3520400	2570200	13835000	6961900	5986100
Q91WC9	573	Q91WC9	Q91WC9	Sn1-specific diacylglycerol lipase beta	Daglb	sp|Q91WC9|DGLB_MOUSE Diacylglycerol lipase-beta OS=Mus musculus OX=10090 GN=Daglb PE=1 SV=2	0.534705	1.34391	0.00243722	89.013	53.181	89.013	1	Y	PLLGEQTLLTRYSPGYCSSDSPLDSPTKYPT	Y(0.072)S(0.392)PGY(0.535)CS(0.001)SDSPLDSPTK	Y(-8.7)S(-1.3)PGY(1.3)CS(-28)S(-38)DS(-44)PLDS(-64)PT(-69)K	5	2	970.885	0.74634	By MS/MS						0	0	0	0	0	0
P42209	250	P42209	P42209	Septin-1	Sep1	sp|P42209|SEPT1_MOUSE Septin-1 OS=Mus musculus OX=10090 GN=Septin1 PE=1 SV=2	0.858613	10.6022	2.03834e-05	108.34	68.658	55.189	1	T	RDGTRPVRGRRYSWGTVEVENPHHCDFLNLR	Y(0.067)S(0.075)WGT(0.859)VEVENPHHCDFLNLR	Y(-11)S(-11)WGT(11)VEVENPHHCDFLNLR	5	4	639.031	-1.6404				By MS/MS	By MS/MS	By matching	0	0	0	3600800	5562700	3558400
P47941	107	P47941	P47941	Crk-like protein	Crkl	sp|P47941|CRKL_MOUSE Crk-like protein OS=Mus musculus OX=10090 GN=Crkl PE=1 SV=2	0.933528	11.6814	8.94016e-14	123.21	82.694	123.21	1	S	YLDTTTLIEPAPRYPSPPVGSVSAPNLPTAE	Y(0.063)PS(0.934)PPVGS(0.003)VSAPNLPTAEENLEYVR	Y(-12)PS(12)PPVGS(-25)VS(-37)APNLPT(-77)AEENLEY(-100)VR	3	3	922.772	0.34196	By MS/MS	By MS/MS		By MS/MS	By MS/MS	By MS/MS	16395000	23736000	0	41728000	43923000	33969000
Q01279	1078	Q01279	Q01279	Epidermal growth factor receptor	Egfr	sp|Q01279|EGFR_MOUSE Epidermal growth factor receptor OS=Mus musculus OX=10090 GN=Egfr PE=1 SV=1	0.464828	4.35318	0.00121244	56.231	32.314	56.231		T	DAFLQRYSSDPTGAVTEDNIDDAFLPVPEYV	Y(0.061)S(0.146)S(0.158)DPT(0.171)GAVT(0.465)EDNIDDAFLPVPEYVNQSVPK	Y(-8.8)S(-5)S(-4.7)DPT(-4.4)GAVT(4.4)EDNIDDAFLPVPEY(-46)VNQS(-46)VPK	10	3	1149.86	0.78431							0	0	0	0	0	0
P08775	1812	P08775	P08775	DNA-directed RNA polymerase II subunit RPB1	Polr2a	sp|P08775|RPB1_MOUSE DNA-directed RNA polymerase II subunit RPB1 OS=Mus musculus OX=10090 GN=Polr2a PE=1 SV=3	0.687716	8.36826	3.5689e-15	110.61	79.553	70.54	1	T	YSPTSPSYSPSSPRYTPQSPTYTPSSPSYSP	Y(0.055)T(0.688)PQS(0.1)PT(0.1)Y(0.007)T(0.011)PS(0.015)S(0.019)PS(0.003)Y(0.001)SPSSPSYSPTSPK	Y(-11)T(8.4)PQS(-8.4)PT(-8.4)Y(-20)T(-18)PS(-17)S(-15)PS(-23)Y(-28)S(-35)PS(-49)S(-44)PS(-56)Y(-59)S(-63)PT(-64)S(-64)PK	2	3	1020.11	-0.87563					By MS/MS	By MS/MS	0	0	0	0	17790000	20124000
P39447	1431	P39447	P39447	Tight junction protein ZO-1	Tjp1	sp|P39447|ZO1_MOUSE Tight junction protein ZO-1 OS=Mus musculus OX=10090 GN=Tjp1 PE=1 SV=2	0.451769	4.34644	0.0152588	40.064	21.912	40.064		S	RYDPAQATPPPPPLPSQYSQPAPPLSSSSLH	Y(0.051)DPAQAT(0.166)PPPPPLPS(0.452)QY(0.132)S(0.142)QPAPPLS(0.007)S(0.016)S(0.016)S(0.016)LHIHS(0.002)K	Y(-9.5)DPAQAT(-4.3)PPPPPLPS(4.3)QY(-5.3)S(-5)QPAPPLS(-18)S(-15)S(-15)S(-14)LHIHS(-24)K	15	4	918.949	-2.7257							0	0	0	0	0	0
P08775	1847	P08775	P08775	DNA-directed RNA polymerase II subunit RPB1	Polr2a	sp|P08775|RPB1_MOUSE DNA-directed RNA polymerase II subunit RPB1 OS=Mus musculus OX=10090 GN=Polr2a PE=1 SV=3	0.375882	4.07556	0.00178693	68.639	33.818	66.017		S	YSPTSPKYTPTSPSYSPSSPEYTPASPKYSP	Y(0.042)T(0.047)PT(0.147)S(0.147)PS(0.126)Y(0.091)S(0.376)PS(0.019)S(0.005)PEYTPASPK	Y(-9.5)T(-9)PT(-4.1)S(-4.1)PS(-4.7)Y(-6.2)S(4.1)PS(-13)S(-19)PEY(-49)T(-39)PAS(-39)PK	9	3	775.338	-0.30829							0	0	0	0	0	0
Q8R5F7	104	Q8R5F7	Q8R5F7	Interferon-induced helicase C domain-containing protein 1	Ifih1	sp|Q8R5F7|IFIH1_MOUSE Interferon-induced helicase C domain-containing protein 1 OS=Mus musculus OX=10090 GN=Ifih1 PE=1 SV=1	0.528343	5.22623	0.000271715	58.434	38.798	54.425	1	S	PLAARYVKPTLTDLPSPSSETAHDECLHLLT	Y(0.037)VKPT(0.159)LT(0.047)DLPS(0.528)PS(0.145)S(0.042)ET(0.042)AHDECLHLLTLLQPTLVDK	Y(-12)VKPT(-5.2)LT(-11)DLPS(5.2)PS(-5.6)S(-11)ET(-11)AHDECLHLLT(-31)LLQPT(-41)LVDK	11	3	1338.01	0.07622				By MS/MS	By MS/MS	By MS/MS	0	0	0	6210800	2676600	6756500
P04919	363	P04919	P04919	Band 3 anion transport protein	Slc4a1	sp|P04919|B3AT_MOUSE Band 3 anion transport protein OS=Mus musculus OX=10090 GN=Slc4a1 PE=1 SV=1	0.966639	14.6224	1.35499e-06	101.17	77.254	101.17	1	S	LVPVQKELLRRRYLPSPAKPDPNLYNTLDLN	Y(0.033)LPS(0.967)PAKPDPNLYNTLDLNGGK	Y(-15)LPS(15)PAKPDPNLY(-48)NT(-65)LDLNGGK	4	3	823.068	0.0060946	By MS/MS		By MS/MS	By MS/MS	By MS/MS	By MS/MS	14860000	0	3632800	16217000	29418000	23302000
Q9CRD0	169	Q9CRD0	Q9CRD0	OCIA domain-containing protein 1	Ociad1	sp|Q9CRD0|OCAD1_MOUSE OCIA domain-containing protein 1 OS=Mus musculus OX=10090 GN=Ociad1 PE=1 SV=1	0.470873	0.308162	0.00051448	55.314	26.16	49.001		S	EKEALPRYEPIPFSASMNESTPTGITDHIAQ	Y(0.03)EPIPFS(0.439)AS(0.471)MNES(0.026)T(0.026)PT(0.007)GIT(0.002)DHIAQGPEPNLEESPK	Y(-12)EPIPFS(-0.31)AS(0.31)MNES(-13)T(-13)PT(-19)GIT(-24)DHIAQGPEPNLEES(-40)PK	9	4	966.689	-0.29297							0	0	0	0	0	0
Q04736	26	Q04736	Q04736	Tyrosine-protein kinase Yes	Yes1	sp|Q04736|YES_MOUSE Tyrosine-protein kinase Yes OS=Mus musculus OX=10090 GN=Yes1 PE=1 SV=3	0.733701	9.58461	0.019983	40.479	15.611	40.479	1	S	SPAIKYTPENLTEPVSPSASHYGVEHATVAP	Y(0.027)T(0.029)PENLT(0.081)EPVS(0.734)PS(0.04)AS(0.047)HY(0.019)GVEHAT(0.009)VAPT(0.006)S(0.003)S(0.002)T(0.002)K	Y(-14)T(-14)PENLT(-9.6)EPVS(9.6)PS(-13)AS(-12)HY(-16)GVEHAT(-19)VAPT(-21)S(-23)S(-25)T(-25)K	11	3	1113.18	-0.39648						By MS/MS	0	0	0	0	0	19840000
Q80T14	1655	Q80T14	Q80T14	Extracellular matrix protein FRAS1	Fras1	sp|Q80T14|FRAS1_MOUSE Extracellular matrix organizing protein FRAS1 OS=Mus musculus OX=10090 GN=Fras1 PE=1 SV=2	0.428762	0	0.000373154	87.356	41.018	87.356		T	PQHGMLVKYTAKSSVTMAAGDTFTYDEVERN	Y(0.022)T(0.027)AKS(0.429)S(0.094)VT(0.429)MAAGDT(1)FT(0.94)Y(0.06)DEVER	Y(-13)T(-12)AKS(0)S(-6.6)VT(0)MAAGDT(36)FT(12)Y(-12)DEVER	8	3	894.675	2.705							0	0	0	0	0	0
Q80T14	1661	Q80T14	Q80T14	Extracellular matrix protein FRAS1	Fras1	sp|Q80T14|FRAS1_MOUSE Extracellular matrix organizing protein FRAS1 OS=Mus musculus OX=10090 GN=Fras1 PE=1 SV=2	0.999771	36.4717	0.000373154	87.356	41.018	87.356	3	T	VKYTAKSSVTMAAGDTFTYDEVERNVLQYVH	Y(0.022)T(0.027)AKS(0.429)S(0.094)VT(0.429)MAAGDT(1)FT(0.94)Y(0.06)DEVER	Y(-13)T(-12)AKS(0)S(-6.6)VT(0)MAAGDT(36)FT(12)Y(-12)DEVER	14	3	894.675	2.705			By MS/MS	By MS/MS			0	0	0	0	0	0
Q80T14	1663	Q80T14	Q80T14	Extracellular matrix protein FRAS1	Fras1	sp|Q80T14|FRAS1_MOUSE Extracellular matrix organizing protein FRAS1 OS=Mus musculus OX=10090 GN=Fras1 PE=1 SV=2	0.940203	12.0368	0.000373154	87.356	41.018	87.356	3	T	YTAKSSVTMAAGDTFTYDEVERNVLQYVHDG	Y(0.022)T(0.027)AKS(0.429)S(0.094)VT(0.429)MAAGDT(1)FT(0.94)Y(0.06)DEVER	Y(-13)T(-12)AKS(0)S(-6.6)VT(0)MAAGDT(36)FT(12)Y(-12)DEVER	16	3	894.675	2.705			By MS/MS	By MS/MS			0	0	0	0	0	0
G3X9K3	664	G3X9K3	G3X9K3	Brefeldin A-inhibited guanine nucleotide-exchange protein 1	Arfgef1	sp|G3X9K3|BIG1_MOUSE Brefeldin A-inhibited guanine nucleotide-exchange protein 1 OS=Mus musculus OX=10090 GN=Arfgef1 PE=1 SV=1	0.411523	0.34789	0.00265312	48.318	21.863	48.318		S	EVKHPETINRYGSLNSLESTSSSGIGSYSTQ	Y(0.018)GS(0.38)LNS(0.412)LES(0.007)T(0.007)S(0.004)S(0.004)S(0.019)GIGS(0.048)Y(0.043)S(0.048)T(0.009)QMS(0.001)GTDNPEQFEVLK	Y(-14)GS(-0.35)LNS(0.35)LES(-18)T(-18)S(-20)S(-20)S(-13)GIGS(-9.3)Y(-9.8)S(-9.3)T(-17)QMS(-26)GT(-31)DNPEQFEVLK	6	4	945.917	-0.65864							0	0	0	0	0	0
P35486	295	P35486	P35486	Pyruvate dehydrogenase E1 component subunit alpha, somatic form, mitochondrial	Pdha1	sp|P35486|ODPA_MOUSE Pyruvate dehydrogenase E1 component subunit alpha, somatic form, mitochondrial OS=Mus musculus OX=10090 GN=Pdha1 PE=1 SV=1	0.697672	3.87768	0.000329736	106.82	66.967	58.246	1	S	ILMELQTYRYHGHSMSDPGVSYRTREEIQEV	Y(0.016)HGHS(0.286)MS(0.698)DPGVSYR	Y(-16)HGHS(-3.9)MS(3.9)DPGVS(-37)Y(-41)R	7	3	558.224	-0.56935			By MS/MS		By MS/MS		0	0	3290100	0	31346000	0
Q8K019	284	Q8K019	Q8K019	Bcl-2-associated transcription factor 1	Bclaf1	sp|Q8K019|BCLF1_MOUSE Bcl-2-associated transcription factor 1 OS=Mus musculus OX=10090 GN=Bclaf1 PE=1 SV=2	0.99132	20.9524	2.14547e-20	161.94	99.264	139.66	1;2	S	ERSGSGSVGNGSSRYSPSQNSPIHHIPSRRS	Y(0.015)S(0.991)PS(0.628)QNS(0.366)PIHHIPSR	Y(-18)S(21)PS(2.4)QNS(-2.4)PIHHIPS(-38)R	2	2	940.398	-0.5339	By MS/MS	By MS/MS	By MS/MS	By MS/MS	By MS/MS	By MS/MS	20478000	37349000	18979000	57490000	112120000	66267000
P97855	143	P97855	P97855	Ras GTPase-activating protein-binding protein 1	G3bp1	sp|P97855|G3BP1_MOUSE Ras GTPase-activating protein-binding protein 1 OS=Mus musculus OX=10090 GN=G3bp1 PE=1 SV=1	0.650268	2.88354	0.00387813	53.361	24.115	53.361	1	T	NDIFRYQDEVFGGFVTEPQEESEEEVEEPEE	Y(0.015)QDEVFGGFVT(0.65)EPQEES(0.335)EEEVEEPEER	Y(-16)QDEVFGGFVT(2.9)EPQEES(-2.9)EEEVEEPEER	11	3	1099.45	1.2067		By MS/MS					0	7790200	0	0	0	0
Q99N57	242	Q99N57	Q99N57	RAF proto-oncogene serine/threonine-protein kinase	Raf1	sp|Q99N57|RAF1_MOUSE RAF proto-oncogene serine/threonine-protein kinase OS=Mus musculus OX=10090 GN=Raf1 PE=1 SV=2	0.441027	1.60975	0.000306788	80.752	55.73	80.752		T	SSQHRYSTPHAFTFNTSSPSSEGSLSQRQRS	Y(0.013)S(0.019)T(0.304)PHAFT(0.061)FNT(0.441)S(0.123)S(0.038)PSSEGSLSQR	Y(-15)S(-14)T(-1.6)PHAFT(-8.6)FNT(1.6)S(-5.5)S(-11)PS(-38)S(-42)EGS(-59)LS(-65)QR	11	3	856.706	0.087867							0	0	0	0	0	0
P08775	1894	P08775	P08775	DNA-directed RNA polymerase II subunit RPB1	Polr2a	sp|P08775|RPB1_MOUSE DNA-directed RNA polymerase II subunit RPB1 OS=Mus musculus OX=10090 GN=Polr2a PE=1 SV=3	0.368044	0	0.0121306	60.55	34.636	60.55		T	PTYSPTTPKYSPTSPTYSPTSPVYTPTSPKY	Y(0.009)S(0.01)PT(0.058)S(0.368)PT(0.368)Y(0.069)S(0.1)PT(0.016)S(0.001)PVYTPTSPK	Y(-16)S(-16)PT(-8)S(0)PT(0)Y(-7.2)S(-5.7)PT(-14)S(-25)PVY(-37)T(-37)PT(-42)S(-47)PK	7	2	1169.53	-1.0301							0	0	0	0	0	0
Q6ZPZ3	162	Q6ZPZ3	Q6ZPZ3	Zinc finger CCCH domain-containing protein 4	Zc3h4	sp|Q6ZPZ3|ZC3H4_MOUSE Zinc finger CCCH domain-containing protein 4 OS=Mus musculus OX=10090 GN=Zc3h4 PE=1 SV=2	0.901193	12.6255	1.30846e-05	90.978	72.48	90.978	1	Y	PSEKSHRKYRDYSPPYAPSHQQYSSSHNAPL	Y(0.009)RDY(0.041)S(0.049)PPY(0.901)APSHQQYSSSHNAPLPK	Y(-20)RDY(-13)S(-13)PPY(13)APS(-39)HQQY(-53)S(-60)S(-60)S(-64)HNAPLPK	8	4	743.336	-0.0674		By MS/MS	By MS/MS			By MS/MS	0	24137000	35722000	0	0	55189000
Q60823	447	Q60823	Q60823	RAC-beta serine/threonine-protein kinase	Akt2	sp|Q60823|AKT2_MOUSE RAC-beta serine/threonine-protein kinase OS=Mus musculus OX=10090 GN=Akt2 PE=1 SV=1	0.291139	0	0.000401728	60.814	25.429	60.814		S	SEVDTRYFDDEFTAQSITITPPDRYDSLDPL	Y(0.007)FDDEFT(0.291)AQS(0.291)IT(0.291)IT(0.113)PPDRY(0.006)DS(0.001)LDPLELDQR	Y(-16)FDDEFT(0)AQS(0)IT(0)IT(-4.1)PPDRY(-17)DS(-26)LDPLELDQR	10	4	910.915	1.7057							0	0	0	0	0	0
Q60823	444	Q60823	Q60823	RAC-beta serine/threonine-protein kinase	Akt2	sp|Q60823|AKT2_MOUSE RAC-beta serine/threonine-protein kinase OS=Mus musculus OX=10090 GN=Akt2 PE=1 SV=1	0.291139	0	0.000401728	60.814	25.429	60.814		T	QVTSEVDTRYFDDEFTAQSITITPPDRYDSL	Y(0.007)FDDEFT(0.291)AQS(0.291)IT(0.291)IT(0.113)PPDRY(0.006)DS(0.001)LDPLELDQR	Y(-16)FDDEFT(0)AQS(0)IT(0)IT(-4.1)PPDRY(-17)DS(-26)LDPLELDQR	7	4	910.915	1.7057							0	0	0	0	0	0
Q60823	449	Q60823	Q60823	RAC-beta serine/threonine-protein kinase	Akt2	sp|Q60823|AKT2_MOUSE RAC-beta serine/threonine-protein kinase OS=Mus musculus OX=10090 GN=Akt2 PE=1 SV=1	0.291139	0	0.000401728	60.814	25.429	60.814		T	VDTRYFDDEFTAQSITITPPDRYDSLDPLEL	Y(0.007)FDDEFT(0.291)AQS(0.291)IT(0.291)IT(0.113)PPDRY(0.006)DS(0.001)LDPLELDQR	Y(-16)FDDEFT(0)AQS(0)IT(0)IT(-4.1)PPDRY(-17)DS(-26)LDPLELDQR	12	4	910.915	1.7057							0	0	0	0	0	0
P08775	1899	P08775	P08775	DNA-directed RNA polymerase II subunit RPB1	Polr2a	sp|P08775|RPB1_MOUSE DNA-directed RNA polymerase II subunit RPB1 OS=Mus musculus OX=10090 GN=Polr2a PE=1 SV=3	0.209972	0.614027	0.0192286	53.798	6.576	53.798		S	TTPKYSPTSPTYSPTSPVYTPTSPKYSPTSP	Y(0.006)S(0.04)PT(0.182)S(0.158)PT(0.059)Y(0.102)S(0.059)PT(0.183)S(0.21)PVY(0.002)T(0.004)PT(0.32)S(0.675)PK	Y(-15)S(-7.3)PT(-0.61)S(-1.2)PT(-5.6)Y(-3)S(-5.6)PT(-0.61)S(0.61)PVY(-23)T(-22)PT(-3.2)S(3.2)PK	12	3	806.678	3.3915							0	0	0	0	0	0
A2ALU4	935	A2ALU4	A2ALU4	Protein Shroom2	Shroom2	sp|A2ALU4|SHRM2_MOUSE Protein Shroom2 OS=Mus musculus OX=10090 GN=Shroom2 PE=1 SV=1	0.994097	22.266	9.92698e-09	102.98	77.447	68.835	1	S	EQKKPLEARSSGRYHSADDILDAGLDQQQRP	Y(0.006)HS(0.994)ADDILDAGLDQQQRPQYIHER	Y(-22)HS(22)ADDILDAGLDQQQRPQY(-55)IHER	3	4	737.839	0.40347	By MS/MS	By MS/MS	By MS/MS	By MS/MS	By MS/MS	By MS/MS	48092000	54789000	50256000	47677000	15585000	24758000
G3X9K3	678	G3X9K3	G3X9K3	Brefeldin A-inhibited guanine nucleotide-exchange protein 1	Arfgef1	sp|G3X9K3|BIG1_MOUSE Brefeldin A-inhibited guanine nucleotide-exchange protein 1 OS=Mus musculus OX=10090 GN=Arfgef1 PE=1 SV=1	0.298304	4.04279	0.00431977	45.856	21.948	43.155		T	NSLESTSSSGIGSYSTQMSGTDNPEQFEVLK	Y(0.006)GS(0.006)LNS(0.015)LES(0.04)T(0.04)S(0.04)S(0.04)S(0.04)GIGS(0.118)Y(0.107)S(0.118)T(0.298)QMS(0.04)GT(0.092)DNPEQFEVLK	Y(-17)GS(-17)LNS(-13)LES(-8.7)T(-8.7)S(-8.7)S(-8.7)S(-8.7)GIGS(-4)Y(-4.4)S(-4)T(4)QMS(-8.7)GT(-5.1)DNPEQFEVLK	20	3	1260.89	-1.514							0	0	0	0	0	0
O35492	157	O35492	O35492	Dual specificity protein kinase CLK3	Clk3	sp|O35492|CLK3_MOUSE Dual specificity protein kinase CLK3 OS=Mus musculus OX=10090 GN=Clk3 PE=1 SV=2	0.993427	23.1472	0.00921798	75.97	50.426	75.97	1	S	AAGAWETMHHCKRYRSPEPDPYLSYRWKRRR	Y(0.005)RS(0.993)PEPDPY(0.002)LSYR	Y(-23)RS(23)PEPDPY(-28)LS(-42)Y(-53)R	3	3	574.922	0.45829	By matching	By matching	By MS/MS	By MS/MS	By MS/MS	By MS/MS	5468900	1886500	9631700	3684100	14134000	4535200
P02088	50	P02088	P02088	Hemoglobin subunit beta-1	Hbb-b1	sp|P02088|HBB1_MOUSE Hemoglobin subunit beta-1 OS=Mus musculus OX=10090 GN=Hbb-b1 PE=1 SV=2	0.401156	1.35467	0.0239426	59.513	33.796	59.513		S	VYPWTQRYFDSFGDLSSASAIMGNAKVKAHG	Y(0.005)FDS(0.006)FGDLS(0.401)S(0.294)AS(0.294)AIMGNAK	Y(-19)FDS(-18)FGDLS(1.4)S(-1.4)AS(-1.4)AIMGNAK	9	2	1030.94	0.81554							0	0	0	0	0	0
P70296	125	P70296	P70296	Phosphatidylethanolamine-binding protein 1;Hippocampal cholinergic neurostimulating peptide	Pebp1	sp|P70296|PEBP1_MOUSE Phosphatidylethanolamine-binding protein 1 OS=Mus musculus OX=10090 GN=Pebp1 PE=1 SV=3	0.748208	4.7884	0.0146027	57.496	32.088	57.496	1	Y	GPPSGTGLHRYVWLVYEQEQPLSCDEPILSN	Y(0.003)VWLVY(0.748)EQEQPLS(0.248)CDEPILSNK	Y(-24)VWLVY(4.8)EQEQPLS(-4.8)CDEPILS(-34)NK	6	3	930.763	1.734						By MS/MS	0	0	0	0	0	26377000
P08775	1815	P08775	P08775	DNA-directed RNA polymerase II subunit RPB1	Polr2a	sp|P08775|RPB1_MOUSE DNA-directed RNA polymerase II subunit RPB1 OS=Mus musculus OX=10090 GN=Polr2a PE=1 SV=3	0.503125	0.691666	3.5689e-15	110.61	79.553	81.178	1	S	TSPSYSPSSPRYTPQSPTYTPSSPSYSPSSP	Y(0.003)T(0.429)PQS(0.503)PT(0.058)Y(0.003)T(0.003)PS(0.001)S(0.001)PSYSPSSPSYSPTSPK	Y(-23)T(-0.69)PQS(0.69)PT(-9.4)Y(-23)T(-22)PS(-29)S(-30)PS(-37)Y(-42)S(-49)PS(-58)S(-60)PS(-68)Y(-76)S(-74)PT(-76)S(-77)PK	5	3	1020.11	-0.924				By MS/MS			0	0	0	18310000	0	0
Q6ZPZ3	159	Q6ZPZ3	Q6ZPZ3	Zinc finger CCCH domain-containing protein 4	Zc3h4	sp|Q6ZPZ3|ZC3H4_MOUSE Zinc finger CCCH domain-containing protein 4 OS=Mus musculus OX=10090 GN=Zc3h4 PE=1 SV=2	0.99453	25.5449	2.21503e-07	106.39	57.615	84.509	1	S	DFSPSEKSHRKYRDYSPPYAPSHQQYSSSHN	Y(0.003)RDY(0.002)S(0.995)PPYAPSHQQYSSSHNAPLPK	Y(-26)RDY(-26)S(26)PPY(-37)APS(-57)HQQY(-68)S(-73)S(-73)S(-73)HNAPLPK	5	4	743.336	0.10019	By MS/MS	By MS/MS	By MS/MS	By MS/MS	By MS/MS	By MS/MS	30962000	43348000	27478000	0	38644000	29066000
G3X9K3	670	G3X9K3	G3X9K3	Brefeldin A-inhibited guanine nucleotide-exchange protein 1	Arfgef1	sp|G3X9K3|BIG1_MOUSE Brefeldin A-inhibited guanine nucleotide-exchange protein 1 OS=Mus musculus OX=10090 GN=Arfgef1 PE=1 SV=1	0.110333	0	0.00431977	45.856	21.948	45.856		S	TINRYGSLNSLESTSSSGIGSYSTQMSGTDN	Y(0.003)GS(0.016)LNS(0.017)LES(0.1)T(0.1)S(0.1)S(0.11)S(0.11)GIGS(0.11)Y(0.105)S(0.11)T(0.11)QMS(0.004)GT(0.004)DNPEQFEVLK	Y(-15)GS(-8.3)LNS(-8)LES(-0.45)T(-0.45)S(-0.45)S(0)S(0)GIGS(0)Y(-0.22)S(0)T(0)QMS(-15)GT(-14)DNPEQFEVLK	12	3	1260.89	-0.052126							0	0	0	0	0	0
G3X9K3	671	G3X9K3	G3X9K3	Brefeldin A-inhibited guanine nucleotide-exchange protein 1	Arfgef1	sp|G3X9K3|BIG1_MOUSE Brefeldin A-inhibited guanine nucleotide-exchange protein 1 OS=Mus musculus OX=10090 GN=Arfgef1 PE=1 SV=1	0.110333	0	0.00431977	45.856	21.948	45.856		S	INRYGSLNSLESTSSSGIGSYSTQMSGTDNP	Y(0.003)GS(0.016)LNS(0.017)LES(0.1)T(0.1)S(0.1)S(0.11)S(0.11)GIGS(0.11)Y(0.105)S(0.11)T(0.11)QMS(0.004)GT(0.004)DNPEQFEVLK	Y(-15)GS(-8.3)LNS(-8)LES(-0.45)T(-0.45)S(-0.45)S(0)S(0)GIGS(0)Y(-0.22)S(0)T(0)QMS(-15)GT(-14)DNPEQFEVLK	13	3	1260.89	-0.052126							0	0	0	0	0	0
G3X9K3	675	G3X9K3	G3X9K3	Brefeldin A-inhibited guanine nucleotide-exchange protein 1	Arfgef1	sp|G3X9K3|BIG1_MOUSE Brefeldin A-inhibited guanine nucleotide-exchange protein 1 OS=Mus musculus OX=10090 GN=Arfgef1 PE=1 SV=1	0.110333	0	0.00431977	45.856	21.948	45.856		S	GSLNSLESTSSSGIGSYSTQMSGTDNPEQFE	Y(0.003)GS(0.016)LNS(0.017)LES(0.1)T(0.1)S(0.1)S(0.11)S(0.11)GIGS(0.11)Y(0.105)S(0.11)T(0.11)QMS(0.004)GT(0.004)DNPEQFEVLK	Y(-15)GS(-8.3)LNS(-8)LES(-0.45)T(-0.45)S(-0.45)S(0)S(0)GIGS(0)Y(-0.22)S(0)T(0)QMS(-15)GT(-14)DNPEQFEVLK	17	3	1260.89	-0.052126							0	0	0	0	0	0
G3X9K3	677	G3X9K3	G3X9K3	Brefeldin A-inhibited guanine nucleotide-exchange protein 1	Arfgef1	sp|G3X9K3|BIG1_MOUSE Brefeldin A-inhibited guanine nucleotide-exchange protein 1 OS=Mus musculus OX=10090 GN=Arfgef1 PE=1 SV=1	0.110333	0	0.00431977	45.856	21.948	45.856		S	LNSLESTSSSGIGSYSTQMSGTDNPEQFEVL	Y(0.003)GS(0.016)LNS(0.017)LES(0.1)T(0.1)S(0.1)S(0.11)S(0.11)GIGS(0.11)Y(0.105)S(0.11)T(0.11)QMS(0.004)GT(0.004)DNPEQFEVLK	Y(-15)GS(-8.3)LNS(-8)LES(-0.45)T(-0.45)S(-0.45)S(0)S(0)GIGS(0)Y(-0.22)S(0)T(0)QMS(-15)GT(-14)DNPEQFEVLK	19	3	1260.89	-0.052126							0	0	0	0	0	0
Q5BLK4	891	Q5BLK4	Q5BLK4	Terminal uridylyltransferase 7	Zcchc6	sp|Q5BLK4|TUT7_MOUSE Terminal uridylyltransferase 7 OS=Mus musculus OX=10090 GN=Tut7 PE=1 SV=3	0.965045	14.8558	0.0019647	76.068	42.697	76.068	1	S	QVDSRYAGSGEEDALSEEDDLAEPAKGEDTG	Y(0.003)AGS(0.032)GEEDALS(0.965)EEDDLAEPAK	Y(-25)AGS(-15)GEEDALS(15)EEDDLAEPAK	11	2	1138.46	2.218		By MS/MS					0	7146500	0	0	0	0
Q8R5F7	106	Q8R5F7	Q8R5F7	Interferon-induced helicase C domain-containing protein 1	Ifih1	sp|Q8R5F7|IFIH1_MOUSE Interferon-induced helicase C domain-containing protein 1 OS=Mus musculus OX=10090 GN=Ifih1 PE=1 SV=1	0.301692	0	0.000141039	59.944	43.018	59.944		S	AARYVKPTLTDLPSPSSETAHDECLHLLTLL	Y(0.002)VKPT(0.002)LT(0.003)DLPS(0.086)PS(0.302)S(0.302)ET(0.302)AHDECLHLLT(0.002)LLQPTLVDK	Y(-22)VKPT(-21)LT(-21)DLPS(-5.4)PS(0)S(0)ET(0)AHDECLHLLT(-23)LLQPT(-47)LVDK	13	4	1003.76	-0.33486							0	0	0	0	0	0
Q8R5F7	107	Q8R5F7	Q8R5F7	Interferon-induced helicase C domain-containing protein 1	Ifih1	sp|Q8R5F7|IFIH1_MOUSE Interferon-induced helicase C domain-containing protein 1 OS=Mus musculus OX=10090 GN=Ifih1 PE=1 SV=1	0.301692	0	0.000141039	59.944	43.018	59.944		S	ARYVKPTLTDLPSPSSETAHDECLHLLTLLQ	Y(0.002)VKPT(0.002)LT(0.003)DLPS(0.086)PS(0.302)S(0.302)ET(0.302)AHDECLHLLT(0.002)LLQPTLVDK	Y(-22)VKPT(-21)LT(-21)DLPS(-5.4)PS(0)S(0)ET(0)AHDECLHLLT(-23)LLQPT(-47)LVDK	14	4	1003.76	-0.33486							0	0	0	0	0	0
Q8R5F7	109	Q8R5F7	Q8R5F7	Interferon-induced helicase C domain-containing protein 1	Ifih1	sp|Q8R5F7|IFIH1_MOUSE Interferon-induced helicase C domain-containing protein 1 OS=Mus musculus OX=10090 GN=Ifih1 PE=1 SV=1	0.301692	0	0.000141039	59.944	43.018	59.944		T	YVKPTLTDLPSPSSETAHDECLHLLTLLQPT	Y(0.002)VKPT(0.002)LT(0.003)DLPS(0.086)PS(0.302)S(0.302)ET(0.302)AHDECLHLLT(0.002)LLQPTLVDK	Y(-22)VKPT(-21)LT(-21)DLPS(-5.4)PS(0)S(0)ET(0)AHDECLHLLT(-23)LLQPT(-47)LVDK	16	4	1003.76	-0.33486							0	0	0	0	0	0
Q62077	1263	Q62077	Q62077	1-phosphatidylinositol 4,5-bisphosphate phosphodiesterase gamma-1	Plcg1	sp|Q62077|PLCG1_MOUSE 1-phosphatidylinositol 4,5-bisphosphate phosphodiesterase gamma-1 OS=Mus musculus OX=10090 GN=Plcg1 PE=1 SV=2	0.997792	27.4501	0.00811008	56.081	33.999	55.526	1	S	SFEARYQQPFEDFRISQEHLADHFDSRERST	Y(0.002)QQPFEDFRIS(0.998)QEHLADHFDSR	Y(-27)QQPFEDFRIS(27)QEHLADHFDS(-34)R	11	3	949.084	-0.076769	By MS/MS	By MS/MS	By MS/MS	By MS/MS	By MS/MS	By MS/MS	15186000	18475000	31529000	30823000	24328000	44516000
Q8CI61	274	Q8CI61	Q8CI61	BAG family molecular chaperone regulator 4	Bag4	sp|Q8CI61|BAG4_MOUSE BAG family molecular chaperone regulator 4 OS=Mus musculus OX=10090 GN=Bag4 PE=1 SV=2	0.269944	0	1.96475e-05	63.79	45.532	63.79		S	AAPSAPSAGSLYMTESASPWPGNSSPQPPPS	Y(0.002)PWPS(0.002)AAPS(0.001)APS(0.001)AGS(0.001)LY(0.013)MT(0.091)ES(0.27)AS(0.081)PWPGNS(0.27)S(0.27)PQPPPS(0.999)PPPQQPK	Y(-22)PWPS(-22)AAPS(-27)APS(-23)AGS(-23)LY(-13)MT(-4.7)ES(0)AS(-5.2)PWPGNS(0)S(0)PQPPPS(33)PPPQQPK	21	4	1148.01	3.9444							0	0	0	0	0	0
Q8CI61	282	Q8CI61	Q8CI61	BAG family molecular chaperone regulator 4	Bag4	sp|Q8CI61|BAG4_MOUSE BAG family molecular chaperone regulator 4 OS=Mus musculus OX=10090 GN=Bag4 PE=1 SV=2	0.269879	0	1.96475e-05	63.79	45.532	63.79		S	GSLYMTESASPWPGNSSPQPPPSPPPQQPKD	Y(0.002)PWPS(0.002)AAPS(0.001)APS(0.001)AGS(0.001)LY(0.013)MT(0.091)ES(0.27)AS(0.081)PWPGNS(0.27)S(0.27)PQPPPS(0.999)PPPQQPK	Y(-22)PWPS(-22)AAPS(-27)APS(-23)AGS(-23)LY(-13)MT(-4.7)ES(0)AS(-5.2)PWPGNS(0)S(0)PQPPPS(33)PPPQQPK	29	4	1148.01	3.9444							0	0	0	0	0	0
Q8CI61	283	Q8CI61	Q8CI61	BAG family molecular chaperone regulator 4	Bag4	sp|Q8CI61|BAG4_MOUSE BAG family molecular chaperone regulator 4 OS=Mus musculus OX=10090 GN=Bag4 PE=1 SV=2	0.269879	0	1.96475e-05	63.79	45.532	63.79		S	SLYMTESASPWPGNSSPQPPPSPPPQQPKDP	Y(0.002)PWPS(0.002)AAPS(0.001)APS(0.001)AGS(0.001)LY(0.013)MT(0.091)ES(0.27)AS(0.081)PWPGNS(0.27)S(0.27)PQPPPS(0.999)PPPQQPK	Y(-22)PWPS(-22)AAPS(-27)APS(-23)AGS(-23)LY(-13)MT(-4.7)ES(0)AS(-5.2)PWPGNS(0)S(0)PQPPPS(33)PPPQQPK	30	4	1148.01	3.9444							0	0	0	0	0	0
Q8CI61	289	Q8CI61	Q8CI61	BAG family molecular chaperone regulator 4	Bag4	sp|Q8CI61|BAG4_MOUSE BAG family molecular chaperone regulator 4 OS=Mus musculus OX=10090 GN=Bag4 PE=1 SV=2	0.99926	33.1497	1.05855e-07	69.766	46.698	63.79	1	S	SASPWPGNSSPQPPPSPPPQQPKDPSYSYNP	Y(0.002)PWPS(0.002)AAPS(0.001)APS(0.001)AGS(0.001)LY(0.013)MT(0.091)ES(0.27)AS(0.081)PWPGNS(0.27)S(0.27)PQPPPS(0.999)PPPQQPK	Y(-22)PWPS(-22)AAPS(-27)APS(-23)AGS(-23)LY(-13)MT(-4.7)ES(0)AS(-5.2)PWPGNS(0)S(0)PQPPPS(33)PPPQQPK	36	4	1148.01	3.9444	By MS/MS	By matching				By MS/MS	6083600	7569400	0	0	0	13236000
Q91YR1	140	Q91YR1	Q91YR1	Twinfilin-1	Twf1	sp|Q91YR1|TWF1_MOUSE Twinfilin-1 OS=Mus musculus OX=10090 GN=Twf1 PE=1 SV=2	0.969163	16.1201	1.75294e-10	140.8	92.228	140.8	1	S	VKEDVSLHGYKKYLLSQSSPAPLTAAEEELR	Y(0.002)LLS(0.969)QS(0.024)S(0.005)PAPLTAAEEELR	Y(-27)LLS(16)QS(-16)S(-23)PAPLT(-54)AAEEELR	4	2	1078.02	0.28141			By MS/MS	By MS/MS			0	0	17870000	0	0	0
Q9CRD0	173	Q9CRD0	Q9CRD0	OCIA domain-containing protein 1	Ociad1	sp|Q9CRD0|OCAD1_MOUSE OCIA domain-containing protein 1 OS=Mus musculus OX=10090 GN=Ociad1 PE=1 SV=1	0.25373	0	0.0246482	55.629	36.383	55.629		S	LPRYEPIPFSASMNESTPTGITDHIAQGPEP	Y(0.002)EPIPFS(0.225)AS(0.225)MNES(0.254)T(0.254)PT(0.035)GIT(0.006)DHIAQGPEPNLEESPK	Y(-20)EPIPFS(-0.53)AS(-0.53)MNES(0)T(0)PT(-8.6)GIT(-16)DHIAQGPEPNLEES(-40)PK	13	3	1288.58	-0.87933							0	0	0	0	0	0
Q99LB6	273	Q99LB6	Q99LB6	Methionine adenosyltransferase 2 subunit beta	Mat2b	sp|Q99LB6|MAT2B_MOUSE Methionine adenosyltransferase 2 subunit beta OS=Mus musculus OX=10090 GN=Mat2b PE=1 SV=1	0.511476	4.52161	0.0154326	40.456	25.692	40.456	1	S	KYEMACAIADAFNLPSSHLRPITDSPVIGAQ	Y(0.002)EMACAIADAFNLPS(0.511)S(0.181)HLRPIT(0.153)DS(0.153)PVIGAQRPK	Y(-24)EMACAIADAFNLPS(4.5)S(-4.5)HLRPIT(-5.2)DS(-5.2)PVIGAQRPK	15	4	927.203	0.14687						By MS/MS	0	0	0	0	0	34937000
Q61191	413	Q61191	Q61191	Host cell factor 1;HCF N-terminal chain 1;HCF N-terminal chain 2;HCF N-terminal chain 3;HCF N-terminal chain 4;HCF N-terminal chain 5;HCF N-terminal chain 6;HCF C-terminal chain 1;HCF C-terminal chain 2;HCF C-terminal chain 3;HCF C-terminal chain 4;HCF C-terminal chain 5;HCF C-terminal chain 6	Hcfc1	sp|Q61191|HCFC1_MOUSE Host cell factor 1 OS=Mus musculus OX=10090 GN=Hcfc1 PE=1 SV=2	0.646204	5.7812	1.21523e-06	90.1	67.344	90.1	1	T	QKYDIPATAATATSPTPNPVPSVPANPPKSP	Y(0.002)DIPAT(0.001)AAT(0.009)AT(0.171)S(0.171)PT(0.646)PNPVPSVPANPPK	Y(-26)DIPAT(-26)AAT(-18)AT(-5.8)S(-5.8)PT(5.8)PNPVPS(-42)VPANPPK	14	3	918.784	-0.30331						By MS/MS	0	0	0	0	0	50572000
Q8K019	296	Q8K019	Q8K019	Bcl-2-associated transcription factor 1	Bclaf1	sp|Q8K019|BCLF1_MOUSE Bcl-2-associated transcription factor 1 OS=Mus musculus OX=10090 GN=Bclaf1 PE=1 SV=2	0.992438	22.0032	0.00154052	110.64	78.338	110.64	2	S	SRYSPSQNSPIHHIPSRRSPAKTITPQNAPR	Y(0.001)S(0.991)PS(0.009)QNS(0.007)PIHHIPS(0.992)R	Y(-34)S(21)PS(-21)QNS(-22)PIHHIPS(22)R	14	2	940.398	0.45811					By MS/MS		0	0	0	0	48499000	0
P08775	1892	P08775	P08775	DNA-directed RNA polymerase II subunit RPB1	Polr2a	sp|P08775|RPB1_MOUSE DNA-directed RNA polymerase II subunit RPB1 OS=Mus musculus OX=10090 GN=Polr2a PE=1 SV=3	0.977618	20.0936	2.20798e-07	119.77	77.778	91.622	1	S	TSPTYSPTTPKYSPTSPTYSPTSPVYTPTSP	Y(0.001)S(0.002)PT(0.008)S(0.978)PT(0.01)Y(0.001)SPTSPVYTPTSPK	Y(-31)S(-27)PT(-21)S(20)PT(-20)Y(-28)S(-36)PT(-43)S(-46)PVY(-58)T(-64)PT(-68)S(-71)PK	5	2	1169.53	-0.55642	By MS/MS	By MS/MS	By MS/MS	By MS/MS	By MS/MS		11876000	9777100	17776000	22920000	27873000	0
Q8BJS4	39	Q8BJS4	Q8BJS4	SUN domain-containing protein 2	Sun2	sp|Q8BJS4|SUN2_MOUSE SUN domain-containing protein 2 OS=Mus musculus OX=10090 GN=Sun2 PE=1 SV=3	0.646888	6.28346	0.000171523	62.283	26.052	52.055	1	S	GASSVAGSQGTVFKDSPLRTLKRKSSNMKHL	Y(0.001)S(0.001)QDDNDGGS(0.007)S(0.018)S(0.018)S(0.018)GAS(0.022)S(0.018)VAGS(0.152)QGT(0.1)VFKDS(0.647)PLR	Y(-27)S(-30)QDDNDGGS(-20)S(-16)S(-16)S(-16)GAS(-15)S(-16)VAGS(-6.3)QGT(-8.1)VFKDS(6.3)PLR	29	3	1081.8	0.68043					By MS/MS		0	0	0	0	5469700	0
Q3UH60	99	Q3UH60	Q3UH60	Disco-interacting protein 2 homolog B	Dip2b	sp|Q3UH60|DIP2B_MOUSE Disco-interacting protein 2 homolog B OS=Mus musculus OX=10090 GN=Dip2b PE=1 SV=1	0.902897	9.71849	0.000106187	120.9	77.876	72.187	1	S	YHRSRSGGARDERYRSDIHTEAVQAALAKHK	Y(0.001)RS(0.903)DIHT(0.096)EAVQAALAK	Y(-31)RS(9.7)DIHT(-9.7)EAVQAALAK	3	2	926.951	0.12269	By MS/MS	By MS/MS	By MS/MS	By MS/MS	By MS/MS	By MS/MS	11409000	11870000	16819000	25335000	22644000	18669000
E9PUN2;E9Q7X7	616;1666	E9PUN2	E9PUN2		Nrxn2	sp|E9PUN2|NRX2B_MOUSE Neurexin-2-beta OS=Mus musculus OX=10090 GN=Nrxn2 PE=1 SV=1;sp|E9Q7X7|NRX2A_MOUSE Neurexin-2 OS=Mus musculus OX=10090 GN=Nrxn2 PE=1 SV=1	0.946684	12.5669	0.00886745	79.23	33.238	79.23	1	Y	LLYAMYKYRNRDEGSYQVDQSRNYISNSAQS	Y(0.001)RNRDEGS(0.052)Y(0.947)QVDQSR	Y(-30)RNRDEGS(-13)Y(13)QVDQS(-61)R	9	2	976.916	-1.0669	By MS/MS	By MS/MS	By MS/MS	By MS/MS	By MS/MS	By MS/MS	1.4586e+09	80252000	60128000	109320000	97826000	518830000
Q80TH2	485	Q80TH2	Q80TH2	Protein LAP2	Erbb2ip	sp|Q80TH2|ERBIN_MOUSE Erbin OS=Mus musculus OX=10090 GN=Erbin PE=1 SV=3	0.999116	30.8939	0.0177076	90.913	6.226	90.913	1	T	EREAPPREGNLKRYPTPYPDELKNMVKTVQT	Y(0.001)PT(0.999)PYPDELK	Y(-31)PT(31)PY(-41)PDELK	3	2	651.786	-0.14218	By MS/MS		By MS/MS	By MS/MS	By MS/MS	By MS/MS	8806200	0	5532700	8197600	8956000	7443400
O88643	144	O88643	O88643	Serine/threonine-protein kinase PAK 1	Pak1	sp|O88643|PAK1_MOUSE Serine/threonine-protein kinase PAK 1 OS=Mus musculus OX=10090 GN=Pak1 PE=1 SV=1	0.995196	23.7623	0.0113979	104.2	63.28	104.2	1	S	EFYNSKKTSNSKKYMSFTDKSAEDYNSSNTL	Y(0.001)MS(0.995)FT(0.004)DK	Y(-32)MS(24)FT(-24)DK	3	2	486.183	-0.23969	By matching				By MS/MS		1763200	0	0	0	6476400	0
Q8C9B9	1027	Q8C9B9	Q8C9B9	Death-inducer obliterator 1	Dido1	sp|Q8C9B9|DIDO1_MOUSE Death-inducer obliterator 1 OS=Mus musculus OX=10090 GN=Dido1 PE=1 SV=4	0.752887	6.81868	0.00470324	52.79	28.161	52.79	1	S	KPSSSPDPRYLSVPPSPSISESRSPPEGDTT	Y(0.001)LS(0.009)VPPS(0.753)PS(0.157)IS(0.035)ES(0.035)RS(0.009)PPEGDTTLFLSR	Y(-30)LS(-19)VPPS(6.8)PS(-6.8)IS(-13)ES(-13)RS(-19)PPEGDT(-36)T(-36)LFLS(-35)R	7	3	1000.48	-0.85013				By MS/MS			0	0	0	4735500	0	0
G3X9K3	661	G3X9K3	G3X9K3	Brefeldin A-inhibited guanine nucleotide-exchange protein 1	Arfgef1	sp|G3X9K3|BIG1_MOUSE Brefeldin A-inhibited guanine nucleotide-exchange protein 1 OS=Mus musculus OX=10090 GN=Arfgef1 PE=1 SV=1	0.988084	19.9097	1.01533e-10	85.214	65.976	85.214	1	S	EISEVKHPETINRYGSLNSLESTSSSGIGSY	Y(0.001)GS(0.988)LNS(0.01)LESTSSSGIGSYSTQMSGTDNPEQFEVLK	Y(-32)GS(20)LNS(-20)LES(-37)T(-37)S(-37)S(-37)S(-37)GIGS(-37)Y(-43)S(-47)T(-54)QMS(-61)GT(-67)DNPEQFEVLK	3	3	1260.89	-0.39525	By MS/MS		By MS/MS			By MS/MS	25403000	0	7072000	0	0	35095000
Q9Z1K8	19	Q9Z1K8	Q9Z1K8	Y+L amino acid transporter 1	Slc7a7	sp|Q9Z1K8|YLAT1_MOUSE Y+L amino acid transporter 1 OS=Mus musculus OX=10090 GN=Slc7a7 PE=1 SV=1	0.99709	27.3453	0.000507574	68.101	44.963	68.101	1	S	STKYEVAAQHEADDGSALGDGASPVAEQVKL	Y(0.001)EVAAQHEADDGS(0.997)ALGDGAS(0.002)PVAEQVK	Y(-30)EVAAQHEADDGS(27)ALGDGAS(-27)PVAEQVK	13	2	1397.61	-1.2452				By MS/MS			0	0	0	6467700	0	0
E9Q557	33	E9Q557	E9Q557	Desmoplakin	Dsp	sp|E9Q557|DESP_MOUSE Desmoplakin OS=Mus musculus OX=10090 GN=Dsp PE=1 SV=1	0.972098	15.8183	0.00015892	89.028	65.133	89.028	1	S	TRAESGPDLRYEMTYSGGGGGGGGGGGGGTS	Y(0.001)EMT(0.025)Y(0.001)S(0.972)GGGGGGGGGGGGGTSR	Y(-29)EMT(-16)Y(-30)S(16)GGGGGGGGGGGGGT(-53)S(-43)R	6	2	979.87	2.5482			By MS/MS			By MS/MS	0	0	2034900	0	0	3936900
Q60949	782	Q60949	Q60949	TBC1 domain family member 1	Tbc1d1	sp|Q60949|TBCD1_MOUSE TBC1 domain family member 1 OS=Mus musculus OX=10090 GN=Tbc1d1 PE=1 SV=3	0.89587	12.1901	8.37356e-05	66.501	43.524	66.501	1	S	SRYEDYSELGELPPRSPLEPVCEDGPFGPVQ	Y(0.001)EDY(0.049)S(0.054)ELGELPPRS(0.896)PLEPVCEDGPFGPVQEEK	Y(-30)EDY(-13)S(-12)ELGELPPRS(12)PLEPVCEDGPFGPVQEEK	14	3	1248.22	-0.73919					By MS/MS		0	0	0	0	8805700	0
A2AHC3	718	A2AHC3	A2AHC3	Calmodulin-regulated spectrin-associated protein 1	Camsap1	sp|A2AHC3|CAMP1_MOUSE Calmodulin-regulated spectrin-associated protein 1 OS=Mus musculus OX=10090 GN=Camsap1 PE=1 SV=1	0.538748	1.17242	0.0076268	59.182	32.745	59.182	1	S	GRAEEDEGRWYVGSQSPSSHDSEPWTILRQD	WY(0.006)VGS(0.411)QS(0.539)PS(0.039)S(0.005)HDSEPWTILR	WY(-19)VGS(-1.2)QS(1.2)PS(-11)S(-21)HDS(-36)EPWT(-46)ILR	7	3	804.693	-3.627	By MS/MS	By MS/MS	By MS/MS	By MS/MS	By MS/MS	By MS/MS	4436000	4135300	4797200	7383300	10721000	11056000
Q8BGV9	176	Q8BGV9	Q8BGV9	Cysteine protease ATG4D;Cysteine protease ATG4D, mitochondrial	Atg4d	sp|Q8BGV9|ATG4D_MOUSE Cysteine protease ATG4D OS=Mus musculus OX=10090 GN=Atg4d PE=1 SV=1	0.535621	3.63491	4.4634e-05	106.31	67.888	106.31	1	S	FLPRDWRWVEGTGLASSEMPGPASPSRCRGP	WVEGT(0.049)GLAS(0.536)S(0.02)EMPGPAS(0.164)PS(0.232)R	WVEGT(-10)GLAS(3.6)S(-14)EMPGPAS(-5.1)PS(-3.6)R	9	2	1048.46	-0.61779						By MS/MS	0	0	0	0	0	7534900
Q8BXN9	540	Q8BXN9	Q8BXN9	Transmembrane protein 87A	Tmem87a	sp|Q8BXN9|TM87A_MOUSE Transmembrane protein 87A OS=Mus musculus OX=10090 GN=Tmem87a PE=1 SV=1	1	72.398	1.12911e-21	137.89	108.47	137.89	1	S	VPSSVTDVALPALLDSDEERMITHFERSKME	WVEENVPSSVTDVALPALLDS(1)DEER	WVEENVPS(-87)S(-88)VT(-72)DVALPALLDS(72)DEER	21	3	950.774	0.20184	By MS/MS	By MS/MS	By MS/MS	By MS/MS	By MS/MS	By MS/MS	19022000	9426800	5296700	19904000	7615600	24837000
Q9EP97	236	Q9EP97	Q9EP97	Sentrin-specific protease 3	Senp3	sp|Q9EP97|SENP3_MOUSE Sentrin-specific protease 3 OS=Mus musculus OX=10090 GN=Senp3 PE=1 SV=1	0.349338	1.56907	0.00128921	55.895	23.9	55.895		S	RWTPKSPLDPDSGLLSCTLPNGFGGLSGPEG	WT(0.204)PKS(0.193)PLDPDS(0.243)GLLS(0.349)CT(0.01)LPNGFGGLSGPEGER	WT(-2.3)PKS(-2.6)PLDPDS(-1.6)GLLS(1.6)CT(-16)LPNGFGGLS(-51)GPEGER	15	3	1141.2	-2.9759							0	0	0	0	0	0
A2ASS6	20640	A2ASS6	A2ASS6	Titin	Ttn	sp|A2ASS6|TITIN_MOUSE Titin OS=Mus musculus OX=10090 GN=Ttn PE=1 SV=1	0.8708	8.00495	0.0258491	67.579	24.946	67.579	4	S	SYREEDQPADRWTEYSVVKDLSLIVTGLKEG	WT(0.184)EY(0.963)S(0.871)VVKDLS(0.982)LIVT(1)GLKEGK	WT(-8)EY(13)S(8)VVKDLS(17)LIVT(46)GLKEGK	5	2	1343.09	-3.3648				By MS/MS			0	0	0	0	0	0
A2ASS6	20646	A2ASS6	A2ASS6	Titin	Ttn	sp|A2ASS6|TITIN_MOUSE Titin OS=Mus musculus OX=10090 GN=Ttn PE=1 SV=1	0.982404	16.6635	0.0258491	67.579	24.946	67.579	4	S	QPADRWTEYSVVKDLSLIVTGLKEGKKYKFR	WT(0.184)EY(0.963)S(0.871)VVKDLS(0.982)LIVT(1)GLKEGK	WT(-8)EY(13)S(8)VVKDLS(17)LIVT(46)GLKEGK	11	2	1343.09	-3.3648				By MS/MS			0	0	0	0	0	0
A2ASS6	20639	A2ASS6	A2ASS6	Titin	Ttn	sp|A2ASS6|TITIN_MOUSE Titin OS=Mus musculus OX=10090 GN=Ttn PE=1 SV=1	0.962945	13.4292	0.0258491	67.579	24.946	67.579	4	Y	ISYREEDQPADRWTEYSVVKDLSLIVTGLKE	WT(0.184)EY(0.963)S(0.871)VVKDLS(0.982)LIVT(1)GLKEGK	WT(-8)EY(13)S(8)VVKDLS(17)LIVT(46)GLKEGK	4	2	1343.09	-3.3648				By MS/MS			0	0	0	0	0	0
Q8BZ21	786	Q8BZ21	Q8BZ21	Histone acetyltransferase KAT6A	Kat6a	sp|Q8BZ21|KAT6A_MOUSE Histone acetyltransferase KAT6A OS=Mus musculus OX=10090 GN=Kat6a PE=1 SV=2	0.536628	4.86507	0.00103985	57.097	34.537	53.091	1	S	ECLRWTPVIVSNSVVSEDEDEEADEGEKEEP	WT(0.144)PVIVS(0.144)NS(0.175)VVS(0.537)EDEDEEADEGEKEEPQGQER	WT(-5.7)PVIVS(-5.7)NS(-4.9)VVS(4.9)EDEDEEADEGEKEEPQGQER	12	3	1232.86	0.80457	By MS/MS			By MS/MS			8263500	0	0	11137000	0	0
Q9EP97	232	Q9EP97	Q9EP97	Sentrin-specific protease 3	Senp3	sp|Q9EP97|SENP3_MOUSE Sentrin-specific protease 3 OS=Mus musculus OX=10090 GN=Senp3 PE=1 SV=1	0.661434	3.20407	1.33784e-09	95.435	61.821	95.435	1	S	EDGLRWTPKSPLDPDSGLLSCTLPNGFGGLS	WT(0.006)PKS(0.016)PLDPDS(0.661)GLLS(0.316)CTLPNGFGGLSGPEGER	WT(-21)PKS(-16)PLDPDS(3.2)GLLS(-3.2)CT(-39)LPNGFGGLS(-78)GPEGER	11	3	1141.2	-2.1195		By matching		By MS/MS		By MS/MS	0	13892000	0	32130000	0	27265000
Q9DAZ9	69	Q9DAZ9	Q9DAZ9	Abscission/NoCut checkpoint regulator	Zfyve19	sp|Q9DAZ9|ANCHR_MOUSE Abscission/NoCut checkpoint regulator OS=Mus musculus OX=10090 GN=Zfyve19 PE=1 SV=2	1	99.0281	0.00566011	124.92	124.92	124.92	1	S	HTILTRGSSDNASKWSPPQNYKKRVAALEAK	WS(1)PPQNYK	WS(99)PPQNY(-99)K	2	2	550.234	0.62722	By MS/MS	By MS/MS	By MS/MS	By MS/MS	By MS/MS	By MS/MS	26827000	25660000	23807000	27526000	27701000	25634000
Q1W617	722	Q1W617	Q1W617	Protein Shroom4	Shroom4	sp|Q1W617|SHRM4_MOUSE Protein Shroom4 OS=Mus musculus OX=10090 GN=Shroom4 PE=1 SV=1	0.999691	38.2659	0.0056811	51.554	21.002	51.554	1	S	KANAHHGVCRGHWRWSPEHNAQPQVALSTEA	WS(1)PEHNAQPQVALSTEAPSNPDDSK	WS(38)PEHNAQPQVALS(-38)T(-40)EAPS(-43)NPDDS(-48)K	2	3	929.075	0.50515	By matching		By MS/MS	By MS/MS		By MS/MS	8394900	0	4716300	9681200	0	6313400
O88735	161	O88735	O88735	Ensconsin	Map7	sp|O88735|MAP7_MOUSE Ensconsin OS=Mus musculus OX=10090 GN=Map7 PE=1 SV=1	0.978666	16.7708	0.00173567	70.094	44.482	53.768	1	S	TMERSQKPRQKSNRWSWGSPLHGSSSIHSGD	WS(0.979)WGS(0.021)PLHGSSSIHSGDPDR	WS(17)WGS(-17)PLHGS(-35)S(-39)S(-36)IHS(-42)GDPDR	2	3	748.987	0.30833	By MS/MS	By MS/MS			By MS/MS	By MS/MS	6375800	5423800	0	0	8047500	9009100
P16546	1217	P16546	P16546	Spectrin alpha chain, non-erythrocytic 1	Sptan1	sp|P16546|SPTN1_MOUSE Spectrin alpha chain, non-erythrocytic 1 OS=Mus musculus OX=10090 GN=Sptan1 PE=1 SV=4	1	88.78	0.000476859	136.6	72.379	88.78	1	S	VATFNSIKELNERWRSLQQLAEERSQLLGSA	WRS(1)LQQLAEER	WRS(89)LQQLAEER	3	2	748.356	-0.15309	By MS/MS	By MS/MS	By MS/MS	By MS/MS	By MS/MS	By MS/MS	87864000	68965000	81385000	85521000	113990000	84793000
A2AI08	457	A2AI08	A2AI08	Taperin	Tprn	sp|A2AI08|TPRN_MOUSE Taperin OS=Mus musculus OX=10090 GN=Tprn PE=1 SV=1	0.99935	31.8697	1.72493e-05	70.808	52.881	63.833	1	S	AISDTDKCVRWQRPASPPPFLPATAEAEPAE	WQRPAS(0.999)PPPFLPAT(0.001)AEAEPAEGLGVPGLAK	WQRPAS(32)PPPFLPAT(-32)AEAEPAEGLGVPGLAK	6	4	1045.53	0.16407	By MS/MS	By MS/MS	By MS/MS	By MS/MS	By MS/MS	By MS/MS	6007900	6799100	6360500	11967000	7635700	11933000
Q9CSV6	53	Q9CSV6	Q9CSV6	Vesicle transport protein SFT2C	Sft2d3	sp|Q9CSV6|SFT2C_MOUSE Vesicle transport protein SFT2C OS=Mus musculus OX=10090 GN=Sft2d3 PE=1 SV=3	1	76.3575	0.00668345	76.358	28.074	76.358	1	S	GAWLGSRVLRWPWAQSAAEPPPAGLRCLPSV	WPWAQS(1)AAEPPPAGLR	WPWAQS(76)AAEPPPAGLR	6	2	907.425	-2.9772	By matching	By MS/MS	By MS/MS	By MS/MS	By MS/MS	By MS/MS	5443800	6144700	10918000	13515000	7660100	7807600
Q61193	594	Q61193	Q61193	Ral guanine nucleotide dissociation stimulator-like 2	Rgl2	sp|Q61193|RGL2_MOUSE Ral guanine nucleotide dissociation stimulator-like 2 OS=Mus musculus OX=10090 GN=Rgl2 PE=1 SV=2	0.174848	1.7907	0.00704431	44.614	16.75	44.614		S	VSSLDSALESSPSLHSPADPGHLSPPASSPR	WPS(0.178)VS(0.165)S(0.165)LDS(0.165)ALES(0.062)S(0.062)PS(0.028)LHS(0.175)PADPGHLS(0.014)PPAS(0.367)S(0.365)PRPS(0.254)R	WPS(-1.8)VS(-1.8)S(-1.8)LDS(-1.8)ALES(-5.6)S(-5.6)PS(-9.7)LHS(1.8)PADPGHLS(-16)PPAS(-1.8)S(-1.8)PRPS(1.8)R	19	4	988.953	-0.14542							0	0	0	0	0	0
Q61193	589	Q61193	Q61193	Ral guanine nucleotide dissociation stimulator-like 2	Rgl2	sp|Q61193|RGL2_MOUSE Ral guanine nucleotide dissociation stimulator-like 2 OS=Mus musculus OX=10090 GN=Rgl2 PE=1 SV=2	0.334773	2.46848	0.000176321	60.255	34.021	60.255		S	MKWPSVSSLDSALESSPSLHSPADPGHLSPP	WPS(0.166)VS(0.096)S(0.097)LDS(0.094)ALES(0.079)S(0.335)PS(0.024)LHS(0.108)PADPGHLS(0.029)PPAS(0.342)S(0.41)PRPS(0.219)R	WPS(-2.5)VS(-6)S(-6)LDS(-6.4)ALES(-6.4)S(2.5)PS(-12)LHS(-5.2)PADPGHLS(-12)PPAS(-0.83)S(0.83)PRPS(-2.5)R	14	4	988.953	-0.63973							0	0	0	0	0	0
Q61193	607	Q61193	Q61193	Ral guanine nucleotide dissociation stimulator-like 2	Rgl2	sp|Q61193|RGL2_MOUSE Ral guanine nucleotide dissociation stimulator-like 2 OS=Mus musculus OX=10090 GN=Rgl2 PE=1 SV=2	0.410005	0.828871	0.000176321	60.255	34.021	60.255		S	LHSPADPGHLSPPASSPRPSRGHRRSASCGS	WPS(0.166)VS(0.096)S(0.097)LDS(0.094)ALES(0.079)S(0.335)PS(0.024)LHS(0.108)PADPGHLS(0.029)PPAS(0.342)S(0.41)PRPS(0.219)R	WPS(-2.5)VS(-6)S(-6)LDS(-6.4)ALES(-6.4)S(2.5)PS(-12)LHS(-5.2)PADPGHLS(-12)PPAS(-0.83)S(0.83)PRPS(-2.5)R	32	4	988.953	-0.63973							0	0	0	0	0	0
Q61193	580	Q61193	Q61193	Ral guanine nucleotide dissociation stimulator-like 2	Rgl2	sp|Q61193|RGL2_MOUSE Ral guanine nucleotide dissociation stimulator-like 2 OS=Mus musculus OX=10090 GN=Rgl2 PE=1 SV=2	0.240355	0	0.0113102	43.728	23.825	43.728		S	PLLTRLAQHMKWPSVSSLDSALESSPSLHSP	WPS(0.056)VS(0.24)S(0.24)LDS(0.241)ALES(0.059)S(0.059)PS(0.059)LHS(0.059)PADPGHLS(0.775)PPAS(0.159)S(0.041)PRPS(0.01)R	WPS(-6.5)VS(0)S(0)LDS(0)ALES(-6.5)S(-6.5)PS(-6.5)LHS(-6.5)PADPGHLS(7)PPAS(-7)S(-13)PRPS(-21)R	5	4	988.953	1.6809							0	0	0	0	0	0
Q61193	581	Q61193	Q61193	Ral guanine nucleotide dissociation stimulator-like 2	Rgl2	sp|Q61193|RGL2_MOUSE Ral guanine nucleotide dissociation stimulator-like 2 OS=Mus musculus OX=10090 GN=Rgl2 PE=1 SV=2	0.240396	0	0.0113102	43.728	23.825	43.728		S	LLTRLAQHMKWPSVSSLDSALESSPSLHSPA	WPS(0.056)VS(0.24)S(0.24)LDS(0.241)ALES(0.059)S(0.059)PS(0.059)LHS(0.059)PADPGHLS(0.775)PPAS(0.159)S(0.041)PRPS(0.01)R	WPS(-6.5)VS(0)S(0)LDS(0)ALES(-6.5)S(-6.5)PS(-6.5)LHS(-6.5)PADPGHLS(7)PPAS(-7)S(-13)PRPS(-21)R	6	4	988.953	1.6809							0	0	0	0	0	0
Q61193	584	Q61193	Q61193	Ral guanine nucleotide dissociation stimulator-like 2	Rgl2	sp|Q61193|RGL2_MOUSE Ral guanine nucleotide dissociation stimulator-like 2 OS=Mus musculus OX=10090 GN=Rgl2 PE=1 SV=2	0.240578	0	0.0113102	43.728	23.825	43.728		S	RLAQHMKWPSVSSLDSALESSPSLHSPADPG	WPS(0.056)VS(0.24)S(0.24)LDS(0.241)ALES(0.059)S(0.059)PS(0.059)LHS(0.059)PADPGHLS(0.775)PPAS(0.159)S(0.041)PRPS(0.01)R	WPS(-6.5)VS(0)S(0)LDS(0)ALES(-6.5)S(-6.5)PS(-6.5)LHS(-6.5)PADPGHLS(7)PPAS(-7)S(-13)PRPS(-21)R	9	4	988.953	1.6809							0	0	0	0	0	0
Q61193	588	Q61193	Q61193	Ral guanine nucleotide dissociation stimulator-like 2	Rgl2	sp|Q61193|RGL2_MOUSE Ral guanine nucleotide dissociation stimulator-like 2 OS=Mus musculus OX=10090 GN=Rgl2 PE=1 SV=2	0.180904	0	0.0113102	42.302	21.132	42.302		S	HMKWPSVSSLDSALESSPSLHSPADPGHLSP	WPS(0.045)VS(0.181)S(0.181)LDS(0.181)ALES(0.181)S(0.181)PS(0.04)LHS(0.011)PADPGHLS(0.008)PPAS(0.331)S(0.331)PRPS(0.331)R	WPS(-6.1)VS(0)S(0)LDS(0)ALES(0)S(0)PS(-6.6)LHS(-12)PADPGHLS(-17)PPAS(0)S(0)PRPS(0)R	13	4	988.953	-0.002512							0	0	0	0	0	0
Q61193	606	Q61193	Q61193	Ral guanine nucleotide dissociation stimulator-like 2	Rgl2	sp|Q61193|RGL2_MOUSE Ral guanine nucleotide dissociation stimulator-like 2 OS=Mus musculus OX=10090 GN=Rgl2 PE=1 SV=2	0.330722	0	0.0113102	42.302	21.132	42.302		S	SLHSPADPGHLSPPASSPRPSRGHRRSASCG	WPS(0.045)VS(0.181)S(0.181)LDS(0.181)ALES(0.181)S(0.181)PS(0.04)LHS(0.011)PADPGHLS(0.008)PPAS(0.331)S(0.331)PRPS(0.331)R	WPS(-6.1)VS(0)S(0)LDS(0)ALES(0)S(0)PS(-6.6)LHS(-12)PADPGHLS(-17)PPAS(0)S(0)PRPS(0)R	31	4	988.953	-0.002512							0	0	0	0	0	0
Q61193	611	Q61193	Q61193	Ral guanine nucleotide dissociation stimulator-like 2	Rgl2	sp|Q61193|RGL2_MOUSE Ral guanine nucleotide dissociation stimulator-like 2 OS=Mus musculus OX=10090 GN=Rgl2 PE=1 SV=2	0.330722	0	0.00704431	44.614	16.75	42.302		S	ADPGHLSPPASSPRPSRGHRRSASCGSPLSG	WPS(0.045)VS(0.181)S(0.181)LDS(0.181)ALES(0.181)S(0.181)PS(0.04)LHS(0.011)PADPGHLS(0.008)PPAS(0.331)S(0.331)PRPS(0.331)R	WPS(-6.1)VS(0)S(0)LDS(0)ALES(0)S(0)PS(-6.6)LHS(-12)PADPGHLS(-17)PPAS(0)S(0)PRPS(0)R	36	4	988.953	-0.002512							0	0	0	0	0	0
O35954	373	O35954	O35954	Membrane-associated phosphatidylinositol transfer protein 1	Pitpnm1	sp|O35954|PITM1_MOUSE Membrane-associated phosphatidylinositol transfer protein 1 OS=Mus musculus OX=10090 GN=Pitpnm1 PE=1 SV=1	0.99754	28.9236	0.00576533	49.972	27.256	45.361	1	S	SDSDEVFPKEMTKWNSNDFIDAFASPTEVEG	WNS(0.998)NDFIDAFAS(0.001)PT(0.001)EVEGVPDPTVMATK	WNS(29)NDFIDAFAS(-30)PT(-29)EVEGVPDPT(-40)VMAT(-38)K	3	3	1040.13	0.36912	By MS/MS	By MS/MS	By MS/MS			By MS/MS	14282000	8136400	3056600	0	0	23966000
O35954	382	O35954	O35954	Membrane-associated phosphatidylinositol transfer protein 1	Pitpnm1	sp|O35954|PITM1_MOUSE Membrane-associated phosphatidylinositol transfer protein 1 OS=Mus musculus OX=10090 GN=Pitpnm1 PE=1 SV=1	0.769232	6.39392	0.0139312	44.931	26.05	44.931	1	S	EMTKWNSNDFIDAFASPTEVEGVPDPTVMAT	WNS(0.043)NDFIDAFAS(0.769)PT(0.176)EVEGVPDPT(0.003)VMAT(0.008)K	WNS(-12)NDFIDAFAS(6.4)PT(-6.4)EVEGVPDPT(-25)VMAT(-20)K	12	3	1040.13	-0.040887					By MS/MS		0	0	0	0	9663600	0
P19096	725	P19096	P19096	Fatty acid synthase;[Acyl-carrier-protein] S-acetyltransferase;[Acyl-carrier-protein] S-malonyltransferase;3-oxoacyl-[acyl-carrier-protein] synthase;3-oxoacyl-[acyl-carrier-protein] reductase;3-hydroxyacyl-[acyl-carrier-protein] dehydratase;Enoyl-[acyl-carrier-protein] reductase;Oleoyl-[acyl-carrier-protein] hydrolase	Fasn	sp|P19096|FAS_MOUSE Fatty acid synthase OS=Mus musculus OX=10090 GN=Fasn PE=1 SV=2	0.810768	6.31901	5.62371e-43	182.57	116.55	182.57	1	S	ARWLSTSIPEAQWQSSLARTSSAEYNVNNLV	WLSTSIPEAQWQS(0.189)S(0.811)LAR	WLS(-91)T(-91)S(-75)IPEAQWQS(-6.3)S(6.3)LAR	14	2	1020.48	-2.3298			By MS/MS	By MS/MS	By MS/MS		0	0	12459000	0	13069000	0
P19096	724	P19096	P19096	Fatty acid synthase;[Acyl-carrier-protein] S-acetyltransferase;[Acyl-carrier-protein] S-malonyltransferase;3-oxoacyl-[acyl-carrier-protein] synthase;3-oxoacyl-[acyl-carrier-protein] reductase;3-hydroxyacyl-[acyl-carrier-protein] dehydratase;Enoyl-[acyl-carrier-protein] reductase;Oleoyl-[acyl-carrier-protein] hydrolase	Fasn	sp|P19096|FAS_MOUSE Fatty acid synthase OS=Mus musculus OX=10090 GN=Fasn PE=1 SV=2	0.633189	2.43379	0.00196486	82.942	44.364	82.942	1	S	SARWLSTSIPEAQWQSSLARTSSAEYNVNNL	WLS(0.003)TS(0.002)IPEAQWQS(0.633)S(0.362)LAR	WLS(-23)T(-35)S(-25)IPEAQWQS(2.4)S(-2.4)LAR	13	2	1020.48	-2.1911		By MS/MS					0	7585400	0	0	0	0
P25425	365	P25425	P25425	POU domain, class 2, transcription factor 1	Pou2f1	sp|P25425|PO2F1_MOUSE POU domain, class 2, transcription factor 1 OS=Mus musculus OX=10090 GN=Pou2f1 PE=1 SV=3	0.756986	5.19651	3.15686e-19	114.47	72.87	114.47	1	S	WLNDAENLSSDSTASSPSALNSPGLGAEGLN	WLNDAENLSS(0.001)DS(0.001)T(0.001)AS(0.229)S(0.757)PS(0.012)ALNSPGLGAEGLNR	WLNDAENLS(-32)S(-31)DS(-31)T(-31)AS(-5.2)S(5.2)PS(-18)ALNS(-53)PGLGAEGLNR	16	3	1104.17	0.8656		By MS/MS			By MS/MS		0	14831000	0	0	13799000	0
P25425	358	P25425	P25425	POU domain, class 2, transcription factor 1	Pou2f1	sp|P25425|PO2F1_MOUSE POU domain, class 2, transcription factor 1 OS=Mus musculus OX=10090 GN=Pou2f1 PE=1 SV=3	0.1928	0	6.95596e-05	64.686	35.095	64.686		S	LKPLLEKWLNDAENLSSDSTASSPSALNSPG	WLNDAENLS(0.193)S(0.193)DS(0.168)T(0.147)AS(0.147)S(0.147)PS(0.004)ALNSPGLGAEGLNR	WLNDAENLS(0)S(0)DS(-0.59)T(-1.2)AS(-1.2)S(-1.2)PS(-17)ALNS(-30)PGLGAEGLNR	9	3	1104.17	-0.17789							0	0	0	0	0	0
P25425	359	P25425	P25425	POU domain, class 2, transcription factor 1	Pou2f1	sp|P25425|PO2F1_MOUSE POU domain, class 2, transcription factor 1 OS=Mus musculus OX=10090 GN=Pou2f1 PE=1 SV=3	0.1928	0	6.95596e-05	64.686	35.095	64.686		S	KPLLEKWLNDAENLSSDSTASSPSALNSPGL	WLNDAENLS(0.193)S(0.193)DS(0.168)T(0.147)AS(0.147)S(0.147)PS(0.004)ALNSPGLGAEGLNR	WLNDAENLS(0)S(0)DS(-0.59)T(-1.2)AS(-1.2)S(-1.2)PS(-17)ALNS(-30)PGLGAEGLNR	10	3	1104.17	-0.17789							0	0	0	0	0	0
P25425	364	P25425	P25425	POU domain, class 2, transcription factor 1	Pou2f1	sp|P25425|PO2F1_MOUSE POU domain, class 2, transcription factor 1 OS=Mus musculus OX=10090 GN=Pou2f1 PE=1 SV=3	0.552175	6.76134	1.05207e-07	86.543	44.632	86.543	1	S	KWLNDAENLSSDSTASSPSALNSPGLGAEGL	WLNDAENLS(0.116)S(0.116)DS(0.09)T(0.09)AS(0.552)S(0.033)PS(0.003)ALNSPGLGAEGLNR	WLNDAENLS(-6.8)S(-6.8)DS(-7.9)T(-7.9)AS(6.8)S(-12)PS(-23)ALNS(-47)PGLGAEGLNR	15	3	1104.17	0.33181	By MS/MS						11083000	0	0	0	0	0
Q8K2C9	114	Q8K2C9	Q8K2C9	Very-long-chain (3R)-3-hydroxyacyl-CoA dehydratase 3	Hacd3	sp|Q8K2C9|HACD3_MOUSE Very-long-chain (3R)-3-hydroxyacyl-CoA dehydratase 3 OS=Mus musculus OX=10090 GN=Hacd3 PE=1 SV=2	1	56.5275	5.66124e-76	213.84	180.47	56.527	1	S	RPLFLAPDFDRWLDESDAEMELRAKEEERLN	WLDES(1)DAEMELR	WLDES(57)DAEMELR	5	3	795.313	2.0962	By MS/MS	By MS/MS	By MS/MS	By MS/MS	By MS/MS	By MS/MS	57772000	17896000	40501000	44560000	27934000	18667000
P58871	692	P58871	P58871	182 kDa tankyrase-1-binding protein	Tnks1bp1	sp|P58871|TB182_MOUSE 182 kDa tankyrase-1-binding protein OS=Mus musculus OX=10090 GN=Tnks1bp1 PE=1 SV=2	0.982187	20.4248	0.000397447	94.544	44.924	94.544	1	S	TGPESSSRWLDDLLASPPPNSGSARRAAGAE	WLDDLLAS(0.982)PPPNS(0.009)GS(0.009)AR	WLDDLLAS(20)PPPNS(-20)GS(-20)AR	8	2	938.435	-1.05	By MS/MS				By MS/MS	By MS/MS	4865800	0	0	0	4353700	3731400
O54786	110	O54786	O54786	DNA fragmentation factor subunit alpha	Dffa	sp|O54786|DFFA_MOUSE DNA fragmentation factor subunit alpha OS=Mus musculus OX=10090 GN=Dffa PE=1 SV=2	0.807565	7.35994	0.000107266	77.469	45.869	77.469	1	S	IYNDSDGGTAWVSQESFEADEPDSRAGVKWK	WIY(0.015)NDS(0.023)DGGT(0.006)AWVS(0.148)QES(0.808)FEADEPDSR	WIY(-17)NDS(-15)DGGT(-22)AWVS(-7.4)QES(7.4)FEADEPDS(-37)R	17	3	1014.41	1.0149	By MS/MS			By matching			7174300	0	0	6723800	0	0
B2RUR8	449	B2RUR8	B2RUR8	OTU domain-containing protein 7B	Otud7b	sp|B2RUR8|OTU7B_MOUSE OTU domain-containing protein 7B OS=Mus musculus OX=10090 GN=Otud7b PE=1 SV=1	0.94929	13.065	3.65834e-05	81.974	49.445	80.418	1	S	IPLSSDSQAPLAQPESPTASAGDEPRSTPES	WIPLSSDSQAPLAQPES(0.949)PT(0.047)AS(0.003)AGDEPR	WIPLS(-37)S(-37)DS(-37)QAPLAQPES(13)PT(-13)AS(-25)AGDEPR	17	3	963.11	-0.18313		By matching	By MS/MS	By MS/MS	By MS/MS		0	7604200	5387900	11228000	13032000	0
Q6PDQ2	508	Q6PDQ2	Q6PDQ2	Chromodomain-helicase-DNA-binding protein 4	Chd4	sp|Q6PDQ2|CHD4_MOUSE Chromodomain-helicase-DNA-binding protein 4 OS=Mus musculus OX=10090 GN=Chd4 PE=1 SV=1	0.965352	14.3799	1.34196e-05	69.857	42.131	49.486	2	S	GKVQKILIWKWGQPPSPTPVPRPPDADPNTP	WGQPPS(0.965)PT(0.071)PVPRPPDADPNT(0.186)PS(0.778)PKPLEGRPER	WGQPPS(14)PT(-13)PVPRPPDADPNT(-6.2)PS(6.2)PKPLEGRPER	6	4	908.179	-0.24114	By MS/MS	By matching	By MS/MS	By MS/MS		By MS/MS	23954000	13148000	20522000	29047000	0	40462000
Q6PDQ2	510	Q6PDQ2	Q6PDQ2	Chromodomain-helicase-DNA-binding protein 4	Chd4	sp|Q6PDQ2|CHD4_MOUSE Chromodomain-helicase-DNA-binding protein 4 OS=Mus musculus OX=10090 GN=Chd4 PE=1 SV=1	0.49729	0	0.00238697	52.402	18.854	52.402		T	VQKILIWKWGQPPSPTPVPRPPDADPNTPSP	WGQPPS(0.497)PT(0.497)PVPRPPDADPNT(0.115)PS(0.89)PKPLEGRPER	WGQPPS(0)PT(0)PVPRPPDADPNT(-9.1)PS(9.1)PKPLEGRPER	8	4	908.179	0.55248							0	0	0	0	0	0
Q6PDQ2	524	Q6PDQ2	Q6PDQ2	Chromodomain-helicase-DNA-binding protein 4	Chd4	sp|Q6PDQ2|CHD4_MOUSE Chromodomain-helicase-DNA-binding protein 4 OS=Mus musculus OX=10090 GN=Chd4 PE=1 SV=1	0.990552	23.5653	1.34196e-05	69.857	42.131	56.573	1;2	S	PTPVPRPPDADPNTPSPKPLEGRPERQFFVK	WGQPPS(0.077)PT(0.077)PVPRPPDADPNT(0.856)PS(0.991)PKPLEGRPER	WGQPPS(-11)PT(-11)PVPRPPDADPNT(11)PS(24)PKPLEGRPER	22	3	1210.57	0.586	By MS/MS	By MS/MS	By MS/MS	By MS/MS	By MS/MS	By MS/MS	33935000	20058000	9327800	42578000	30962000	40462000
Q6PDQ2	522	Q6PDQ2	Q6PDQ2	Chromodomain-helicase-DNA-binding protein 4	Chd4	sp|Q6PDQ2|CHD4_MOUSE Chromodomain-helicase-DNA-binding protein 4 OS=Mus musculus OX=10090 GN=Chd4 PE=1 SV=1	0.855927	10.7827	0.000297315	64.38	36.517	56.573	1;2	T	PSPTPVPRPPDADPNTPSPKPLEGRPERQFF	WGQPPS(0.077)PT(0.077)PVPRPPDADPNT(0.856)PS(0.991)PKPLEGRPER	WGQPPS(-11)PT(-11)PVPRPPDADPNT(11)PS(24)PKPLEGRPER	20	3	1210.57	0.586			By MS/MS		By MS/MS		0	0	56591000	0	19693000	0
P20918	140	P20918	P20918	Plasminogen;Plasmin heavy chain A;Activation peptide;Angiostatin;Plasmin heavy chain A, short form;Plasmin light chain B	Plg	sp|P20918|PLMN_MOUSE Plasminogen OS=Mus musculus OX=10090 GN=Plg PE=1 SV=3	0.699641	5.02354	0.000117188	70.593	44.358	55.163	1	S	QKWGATFPHVPNYSPSTHPNEGLEENYCRNP	WGAT(0.006)FPHVPNY(0.017)S(0.057)PS(0.7)T(0.22)HPNEGLEENYCR	WGAT(-21)FPHVPNY(-16)S(-11)PS(5)T(-5)HPNEGLEENY(-43)CR	14	3	1080.46	2.949					By MS/MS	By MS/MS	0	0	0	0	11203000	4843200
P20918	138	P20918	P20918	Plasminogen;Plasmin heavy chain A;Activation peptide;Angiostatin;Plasmin heavy chain A, short form;Plasmin light chain B	Plg	sp|P20918|PLMN_MOUSE Plasminogen OS=Mus musculus OX=10090 GN=Plg PE=1 SV=3	0.785947	6.03333	3.89473e-07	94.019	61.299	61.904	1	S	ACQKWGATFPHVPNYSPSTHPNEGLEENYCR	WGAT(0.003)FPHVPNY(0.196)S(0.786)PS(0.01)T(0.005)HPNEGLEENYCR	WGAT(-24)FPHVPNY(-6)S(6)PS(-19)T(-22)HPNEGLEENY(-51)CR	12	3	1080.46	1.8554				By MS/MS	By MS/MS	By MS/MS	0	0	0	6988000	17118000	6739900
Q9EP53	1074	Q9EP53	Q9EP53	Hamartin	Tsc1	sp|Q9EP53|TSC1_MOUSE Hamartin OS=Mus musculus OX=10090 GN=Tsc1 PE=1 SV=1	0.939403	13.194	3.21493e-07	109.83	81.687	109.83	1	S	PALGEPSSSIPTTVGSLPSSKSFLGMKAREL	WEPALGEPSSSIPTT(0.006)VGS(0.939)LPS(0.009)S(0.045)K	WEPALGEPS(-55)S(-46)S(-42)IPT(-39)T(-22)VGS(13)LPS(-20)S(-13)K	18	2	1204.08	-0.4331		By MS/MS	By MS/MS	By MS/MS	By MS/MS	By MS/MS	0	2925400	2680800	6493600	4550200	7471000
Q9EP53	1071	Q9EP53	Q9EP53	Hamartin	Tsc1	sp|Q9EP53|TSC1_MOUSE Hamartin OS=Mus musculus OX=10090 GN=Tsc1 PE=1 SV=1	0.453687	1.39682	0.0137235	51.621	21.538	51.621		T	RWEPALGEPSSSIPTTVGSLPSSKSFLGMKA	WEPALGEPSSSIPT(0.059)T(0.454)VGS(0.329)LPS(0.035)S(0.124)K	WEPALGEPS(-40)S(-40)S(-37)IPT(-8.9)T(1.4)VGS(-1.4)LPS(-11)S(-5.6)K	15	3	803.052	-0.31258							0	0	0	0	0	0
E9Q0S6	509	E9Q0S6	E9Q0S6		Tns1	sp|E9Q0S6|TENS1_MOUSE Tensin-1 OS=Mus musculus OX=10090 GN=Tns1 PE=1 SV=1	0.911707	10.1869	0.015063	54.486	30.071	54.486	1	S	VSVDYNTSDPLIRWDSYDNFSGHREDGMEEV	WDS(0.912)Y(0.087)DNFS(0.001)GHR	WDS(10)Y(-10)DNFS(-30)GHR	3	3	488.517	-0.14111	By matching		By MS/MS	By MS/MS	By MS/MS		2595200	0	1553600	4364500	3859300	0
Q5SSZ5	332	Q5SSZ5	Q5SSZ5	Tensin-3	Tns3	sp|Q5SSZ5|TENS3_MOUSE Tensin-3 OS=Mus musculus OX=10090 GN=Tns3 PE=1 SV=1	0.814391	6.92018	7.8846e-13	109.84	89.084	109.84	1	S	VTVDYNTADPLIRWDSYENMSADGEVLHTQG	WDS(0.814)Y(0.166)ENMS(0.02)ADGEVLHTQGPVDGSLYAK	WDS(6.9)Y(-6.9)ENMS(-16)ADGEVLHT(-69)QGPVDGS(-100)LY(-110)AK	3	3	1017.1	-0.49271	By MS/MS		By MS/MS	By MS/MS	By MS/MS	By MS/MS	67291000	0	66100000	148990000	126890000	169110000
Q8CGB6	455	Q8CGB6	Q8CGB6	Tensin-2	Tns2	sp|Q8CGB6|TENS2_MOUSE Tensin-2 OS=Mus musculus OX=10090 GN=Tns2 PE=1 SV=1	0.612767	1.99345	4.8143e-06	96.633	77.095	63.697	1	S	VSVDYNTTEPAVRWDSYENFNQHHEDSVDGA	WDS(0.613)Y(0.387)ENFNQHHEDSVDGALAHTR	WDS(2)Y(-2)ENFNQHHEDS(-45)VDGALAHT(-59)R	3	3	936.719	-1.0197	By MS/MS	By MS/MS	By MS/MS	By MS/MS	By MS/MS	By MS/MS	122100000	133230000	210150000	165330000	132930000	149980000
Q8CGB6	456	Q8CGB6	Q8CGB6	Tensin-2	Tns2	sp|Q8CGB6|TENS2_MOUSE Tensin-2 OS=Mus musculus OX=10090 GN=Tns2 PE=1 SV=1	0.499999	0	0.000213574	79.347	48.75	79.347	1	Y	SVDYNTTEPAVRWDSYENFNQHHEDSVDGAL	WDS(0.5)Y(0.5)ENFNQHHEDSVDGALAHTR	WDS(0)Y(0)ENFNQHHEDS(-53)VDGALAHT(-75)R	4	4	702.791	0.041021		By MS/MS				By MS/MS	0	133230000	0	0	0	149980000
Q5SSZ5	337	Q5SSZ5	Q5SSZ5	Tensin-3	Tns3	sp|Q5SSZ5|TENS3_MOUSE Tensin-3 OS=Mus musculus OX=10090 GN=Tns3 PE=1 SV=1	0.587968	2.44427	3.3899e-05	82.475	45.34	82.475	1	S	NTADPLIRWDSYENMSADGEVLHTQGPVDGS	WDS(0.335)Y(0.077)ENMS(0.588)ADGEVLHTQGPVDGSLYAK	WDS(-2.4)Y(-8.8)ENMS(2.4)ADGEVLHT(-39)QGPVDGS(-77)LY(-78)AK	8	3	1017.1	-1.609		By MS/MS					0	70283000	0	0	0	0
Q99NB9	211	Q99NB9	Q99NB9	Splicing factor 3B subunit 1	Sf3b1	sp|Q99NB9|SF3B1_MOUSE Splicing factor 3B subunit 1 OS=Mus musculus OX=10090 GN=Sf3b1 PE=1 SV=1	1	75.0075	1.22071e-38	182.7	147.28	182.7	1	T	RKRRWDQTADQTPGATPKKLSSWDQAETPGH	WDQTADQTPGAT(1)PK	WDQT(-88)ADQT(-75)PGAT(75)PK	12	2	798.341	0.98275	By MS/MS	By matching	By matching	By matching			18851000	13710000	16294000	1310000	0	0
Q8BWC0	700	Q8BWC0	Q8BWC0	Two pore calcium channel protein 2	Tpcn2	sp|Q8BWC0|TPC2_MOUSE Two pore channel protein 2 OS=Mus musculus OX=10090 GN=Tpcn2 PE=1 SV=1	1	62.3624	0.0150157	62.362	26.626	62.362		S	DPQGHKQLLVGTKQMSVELMFRDILEEPKEE	WDPQGHKQLLVGT(1)KQMS(1)VELMFR	WDPQGHKQLLVGT(62)KQMS(62)VELMFR	17	4	726.839	1.8269	By MS/MS	By MS/MS	By MS/MS	By MS/MS	By matching	By MS/MS	16601000	26739000	14925000	32115000	16592000	20969000
Q8BWC0	696	Q8BWC0	Q8BWC0	Two pore calcium channel protein 2	Tpcn2	sp|Q8BWC0|TPC2_MOUSE Two pore channel protein 2 OS=Mus musculus OX=10090 GN=Tpcn2 PE=1 SV=1	1	62.3624	0.0150157	62.362	26.626	62.362		T	LHRWDPQGHKQLLVGTKQMSVELMFRDILEE	WDPQGHKQLLVGT(1)KQMS(1)VELMFR	WDPQGHKQLLVGT(62)KQMS(62)VELMFR	13	4	726.839	1.8269	By MS/MS	By MS/MS	By MS/MS	By MS/MS	By matching	By MS/MS	16601000	26739000	14925000	32115000	16592000	20969000
Q99NB9	349	Q99NB9	Q99NB9	Splicing factor 3B subunit 1	Sf3b1	sp|Q99NB9|SF3B1_MOUSE Splicing factor 3B subunit 1 OS=Mus musculus OX=10090 GN=Sf3b1 PE=1 SV=1	0.499792	0	3.99542e-05	107.37	70.525	95.954		S	RKSRWDETPASQMGGSTPVLTPGKTPIGTPA	WDETPASQMGGS(0.5)T(0.5)PVLTPGK	WDET(-41)PAS(-32)QMGGS(0)T(0)PVLT(-41)PGK	12	3	713.654	1.5193							0	0	0	0	0	0
Q99NB9	341	Q99NB9	Q99NB9	Splicing factor 3B subunit 1	Sf3b1	sp|Q99NB9|SF3B1_MOUSE Splicing factor 3B subunit 1 OS=Mus musculus OX=10090 GN=Sf3b1 PE=1 SV=1	0.384008	1.58244	0.000119096	102.73	72.168	102.73		T	TPTPGASKRKSRWDETPASQMGGSTPVLTPG	WDET(0.384)PAS(0.068)QMGGS(0.267)T(0.267)PVLT(0.015)PGK	WDET(1.6)PAS(-7.5)QMGGS(-1.6)T(-1.6)PVLT(-14)PGK	4	2	1069.98	0.67966							0	0	0	0	0	0
Q99NB9	344	Q99NB9	Q99NB9	Splicing factor 3B subunit 1	Sf3b1	sp|Q99NB9|SF3B1_MOUSE Splicing factor 3B subunit 1 OS=Mus musculus OX=10090 GN=Sf3b1 PE=1 SV=1	0.971026	17.9351	2.44866e-09	133.98	84.711	133.98	1	S	PGASKRKSRWDETPASQMGGSTPVLTPGKTP	WDET(0.008)PAS(0.971)QMGGS(0.005)T(0.016)PVLTPGK	WDET(-21)PAS(18)QMGGS(-23)T(-18)PVLT(-33)PGK	7	2	1069.98	0.27622						By MS/MS	0	0	0	0	0	16916000
P01896;P01899;P01897;P01895;P14430;P14429;P14426;P01900;P01898;P03991;P04223;P14428;P01901	80;270;270;203;267;267;270;270;270;267;267;227;267	P01896;P01898;P03991	P03991	H-2 class I histocompatibility antigen, alpha chain;H-2 class I histocompatibility antigen, D-B alpha chain;H-2 class I histocompatibility antigen, L-D alpha chain;H-2 class I histocompatibility antigen, Q8 alpha chain;H-2 class I histocompatibility antigen, Q7 alpha chain;H-2 class I histocompatibility antigen, D-K alpha chain;H-2 class I histocompatibility antigen, D-D alpha chain;H-2 class I h…	H2-D1;H2-L;H2-Q8;H2-Q7;H2-Q10;H2-K1	sp|P01896|HA1Z_MOUSE H-2 class I histocompatibility antigen, alpha chain (Fragment) OS=Mus musculus OX=10090 PE=2 SV=1;sp|P01899|HA11_MOUSE H-2 class I histocompatibility antigen, D-B alpha chain OS=Mus musculus OX=10090 GN=H2-D1 PE=1 SV=2;sp|P01897|HA1L_M	1	67.9304	0.00166668	115.18	77.984	67.93	1	S	VETRPAGDGTFQKWASVVVPLGKEQNYTCHV;VETRPAGDGTFQKWASVVVPLGKEQNYTCRV;VETRPAGDGTFQKWASVVVPLGKEQYYTCHV	WAS(1)VVVPLGK	WAS(68)VVVPLGK	3	2	568.299	-0.37108				By MS/MS	By MS/MS	By MS/MS	0	0	0	1626300	2996200	2713000
Q569Z6	924	Q569Z6	Q569Z6	Thyroid hormone receptor-associated protein 3	Thrap3	sp|Q569Z6|TR150_MOUSE Thyroid hormone receptor-associated protein 3 OS=Mus musculus OX=10090 GN=Thrap3 PE=1 SV=1	1	138.005	3.64245e-41	170.04	144.68	153.65	1	S	FRKSSTSPKWAHDKFSGEEGEIEDDESGTEN	WAHDKFS(1)GEEGEIEDDESGTENREEK	WAHDKFS(140)GEEGEIEDDES(-140)GT(-150)ENREEK	7	4	1035.09	-0.36981	By MS/MS	By MS/MS	By MS/MS	By MS/MS	By MS/MS	By MS/MS	51170000	40634000	27218000	42642000	48732000	21701000
Q3U214	732	Q3U214	Q3U214	Microtubule-associated serine/threonine-protein kinase 3	Mast3	sp|Q3U214|MAST3_MOUSE Microtubule-associated serine/threonine-protein kinase 3 OS=Mus musculus OX=10090 GN=Mast3 PE=1 SV=3	0.494332	0	4.05392e-05	111.33	67.013	111.33		S	PQFSSCSHRFSKVYSSSEFLAVQPTPTFAER	VYS(0.494)S(0.494)S(0.011)EFLAVQPTPTFAER	VY(-44)S(0)S(0)S(-16)EFLAVQPT(-60)PT(-67)FAER	4	2	1105.01	-0.32417							0	0	0	0	0	0
P26443	370	P26443	P26443	Glutamate dehydrogenase 1, mitochondrial	Glud1	sp|P26443|DHE3_MOUSE Glutamate dehydrogenase 1, mitochondrial OS=Mus musculus OX=10090 GN=Glud1 PE=1 SV=1	0.999878	39.1266	4.45569e-06	105.73	78.8	86.08	1	S	HGSILGFPKAKVYEGSILEADCDILIPAASE	VYEGS(1)ILEADCDILIPAASEK	VY(-39)EGS(39)ILEADCDILIPAAS(-78)EK	5	3	791.703	0.24464	By matching	By MS/MS	By MS/MS	By MS/MS	By MS/MS	By MS/MS	9429700	2987600	8215700	13302000	15253000	15082000
Q9DCT6	96	Q9DCT6	Q9DCT6	Chromatin complexes subunit BAP18	Bap18	sp|Q9DCT6|BAP18_MOUSE Chromatin complexes subunit BAP18 OS=Mus musculus OX=10090 GN=Bap18 PE=1 SV=1	1	86.0916	0.00019064	122.16	83.857	101.53	1	S	KRKVYEDSGIPLPAESPKKGPKKMTSGVLSP	VYEDSGIPLPAES(1)PKK	VY(-100)EDS(-86)GIPLPAES(86)PKK	13	3	603.961	0.86739	By matching	By matching	By matching	By MS/MS	By MS/MS	By MS/MS	4575500	3158500	5174800	22268000	11541000	15713000
B7ZCC9	818	B7ZCC9	B7ZCC9	Probable G-protein coupled receptor 112	Gpr112	sp|B7ZCC9|AGRG4_MOUSE Adhesion G-protein coupled receptor G4 OS=Mus musculus OX=10090 GN=Adgrg4 PE=3 SV=1	0.989805	19.6932	0.0255556	51.727	17.857	51.727	4	Y	DTLAPLPMSATTQRVYTTVTKETTSRHPKVK	VY(0.99)T(0.899)T(0.973)VT(0.129)KET(0.677)T(0.179)S(0.153)RHPK	VY(20)T(9.5)T(17)VT(-9.5)KET(5.9)T(-5.9)S(-6.6)RHPK	2	2	1034.4	0.9333	By MS/MS		By MS/MS	By MS/MS	By MS/MS	By MS/MS	5159600	0	4133400	6192700	5155800	5573700
P70428	123	P70428	P70428	Exostosin-2	Ext2	sp|P70428|EXT2_MOUSE Exostosin-2 OS=Mus musculus OX=10090 GN=Ext2 PE=1 SV=2	0.694049	1.55517	0.00828158	68.952	36.522	68.952	3	S	IYPLKKYVDDAGVPVSSAISREYNELLTAIS	VY(0.427)IY(0.427)PLKKY(0.146)VDDAGVPVS(0.694)S(0.743)AIS(0.563)R	VY(0)IY(0)PLKKY(-4.7)VDDAGVPVS(1.6)S(2.3)AIS(-1.6)R	18	2	1390.64	-3.391	By MS/MS	By MS/MS					6083400	5142700	0	0	0	0
P70428	124	P70428	P70428	Exostosin-2	Ext2	sp|P70428|EXT2_MOUSE Exostosin-2 OS=Mus musculus OX=10090 GN=Ext2 PE=1 SV=2	0.742978	2.31532	0.00828158	68.952	36.522	68.952	3	S	YPLKKYVDDAGVPVSSAISREYNELLTAISD	VY(0.427)IY(0.427)PLKKY(0.146)VDDAGVPVS(0.694)S(0.743)AIS(0.563)R	VY(0)IY(0)PLKKY(-4.7)VDDAGVPVS(1.6)S(2.3)AIS(-1.6)R	19	2	1390.64	-3.391	By MS/MS	By MS/MS					6083400	5142700	0	0	0	0
P70428	107	P70428	P70428	Exostosin-2	Ext2	sp|P70428|EXT2_MOUSE Exostosin-2 OS=Mus musculus OX=10090 GN=Ext2 PE=1 SV=2	0.427147	0	0.00828158	68.952	36.522	68.952		Y	DVYRCGFNPKNKIKVYIYPLKKYVDDAGVPV	VY(0.427)IY(0.427)PLKKY(0.146)VDDAGVPVS(0.694)S(0.743)AIS(0.563)R	VY(0)IY(0)PLKKY(-4.7)VDDAGVPVS(1.6)S(2.3)AIS(-1.6)R	2	2	1390.64	-3.391							0	0	0	0	0	0
P70428	109	P70428	P70428	Exostosin-2	Ext2	sp|P70428|EXT2_MOUSE Exostosin-2 OS=Mus musculus OX=10090 GN=Ext2 PE=1 SV=2	0.427147	0	0.00828158	68.952	36.522	68.952		Y	YRCGFNPKNKIKVYIYPLKKYVDDAGVPVSS	VY(0.427)IY(0.427)PLKKY(0.146)VDDAGVPVS(0.694)S(0.743)AIS(0.563)R	VY(0)IY(0)PLKKY(-4.7)VDDAGVPVS(1.6)S(2.3)AIS(-1.6)R	4	2	1390.64	-3.391							0	0	0	0	0	0
A2BH40	1760	A2BH40	A2BH40	AT-rich interactive domain-containing protein 1A	Arid1a	sp|A2BH40|ARI1A_MOUSE AT-rich interactive domain-containing protein 1A OS=Mus musculus OX=10090 GN=Arid1a PE=1 SV=1	0.341583	0	0.00509939	42.241	22.995	42.241		T	LLDPGRFTKVYSPAHTEEEEEEHLDPKLEEE	VY(0.317)S(0.342)PAHT(0.342)EEEEEEHLDPKLEEEEEEGVGNDEEMAFLGK	VY(-0.33)S(0)PAHT(0)EEEEEEHLDPKLEEEEEEGVGNDEEMAFLGK	7	4	1114.22	-3.3531							0	0	0	0	0	0
A2BH40	1756	A2BH40	A2BH40	AT-rich interactive domain-containing protein 1A	Arid1a	sp|A2BH40|ARI1A_MOUSE AT-rich interactive domain-containing protein 1A OS=Mus musculus OX=10090 GN=Arid1a PE=1 SV=1	0.820731	7.2032	0.00509939	62.525	37.085	62.525	1	S	GQRTLLDPGRFTKVYSPAHTEEEEEEHLDPK	VY(0.156)S(0.821)PAHT(0.023)EEEEEEHLDPK	VY(-7.2)S(7.2)PAHT(-16)EEEEEEHLDPK	3	3	740.311	0.41888	By MS/MS	By MS/MS	By MS/MS	By MS/MS	By MS/MS	By MS/MS	72630000	61960000	50323000	85920000	147910000	77839000
Q3U214	731	Q3U214	Q3U214	Microtubule-associated serine/threonine-protein kinase 3	Mast3	sp|Q3U214|MAST3_MOUSE Microtubule-associated serine/threonine-protein kinase 3 OS=Mus musculus OX=10090 GN=Mast3 PE=1 SV=3	0.566268	5.49847	4.05392e-05	111.33	67.013	53.998	1	S	IPQFSSCSHRFSKVYSSSEFLAVQPTPTFAE	VY(0.114)S(0.566)S(0.16)S(0.16)EFLAVQPTPTFAER	VY(-7)S(5.5)S(-5.5)S(-5.5)EFLAVQPT(-36)PT(-46)FAER	3	3	737.012	-0.20805					By MS/MS		0	0	0	0	3785400	0
P11440	161	P11440	P11440	Cyclin-dependent kinase 1	Cdk1	sp|P11440|CDK1_MOUSE Cyclin-dependent kinase 1 OS=Mus musculus OX=10090 GN=Cdk1 PE=1 SV=3	0.983656	17.7976	0.00645502	79.885	42.205	79.885	1	T	DFGLARAFGIPIRVYTHEVVTLWYRSPEVLL	VY(0.016)T(0.984)HEVVTLWYR	VY(-18)T(18)HEVVT(-50)LWY(-74)R	3	3	549.264	0.12914						By MS/MS	0	0	0	0	0	4184900
Q80VC9	1049	Q80VC9	Q80VC9	Calmodulin-regulated spectrin-associated protein 3	Camsap3	sp|Q80VC9|CAMP3_MOUSE Calmodulin-regulated spectrin-associated protein 3 OS=Mus musculus OX=10090 GN=Camsap3 PE=1 SV=1	0.55346	4.09615	0.0164361	48.579	24.688	48.579	1	S	SPARGLLGSRLSKVYSQSTLSLSTVANEAPN	VY(0.007)S(0.553)QS(0.216)T(0.216)LS(0.004)LS(0.003)T(0.001)VANEAPNNLGVK	VY(-19)S(4.1)QS(-4.1)T(-4.1)LS(-21)LS(-23)T(-26)VANEAPNNLGVK	3	3	824.739	-0.63417		By MS/MS	By matching	By MS/MS	By MS/MS	By MS/MS	0	2776300	4284600	2106700	3097800	6958400
Q3U214	733	Q3U214	Q3U214	Microtubule-associated serine/threonine-protein kinase 3	Mast3	sp|Q3U214|MAST3_MOUSE Microtubule-associated serine/threonine-protein kinase 3 OS=Mus musculus OX=10090 GN=Mast3 PE=1 SV=3	0.478999	0	0.00236696	88.283	56.561	88.283		S	QFSSCSHRFSKVYSSSEFLAVQPTPTFAERS	VY(0.002)S(0.04)S(0.479)S(0.479)EFLAVQPTPTFAER	VY(-24)S(-11)S(0)S(0)EFLAVQPT(-60)PT(-72)FAER	5	2	1105.01	0.60152							0	0	0	0	0	0
Q02013	262	Q02013	Q02013	Aquaporin-1	Aqp1	sp|Q02013|AQP1_MOUSE Aquaporin-1 OS=Mus musculus OX=10090 GN=Aqp1 PE=1 SV=3	1	121.712	4.94876e-106	219.99	174.52	188.96	1	S	SGQVEEYDLDADDINSRVEMKPK________	VWTSGQVEEYDLDADDINS(1)R	VWT(-150)S(-150)GQVEEY(-120)DLDADDINS(120)R	19	3	1196.5	1.1516	By MS/MS	By MS/MS	By MS/MS	By MS/MS	By matching	By MS/MS	25741000	14268000	14212000	13990000	3187800	6282200
Q02013	246	Q02013	Q02013	Aquaporin-1	Aqp1	sp|Q02013|AQP1_MOUSE Aquaporin-1 OS=Mus musculus OX=10090 GN=Aqp1 PE=1 SV=3	0.963912	14.2668	6.02789e-15	151.99	99.949	151.99	1	T	LAPRSSDFTDRMKVWTSGQVEEYDLDADDIN	VWT(0.964)S(0.036)GQVEEYDLDADDINSR	VWT(14)S(-14)GQVEEY(-100)DLDADDINS(-130)R	3	2	1196.5	1.7825		By MS/MS	By MS/MS	By MS/MS		By MS/MS	0	0	16108000	19718000	0	12742000
Q02013	247	Q02013	Q02013	Aquaporin-1	Aqp1	sp|Q02013|AQP1_MOUSE Aquaporin-1 OS=Mus musculus OX=10090 GN=Aqp1 PE=1 SV=3	0.520315	0.377406	1.92776e-06	119.87	91.963	70.091	1	S	APRSSDFTDRMKVWTSGQVEEYDLDADDINS	VWT(0.477)S(0.52)GQVEEY(0.003)DLDADDINSR	VWT(-0.38)S(0.38)GQVEEY(-23)DLDADDINS(-55)R	4	2	1196.5	0.7704		By MS/MS	By MS/MS		By matching	By matching	0	19529000	0	0	0	9374500
Q9WU42	2410	Q9WU42	Q9WU42	Nuclear receptor corepressor 2	Ncor2	sp|Q9WU42|NCOR2_MOUSE Nuclear receptor corepressor 2 OS=Mus musculus OX=10090 GN=Ncor2 PE=1 SV=3	0.497576	0	2.66119e-05	94.019	68.524	82.627		S	NRRTPLTNRVWEDRPSSAGSTPFPYNPLIMR	VWEDRPS(0.498)S(0.498)AGS(0.003)T(0.001)PFPYNPLIMR	VWEDRPS(0)S(0)AGS(-22)T(-26)PFPY(-63)NPLIMR	7	3	867.405	0.72283							0	0	0	0	0	0
Q9WU42	2411	Q9WU42	Q9WU42	Nuclear receptor corepressor 2	Ncor2	sp|Q9WU42|NCOR2_MOUSE Nuclear receptor corepressor 2 OS=Mus musculus OX=10090 GN=Ncor2 PE=1 SV=3	0.497576	0	2.66119e-05	94.019	68.524	82.627		S	RRTPLTNRVWEDRPSSAGSTPFPYNPLIMRL	VWEDRPS(0.498)S(0.498)AGS(0.003)T(0.001)PFPYNPLIMR	VWEDRPS(0)S(0)AGS(-22)T(-26)PFPY(-63)NPLIMR	8	3	867.405	0.72283							0	0	0	0	0	0
Q9WU42	2414	Q9WU42	Q9WU42	Nuclear receptor corepressor 2	Ncor2	sp|Q9WU42|NCOR2_MOUSE Nuclear receptor corepressor 2 OS=Mus musculus OX=10090 GN=Ncor2 PE=1 SV=3	0.337138	0	0.000559529	76.061	51.03	76.061		S	PLTNRVWEDRPSSAGSTPFPYNPLIMRLQAG	VWEDRPS(0.147)S(0.179)AGS(0.337)T(0.337)PFPYNPLIMR	VWEDRPS(-3.6)S(-2.7)AGS(0)T(0)PFPY(-49)NPLIMR	11	3	867.405	0.42265							0	0	0	0	0	0
Q9WU42	2415	Q9WU42	Q9WU42	Nuclear receptor corepressor 2	Ncor2	sp|Q9WU42|NCOR2_MOUSE Nuclear receptor corepressor 2 OS=Mus musculus OX=10090 GN=Ncor2 PE=1 SV=3	0.337138	0	0.000559529	76.061	51.03	76.061		T	LTNRVWEDRPSSAGSTPFPYNPLIMRLQAGV	VWEDRPS(0.147)S(0.179)AGS(0.337)T(0.337)PFPYNPLIMR	VWEDRPS(-3.6)S(-2.7)AGS(0)T(0)PFPY(-49)NPLIMR	12	3	867.405	0.42265							0	0	0	0	0	0
Q5SX79	71	Q5SX79	Q5SX79	Protein Shroom1	Shroom1	sp|Q5SX79|SHRM1_MOUSE Protein Shroom1 OS=Mus musculus OX=10090 GN=Shroom1 PE=1 SV=2	0.688425	4.89626	0.0144972	81.709	50.48	73.36	1	S	PYLDWDYVRVVWGSQSPTSKDAVLSTTQRPV	VVWGS(0.005)QS(0.688)PT(0.223)S(0.084)K	VVWGS(-22)QS(4.9)PT(-4.9)S(-9.1)K	7	2	628.29	1.0739			By MS/MS				0	0	2753000	0	0	0
Q5SX79	73	Q5SX79	Q5SX79	Protein Shroom1	Shroom1	sp|Q5SX79|SHRM1_MOUSE Protein Shroom1 OS=Mus musculus OX=10090 GN=Shroom1 PE=1 SV=2	0.467175	0	0.0144972	81.709	50.48	81.709		T	LDWDYVRVVWGSQSPTSKDAVLSTTQRPVQA	VVWGS(0.002)QS(0.467)PT(0.467)S(0.064)K	VVWGS(-25)QS(0)PT(0)S(-8.6)K	9	2	628.29	2.0376							0	0	0	0	0	0
P48193	856	P48193	P48193	Protein 4.1	Epb41	sp|P48193|EPB41_MOUSE Protein 4.1 OS=Mus musculus OX=10090 GN=Epb41 PE=1 SV=2	0.999998	56.7267	0.000433191	112.84	76.511	101.56	1	S	DMSVTKVVVHQETEISEE_____________	VVVHQETEIS(1)EE	VVVHQET(-57)EIS(57)EE	10	2	739.824	-0.20824	By MS/MS	By matching	By MS/MS	By MS/MS			12477000	6486000	11634000	8684700	0	0
O55201	1028	O55201	O55201	Transcription elongation factor SPT5	Supt5h	sp|O55201|SPT5H_MOUSE Transcription elongation factor SPT5 OS=Mus musculus OX=10090 GN=Supt5h PE=1 SV=1	0.999171	30.8095	3.31319e-202	268.93	215.07	268.93	1	T	SEKVVSISSEHLEPITPTKNNKVKVILGEDR	VVSISSEHLEPIT(0.999)PT(0.001)K	VVS(-220)IS(-170)S(-160)EHLEPIT(31)PT(-31)K	13	2	908.958	-1.7689		By matching	By MS/MS	By MS/MS	By MS/MS	By MS/MS	0	1765900	2598600	43964000	14712000	42803000
Q4KMM3	201	Q4KMM3	Q4KMM3	Oxidation resistance protein 1	Oxr1	sp|Q4KMM3|OXR1_MOUSE Oxidation resistance protein 1 OS=Mus musculus OX=10090 GN=Oxr1 PE=1 SV=3	0.957913	14.1555	3.43426e-41	188.92	140.83	148.18	1	S	PPASTVSGIRPARVVSSTSEEEEAFTEKFLK	VVS(0.958)S(0.037)T(0.005)SEEEEAFTEK	VVS(14)S(-14)T(-23)S(-35)EEEEAFT(-100)EK	3	2	876.367	0.086563		By MS/MS	By matching	By MS/MS	By MS/MS	By MS/MS	0	7676300	2712300	7392400	14965000	6696600
P59759	531	P59759	P59759	MKL/myocardin-like protein 2	Mkl2	sp|P59759|MRTFB_MOUSE Myocardin-related transcription factor B OS=Mus musculus OX=10090 GN=Mrtfb PE=1 SV=1	0.909141	10.1067	2.787e-05	86.869	43.137	86.869	1	S	MSPSQLLCSSPLRVVSHDDSLSPSSSTLSTL	VVS(0.909)HDDS(0.089)LS(0.002)PSSSTLSTLELDAAEK	VVS(10)HDDS(-10)LS(-26)PS(-47)S(-48)S(-48)T(-47)LS(-63)T(-62)LELDAAEK	3	3	890.079	0.15025	By MS/MS	By MS/MS		By MS/MS			25176000	16586000	0	26675000	0	0
Q4KMM3	202	Q4KMM3	Q4KMM3	Oxidation resistance protein 1	Oxr1	sp|Q4KMM3|OXR1_MOUSE Oxidation resistance protein 1 OS=Mus musculus OX=10090 GN=Oxr1 PE=1 SV=3	0.776227	7.02282	4.37833e-21	166.03	99.334	166.03	1	S	PASTVSGIRPARVVSSTSEEEEAFTEKFLKI	VVS(0.154)S(0.776)T(0.068)S(0.002)EEEEAFTEK	VVS(-7)S(7)T(-11)S(-26)EEEEAFT(-82)EK	4	2	876.367	3.6845	By MS/MS	By matching	By matching	By matching	By MS/MS	By matching	5112000	5705600	2326500	5457000	16767000	5583100
P59759	540	P59759	P59759	MKL/myocardin-like protein 2	Mkl2	sp|P59759|MRTFB_MOUSE Myocardin-related transcription factor B OS=Mus musculus OX=10090 GN=Mrtfb PE=1 SV=1	0.355165	3.28119	0.00202548	58.418	24.994	58.332		S	SPLRVVSHDDSLSPSSSTLSTLELDAAEKDR	VVS(0.055)HDDS(0.055)LS(0.117)PS(0.117)S(0.355)S(0.117)T(0.167)LS(0.015)T(0.002)LELDAAEK	VVS(-8.1)HDDS(-8.1)LS(-4.8)PS(-4.8)S(3.3)S(-4.8)T(-3.3)LS(-14)T(-23)LELDAAEK	12	3	890.079	1.7745							0	0	0	0	0	0
P59759	537	P59759	P59759	MKL/myocardin-like protein 2	Mkl2	sp|P59759|MRTFB_MOUSE Myocardin-related transcription factor B OS=Mus musculus OX=10090 GN=Mrtfb PE=1 SV=1	0.617998	8.26254	0.00304217	55.984	33.585	52.158		S	LCSSPLRVVSHDDSLSPSSSTLSTLELDAAE	VVS(0.026)HDDS(0.07)LS(0.618)PS(0.092)S(0.092)S(0.092)T(0.008)LS(0.001)T(0.001)LELDAAEK	VVS(-14)HDDS(-9.4)LS(8.3)PS(-8.3)S(-8.3)S(-8.3)T(-19)LS(-27)T(-30)LELDAAEK	9	3	890.079	2.4509	By matching						7469300	0	0	0	0	0
P18052	823	P18052	P18052	Receptor-type tyrosine-protein phosphatase alpha	Ptpra	sp|P18052|PTPRA_MOUSE Receptor-type tyrosine-protein phosphatase alpha OS=Mus musculus OX=10090 GN=Ptpra PE=1 SV=3	0.85293	7.64187	0.00931806	72.937	44.97	72.937	1	S	YEFCYKVVQEYIDAFSDYANFK_________	VVQEYIDAFS(0.853)DY(0.147)ANFK	VVQEY(-35)IDAFS(7.6)DY(-7.6)ANFK	10	2	994.938	-4.4559				By MS/MS			0	0	0	16486000	0	0
P18052	825	P18052	P18052	Receptor-type tyrosine-protein phosphatase alpha	Ptpra	sp|P18052|PTPRA_MOUSE Receptor-type tyrosine-protein phosphatase alpha OS=Mus musculus OX=10090 GN=Ptpra PE=1 SV=3	0.998506	28.2513	2.93352e-06	136.57	102.17	99.796	1	Y	FCYKVVQEYIDAFSDYANFK___________	VVQEYIDAFS(0.001)DY(0.999)ANFK	VVQEY(-64)IDAFS(-28)DY(28)ANFK	12	3	663.627	-0.17592	By MS/MS	By MS/MS	By MS/MS	By MS/MS	By MS/MS	By MS/MS	4493200	3442900	2997300	5312400	3366400	9663200
O55111	685	O55111	O55111	Desmoglein-2	Dsg2	sp|O55111|DSG2_MOUSE Desmoglein-2 OS=Mus musculus OX=10090 GN=Dsg2 PE=1 SV=3	0.650279	2.69892	0.00248809	72.771	43.672	72.771	1	S	EDKVVPSLLVADHAESSAVRGGVGGAMLKEG	VVPSLLVADHAES(0.65)S(0.349)AVR	VVPS(-32)LLVADHAES(2.7)S(-2.7)AVR	13	3	610.643	-0.5173					By MS/MS		0	0	0	0	5879800	0
O55111	686	O55111	O55111	Desmoglein-2	Dsg2	sp|O55111|DSG2_MOUSE Desmoglein-2 OS=Mus musculus OX=10090 GN=Dsg2 PE=1 SV=3	0.787011	5.67627	0.000186016	92.034	68.614	92.034	1	S	DKVVPSLLVADHAESSAVRGGVGGAMLKEGM	VVPSLLVADHAES(0.213)S(0.787)AVR	VVPS(-57)LLVADHAES(-5.7)S(5.7)AVR	14	3	610.643	-0.090381	By matching	By matching	By MS/MS		By MS/MS	By matching	1811300	0	0	0	3540300	2465900
O55111	676	O55111	O55111	Desmoglein-2	Dsg2	sp|O55111|DSG2_MOUSE Desmoglein-2 OS=Mus musculus OX=10090 GN=Dsg2 PE=1 SV=3	0.999997	57.8643	0.00222566	73.983	45.438	73.983	1	S	PWNNEGAPPEDKVVPSLLVADHAESSAVRGG	VVPS(1)LLVADHAESSAVR	VVPS(58)LLVADHAES(-58)S(-58)AVR	4	3	610.643	0.23753		By MS/MS	By matching		By MS/MS	By matching	0	4124500	2119100	0	4257400	2760300
Q571C7	1887	Q571C7	Q571C7	Transcription factor TFIIIB component B'' homolog	Bdp1	sp|Q571C7|BDP1_MOUSE Transcription factor TFIIIB component B'' homolog OS=Mus musculus OX=10090 GN=Bdp1 PE=2 SV=2	0.877206	8.60348	0.000226822	76.156	49.027	76.156	1	S	DNVNQKVVHDYPEVCSPVISTSHASFEENRI	VVHDY(0.121)PEVCS(0.877)PVIS(0.002)TSHASFEENR	VVHDY(-8.6)PEVCS(8.6)PVIS(-28)T(-37)S(-41)HAS(-47)FEENR	10	3	947.085	0.33226		By MS/MS					0	4134700	0	0	0	0
A2AAE1	2755	A2AAE1	A2AAE1	Uncharacterized protein KIAA1109	Kiaa1109	sp|A2AAE1|BLTP1_MOUSE Bridge-like lipid transfer protein family member 1 OS=Mus musculus OX=10090 GN=Bltp1 PE=1 SV=4	0.969365	15.0026	0.000140932	125.97	76.825	125.97	1	S	EPTCRVVFENEQDNNSLTKTQRKRSLVTSEP	VVFENEQDNNS(0.969)LT(0.031)K	VVFENEQDNNS(15)LT(-15)K	11	2	858.877	2.1958		By MS/MS	By MS/MS	By MS/MS	By MS/MS	By MS/MS	0	6309500	5963200	15160000	17217000	11795000
Q9QX47	319	Q9QX47	Q9QX47	Protein SON	Son	sp|Q9QX47|SON_MOUSE Protein SON OS=Mus musculus OX=10090 GN=Son PE=1 SV=2	0.646864	5.72955	1.55831e-13	85.191	67.318	85.191	1	S	IVSETPTEVHPEPSPSTMDFPESSTTDVQRL	VVEPSETLTIVS(0.009)ET(0.009)PT(0.032)EVHPEPS(0.13)PS(0.647)T(0.173)MDFPESSTTDVQR	VVEPS(-43)ET(-44)LT(-37)IVS(-18)ET(-18)PT(-13)EVHPEPS(-7)PS(5.7)T(-5.7)MDFPES(-46)S(-53)T(-56)T(-59)DVQR	25	4	1084.75	-0.25041				By MS/MS			0	0	0	153280000	0	0
Q9QX47	320	Q9QX47	Q9QX47	Protein SON	Son	sp|Q9QX47|SON_MOUSE Protein SON OS=Mus musculus OX=10090 GN=Son PE=1 SV=2	0.349855	0	1.27779e-09	78.618	57.838	78.618		T	VSETPTEVHPEPSPSTMDFPESSTTDVQRLP	VVEPSETLTIVS(0.002)ET(0.003)PT(0.003)EVHPEPS(0.291)PS(0.35)T(0.35)MDFPESSTTDVQR	VVEPS(-35)ET(-35)LT(-35)IVS(-22)ET(-21)PT(-20)EVHPEPS(-0.79)PS(0)T(0)MDFPES(-34)S(-38)T(-42)T(-46)DVQR	26	4	1084.75	0.57315							0	0	0	0	0	0
Q9QX47	317	Q9QX47	Q9QX47	Protein SON	Son	sp|Q9QX47|SON_MOUSE Protein SON OS=Mus musculus OX=10090 GN=Son PE=1 SV=2	0.482355	3.64483	2.2276e-13	84.183	64.458	84.183		S	LTIVSETPTEVHPEPSPSTMDFPESSTTDVQ	VVEPSETLT(0.001)IVS(0.044)ET(0.044)PT(0.159)EVHPEPS(0.482)PS(0.208)T(0.06)MDFPESSTTDVQR	VVEPS(-36)ET(-31)LT(-26)IVS(-10)ET(-10)PT(-4.8)EVHPEPS(3.6)PS(-3.6)T(-9.1)MDFPES(-47)S(-55)T(-58)T(-65)DVQR	23	5	868.001	-0.532							0	0	0	0	0	0
Q9QX47	310	Q9QX47	Q9QX47	Protein SON	Son	sp|Q9QX47|SON_MOUSE Protein SON OS=Mus musculus OX=10090 GN=Son PE=1 SV=2	0.343118	3.42413	5.01952e-05	60.381	38.88	60.381		T	VVEPSETLTIVSETPTEVHPEPSPSTMDFPE	VVEPS(0.011)ET(0.011)LT(0.011)IVS(0.101)ET(0.101)PT(0.343)EVHPEPS(0.121)PS(0.156)T(0.145)MDFPESSTTDVQR	VVEPS(-15)ET(-15)LT(-15)IVS(-5.3)ET(-5.3)PT(3.4)EVHPEPS(-4.5)PS(-3.4)T(-3.7)MDFPES(-34)S(-38)T(-42)T(-46)DVQR	16	5	868.001	-0.34174							0	0	0	0	0	0
Q9QX47	306	Q9QX47	Q9QX47	Protein SON	Son	sp|Q9QX47|SON_MOUSE Protein SON OS=Mus musculus OX=10090 GN=Son PE=1 SV=2	0.245587	0	0.000126107	58.184	36.409	58.184		S	PIAKVVEPSETLTIVSETPTEVHPEPSPSTM	VVEPS(0.008)ET(0.008)LT(0.033)IVS(0.246)ET(0.246)PT(0.246)EVHPEPS(0.043)PS(0.126)T(0.043)MDFPES(0.001)STTDVQR	VVEPS(-15)ET(-15)LT(-8.7)IVS(0)ET(0)PT(0)EVHPEPS(-7.5)PS(-2.9)T(-7.5)MDFPES(-26)S(-29)T(-32)T(-35)DVQR	12	5	868.001	-0.46426							0	0	0	0	0	0
Q9QX47	308	Q9QX47	Q9QX47	Protein SON	Son	sp|Q9QX47|SON_MOUSE Protein SON OS=Mus musculus OX=10090 GN=Son PE=1 SV=2	0.245587	0	0.000126107	58.184	36.409	58.184		T	AKVVEPSETLTIVSETPTEVHPEPSPSTMDF	VVEPS(0.008)ET(0.008)LT(0.033)IVS(0.246)ET(0.246)PT(0.246)EVHPEPS(0.043)PS(0.126)T(0.043)MDFPES(0.001)STTDVQR	VVEPS(-15)ET(-15)LT(-8.7)IVS(0)ET(0)PT(0)EVHPEPS(-7.5)PS(-2.9)T(-7.5)MDFPES(-26)S(-29)T(-32)T(-35)DVQR	14	5	868.001	-0.46426							0	0	0	0	0	0
Q9ESX5	508	Q9ESX5	Q9ESX5	H/ACA ribonucleoprotein complex subunit 4	Dkc1	sp|Q9ESX5|DKC1_MOUSE H/ACA ribonucleoprotein complex subunit DKC1 OS=Mus musculus OX=10090 GN=Dkc1 PE=1 SV=4	1	107.895	9.31491e-26	159.04	159.04	107.9		S	TKKKKKKKVKVVEEMSE______________	VVEEMS(1)E	VVEEMS(110)E	6	1	902.321	0.026613	By matching	By matching	By matching	By matching	By matching	By matching	48391000	11968000	35562000	20524000	25314000	18487000
Q80XU3	19	Q80XU3	Q80XU3	Nuclear ubiquitous casein and cyclin-dependent kinase substrate 1	Nucks1	sp|Q80XU3|NUCKS_MOUSE Nuclear ubiquitous casein and cyclin-dependent kinase substrate 1 OS=Mus musculus OX=10090 GN=Nucks1 PE=1 SV=1	1	70.5608	2.74561e-166	249.89	154.79	227.63	1	S	PVRNRKVVDYSQFQESDDADEDYGRDSGPPA	VVDYSQFQES(1)DDADEDYGR	VVDY(-83)S(-71)QFQES(71)DDADEDY(-190)GR	10	2	773.297	1.1831	By MS/MS	By MS/MS	By MS/MS	By MS/MS	By MS/MS	By MS/MS	157280000	95619000	130700000	107120000	55674000	35506000
Q80XU3	13	Q80XU3	Q80XU3	Nuclear ubiquitous casein and cyclin-dependent kinase substrate 1	Nucks1	sp|Q80XU3|NUCKS_MOUSE Nuclear ubiquitous casein and cyclin-dependent kinase substrate 1 OS=Mus musculus OX=10090 GN=Nucks1 PE=1 SV=1	0.980982	17.2608	1.63612e-40	162.81	111	162.81	1	Y	___MSRPVRNRKVVDYSQFQESDDADEDYGR	VVDY(0.981)S(0.018)QFQES(0.001)DDADEDYGRDSGPPAK	VVDY(17)S(-17)QFQES(-32)DDADEDY(-140)GRDS(-130)GPPAK	4	3	990.736	0.58234	By MS/MS	By MS/MS	By MS/MS	By MS/MS	By MS/MS	By MS/MS	14928000	171580000	273660000	0	93239000	74910000
Q80XU3	14	Q80XU3	Q80XU3	Nuclear ubiquitous casein and cyclin-dependent kinase substrate 1	Nucks1	sp|Q80XU3|NUCKS_MOUSE Nuclear ubiquitous casein and cyclin-dependent kinase substrate 1 OS=Mus musculus OX=10090 GN=Nucks1 PE=1 SV=1	0.820096	6.6876	0.000277866	101.53	54.746	101.53	1	S	__MSRPVRNRKVVDYSQFQESDDADEDYGRD	VVDY(0.176)S(0.82)QFQES(0.004)DDADEDYGR	VVDY(-6.7)S(6.7)QFQES(-23)DDADEDY(-78)GR	5	3	773.297	-0.14711	By matching			By MS/MS			8068900	0	0	0	0	0
O08709	172	O08709	O08709	Peroxiredoxin-6	Prdx6	sp|O08709|PRDX6_MOUSE Peroxiredoxin-6 OS=Mus musculus OX=10090 GN=Prdx6 PE=1 SV=3	0.762091	5.38431	0.000649784	80.868	49.114	80.868	1	T	FDEILRVVDSLQLTGTKPVATPVDWKKGESV	VVDSLQLT(0.017)GT(0.762)KPVAT(0.221)PVDWK	VVDS(-34)LQLT(-17)GT(5.4)KPVAT(-5.4)PVDWK	10	3	745.387	-0.12808					By MS/MS		0	0	0	0	7891900	0
O08709	177	O08709	O08709	Peroxiredoxin-6	Prdx6	sp|O08709|PRDX6_MOUSE Peroxiredoxin-6 OS=Mus musculus OX=10090 GN=Prdx6 PE=1 SV=3	0.996454	25.2274	0.000174316	91.722	61.64	82.177	1	T	RVVDSLQLTGTKPVATPVDWKKGESVMVVPT	VVDSLQLT(0.001)GT(0.003)KPVAT(0.996)PVDWK	VVDS(-44)LQLT(-33)GT(-25)KPVAT(25)PVDWK	15	3	745.387	-0.10763		By matching		By MS/MS		By MS/MS	0	2684500	0	5911400	0	5720100
P97857	682	P97857	P97857	A disintegrin and metalloproteinase with thrombospondin motifs 1	Adamts1	sp|P97857|ATS1_MOUSE A disintegrin and metalloproteinase with thrombospondin motifs 1 OS=Mus musculus OX=10090 GN=Adamts1 PE=1 SV=4	0.560449	1.18032	0.0141942	62.081	22.015	62.081	1	T	GIGYFFVLQPKVVDGTPCSPDSTSVCVQGQC	VVDGT(0.56)PCS(0.427)PDS(0.006)T(0.004)S(0.003)VCVQGQCVK	VVDGT(1.2)PCS(-1.2)PDS(-20)T(-22)S(-23)VCVQGQCVK	5	2	1230.52	-0.90632					By MS/MS		0	0	0	0	7399700	0
O35493;P22518	335;336	O35493;P22518	P22518	Dual specificity protein kinase CLK4;Dual specificity protein kinase CLK1	Clk4;Clk1	sp|O35493|CLK4_MOUSE Dual specificity protein kinase CLK4 OS=Mus musculus OX=10090 GN=Clk4 PE=1 SV=1;sp|P22518|CLK1_MOUSE Dual specificity protein kinase CLK1 OS=Mus musculus OX=10090 GN=Clk1 PE=1 SV=2	0.68533	5.50042	0.00101988	72.271	41.559	72.271	1	S	KVVDFGSATYDDEHHSTLVSTRHYRAPEVIL	VVDFGS(0.016)AT(0.05)Y(0.011)DDEHHS(0.685)T(0.193)LVS(0.032)T(0.012)R	VVDFGS(-16)AT(-11)Y(-18)DDEHHS(5.5)T(-5.5)LVS(-13)T(-18)R	15	4	604.767	0.92707						By MS/MS	0	0	0	0	0	14204000
O35493;P22518	340;341	O35493;P22518	P22518	Dual specificity protein kinase CLK4;Dual specificity protein kinase CLK1	Clk4;Clk1	sp|O35493|CLK4_MOUSE Dual specificity protein kinase CLK4 OS=Mus musculus OX=10090 GN=Clk4 PE=1 SV=1;sp|P22518|CLK1_MOUSE Dual specificity protein kinase CLK1 OS=Mus musculus OX=10090 GN=Clk1 PE=1 SV=2	0.538896	1.22811	0.000361214	84.318	50.948	84.318	1	T	GSATYDDEHHSTLVSTRHYRAPEVILALGWS	VVDFGS(0.006)ATYDDEHHS(0.009)T(0.039)LVS(0.406)T(0.539)R	VVDFGS(-20)AT(-31)Y(-31)DDEHHS(-18)T(-11)LVS(-1.2)T(1.2)R	20	3	806.02	0.66213						By MS/MS	0	0	0	0	0	42116000
O35493;P22518	339;340	O35493;P22518	P22518	Dual specificity protein kinase CLK4;Dual specificity protein kinase CLK1	Clk4;Clk1	sp|O35493|CLK4_MOUSE Dual specificity protein kinase CLK4 OS=Mus musculus OX=10090 GN=Clk4 PE=1 SV=1;sp|P22518|CLK1_MOUSE Dual specificity protein kinase CLK1 OS=Mus musculus OX=10090 GN=Clk1 PE=1 SV=2	0.735322	5.40055	0.00305805	63.138	15.921	63.138	1	S	FGSATYDDEHHSTLVSTRHYRAPEVILALGW	VVDFGS(0.001)AT(0.009)Y(0.002)DDEHHS(0.022)T(0.019)LVS(0.735)T(0.212)R	VVDFGS(-30)AT(-19)Y(-25)DDEHHS(-15)T(-16)LVS(5.4)T(-5.4)R	19	4	604.767	0.51911	By MS/MS		By MS/MS	By MS/MS			7998900	0	8229500	5963700	0	0
P26039	726	P26039	P26039	Talin-1	Tln1	sp|P26039|TLN1_MOUSE Talin-1 OS=Mus musculus OX=10090 GN=Tln1 PE=1 SV=2	0.355965	0.435276	0.0207939	66.386	35.958	66.386		T	LSTSQLVACTKVVAPTISSPVCQEQLVEAGR	VVAPT(0.356)IS(0.322)S(0.322)PVCQEQLVEAGR	VVAPT(0.44)IS(-0.44)S(-0.44)PVCQEQLVEAGR	5	3	740.696	-0.19068							0	0	0	0	0	0
P26039	728	P26039	P26039	Talin-1	Tln1	sp|P26039|TLN1_MOUSE Talin-1 OS=Mus musculus OX=10090 GN=Tln1 PE=1 SV=2	0.970904	16.0041	9.59224e-09	129.43	81.524	129.43	1	S	TSQLVACTKVVAPTISSPVCQEQLVEAGRLV	VVAPT(0.005)IS(0.971)S(0.024)PVCQEQLVEAGR	VVAPT(-23)IS(16)S(-16)PVCQEQLVEAGR	7	3	740.696	-0.025567		By matching	By matching	By matching		By MS/MS	0	2137700	0	6363800	0	8284900
P26039	729	P26039	P26039	Talin-1	Tln1	sp|P26039|TLN1_MOUSE Talin-1 OS=Mus musculus OX=10090 GN=Tln1 PE=1 SV=2	0.890393	9.13203	0.000166219	103.99	65.099	103.99		S	SQLVACTKVVAPTISSPVCQEQLVEAGRLVA	VVAPT(0.001)IS(0.109)S(0.89)PVCQEQLVEAGR	VVAPT(-30)IS(-9.1)S(9.1)PVCQEQLVEAGR	8	2	1110.54	0.075643					By matching		0	0	0	0	13956000	0
Q9Z2Q2	51	Q9Z2Q2	Q9Z2Q2	Lysine-rich nucleolar protein 1	Knop1	sp|Q9Z2Q2|KNOP1_MOUSE Lysine-rich nucleolar protein 1 OS=Mus musculus OX=10090 GN=Knop1 PE=1 SV=2	0.976054	20.6157	1.20409e-08	97.609	62.43	82.808	1	S	TQYSVLNSNDYFIDASPPRATSPSNNVDEVQ	VVANVSEPET(0.003)QY(0.003)S(0.008)VLNS(0.008)NDY(0.002)FIDAS(0.976)PPR	VVANVS(-34)EPET(-25)QY(-26)S(-21)VLNS(-21)NDY(-27)FIDAS(21)PPR	25	3	1064.49	-0.13706		By MS/MS			By MS/MS		0	30386000	0	0	24701000	0
Q9Z2Q2	38	Q9Z2Q2	Q9Z2Q2	Lysine-rich nucleolar protein 1	Knop1	sp|Q9Z2Q2|KNOP1_MOUSE Lysine-rich nucleolar protein 1 OS=Mus musculus OX=10090 GN=Knop1 PE=1 SV=2	0.552036	3.43179	2.03029e-18	121.65	84.103	121.65	1	Y	KKKRVVANVSEPETQYSVLNSNDYFIDASPP	VVANVS(0.25)EPET(0.145)QY(0.552)S(0.05)VLNS(0.002)NDYFIDASPPR	VVANVS(-3.4)EPET(-5.8)QY(3.4)S(-10)VLNS(-24)NDY(-78)FIDAS(-42)PPR	12	3	1064.49	0.19029						By MS/MS	0	0	0	0	0	28567000
Q80X19	649	Q80X19	Q80X19	Collagen alpha-1(XIV) chain	Col14a1	sp|Q80X19|COEA1_MOUSE Collagen alpha-1(XIV) chain OS=Mus musculus OX=10090 GN=Col14a1 PE=1 SV=2	0.999997	55.4224	0.00689775	70.41	39.368	70.41	1	S	DEVKTDSFRVTWHPLSAEEGQHKLMWIPVYG	VTWHPLS(1)AEEGQHK	VT(-55)WHPLS(55)AEEGQHK	7	3	566.926	0.57659	By MS/MS	By MS/MS	By MS/MS	By MS/MS	By MS/MS	By MS/MS	6377500	2235400	4433700	9994400	17258000	9452200
Q5HZI1	380	Q5HZI1	Q5HZI1	Microtubule-associated tumor suppressor 1 homolog	Mtus1	sp|Q5HZI1|MTUS1_MOUSE Microtubule-associated tumor suppressor 1 homolog OS=Mus musculus OX=10090 GN=Mtus1 PE=1 SV=2	0.999043	32.819	2.21017e-15	110.9	78.391	110.9	1	S	VTVTEDPHIDSHDNDSDIQSSTEELTLRSVS	VTVTEDPHIDSHDNDS(0.999)DIQSST(0.001)EELTLR	VT(-64)VT(-49)EDPHIDS(-49)HDNDS(33)DIQS(-35)S(-40)T(-33)EELT(-60)LR	16	3	1078.48	-1.3273	By MS/MS	By MS/MS	By MS/MS	By MS/MS	By MS/MS	By matching	14183000	24423000	22814000	18001000	8189700	2576100
Q8CJ96	385	Q8CJ96	Q8CJ96	Ras association domain-containing protein 8	Rassf8	sp|Q8CJ96|RASF8_MOUSE Ras association domain-containing protein 8 OS=Mus musculus OX=10090 GN=Rassf8 PE=2 SV=1	0.597781	1.72085	7.19234e-08	91.967	51.863	91.967	1	S	IEASQADIETEAPFQSGSLKRPGSSRQLPSN	VTVLPAEPTEIEASQADIETEAPFQS(0.598)GS(0.402)LK	VT(-88)VLPAEPT(-76)EIEAS(-71)QADIET(-51)EAPFQS(1.7)GS(-1.7)LK	26	3	1079.85	0.40577		By MS/MS	By MS/MS		By MS/MS		0	20369000	9654400	0	12891000	0
Q8CJ96	387	Q8CJ96	Q8CJ96	Ras association domain-containing protein 8	Rassf8	sp|Q8CJ96|RASF8_MOUSE Ras association domain-containing protein 8 OS=Mus musculus OX=10090 GN=Rassf8 PE=2 SV=1	0.695617	3.58982	8.59486e-08	90.833	64.277	74.408	1	S	ASQADIETEAPFQSGSLKRPGSSRQLPSNLR	VTVLPAEPTEIEASQADIETEAPFQS(0.304)GS(0.696)LK	VT(-67)VLPAEPT(-53)EIEAS(-53)QADIET(-46)EAPFQS(-3.6)GS(3.6)LK	28	3	1079.85	-1.2222	By MS/MS			By MS/MS		By MS/MS	11406000	0	0	16107000	0	20142000
Q8VCF0	384	Q8VCF0	Q8VCF0	Mitochondrial antiviral-signaling protein	Mavs	sp|Q8VCF0|MAVS_MOUSE Mitochondrial antiviral-signaling protein OS=Mus musculus OX=10090 GN=Mavs PE=1 SV=1	0.768529	5.212	4.04357e-09	146.27	97.671	146.27	1	S	ATKVTTGGNQTGPNSSIRSLHSGPEMSKPGV	VTTGGNQTGPNS(0.231)S(0.769)IR	VT(-140)T(-120)GGNQT(-46)GPNS(-5.2)S(5.2)IR	13	2	784.857	1.2026					By MS/MS		0	0	0	0	6278100	0
Q8BVL3	336	Q8BVL3	Q8BVL3	Sorting nexin-17	Snx17	sp|Q8BVL3|SNX17_MOUSE Sorting nexin-17 OS=Mus musculus OX=10090 GN=Snx17 PE=1 SV=2	0.797068	6.1525	2.59375e-07	138.01	78.333	138.01	1	S	WRVTSSVPLPSGGTSSPSRGRGEVRLELAFE	VTSSVPLPS(0.001)GGT(0.001)S(0.193)S(0.797)PS(0.008)R	VT(-66)S(-46)S(-53)VPLPS(-32)GGT(-30)S(-6.2)S(6.2)PS(-20)R	14	2	848.401	0.0064067		By MS/MS		By MS/MS			0	10139000	0	17528000	0	0
Q8BVL3	338	Q8BVL3	Q8BVL3	Sorting nexin-17	Snx17	sp|Q8BVL3|SNX17_MOUSE Sorting nexin-17 OS=Mus musculus OX=10090 GN=Snx17 PE=1 SV=2	0.507655	1.3781	0.0001569	112.24	69.897	97.2	1	S	VTSSVPLPSGGTSSPSRGRGEVRLELAFEYL	VTS(0.009)S(0.004)VPLPS(0.001)GGT(0.001)S(0.108)S(0.37)PS(0.508)R	VT(-33)S(-18)S(-22)VPLPS(-26)GGT(-27)S(-6.7)S(-1.4)PS(1.4)R	16	2	848.401	0.25568						By MS/MS	0	0	0	0	0	24149000
O70318	665	O70318	O70318	Band 4.1-like protein 2	Epb41l2	sp|O70318|E41L2_MOUSE Band 4.1-like protein 2 OS=Mus musculus OX=10090 GN=Epb41l2 PE=1 SV=2	0.732988	6.08321	4.2014e-06	99.927	51.731	72.158	1	S	WEKRRVTPLPFQPQASSHETLNVVEEKKRAE	VTPLPFQPQAS(0.733)S(0.181)HET(0.086)LNVVEEK	VT(-51)PLPFQPQAS(6.1)S(-6.1)HET(-9.3)LNVVEEK	11	3	844.079	-0.11024				By MS/MS	By MS/MS		0	0	0	142030000	115260000	0
O70318	666	O70318	O70318	Band 4.1-like protein 2	Epb41l2	sp|O70318|E41L2_MOUSE Band 4.1-like protein 2 OS=Mus musculus OX=10090 GN=Epb41l2 PE=1 SV=2	0.838047	8.83513	1.2259e-06	101.92	62.746	92.147	1	S	EKRRVTPLPFQPQASSHETLNVVEEKKRAEV	VTPLPFQPQAS(0.11)S(0.838)HET(0.052)LNVVEEK	VT(-44)PLPFQPQAS(-8.8)S(8.8)HET(-12)LNVVEEK	12	3	844.079	0.094306		By MS/MS	By MS/MS		By MS/MS	By MS/MS	0	49617000	41264000	0	0	149940000
Q6P6L0	927	Q6P6L0	Q6P6L0	Filamin A-interacting protein 1-like	Filip1l	sp|Q6P6L0|FIL1L_MOUSE Filamin A-interacting protein 1-like OS=Mus musculus OX=10090 GN=Filip1l PE=1 SV=2	0.218052	0	2.24228e-11	83.705	51.533	83.705		S	TATLEITSPTTESPHSYTSTAVIPNCGTPKQ	VTPDHIQNTATLEIT(0.09)S(0.09)PT(0.027)T(0.09)ES(0.218)PHS(0.218)Y(0.183)T(0.027)S(0.027)T(0.027)AVIPNCGTPK	VT(-68)PDHIQNT(-48)AT(-41)LEIT(-3.8)S(-3.8)PT(-9)T(-3.8)ES(0)PHS(0)Y(-0.76)T(-9)S(-9)T(-9)AVIPNCGT(-31)PK	24	4	1037.24	-0.5224							0	0	0	0	0	0
Q6P6L0	924	Q6P6L0	Q6P6L0	Filamin A-interacting protein 1-like	Filip1l	sp|Q6P6L0|FIL1L_MOUSE Filamin A-interacting protein 1-like OS=Mus musculus OX=10090 GN=Filip1l PE=1 SV=2	0.268084	0	2.24228e-11	83.705	51.533	55.777		S	IQNTATLEITSPTTESPHSYTSTAVIPNCGT	VTPDHIQNTATLEIT(0.088)S(0.088)PT(0.088)T(0.268)ES(0.268)PHS(0.074)Y(0.051)T(0.057)S(0.008)T(0.008)AVIPNCGT(0.002)PK	VT(-38)PDHIQNT(-35)AT(-28)LEIT(-4.9)S(-4.9)PT(-4.9)T(0)ES(0)PHS(-5.6)Y(-7.2)T(-6.8)S(-15)T(-15)AVIPNCGT(-22)PK	21	4	1037.24	-0.24594							0	0	0	0	0	0
Q6P6L0	922	Q6P6L0	Q6P6L0	Filamin A-interacting protein 1-like	Filip1l	sp|Q6P6L0|FIL1L_MOUSE Filamin A-interacting protein 1-like OS=Mus musculus OX=10090 GN=Filip1l PE=1 SV=2	0.704554	9.83435	5.03103e-18	99.108	70.371	99.108	1	T	DHIQNTATLEITSPTTESPHSYTSTAVIPNC	VTPDHIQNTATLEIT(0.073)S(0.073)PT(0.073)T(0.705)ES(0.073)PHS(0.001)YTSTAVIPNCGTPK	VT(-72)PDHIQNT(-62)AT(-51)LEIT(-9.8)S(-9.8)PT(-9.8)T(9.8)ES(-9.8)PHS(-27)Y(-32)T(-35)S(-34)T(-34)AVIPNCGT(-56)PK	19	4	1037.24	-0.95355		By matching	By matching			By MS/MS	0	4502000	5359400	0	0	14625000
Q6P6L0	919	Q6P6L0	Q6P6L0	Filamin A-interacting protein 1-like	Filip1l	sp|Q6P6L0|FIL1L_MOUSE Filamin A-interacting protein 1-like OS=Mus musculus OX=10090 GN=Filip1l PE=1 SV=2	0.359978	0	4.35988e-06	68.562	33.658	68.562		S	VTPDHIQNTATLEITSPTTESPHSYTSTAVI	VTPDHIQNTAT(0.002)LEIT(0.36)S(0.36)PT(0.038)T(0.117)ES(0.086)PHS(0.012)Y(0.011)T(0.004)S(0.005)T(0.005)AVIPNCGTPK	VT(-46)PDHIQNT(-36)AT(-23)LEIT(0)S(0)PT(-9.7)T(-4.9)ES(-6.2)PHS(-15)Y(-15)T(-19)S(-18)T(-18)AVIPNCGT(-38)PK	16	4	1037.24	-0.36754							0	0	0	0	0	0
Q6P6L0	918	Q6P6L0	Q6P6L0	Filamin A-interacting protein 1-like	Filip1l	sp|Q6P6L0|FIL1L_MOUSE Filamin A-interacting protein 1-like OS=Mus musculus OX=10090 GN=Filip1l PE=1 SV=2	0.359978	0	4.35988e-06	68.562	33.658	68.562		T	KVTPDHIQNTATLEITSPTTESPHSYTSTAV	VTPDHIQNTAT(0.002)LEIT(0.36)S(0.36)PT(0.038)T(0.117)ES(0.086)PHS(0.012)Y(0.011)T(0.004)S(0.005)T(0.005)AVIPNCGTPK	VT(-46)PDHIQNT(-36)AT(-23)LEIT(0)S(0)PT(-9.7)T(-4.9)ES(-6.2)PHS(-15)Y(-15)T(-19)S(-18)T(-18)AVIPNCGT(-38)PK	15	4	1037.24	-0.36754							0	0	0	0	0	0
Q9WTN3	96	Q9WTN3	Q9WTN3	Sterol regulatory element-binding protein 1;Processed sterol regulatory element-binding protein 1	Srebf1	sp|Q9WTN3|SRBP1_MOUSE Sterol regulatory element-binding protein 1 OS=Mus musculus OX=10090 GN=Srebf1 PE=1 SV=4	0.998942	30.0544	0.00022308	104.78	72.282	104.78	1	S	LEAFLGGPKVTPAPLSPPPSAPAALKMYPSV	VTPAPLS(0.999)PPPS(0.001)APAALK	VT(-41)PAPLS(30)PPPS(-30)APAALK	7	2	847.45	0.62118	By MS/MS	By MS/MS	By MS/MS	By MS/MS	By MS/MS	By MS/MS	21851000	15921000	21827000	23093000	20269000	31223000
Q5SSZ5	690	Q5SSZ5	Q5SSZ5	Tensin-3	Tns3	sp|Q5SSZ5|TENS3_MOUSE Tensin-3 OS=Mus musculus OX=10090 GN=Tns3 PE=1 SV=1	0.926533	11.8367	3.45699e-37	136.8	110.14	119.01	1	S	TNGVHQEPNTGSSPGSPTLDIDQSIEQLNRL	VTNGVHQEPNTGS(0.001)S(0.012)PGS(0.927)PT(0.061)LDIDQSIEQLNR	VT(-34)NGVHQEPNT(-45)GS(-31)S(-19)PGS(12)PT(-12)LDIDQS(-59)IEQLNR	17	3	1124.19	-0.43528		By MS/MS	By MS/MS	By MS/MS	By MS/MS	By MS/MS	0	9198800	8584200	15695000	30217000	14682000
Q8C5H8	377	Q8C5H8	Q8C5H8	NAD kinase 2, mitochondrial	Nadk2	sp|Q8C5H8|NAKD2_MOUSE NAD kinase 2, mitochondrial OS=Mus musculus OX=10090 GN=Nadk2 PE=1 SV=2	0.992922	21.5888	8.42719e-05	119.47	67.536	68.481	1	S	LVEKVTNEYNESLLYSPEEPKILFSIREPIA	VTNEYNES(0.007)LLYS(0.993)PEEPK	VT(-43)NEY(-41)NES(-22)LLY(-41)S(22)PEEPK	12	2	1046.46	-2.397	By MS/MS	By MS/MS	By MS/MS	By MS/MS	By MS/MS	By MS/MS	8996100	6811700	5335400	5631400	6277900	5364400
Q9R0L6	65	Q9R0L6	Q9R0L6	Pericentriolar material 1 protein	Pcm1	sp|Q9R0L6|PCM1_MOUSE Pericentriolar material 1 protein OS=Mus musculus OX=10090 GN=Pcm1 PE=1 SV=2	0.99627	25.4671	4.04357e-09	146.27	101.52	130.66	1	S	KKFGVASDKRVTNAISPESSPGVGRRRTKIP	VTNAIS(0.996)PES(0.003)S(0.001)PGVGR	VT(-51)NAIS(25)PES(-25)S(-30)PGVGR	6	2	775.864	-0.46438	By MS/MS	By MS/MS	By MS/MS	By MS/MS		By MS/MS	14928000	6688800	14373000	18387000	0	20598000
Q78JT3	261	Q78JT3	Q78JT3	3-hydroxyanthranilate 3,4-dioxygenase	Haao	sp|Q78JT3|3HAO_MOUSE 3-hydroxyanthranilate 3,4-dioxygenase OS=Mus musculus OX=10090 GN=Haao PE=1 SV=1	0.946634	12.5861	1.0173e-05	86.073	55.96	86.073	1	S	IALAPDDSLLVPAGTSYVWERAQGSVALSVT	VTMGGQCIALAPDDSLLVPAGT(0.052)S(0.947)Y(0.001)VWER	VT(-62)MGGQCIALAPDDS(-55)LLVPAGT(-13)S(13)Y(-29)VWER	23	3	1029.48	0.13425	By MS/MS		By MS/MS		By MS/MS	By MS/MS	44021000	0	13229000	0	11654000	37665000
Q9DAZ9	280	Q9DAZ9	Q9DAZ9	Abscission/NoCut checkpoint regulator	Zfyve19	sp|Q9DAZ9|ANCHR_MOUSE Abscission/NoCut checkpoint regulator OS=Mus musculus OX=10090 GN=Zfyve19 PE=1 SV=2	0.999998	56.2381	4.97302e-22	161.59	118.95	136.92	1	S	QDPSRVTLQDYHLPDSDEDEETAIQRVMQQL	VTLQDYHLPDS(1)DEDEETAIQR	VT(-88)LQDY(-70)HLPDS(56)DEDEET(-56)AIQR	11	3	852.038	0.34655	By MS/MS	By MS/MS	By MS/MS	By MS/MS	By MS/MS	By MS/MS	79969000	68830000	64369000	86484000	40993000	27749000
Q5BLK4	641	Q5BLK4	Q5BLK4	Terminal uridylyltransferase 7	Zcchc6	sp|Q5BLK4|TUT7_MOUSE Terminal uridylyltransferase 7 OS=Mus musculus OX=10090 GN=Tut7 PE=1 SV=3	0.993158	24.9293	0.000923955	77.357	54.063	77.357	1	T	YKYFALPHKVTKPNLTKPPSPVTCVSDPYRE	VTKPNLT(0.993)KPPS(0.003)PVT(0.003)CVS(0.001)DPYR	VT(-39)KPNLT(25)KPPS(-25)PVT(-26)CVS(-32)DPY(-37)R	7	3	812.738	-0.025018						By MS/MS	0	0	0	0	0	108090000
Q5BLK4	645	Q5BLK4	Q5BLK4	Terminal uridylyltransferase 7	Zcchc6	sp|Q5BLK4|TUT7_MOUSE Terminal uridylyltransferase 7 OS=Mus musculus OX=10090 GN=Tut7 PE=1 SV=3	0.964171	18.0009	5.09007e-08	121.97	95.553	94.295	1	S	ALPHKVTKPNLTKPPSPVTCVSDPYREAKNG	VTKPNLT(0.013)KPPS(0.964)PVT(0.015)CVS(0.007)DPYR	VT(-58)KPNLT(-19)KPPS(18)PVT(-18)CVS(-21)DPY(-36)R	11	3	812.738	-0.24939	By MS/MS	By MS/MS	By MS/MS	By MS/MS	By MS/MS		128170000	130160000	156580000	139200000	154950000	0
Q9CR95	211	Q9CR95	Q9CR95	Adaptin ear-binding coat-associated protein 1	Necap1	sp|Q9CR95|NECP1_MOUSE Adaptin ear-binding coat-associated protein 1 OS=Mus musculus OX=10090 GN=Necap1 PE=1 SV=2	0.975742	16.1334	0.000340275	77.469	55.351	68.565	1	T	TIPPPSSSVAISNHVTPPPIPKSNHGGNDSD	VTIPPPSSSVAIS(0.024)NHVT(0.976)PPPIPK	VT(-60)IPPPS(-38)S(-38)S(-37)VAIS(-16)NHVT(16)PPPIPK	17	4	604.573	0.47591	By MS/MS			By MS/MS	By MS/MS	By MS/MS	6253600	0	0	8822900	4239900	7371100
Q9CR95	203	Q9CR95	Q9CR95	Adaptin ear-binding coat-associated protein 1	Necap1	sp|Q9CR95|NECP1_MOUSE Adaptin ear-binding coat-associated protein 1 OS=Mus musculus OX=10090 GN=Necap1 PE=1 SV=2	0.687022	5.6759	9.19449e-07	98.175	76.805	98.175	1	S	PPPPGGKVTIPPPSSSVAISNHVTPPPIPKS	VTIPPPS(0.023)S(0.101)S(0.687)VAIS(0.186)NHVT(0.003)PPPIPK	VT(-59)IPPPS(-15)S(-8.3)S(5.7)VAIS(-5.7)NHVT(-24)PPPIPK	9	3	805.761	-0.10911		By MS/MS	By matching	By matching	By matching	By matching	0	58857000	36325000	57784000	25816000	44978000
Q9CR95	207	Q9CR95	Q9CR95	Adaptin ear-binding coat-associated protein 1	Necap1	sp|Q9CR95|NECP1_MOUSE Adaptin ear-binding coat-associated protein 1 OS=Mus musculus OX=10090 GN=Necap1 PE=1 SV=2	0.766709	6.72593	0.00154798	63.138	37.569	54.225	1	S	GGKVTIPPPSSSVAISNHVTPPPIPKSNHGG	VTIPPPS(0.012)S(0.012)S(0.047)VAIS(0.767)NHVT(0.163)PPPIPK	VT(-41)IPPPS(-18)S(-18)S(-12)VAIS(6.7)NHVT(-6.7)PPPIPK	13	4	604.573	0.41006		By MS/MS	By MS/MS				0	9656700	6992300	0	0	0
Q810V0	345	Q810V0	Q810V0	U3 small nucleolar ribonucleoprotein protein MPP10	Mphosph10	sp|Q810V0|MPP10_MOUSE U3 small nucleolar ribonucleoprotein protein MPP10 OS=Mus musculus OX=10090 GN=Mphosph10 PE=1 SV=2	0.628476	2.28306	0.0149218	68.676	25.132	68.676	1	T	LKRVTFALPDDEAEDTSPLAVKQESDEVKSS	VTFALPDDEAEDT(0.628)S(0.372)PLAVK	VT(-53)FALPDDEAEDT(2.3)S(-2.3)PLAVK	13	2	1049.49	-0.26087	By MS/MS	By MS/MS		By MS/MS			9410200	10329000	0	0	0	0
Q810V0	346	Q810V0	Q810V0	U3 small nucleolar ribonucleoprotein protein MPP10	Mphosph10	sp|Q810V0|MPP10_MOUSE U3 small nucleolar ribonucleoprotein protein MPP10 OS=Mus musculus OX=10090 GN=Mphosph10 PE=1 SV=2	0.90321	9.6996	3.73666e-05	111.73	73.802	111.73	1	S	KRVTFALPDDEAEDTSPLAVKQESDEVKSSF	VTFALPDDEAEDT(0.097)S(0.903)PLAVK	VT(-100)FALPDDEAEDT(-9.7)S(9.7)PLAVK	14	2	1049.49	-0.0052239	By MS/MS	By MS/MS	By MS/MS	By MS/MS	By MS/MS	By MS/MS	0	10329000	9131300	15038000	9766100	12499000
Q9CQ10	200	Q9CQ10	Q9CQ10	Charged multivesicular body protein 3	Chmp3	sp|Q9CQ10|CHMP3_MOUSE Charged multivesicular body protein 3 OS=Mus musculus OX=10090 GN=Chmp3 PE=1 SV=3	0.999764	36.32	1.12788e-07	73.788	53.337	73.788	1	S	TDALPEPEPAGAMAASEEGEEEEDEEDLEAM	VTDALPEPEPAGAMAAS(1)EEGEEEEDEEDLEAMQSR	VT(-36)DALPEPEPAGAMAAS(36)EEGEEEEDEEDLEAMQS(-56)R	17	4	961.142	0.92186	By MS/MS	By MS/MS	By matching				7028400	12447000	4907200	0	0	0
P01029	992	P01029	P01029	Complement C4-B;Complement C4 beta chain;Complement C4 alpha chain;C4a anaphylatoxin;Complement C4 gamma chain	C4b	sp|P01029|CO4B_MOUSE Complement C4-B OS=Mus musculus OX=10090 GN=C4b PE=1 SV=3	0.998485	30.4705	1.73147e-11	113.79	82.518	113.79	1	S	TASEPLETMGSEGALSPGGVASLLRLPQGCA	VTASEPLET(0.001)MGS(0.001)EGALS(0.998)PGGVASLLR	VT(-58)AS(-52)EPLET(-30)MGS(-33)EGALS(30)PGGVAS(-41)LLR	17	3	870.422	0.21975				By MS/MS	By MS/MS		0	0	0	9098500	15034000	0
P49717	19	P49717	P49717	DNA replication licensing factor MCM4	Mcm4	sp|P49717|MCM4_MOUSE DNA replication licensing factor MCM4 OS=Mus musculus OX=10090 GN=Mcm4 PE=1 SV=1	0.999839	38.0372	0.0102053	104.37	45.761	85.265	1	T	PASTPSRRSSRRGRVTPTQSLRSEESRSSPN	VT(1)PTQSLR	VT(38)PT(-38)QS(-55)LR	2	2	491.242	0.23252	By matching	By matching	By matching	By MS/MS		By MS/MS	2990800	6060500	4458400	30301000	0	49450000
O70318	745	O70318	O70318	Band 4.1-like protein 2	Epb41l2	sp|O70318|E41L2_MOUSE Band 4.1-like protein 2 OS=Mus musculus OX=10090 GN=Epb41l2 PE=1 SV=2	0.793973	5.85882	0.00469232	73.771	28.816	73.771	1	T	ESEEDVGEYQPHHRVTEGTIREEQEECDEEL	VT(0.794)EGT(0.206)IREEQEECDEELEEEPGQGAK	VT(5.9)EGT(-5.9)IREEQEECDEELEEEPGQGAK	2	3	1024.43	4.0097			By MS/MS				0	0	0	0	0	0
Q5SSZ5	675	Q5SSZ5	Q5SSZ5	Tensin-3	Tns3	sp|Q5SSZ5|TENS3_MOUSE Tensin-3 OS=Mus musculus OX=10090 GN=Tns3 PE=1 SV=1	0.713426	8.91792	4.38047e-05	68.516	41.616	68.516	1	T	CPGKALQPRFQDDRVTNGVHQEPNTGSSPGS	VT(0.713)NGVHQEPNT(0.092)GS(0.092)S(0.077)PGS(0.025)PT(0.002)LDIDQSIEQLNR	VT(8.9)NGVHQEPNT(-8.9)GS(-8.9)S(-9.7)PGS(-15)PT(-26)LDIDQS(-51)IEQLNR	2	3	1124.19	0.54475	By MS/MS						5149800	0	0	0	0	0
Q9R0L6	61	Q9R0L6	Q9R0L6	Pericentriolar material 1 protein	Pcm1	sp|Q9R0L6|PCM1_MOUSE Pericentriolar material 1 protein OS=Mus musculus OX=10090 GN=Pcm1 PE=1 SV=2	0.685555	3.62191	0.000381679	127.3	77.211	127.3	1	T	EKNKKKFGVASDKRVTNAISPESSPGVGRRR	VT(0.686)NAIS(0.298)PES(0.013)S(0.004)PGVGR	VT(3.6)NAIS(-3.6)PES(-17)S(-22)PGVGR	2	2	775.864	-0.063318					By MS/MS		0	0	0	0	33776000	0
O70318	748	O70318	O70318	Band 4.1-like protein 2	Epb41l2	sp|O70318|E41L2_MOUSE Band 4.1-like protein 2 OS=Mus musculus OX=10090 GN=Epb41l2 PE=1 SV=2	0.523404	0.406872	0.0185308	56.252	28.709	56.252	1	T	EDVGEYQPHHRVTEGTIREEQEECDEELEEE	VT(0.477)EGT(0.523)IREEQEECDEELEEEPGQGAK	VT(-0.41)EGT(0.41)IREEQEECDEELEEEPGQGAK	5	3	1024.43	0.48004		By MS/MS		By MS/MS			0	3769700	0	5980900	0	0
P01029	979	P01029	P01029	Complement C4-B;Complement C4 beta chain;Complement C4 alpha chain;C4a anaphylatoxin;Complement C4 gamma chain	C4b	sp|P01029|CO4B_MOUSE Complement C4-B OS=Mus musculus OX=10090 GN=C4b PE=1 SV=3	0.439255	0.585263	1.81206e-13	116.94	80.979	116.94		S	IVPDGDFSSLVRVTASEPLETMGSEGALSPG	VT(0.384)AS(0.439)EPLETMGS(0.056)EGALS(0.12)PGGVASLLR	VT(-0.59)AS(0.59)EPLET(-36)MGS(-8.9)EGALS(-5.6)PGGVAS(-36)LLR	4	3	870.422	0.35102							0	0	0	0	0	0
A2ASS6	23907	A2ASS6	A2ASS6	Titin	Ttn	sp|A2ASS6|TITIN_MOUSE Titin OS=Mus musculus OX=10090 GN=Ttn PE=1 SV=1	0.999758	35.2014	0.0243619	61.276	21.696	61.276		S	VTEATITGLIQGEEYSFRVSAQNEKGISDPR	VT(0.057)EAT(0.727)IT(0.217)GLIQGEEY(1)S(1)FR	VT(-11)EAT(5.3)IT(-5.3)GLIQGEEY(36)S(35)FR	16	2	1127.46	1.7828	By matching	By MS/MS	By matching	By MS/MS	By MS/MS	By MS/MS	9434200	6334400	5633900	5349500	9245200	10272000
A2ASS6	23906	A2ASS6	A2ASS6	Titin	Ttn	sp|A2ASS6|TITIN_MOUSE Titin OS=Mus musculus OX=10090 GN=Ttn PE=1 SV=1	0.999802	36.1925	0.0243619	61.276	21.696	61.276		Y	KVTEATITGLIQGEEYSFRVSAQNEKGISDP	VT(0.057)EAT(0.727)IT(0.217)GLIQGEEY(1)S(1)FR	VT(-11)EAT(5.3)IT(-5.3)GLIQGEEY(36)S(35)FR	15	2	1127.46	1.7828	By matching	By MS/MS	By matching	By MS/MS	By MS/MS	By MS/MS	9434200	6334400	5633900	5349500	9245200	10272000
Q9DAZ9	275	Q9DAZ9	Q9DAZ9	Abscission/NoCut checkpoint regulator	Zfyve19	sp|Q9DAZ9|ANCHR_MOUSE Abscission/NoCut checkpoint regulator OS=Mus musculus OX=10090 GN=Zfyve19 PE=1 SV=2	0.962638	14.5774	3.74756e-22	161.76	100.66	161.76	1	Y	AVLKGQDPSRVTLQDYHLPDSDEDEETAIQR	VT(0.034)LQDY(0.963)HLPDS(0.004)DEDEETAIQR	VT(-15)LQDY(15)HLPDS(-24)DEDEET(-67)AIQR	6	2	1277.55	-1.1391	By MS/MS	By MS/MS					8753400	7274700	0	0	0	0
Q5HZI1	375	Q5HZI1	Q5HZI1	Microtubule-associated tumor suppressor 1 homolog	Mtus1	sp|Q5HZI1|MTUS1_MOUSE Microtubule-associated tumor suppressor 1 homolog OS=Mus musculus OX=10090 GN=Mtus1 PE=1 SV=2	0.766671	6.08488	0.00028735	62.646	33.864	62.646	1	S	GSECKVTVTEDPHIDSHDNDSDIQSSTEELT	VT(0.005)VT(0.189)EDPHIDS(0.767)HDNDS(0.039)DIQSSTEELTLR	VT(-22)VT(-6.1)EDPHIDS(6.1)HDNDS(-13)DIQS(-35)S(-38)T(-38)EELT(-50)LR	11	3	1078.48	-0.20024				By MS/MS			0	0	0	25383000	0	0
Q5SU73	171	Q5SU73	Q5SU73	Coilin	Coil	sp|Q5SU73|COIL_MOUSE Coilin OS=Mus musculus OX=10090 GN=Coil PE=1 SV=1	0.995419	23.4096	0.0153265	84.753	48.917	84.753	1	S	ETGRTKSKKKSKVTGSPAEEDEEETKKKSSK	VT(0.005)GS(0.995)PAEEDEEETK	VT(-23)GS(23)PAEEDEEET(-44)K	4	2	800.817	-1.8288			By MS/MS				0	0	0	0	0	0
Q91X46	46	Q91X46	Q91X46	Rho guanine nucleotide exchange factor 3	Arhgef3	sp|Q91X46|ARHG3_MOUSE Rho guanine nucleotide exchange factor 3 OS=Mus musculus OX=10090 GN=Arhgef3 PE=1 SV=1	0.997749	26.4657	0.00517798	92.792	45.753	92.792	1	S	EEPSNKRVKPLSRVTSLANLIPPVKTTPLKR	VT(0.002)S(0.998)LANLIPPVK	VT(-26)S(26)LANLIPPVK	3	2	666.37	-0.10516			By MS/MS	By MS/MS	By MS/MS	By MS/MS	0	0	1479400	1631400	1983700	1867700
Q68FD7	763	Q68FD7	Q68FD7	Folliculin-interacting protein 1	Fnip1	sp|Q68FD7|FNIP1_MOUSE Folliculin-interacting protein 1 OS=Mus musculus OX=10090 GN=Fnip1 PE=1 SV=1	0.3704	0.486289	0.0070324	70.091	30.888	70.091		S	QTKVTFLIGDSMSPDSDTELRSQAVVDQINR	VT(0.001)FLIGDS(0.331)MS(0.266)PDS(0.37)DT(0.032)ELR	VT(-28)FLIGDS(-0.49)MS(-1.4)PDS(0.49)DT(-11)ELR	13	2	1031.96	-1.5693							0	0	0	0	0	0
Q80XN0	245	Q80XN0	Q80XN0	D-beta-hydroxybutyrate dehydrogenase, mitochondrial	Bdh1	sp|Q80XN0|BDH_MOUSE D-beta-hydroxybutyrate dehydrogenase, mitochondrial OS=Mus musculus OX=10090 GN=Bdh1 PE=1 SV=2	0.671891	5.7889	4.57608e-05	98.21	58.825	74.873	1	T	GVKVSVVEPGNFIAATSLYSPERIQAIAKKM	VSVVEPGNFIAAT(0.672)S(0.177)LY(0.048)S(0.103)PER	VS(-50)VVEPGNFIAAT(5.8)S(-5.8)LY(-11)S(-8.2)PER	13	3	739.359	0.11295						By MS/MS	0	0	0	0	0	7431300
Q80XN0	246	Q80XN0	Q80XN0	D-beta-hydroxybutyrate dehydrogenase, mitochondrial	Bdh1	sp|Q80XN0|BDH_MOUSE D-beta-hydroxybutyrate dehydrogenase, mitochondrial OS=Mus musculus OX=10090 GN=Bdh1 PE=1 SV=2	0.917047	12.285	1.33032e-14	144.48	114.37	131.97	1	S	VKVSVVEPGNFIAATSLYSPERIQAIAKKMW	VSVVEPGNFIAAT(0.054)S(0.917)LYS(0.029)PER	VS(-110)VVEPGNFIAAT(-12)S(12)LY(-58)S(-15)PER	14	3	739.359	-0.38655	By MS/MS	By MS/MS	By MS/MS	By MS/MS			4150700	6091200	4510000	8280800	0	0
Q80XN0	249	Q80XN0	Q80XN0	D-beta-hydroxybutyrate dehydrogenase, mitochondrial	Bdh1	sp|Q80XN0|BDH_MOUSE D-beta-hydroxybutyrate dehydrogenase, mitochondrial OS=Mus musculus OX=10090 GN=Bdh1 PE=1 SV=2	0.980211	18.8256	9.50042e-05	93.104	63.468	93.104	1	S	SVVEPGNFIAATSLYSPERIQAIAKKMWDDL	VSVVEPGNFIAAT(0.007)S(0.013)LYS(0.98)PER	VS(-60)VVEPGNFIAAT(-22)S(-19)LY(-37)S(19)PER	17	3	739.359	-0.094998				By MS/MS	By matching	By matching	0	0	0	3806700	3282400	4428700
Q06890	392	Q06890	Q06890	Clusterin;Clusterin beta chain;Clusterin alpha chain	Clu	sp|Q06890|CLUS_MOUSE Clusterin OS=Mus musculus OX=10090 GN=Clu PE=1 SV=1	0.713082	6.60616	0.0167513	58.29	12.572	58.29	1	S	GEDKYYLRVSTVTTHSSDSEVPSRVTEVVVK	VSTVT(0.013)T(0.03)HS(0.713)S(0.156)DS(0.076)EVPS(0.011)R	VS(-33)T(-33)VT(-18)T(-14)HS(6.6)S(-6.6)DS(-9.7)EVPS(-18)R	8	3	590.263	3.0086						By MS/MS	0	0	0	0	0	6904700
Q3UE31	268	Q3UE31	Q3UE31	Uncharacterized protein KIAA0930 homolog		sp|Q3UE31|K0930_MOUSE Uncharacterized protein KIAA0930 homolog OS=Mus musculus OX=10090 PE=1 SV=2	0.495785	0	2.866e-13	132.76	108.12	132.76		S	GHAEMAVSRVSTGDTSPCGTEDSSPASPMHE	VST(0.008)GDT(0.496)S(0.496)PCGTEDSSPASPMHER	VS(-38)T(-18)GDT(0)S(0)PCGT(-32)EDS(-57)S(-62)PAS(-99)PMHER	7	3	828.993	0.17961							0	0	0	0	0	0
Q3UE31	267	Q3UE31	Q3UE31	Uncharacterized protein KIAA0930 homolog		sp|Q3UE31|K0930_MOUSE Uncharacterized protein KIAA0930 homolog OS=Mus musculus OX=10090 PE=1 SV=2	0.495785	0	2.866e-13	132.76	108.12	132.76		T	KGHAEMAVSRVSTGDTSPCGTEDSSPASPMH	VST(0.008)GDT(0.496)S(0.496)PCGTEDSSPASPMHER	VS(-38)T(-18)GDT(0)S(0)PCGT(-32)EDS(-57)S(-62)PAS(-99)PMHER	6	3	828.993	0.17961							0	0	0	0	0	0
Q80TV8	636	Q80TV8	Q80TV8	CLIP-associating protein 1	Clasp1	sp|Q80TV8|CLAP1_MOUSE CLIP-associating protein 1 OS=Mus musculus OX=10090 GN=Clasp1 PE=1 SV=2	0.94581	12.5053	3.45272e-09	103.18	68.494	82.486	1	S	PAFSSAAALPPGSYASLGRIRTRRQSSGSTT	VSSSSGSPAFSSAAALPPGS(0.053)YAS(0.946)LGR	VS(-45)S(-45)S(-40)S(-40)GS(-40)PAFS(-34)S(-35)AAALPPGS(-13)Y(-60)AS(13)LGR	23	2	1246.08	1.8129				By MS/MS			0	0	0	15753000	0	0
Q9JLV1	390	Q9JLV1	Q9JLV1	BAG family molecular chaperone regulator 3	Bag3	sp|Q9JLV1|BAG3_MOUSE BAG family molecular chaperone regulator 3 OS=Mus musculus OX=10090 GN=Bag3 PE=1 SV=2	0.999487	32.8961	1.71368e-43	176.11	150.59	176.11	1;2	S	PIPCPSPSPAPSAVPSPPKNVAAEQKAAPSP	VSSAPIPCPSPSPAPS(0.001)AVPS(0.999)PPK	VS(-110)S(-110)APIPCPS(-81)PS(-67)PAPS(-33)AVPS(33)PPK	20	3	769.708	0.45764	By MS/MS	By MS/MS	By MS/MS	By MS/MS	By MS/MS	By MS/MS	726170000	572660000	504160000	723180000	1.0529e+09	700500000
Q9JLV1	386	Q9JLV1	Q9JLV1	BAG family molecular chaperone regulator 3	Bag3	sp|Q9JLV1|BAG3_MOUSE BAG family molecular chaperone regulator 3 OS=Mus musculus OX=10090 GN=Bag3 PE=1 SV=2	0.553775	1.17466	1.65347e-06	100.59	64.065	100.59	1	S	VSSAPIPCPSPSPAPSAVPSPPKNVAAEQKA	VSSAPIPCPS(0.003)PS(0.02)PAPS(0.554)AVPS(0.423)PPK	VS(-40)S(-40)APIPCPS(-22)PS(-14)PAPS(1.2)AVPS(-1.2)PPK	16	2	1154.06	0.61523		By MS/MS					0	0	0	0	0	0
Q02780	281	Q02780	Q02780	Nuclear factor 1 A-type	Nfia	sp|Q02780|NFIA_MOUSE Nuclear factor 1 A-type OS=Mus musculus OX=10090 GN=Nfia PE=1 SV=1	0.995956	25.5879	1.30962e-51	156.28	125.93	78.45	1	S	NFSLSDLESSSYYSMSPGAMRRSLPSTSSTS	VSQTPIAAGTGPNFSLSDLESS(0.001)SYYS(0.003)MS(0.996)PGAMR	VS(-62)QT(-59)PIAAGT(-46)GPNFS(-48)LS(-48)DLES(-38)S(-30)S(-40)Y(-52)Y(-49)S(-26)MS(26)PGAMR	28	4	872.89	-0.02024		By MS/MS	By MS/MS	By MS/MS	By matching	By MS/MS	0	0	5036100	29640000	5300300	14738000
E9Q0S6	169	E9Q0S6	E9Q0S6		Tns1	sp|E9Q0S6|TENS1_MOUSE Tensin-1 OS=Mus musculus OX=10090 GN=Tns1 PE=1 SV=1	0.804368	6.18676	2.65419e-11	148.52	101.53	107.69	1	S	SPSIQPQPQSQPTSLSRNTSVSRAMEDSCEL	VSPSIQPQPQSQPT(0.002)S(0.194)LS(0.804)R	VS(-60)PS(-47)IQPQPQS(-38)QPT(-26)S(-6.2)LS(6.2)R	17	2	1008.99	0.23259				By matching	By MS/MS	By MS/MS	0	0	0	5284600	6074300	6416400
P30999	59	P30999	P30999	Catenin delta-1	Ctnnd1	sp|P30999|CTND1_MOUSE Catenin delta-1 OS=Mus musculus OX=10090 GN=Ctnnd1 PE=1 SV=2	0.777374	5.4306	5.81933e-12	141.22	82.152	141.22	1	T	VRVSPQDANSLMANGTLTRRHQNGRFVGDAD	VSPQDANSLMANGT(0.777)LT(0.223)R	VS(-55)PQDANS(-63)LMANGT(5.4)LT(-5.4)R	14	2	927.924	0.07385					By MS/MS	By MS/MS	0	0	0	0	8700600	5368000
P30999	61	P30999	P30999	Catenin delta-1	Ctnnd1	sp|P30999|CTND1_MOUSE Catenin delta-1 OS=Mus musculus OX=10090 GN=Ctnnd1 PE=1 SV=2	0.56148	1.08803	0.0200291	58.914	26.758	58.914	1	T	VSPQDANSLMANGTLTRRHQNGRFVGDADLE	VSPQDANS(0.001)LMANGT(0.437)LT(0.561)R	VS(-42)PQDANS(-26)LMANGT(-1.1)LT(1.1)R	16	3	618.952	-0.70866			By MS/MS				0	0	4309800	0	0	0
P46414	10	P46414	P46414	Cyclin-dependent kinase inhibitor 1B	Cdkn1b	sp|P46414|CDN1B_MOUSE Cyclin-dependent kinase inhibitor 1B OS=Mus musculus OX=10090 GN=Cdkn1b PE=1 SV=2	0.912882	10.2158	0.0169171	82.505	50.871	82.505	1	S	______MSNVRVSNGSPSLERMDARQAEHPK	VSNGS(0.913)PS(0.087)LER	VS(-36)NGS(10)PS(-10)LER	5	2	563.25	-0.44996					By MS/MS		0	0	0	0	8151800	0
Q8CHP5	138	Q8CHP5	Q8CHP5	Partner of Y14 and mago	Wibg	sp|Q8CHP5|PYM1_MOUSE Partner of Y14 and mago OS=Mus musculus OX=10090 GN=Pym1 PE=1 SV=2	0.922858	12.546	1.18486e-06	70.167	41.583	66.233	1	S	IPSALQGPQATPLAASDPSDSAATTEKAKKI	VSLGDTAQIPS(0.004)ALQGPQAT(0.002)PLAAS(0.923)DPS(0.051)DS(0.019)AAT(0.001)TEK	VS(-35)LGDT(-36)AQIPS(-24)ALQGPQAT(-28)PLAAS(13)DPS(-13)DS(-17)AAT(-31)T(-35)EK	24	4	869.667	0.66417	By matching	By MS/MS	By MS/MS	By MS/MS	By MS/MS	By MS/MS	24073000	26201000	28336000	75781000	40044000	50784000
Q60520	274	Q60520	Q60520	Paired amphipathic helix protein Sin3a	Sin3a	sp|Q60520|SIN3A_MOUSE Paired amphipathic helix protein Sin3a OS=Mus musculus OX=10090 GN=Sin3a PE=1 SV=3	0.614311	2.02959	1.19901e-19	128.97	93.346	101.41	1	S	HTPASQQTPPLPPYASPRSPPVQPHTPVTIS	VSKPSQLQAHTPASQQT(0.001)PPLPPY(0.385)AS(0.614)PR	VS(-75)KPS(-76)QLQAHT(-66)PAS(-35)QQT(-31)PPLPPY(-2)AS(2)PR	25	3	988.497	-0.13483	By MS/MS	By MS/MS		By matching	By matching	By matching	5314400	8522300	0	8751900	3831100	4513000
Q60520	272	Q60520	Q60520	Paired amphipathic helix protein Sin3a	Sin3a	sp|Q60520|SIN3A_MOUSE Paired amphipathic helix protein Sin3a OS=Mus musculus OX=10090 GN=Sin3a PE=1 SV=3	0.736425	4.51517	0.00055826	66.925	37.07	46.862	1	Y	QAHTPASQQTPPLPPYASPRSPPVQPHTPVT	VSKPSQLQAHT(0.001)PAS(0.001)QQT(0.001)PPLPPY(0.736)AS(0.26)PR	VS(-41)KPS(-39)QLQAHT(-31)PAS(-28)QQT(-28)PPLPPY(4.5)AS(-4.5)PR	23	4	741.625	-0.038362					By MS/MS		0	0	0	0	8844700	0
Q8VDP4	612	Q8VDP4	Q8VDP4	Cell cycle and apoptosis regulator protein 2	Ccar2	sp|Q8VDP4|CCAR2_MOUSE Cell cycle and apoptosis regulator protein 2 OS=Mus musculus OX=10090 GN=Ccar2 PE=1 SV=2	0.792391	5.81712	5.86539e-28	149.29	114.5	149.29	1	S	SKDEVQNEGTAAESDSPLKEDGLLPKRPSSG	VSKDEVQNEGTAAES(0.208)DS(0.792)PLKEDGLLPK	VS(-97)KDEVQNEGT(-50)AAES(-5.8)DS(5.8)PLKEDGLLPK	17	3	979.464	-1.7908	By matching					By MS/MS	3238600	0	0	0	0	179320000
Q8VDP4	610	Q8VDP4	Q8VDP4	Cell cycle and apoptosis regulator protein 2	Ccar2	sp|Q8VDP4|CCAR2_MOUSE Cell cycle and apoptosis regulator protein 2 OS=Mus musculus OX=10090 GN=Ccar2 PE=1 SV=2	0.827674	6.88127	1.40347e-09	100.42	70.632	100.42	1	S	KVSKDEVQNEGTAAESDSPLKEDGLLPKRPS	VSKDEVQNEGT(0.003)AAES(0.828)DS(0.17)PLKEDGLLPK	VS(-62)KDEVQNEGT(-25)AAES(6.9)DS(-6.9)PLKEDGLLPK	15	3	979.464	-1.1391	By MS/MS	By MS/MS	By MS/MS	By MS/MS	By MS/MS	By MS/MS	23863000	24382000	19792000	63679000	35146000	56227000
Q923Q2	470	Q923Q2	Q923Q2	StAR-related lipid transfer protein 13	Stard13	sp|Q923Q2|STA13_MOUSE StAR-related lipid transfer protein 13 OS=Mus musculus OX=10090 GN=Stard13 PE=1 SV=5	0.583958	3.56142	0.020788	45.445	20.833	45.445	1	S	RVSIYDNVPSSHLYASTGDLLDLEKDGLLPQ	VSIY(0.006)DNVPS(0.082)S(0.053)HLY(0.017)AS(0.584)T(0.257)GDLLDLEK	VS(-32)IY(-20)DNVPS(-8.5)S(-10)HLY(-15)AS(3.6)T(-3.6)GDLLDLEK	15	3	906.097	2.4411		By MS/MS					0	6089300	0	0	0	0
Q923Q2	465	Q923Q2	Q923Q2	StAR-related lipid transfer protein 13	Stard13	sp|Q923Q2|STA13_MOUSE StAR-related lipid transfer protein 13 OS=Mus musculus OX=10090 GN=Stard13 PE=1 SV=5	0.367558	0.610384	0.00554722	52.227	25.327	52.227		S	CHRASRVSIYDNVPSSHLYASTGDLLDLEKD	VSIY(0.001)DNVPS(0.145)S(0.368)HLY(0.004)AS(0.319)T(0.162)GDLLDLEK	VS(-30)IY(-26)DNVPS(-4)S(0.61)HLY(-19)AS(-0.61)T(-3.6)GDLLDLEK	10	3	906.097	0.94221							0	0	0	0	0	0
Q9ET54	1204	Q9ET54	Q9ET54	Palladin	Palld	sp|Q9ET54|PALLD_MOUSE Palladin OS=Mus musculus OX=10090 GN=Palld PE=1 SV=2	0.99996	45.3274	0.000409084	67.728	42.706	67.728	1	S	PDLSWQLDGKPIRPDSAHKMLVRENGVHSLI	VSGLPTPDLSWQLDGKPIRPDS(1)AHK	VS(-65)GLPT(-50)PDLS(-45)WQLDGKPIRPDS(45)AHK	22	4	699.354	-0.14973	By MS/MS	By MS/MS		By MS/MS	By MS/MS	By MS/MS	4306700	6399500	0	12451000	7366500	12571000
Q9CWY3	22	Q9CWY3	Q9CWY3	N-lysine methyltransferase SETD6	Setd6	sp|Q9CWY3|SETD6_MOUSE N-lysine methyltransferase SETD6 OS=Mus musculus OX=10090 GN=Setd6 PE=1 SV=1	0.999761	36.252	0.000266455	122.5	60.812	94.882	1	S	RARVSGGSPLVAPCPSPRAARAPLPLPAGSS	VSGGSPLVAPCPS(1)PR	VS(-57)GGS(-36)PLVAPCPS(36)PR	13	2	780.866	0.045848			By MS/MS		By MS/MS	By MS/MS	0	0	15487000	0	16329000	17041000
Q80YR3	467	Q80YR3	Q80YR3	SKI/DACH domain-containing protein 1	Skida1	sp|Q80YR3|SKDA1_MOUSE SKI/DACH domain-containing protein 1 OS=Mus musculus OX=10090 GN=Skida1 PE=2 SV=1	0.955713	13.1287	0.0134577	74.944	30.939	74.944	4	S	PEIRNDRVSEITFPHSEISSTVKRTDLTINC	VSEIT(0.09)FPHS(0.956)EIS(0.956)S(0.999)T(1)VK	VS(-49)EIT(-13)FPHS(13)EIS(13)S(29)T(36)VK	9	2	1040.89	-2.2868				By MS/MS			0	0	0	0	0	0
Q80YR3	470	Q80YR3	Q80YR3	SKI/DACH domain-containing protein 1	Skida1	sp|Q80YR3|SKDA1_MOUSE SKI/DACH domain-containing protein 1 OS=Mus musculus OX=10090 GN=Skida1 PE=2 SV=1	0.955706	13.1287	0.0134577	74.944	30.939	74.944	4	S	RNDRVSEITFPHSEISSTVKRTDLTINCHAE	VSEIT(0.09)FPHS(0.956)EIS(0.956)S(0.999)T(1)VK	VS(-49)EIT(-13)FPHS(13)EIS(13)S(29)T(36)VK	12	2	1040.89	-2.2868				By MS/MS			0	0	0	0	0	0
Q80YR3	471	Q80YR3	Q80YR3	SKI/DACH domain-containing protein 1	Skida1	sp|Q80YR3|SKDA1_MOUSE SKI/DACH domain-containing protein 1 OS=Mus musculus OX=10090 GN=Skida1 PE=2 SV=1	0.998881	29.1153	0.0134577	74.944	30.939	74.944	4	S	NDRVSEITFPHSEISSTVKRTDLTINCHAEG	VSEIT(0.09)FPHS(0.956)EIS(0.956)S(0.999)T(1)VK	VS(-49)EIT(-13)FPHS(13)EIS(13)S(29)T(36)VK	13	2	1040.89	-2.2868				By MS/MS			0	0	0	0	0	0
Q80YR3	472	Q80YR3	Q80YR3	SKI/DACH domain-containing protein 1	Skida1	sp|Q80YR3|SKDA1_MOUSE SKI/DACH domain-containing protein 1 OS=Mus musculus OX=10090 GN=Skida1 PE=2 SV=1	0.999773	36.0696	0.0134577	74.944	30.939	74.944	4	T	DRVSEITFPHSEISSTVKRTDLTINCHAEGA	VSEIT(0.09)FPHS(0.956)EIS(0.956)S(0.999)T(1)VK	VS(-49)EIT(-13)FPHS(13)EIS(13)S(29)T(36)VK	14	2	1040.89	-2.2868				By MS/MS			0	0	0	0	0	0
B1AY13	2044	B1AY13	B1AY13	Ubiquitin carboxyl-terminal hydrolase 24	Usp24	sp|B1AY13|UBP24_MOUSE Ubiquitin carboxyl-terminal hydrolase 24 OS=Mus musculus OX=10090 GN=Usp24 PE=1 SV=1	1	80.1148	4.10481e-34	187.78	130.56	176.87	1	S	WNAYMLFYQRVSDQNSPVLPKKSRVSVVRQE	VSDQNS(1)PVLPK	VS(-80)DQNS(80)PVLPK	6	2	632.303	-0.1282	By MS/MS	By MS/MS	By MS/MS	By MS/MS	By MS/MS	By MS/MS	69925000	42019000	58798000	52462000	97726000	72067000
Q8K212	353	Q8K212	Q8K212	Phosphofurin acidic cluster sorting protein 1	Pacs1	sp|Q8K212|PACS1_MOUSE Phosphofurin acidic cluster sorting protein 1 OS=Mus musculus OX=10090 GN=Pacs1 PE=1 SV=2	1	72.5136	0.00299934	103.39	70.299	103.39	1	S	RFKVSDEVGFGLEHVSREQIREVEEDLDELY	VSDEVGFGLEHVS(1)R	VS(-73)DEVGFGLEHVS(73)R	13	2	805.864	0.11302					By MS/MS		0	0	0	0	0	0
Q5QGU6	245	Q5QGU6	Q5QGU6	Receptor-transporting protein 3	Rtp3	sp|Q5QGU6|RTP3_MOUSE Receptor-transporting protein 3 OS=Mus musculus OX=10090 GN=Rtp3 PE=1 SV=2	0.928715	12.95	8.98341e-08	139.38	91.954	139.38	1	S	DPKVSCTSKPPAPPLSPTSLKSAREPKVTVT	VSCTSKPPAPPLS(0.929)PT(0.024)S(0.047)LK	VS(-67)CT(-61)S(-62)KPPAPPLS(13)PT(-16)S(-13)LK	13	2	973.986	0.46851		By MS/MS	By MS/MS		By MS/MS		0	27499000	21675000	0	12237000	0
Q5QGU6	247	Q5QGU6	Q5QGU6	Receptor-transporting protein 3	Rtp3	sp|Q5QGU6|RTP3_MOUSE Receptor-transporting protein 3 OS=Mus musculus OX=10090 GN=Rtp3 PE=1 SV=2	0.339212	0	0.0107165	62.765	40.611	62.765		T	KVSCTSKPPAPPLSPTSLKSAREPKVTVTCS	VSCTSKPPAPPLS(0.322)PT(0.339)S(0.339)LK	VS(-45)CT(-40)S(-42)KPPAPPLS(-0.23)PT(0)S(0)LK	15	3	649.66	-0.60727							0	0	0	0	0	0
Q5QGU6	248	Q5QGU6	Q5QGU6	Receptor-transporting protein 3	Rtp3	sp|Q5QGU6|RTP3_MOUSE Receptor-transporting protein 3 OS=Mus musculus OX=10090 GN=Rtp3 PE=1 SV=2	0.992779	22.2777	1.99348e-32	171.52	130.27	171.52	1	S	VSCTSKPPAPPLSPTSLKSAREPKVTVTCSN	VSCTSKPPAPPLS(0.001)PT(0.006)S(0.993)LK	VS(-84)CT(-83)S(-86)KPPAPPLS(-29)PT(-22)S(22)LK	16	2	973.986	0.59532	By MS/MS	By MS/MS	By MS/MS	By matching		By MS/MS	28282000	65718000	70058000	0	0	38559000
Q99PL5	119	Q99PL5	Q99PL5	Ribosome-binding protein 1	Rrbp1	sp|Q99PL5|RRBP1_MOUSE Ribosome-binding protein 1 OS=Mus musculus OX=10090 GN=Rrbp1 PE=1 SV=2	0.501344	3.94039	1.58691e-05	76.439	51.886	76.439	1	T	AVAVAPTSVHSSVGHTPIATVPAMPQEKLAS	VSAVAVAPT(0.202)S(0.202)VHS(0.044)S(0.044)VGHT(0.501)PIAT(0.006)VPAMPQEK	VS(-44)AVAVAPT(-3.9)S(-3.9)VHS(-11)S(-11)VGHT(3.9)PIAT(-19)VPAMPQEK	18	3	1016.85	0.62318		By MS/MS				By matching	0	29996000	0	0	0	11563000
Q80U72	446	Q80U72	Q80U72	Protein scribble homolog	Scrib	sp|Q80U72|SCRIB_MOUSE Protein scribble homolog OS=Mus musculus OX=10090 GN=Scrib PE=1 SV=2	0.999595	33.9191	0.000980878	73.672	44.66	73.672	1	S	SSPSESCSDAPLSRVSVIQFEDTLEGEEDAE	VS(1)VIQFEDTLEGEEDAEEAAAEK	VS(34)VIQFEDT(-34)LEGEEDAEEAAAEK	2	2	1295.06	0.88586	By MS/MS	By MS/MS		By matching			4083900	4572200	0	7987700	0	0
Q8BTI8	1359	Q8BTI8	Q8BTI8	Serine/arginine repetitive matrix protein 2	Srrm2	sp|Q8BTI8|SRRM2_MOUSE Serine/arginine repetitive matrix protein 2 OS=Mus musculus OX=10090 GN=Srrm2 PE=1 SV=3	0.999947	42.788	9.93765e-76	211.63	186.06	211.63	1	S	PEVVEKVGLFSSQKVSSPVLETVQQRTPSRE	VS(1)SPVLETVQQR	VS(43)S(-43)PVLET(-170)VQQR	2	2	711.853	-0.39849		By MS/MS		By MS/MS	By MS/MS	By MS/MS	0	360250000	0	402690000	541740000	426760000
Q99K99	224	Q99K99	Q99K99	Uncharacterized protein C4orf19 homolog		sp|Q99K99|CD019_MOUSE Uncharacterized protein C4orf19 homolog OS=Mus musculus OX=10090 PE=1 SV=2	1	81.3829	0.000783805	108.36	66.008	87.824	1	S	NHSEVEPLPGIQPRVSQLGLNVPFSLQRSWD	VS(1)QLGLNVPFSLQR	VS(81)QLGLNVPFS(-81)LQR	2	2	819.424	0.77515	By MS/MS	By MS/MS	By MS/MS	By matching	By MS/MS	By MS/MS	3651000	4644100	5444500	8935000	5988700	6372800
Q8VDP3	777	Q8VDP3	Q8VDP3	Protein-methionine sulfoxide oxidase MICAL1	Mical1	sp|Q8VDP3|MICA1_MOUSE [F-actin]-monooxygenase MICAL1 OS=Mus musculus OX=10090 GN=Mical1 PE=1 SV=1	1	81.1201	2.0249e-05	128.36	92.589	128.36	1	S	SNMQPDPSSPPVTRVSPVPSPSQPARRLIRL	VS(1)PVPSPSQPAR	VS(81)PVPS(-81)PS(-97)QPAR	2	2	651.316	-0.077329	By MS/MS	By MS/MS	By MS/MS	By MS/MS	By MS/MS	By MS/MS	21774000	11039000	8006700	36412000	42711000	39222000
P30999	47	P30999	P30999	Catenin delta-1	Ctnnd1	sp|P30999|CTND1_MOUSE Catenin delta-1 OS=Mus musculus OX=10090 GN=Ctnnd1 PE=1 SV=2	0.99996	44.005	0.000846067	81.48	19.122	76.073	1	S	EERRHVSAQLERVRVSPQDANSLMANGTLTR	VS(1)PQDANSLMANGTLTR	VS(44)PQDANS(-44)LMANGT(-68)LT(-68)R	2	2	927.924	1.2372			By MS/MS	By MS/MS	By MS/MS	By MS/MS	0	0	9878100	0	8718900	4311500
Q63918	293	Q63918	Q63918	Serum deprivation-response protein	Sdpr	sp|Q63918|CAVN2_MOUSE Caveolae-associated protein 2 OS=Mus musculus OX=10090 GN=Cavin2 PE=1 SV=3	1	67.0088	2.17337e-08	147.51	96.069	111.65	1;2	S	NHQKASSGKSSPFKVSPLSFGRKKVREGESS	VS(1)PLSFGR	VS(67)PLS(-67)FGR	2	2	471.726	-0.3123	By MS/MS	By MS/MS	By MS/MS	By MS/MS	By MS/MS	By MS/MS	67971000	88291000	31449000	96313000	80249000	76257000
Q6PGL7	747	Q6PGL7	Q6PGL7	WASH complex subunit FAM21	Fam21	sp|Q6PGL7|WASC2_MOUSE WASH complex subunit 2 OS=Mus musculus OX=10090 GN=Washc2 PE=1 SV=1	1	67.2398	1.53703e-14	155.06	111.56	155.06	1	S	SGVKPEDLKVDNARVSPEVGSADVASIAQKE	VS(1)PEVGSADVASIAQK	VS(67)PEVGS(-67)ADVAS(-110)IAQK	2	2	819.393	-0.13436	By MS/MS	By MS/MS	By MS/MS	By MS/MS	By MS/MS	By MS/MS	43349000	31052000	70668000	69191000	60462000	60532000
Q60974	2134	Q60974	Q60974	Nuclear receptor corepressor 1	Ncor1	sp|Q60974|NCOR1_MOUSE Nuclear receptor corepressor 1 OS=Mus musculus OX=10090 GN=Ncor1 PE=1 SV=1	1	89.5608	0.00466247	99.343	67.709	89.561	1	S	SQSQTVLHPRPGPRVSPENLVDKSRGSRPGK	VS(1)PENLVDK	VS(90)PENLVDK	2	2	540.752	-0.24387	By MS/MS	By MS/MS	By MS/MS	By MS/MS	By MS/MS	By MS/MS	20301000	13918000	16218000	21464000	26235000	22100000
Q6PDK2	4410	Q6PDK2	Q6PDK2	Histone-lysine N-methyltransferase 2D	Kmt2d	sp|Q6PDK2|KMT2D_MOUSE Histone-lysine N-methyltransferase 2D OS=Mus musculus OX=10090 GN=Kmt2d PE=1 SV=2	1	127.258	1.10818e-06	142.45	89.364	142.45	1	S	PKPQGPALELPPGRVSPAAAQLADTFFGKGL	VS(1)PAAAQLADTFFGK	VS(130)PAAAQLADT(-130)FFGK	2	2	801.882	0.41819	By MS/MS	By MS/MS	By MS/MS	By MS/MS	By MS/MS	By MS/MS	18851000	24031000	22642000	34077000	32541000	30111000
A2A7S8	213	A2A7S8	A2A7S8	Uncharacterized protein KIAA1522	Kiaa1522	sp|A2A7S8|NHSL3_MOUSE NHS-like protein 3 OS=Mus musculus OX=10090 GN=Nhsl3 PE=1 SV=1	0.999818	37.4304	0.00024148	91.583	55.923	91.583	1	S	VDGRPGLALGTGVRVSLQALEAETEAGTDAE	VS(1)LQALEAETEAGTDAEAVIQR	VS(37)LQALEAET(-37)EAGT(-60)DAEAVIQR	2	3	794.379	4.4572	By MS/MS						0	0	0	0	0	0
A2APT9	361	A2APT9	A2APT9	Kelch domain-containing protein 7A	Klhdc7a	sp|A2APT9|KLD7A_MOUSE Kelch domain-containing protein 7A OS=Mus musculus OX=10090 GN=Klhdc7a PE=1 SV=3	1	46.8619	1.23238e-106	221.05	155.16	46.862	1	S	QPVASPSAPGFSRKVSLLQIAENPELQLQPE	VS(1)LLQIAENPELQLQPEGFR	VS(47)LLQIAENPELQLQPEGFR	2	3	787.733	-1.0619	By MS/MS	By MS/MS	By MS/MS	By MS/MS	By MS/MS	By MS/MS	247170000	384990000	178740000	218280000	125610000	142140000
Q8BH65	124	Q8BH65	Q8BH65	Protein DENND6A	Dennd6a	sp|Q8BH65|DEN6A_MOUSE Protein DENND6A OS=Mus musculus OX=10090 GN=Dennd6a PE=1 SV=1	1	105.652	6.2439e-05	122.46	76.301	105.65	1	S	TQFCFRFRQSSGRRVSLHCLLDEFDKDLPVY	VS(1)LHCLLDEFDK	VS(110)LHCLLDEFDK	2	2	778.347	0.22331	By MS/MS	By MS/MS	By MS/MS	By MS/MS	By MS/MS	By MS/MS	11017000	11992000	21967000	19336000	17548000	26575000
O70439	129	O70439	O70439	Syntaxin-7	Stx7	sp|O70439|STX7_MOUSE Syntaxin-7 OS=Mus musculus OX=10090 GN=Stx7 PE=1 SV=3	1	68.9972	0.00102978	112.5	62.465	112.5	1	S	REKEFVARVRASSRVSGGFPEDSSKEKNLVS	VS(1)GGFPEDSSK	VS(69)GGFPEDS(-69)S(-69)K	2	2	595.242	1.168	By MS/MS		By MS/MS	By MS/MS	By MS/MS	By MS/MS	13203000	0	6119800	10498000	17323000	12986000
Q924Z5	332	Q924Z5	Q924Z5	Translocating chain-associated membrane protein 2	Tram2	sp|Q924Z5|TRAM2_MOUSE Translocating chain-associated membrane protein 2 OS=Mus musculus OX=10090 GN=Tram2 PE=1 SV=1	1	77.2877	0.0243726	77.288	44.248	77.288	1	S	HWREYWKEQSAKRRVSAVPRPPAKLLKREPG	VS(1)AVPRPPAK	VS(77)AVPRPPAK	2	2	551.294	-0.041715	By MS/MS	By MS/MS	By MS/MS	By MS/MS	By MS/MS	By MS/MS	18518000	3880200	5697800	13821000	14403000	19338000
Q6NVE8	563	Q6NVE8	Q6NVE8	WD repeat-containing protein 44	Wdr44	sp|Q6NVE8|WDR44_MOUSE WD repeat-containing protein 44 OS=Mus musculus OX=10090 GN=Wdr44 PE=1 SV=1	0.99366	22.0487	0.00462485	85.522	54.524	85.522	1	S	YFNNMRMKYNTEGRVSPSPSQESLSSSKSDT	VS(0.994)PS(0.006)PSQESLSSSK	VS(22)PS(-22)PS(-39)QES(-55)LS(-63)S(-63)S(-68)K	2	2	750.335	0.35992		By matching			By MS/MS	By MS/MS	0	2336700	0	0	8305300	5825800
Q9CWY3	11	Q9CWY3	Q9CWY3	N-lysine methyltransferase SETD6	Setd6	sp|Q9CWY3|SETD6_MOUSE N-lysine methyltransferase SETD6 OS=Mus musculus OX=10090 GN=Setd6 PE=1 SV=1	0.967926	17.7261	0.00154609	92.538	44.936	92.538	1	S	_____MAAPAKRARVSGGSPLVAPCPSPRAA	VS(0.968)GGS(0.016)PLVAPCPS(0.016)PR	VS(18)GGS(-18)PLVAPCPS(-18)PR	2	2	780.866	-0.19964	By MS/MS						9353200	0	0	0	0	0
Q99K28	236	Q99K28	Q99K28	ADP-ribosylation factor GTPase-activating protein 2	Arfgap2	sp|Q99K28|ARFG2_MOUSE ADP-ribosylation factor GTPase-activating protein 2 OS=Mus musculus OX=10090 GN=Arfgap2 PE=1 SV=1	0.960673	13.8814	0.0135565	82.774	44.101	82.774	1	S	KKGLGAKKGLGAQKVSNQSFTEIERQAQVAE	VS(0.961)NQS(0.039)FTEIER	VS(14)NQS(-14)FT(-46)EIER	2	2	695.306	-0.84919	By matching			By matching	By MS/MS		3562200	0	0	4500800	6220600	0
E9Q0S6	154	E9Q0S6	E9Q0S6		Tns1	sp|E9Q0S6|TENS1_MOUSE Tensin-1 OS=Mus musculus OX=10090 GN=Tns1 PE=1 SV=1	0.872606	8.35674	5.37558e-06	130.29	82.291	115.87	1	S	GSSPKNLEEGGSMRVSPSIQPQPQSQPTSLS	VS(0.873)PS(0.127)IQPQPQSQPTSLSR	VS(8.4)PS(-8.4)IQPQPQS(-58)QPT(-100)S(-100)LS(-100)R	2	2	1008.99	-1.5944	By MS/MS	By MS/MS		By MS/MS	By MS/MS	By MS/MS	11819000	14935000	0	31816000	28130000	0
Q9Z0Y9	195	Q9Z0Y9	Q9Z0Y9	Oxysterols receptor LXR-alpha	Nr1h3	sp|Q9Z0Y9|NR1H3_MOUSE Oxysterols receptor LXR-alpha OS=Mus musculus OX=10090 GN=Nr1h3 PE=1 SV=3	0.824616	6.72792	0.000148577	87.647	53.775	52.72	1	S	QEEEQAQATSVSPRVSSPPQVLPQLSPEQLG	VS(0.825)S(0.175)PPQVLPQLSPEQLGMIEK	VS(6.7)S(-6.7)PPQVLPQLS(-36)PEQLGMIEK	2	3	786.399	0.62812	By MS/MS	By MS/MS	By MS/MS	By MS/MS	By matching	By MS/MS	43822000	0	26383000	33469000	0	20256000
Q8CI95	13	Q8CI95	Q8CI95	Oxysterol-binding protein-related protein 11	Osbpl11	sp|Q8CI95|OSB11_MOUSE Oxysterol-binding protein-related protein 11 OS=Mus musculus OX=10090 GN=Osbpl11 PE=1 SV=2	0.813212	6.38856	2.14665e-09	135.18	35.431	135.18	1	S	___MQGGEPASVMKVSESEGKLEGLATAVTP	VS(0.813)ES(0.187)EGKLEGLATAVTPNK	VS(6.4)ES(-6.4)EGKLEGLAT(-64)AVT(-86)PNK	2	2	1005.49	0.38551		By MS/MS	By MS/MS				0	15235000	0	0	0	0
Q69ZI1	741	Q69ZI1	Q69ZI1	E3 ubiquitin-protein ligase SH3RF1	Sh3rf1	sp|Q69ZI1|SH3R1_MOUSE E3 ubiquitin-protein ligase SH3RF1 OS=Mus musculus OX=10090 GN=Sh3rf1 PE=1 SV=2	0.703238	4.36984	0.000507479	54.284	35.869	43.048	1	S	LKLLSGASTKRKPRVSPPASPTLDVELGAGE	VS(0.703)PPAS(0.257)PT(0.04)LDVELGAGEAPLQGAVGPELPLGGSHGR	VS(4.4)PPAS(-4.4)PT(-12)LDVELGAGEAPLQGAVGPELPLGGS(-43)HGR	2	3	1171.59	-0.72921						By MS/MS	0	0	0	0	0	6677300
Q8VHR5	334	Q8VHR5	Q8VHR5	Transcriptional repressor p66-beta	Gatad2b	sp|Q8VHR5|P66B_MOUSE Transcriptional repressor p66-beta OS=Mus musculus OX=10090 GN=Gatad2b PE=1 SV=1	0.575291	1.32219	1.41766e-06	100.81	71.187	97.073	1	S	MNLASHIQPGTVNRVSSPLPSPSAMSDAANS	VS(0.575)S(0.424)PLPSPSAMSDAANSQAAAK	VS(1.3)S(-1.3)PLPS(-33)PS(-38)AMS(-65)DAANS(-83)QAAAK	2	2	1083.99	-2.2382		By MS/MS	By MS/MS	By MS/MS		By MS/MS	0	20811000	22239000	31942000	0	29776000
P83093	718	P83093	P83093	Stromal interaction molecule 2	Stim2	sp|P83093|STIM2_MOUSE Stromal interaction molecule 2 OS=Mus musculus OX=10090 GN=Stim2 PE=1 SV=2	0.541982	0.731022	0.0100882	77.42	43.633	43.761	1	S	NDSKPVQEASNVSRVSSIPHDLCHNGEKSKK	VS(0.542)S(0.458)IPHDLCHNGEK	VS(0.73)S(-0.73)IPHDLCHNGEK	2	3	558.243	-1.925		By MS/MS				By MS/MS	0	24243000	0	0	0	0
Q9Z0Y9	196	Q9Z0Y9	Q9Z0Y9	Oxysterols receptor LXR-alpha	Nr1h3	sp|Q9Z0Y9|NR1H3_MOUSE Oxysterols receptor LXR-alpha OS=Mus musculus OX=10090 GN=Nr1h3 PE=1 SV=3	0.499999	0	0.000148577	87.052	58.096	87.052	1	S	EEEQAQATSVSPRVSSPPQVLPQLSPEQLGM	VS(0.5)S(0.5)PPQVLPQLSPEQLGMIEK	VS(0)S(0)PPQVLPQLS(-56)PEQLGMIEK	3	3	786.399	-0.33023	By MS/MS		By MS/MS	By MS/MS			43822000	0	26383000	33469000	0	0
Q8VHR5	335	Q8VHR5	Q8VHR5	Transcriptional repressor p66-beta	Gatad2b	sp|Q8VHR5|P66B_MOUSE Transcriptional repressor p66-beta OS=Mus musculus OX=10090 GN=Gatad2b PE=1 SV=1	0.499969	0	1.41766e-06	100.81	71.187	98.292	1	S	NLASHIQPGTVNRVSSPLPSPSAMSDAANSQ	VS(0.5)S(0.5)PLPSPSAMSDAANSQAAAK	VS(0)S(0)PLPS(-39)PS(-49)AMS(-74)DAANS(-89)QAAAK	3	2	1083.99	-2.5243				By MS/MS			0	0	0	31942000	0	0
Q8C180	221	Q8C180	Q8C180	Fibroblast growth factor receptor substrate 2	Frs2	sp|Q8C180|FRS2_MOUSE Fibroblast growth factor receptor substrate 2 OS=Mus musculus OX=10090 GN=Frs2 PE=1 SV=3	0.469878	0.849205	0.000562206	61.022	40.171	61.022		S	RKNRASVHVPPEARVSNAESNTPKEEPSNPE	VS(0.47)NAES(0.386)NT(0.143)PKEEPS(0.001)NPEDRDPQVLLKPEGVR	VS(0.85)NAES(-0.85)NT(-5.2)PKEEPS(-28)NPEDRDPQVLLKPEGVR	2	3	1171.23	-0.83624							0	0	0	0	0	0
Q9JLV1	373	Q9JLV1	Q9JLV1	BAG family molecular chaperone regulator 3	Bag3	sp|Q9JLV1|BAG3_MOUSE BAG family molecular chaperone regulator 3 OS=Mus musculus OX=10090 GN=Bag3 PE=1 SV=2	0.53242	0.824853	3.48967e-07	106.56	83.92	88.244	2	S	QKSPPPAEKVEVKVSSAPIPCPSPSPAPSAV	VS(0.44)S(0.532)APIPCPS(0.024)PS(0.003)PAPS(0.006)AVPS(0.994)PPK	VS(-0.82)S(0.82)APIPCPS(-13)PS(-23)PAPS(-23)AVPS(23)PPK	3	2	1194.04	-0.42105	By MS/MS		By MS/MS			By matching	0	0	11486000	0	0	20341000
Q62261	2115	Q62261	Q62261	Spectrin beta chain, non-erythrocytic 1	Sptbn1	sp|Q62261|SPTB2_MOUSE Spectrin beta chain, non-erythrocytic 1 OS=Mus musculus OX=10090 GN=Sptbn1 PE=1 SV=2	0.464049	0.496671	0.000192652	62.67	40.021	62.67		S	PPSPDPNTKVSEEAESQQWDTSKGDQVSQNG	VS(0.414)EEAES(0.464)QQWDT(0.05)S(0.05)KGDQVS(0.023)QNGLPAEQGSPR	VS(-0.5)EEAES(0.5)QQWDT(-9.7)S(-9.7)KGDQVS(-13)QNGLPAEQGS(-49)PR	7	3	1142.17	-1.492							0	0	0	0	0	0
Q69ZR2	626	Q69ZR2	Q69ZR2	E3 ubiquitin-protein ligase HECTD1	Hectd1	sp|Q69ZR2|HECD1_MOUSE E3 ubiquitin-protein ligase HECTD1 OS=Mus musculus OX=10090 GN=Hectd1 PE=1 SV=2	0.356169	0.374116	0.00130449	55.049	22.784	55.049		S	IFLDQLARLGVISKVSALAGPSSDDENEEES	VS(0.356)ALAGPS(0.327)S(0.097)DDENEEES(0.22)KPEKEDEPQEDAK	VS(0.37)ALAGPS(-0.37)S(-5.7)DDENEEES(-2.1)KPEKEDEPQEDAK	2	4	835.603	0.41951							0	0	0	0	0	0
Q62261	2110	Q62261	Q62261	Spectrin beta chain, non-erythrocytic 1	Sptbn1	sp|Q62261|SPTB2_MOUSE Spectrin beta chain, non-erythrocytic 1 OS=Mus musculus OX=10090 GN=Sptbn1 PE=1 SV=2	0.257517	0.0351482	0.0130819	42.863	17.415	42.863		S	ERKRRPPSPDPNTKVSEEAESQQWDTSKGDQ	VS(0.258)EEAES(0.255)QQWDT(0.242)S(0.217)KGDQVS(0.028)QNGLPAEQGSPR	VS(0.035)EEAES(-0.035)QQWDT(-0.27)S(-0.74)KGDQVS(-9.6)QNGLPAEQGS(-36)PR	2	4	856.879	-1.3777							0	0	0	0	0	0
Q9CWY3	14	Q9CWY3	Q9CWY3	N-lysine methyltransferase SETD6	Setd6	sp|Q9CWY3|SETD6_MOUSE N-lysine methyltransferase SETD6 OS=Mus musculus OX=10090 GN=Setd6 PE=1 SV=1	0.821744	6.68749	4.59031e-21	165.78	112.46	135.04	1	S	__MAAPAKRARVSGGSPLVAPCPSPRAARAP	VS(0.176)GGS(0.822)PLVAPCPS(0.002)PR	VS(-6.7)GGS(6.7)PLVAPCPS(-26)PR	5	2	780.866	2.9328		By MS/MS		By MS/MS			0	15460000	0	18063000	0	0
Q6NVD9	33	Q6NVD9	Q6NVD9	Phakinin	Bfsp2	sp|Q6NVD9|BFSP2_MOUSE Phakinin OS=Mus musculus OX=10090 GN=Bfsp2 PE=1 SV=1	0.836872	10.049	0.0135173	46.662	15.686	46.662	5	S	MPVQRHRVSSLRGTHSPSSLDSPPASRTSAV	VS(0.152)S(0.788)LRGT(0.833)HS(0.837)PS(0.777)S(0.399)LDS(0.2)PPAS(0.063)RT(0.385)S(0.385)AVGS(0.181)LVR	VS(-9.6)S(9.6)LRGT(10)HS(10)PS(5.2)S(-5.2)LDS(-10)PPAS(-9.1)RT(0)S(0)AVGS(-4.1)LVR	9	3	1103.46	0.41117	By MS/MS	By MS/MS	By MS/MS	By MS/MS			120690000	121700000	111070000	129840000	0	0
Q6NVD9	35	Q6NVD9	Q6NVD9	Phakinin	Bfsp2	sp|Q6NVD9|BFSP2_MOUSE Phakinin OS=Mus musculus OX=10090 GN=Bfsp2 PE=1 SV=1	0.777138	5.15153	0.0135173	46.662	15.686	46.662	5	S	VQRHRVSSLRGTHSPSSLDSPPASRTSAVGS	VS(0.152)S(0.788)LRGT(0.833)HS(0.837)PS(0.777)S(0.399)LDS(0.2)PPAS(0.063)RT(0.385)S(0.385)AVGS(0.181)LVR	VS(-9.6)S(9.6)LRGT(10)HS(10)PS(5.2)S(-5.2)LDS(-10)PPAS(-9.1)RT(0)S(0)AVGS(-4.1)LVR	11	3	1103.46	0.41117	By MS/MS	By MS/MS	By MS/MS	By MS/MS			120690000	121700000	111070000	129840000	0	0
Q6NVD9	46	Q6NVD9	Q6NVD9	Phakinin	Bfsp2	sp|Q6NVD9|BFSP2_MOUSE Phakinin OS=Mus musculus OX=10090 GN=Bfsp2 PE=1 SV=1	0.384728	0	0.0135173	46.662	15.686	46.662		S	THSPSSLDSPPASRTSAVGSLVRAPGVYVGV	VS(0.152)S(0.788)LRGT(0.833)HS(0.837)PS(0.777)S(0.399)LDS(0.2)PPAS(0.063)RT(0.385)S(0.385)AVGS(0.181)LVR	VS(-9.6)S(9.6)LRGT(10)HS(10)PS(5.2)S(-5.2)LDS(-10)PPAS(-9.1)RT(0)S(0)AVGS(-4.1)LVR	22	3	1103.46	0.41117							0	0	0	0	0	0
Q6NVD9	31	Q6NVD9	Q6NVD9	Phakinin	Bfsp2	sp|Q6NVD9|BFSP2_MOUSE Phakinin OS=Mus musculus OX=10090 GN=Bfsp2 PE=1 SV=1	0.833438	10.049	0.0135173	46.662	15.686	46.662	5	T	SSMPVQRHRVSSLRGTHSPSSLDSPPASRTS	VS(0.152)S(0.788)LRGT(0.833)HS(0.837)PS(0.777)S(0.399)LDS(0.2)PPAS(0.063)RT(0.385)S(0.385)AVGS(0.181)LVR	VS(-9.6)S(9.6)LRGT(10)HS(10)PS(5.2)S(-5.2)LDS(-10)PPAS(-9.1)RT(0)S(0)AVGS(-4.1)LVR	7	3	1103.46	0.41117	By MS/MS	By MS/MS	By MS/MS	By MS/MS			120690000	121700000	111070000	129840000	0	0
Q6NVD9	45	Q6NVD9	Q6NVD9	Phakinin	Bfsp2	sp|Q6NVD9|BFSP2_MOUSE Phakinin OS=Mus musculus OX=10090 GN=Bfsp2 PE=1 SV=1	0.38517	0	0.0135173	46.662	15.686	46.662		T	GTHSPSSLDSPPASRTSAVGSLVRAPGVYVG	VS(0.152)S(0.788)LRGT(0.833)HS(0.837)PS(0.777)S(0.399)LDS(0.2)PPAS(0.063)RT(0.385)S(0.385)AVGS(0.181)LVR	VS(-9.6)S(9.6)LRGT(10)HS(10)PS(5.2)S(-5.2)LDS(-10)PPAS(-9.1)RT(0)S(0)AVGS(-4.1)LVR	21	3	1103.46	0.41117							0	0	0	0	0	0
E9Q0S6	156	E9Q0S6	E9Q0S6		Tns1	sp|E9Q0S6|TENS1_MOUSE Tensin-1 OS=Mus musculus OX=10090 GN=Tns1 PE=1 SV=1	0.864375	8.04361	3.91003e-05	119.62	64.359	119.62	1	S	SPKNLEEGGSMRVSPSIQPQPQSQPTSLSRN	VS(0.136)PS(0.864)IQPQPQSQPTSLSR	VS(-8)PS(8)IQPQPQS(-72)QPT(-99)S(-100)LS(-99)R	4	2	1008.99	-3.3479	By MS/MS		By MS/MS	By MS/MS		By MS/MS	17403000	0	0	43241000	0	29120000
Q9DB52	264	Q9DB52	Q9DB52	Protein FAM122A	Fam122a	sp|Q9DB52|PBIR1_MOUSE P2R1A-PPP2R2A-interacting phosphatase regulator 1 OS=Mus musculus OX=10090 GN=Pabir1 PE=1 SV=1	0.202847	0	0.0173784	47.331	26.912	47.331		S	GSSCNSPAKVSTTTDSPVSPAQAASPFIPVD	VS(0.129)T(0.182)T(0.203)T(0.203)DS(0.203)PVS(0.07)PAQAAS(0.01)PFIPVDELSSK	VS(-2)T(-0.47)T(0)T(0)DS(0)PVS(-4.6)PAQAAS(-13)PFIPVDELS(-38)S(-40)K	7	3	911.122	1.0189							0	0	0	0	0	0
Q9DB52	261	Q9DB52	Q9DB52	Protein FAM122A	Fam122a	sp|Q9DB52|PBIR1_MOUSE P2R1A-PPP2R2A-interacting phosphatase regulator 1 OS=Mus musculus OX=10090 GN=Pabir1 PE=1 SV=1	0.202847	0	0.0173784	47.331	26.912	47.331		T	SSAGSSCNSPAKVSTTTDSPVSPAQAASPFI	VS(0.129)T(0.182)T(0.203)T(0.203)DS(0.203)PVS(0.07)PAQAAS(0.01)PFIPVDELSSK	VS(-2)T(-0.47)T(0)T(0)DS(0)PVS(-4.6)PAQAAS(-13)PFIPVDELS(-38)S(-40)K	4	3	911.122	1.0189							0	0	0	0	0	0
Q9DB52	262	Q9DB52	Q9DB52	Protein FAM122A	Fam122a	sp|Q9DB52|PBIR1_MOUSE P2R1A-PPP2R2A-interacting phosphatase regulator 1 OS=Mus musculus OX=10090 GN=Pabir1 PE=1 SV=1	0.202847	0	0.00319669	54.997	20.281	47.331		T	SAGSSCNSPAKVSTTTDSPVSPAQAASPFIP	VS(0.129)T(0.182)T(0.203)T(0.203)DS(0.203)PVS(0.07)PAQAAS(0.01)PFIPVDELSSK	VS(-2)T(-0.47)T(0)T(0)DS(0)PVS(-4.6)PAQAAS(-13)PFIPVDELS(-38)S(-40)K	5	3	911.122	1.0189							0	0	0	0	0	0
Q3U2C5	344	Q3U2C5	Q3U2C5	E3 ubiquitin-protein ligase RNF149	Rnf149	sp|Q3U2C5|RN149_MOUSE E3 ubiquitin-protein ligase RNF149 OS=Mus musculus OX=10090 GN=Rnf149 PE=1 SV=3	0.30985	0.555099	0.00517103	43.931	17.272	43.931		S	EAAPGRVSVGNLSVTSQDEERSESNLPSSSS	VS(0.097)VGNLS(0.273)VT(0.097)S(0.31)QDEERS(0.151)ES(0.06)NLPS(0.007)S(0.003)S(0.002)S(0.001)SESGPHRPCLK	VS(-5.1)VGNLS(-0.56)VT(-5.1)S(0.56)QDEERS(-3.1)ES(-7.1)NLPS(-17)S(-20)S(-22)S(-25)S(-30)ES(-36)GPHRPCLK	10	4	981.698	1.1643							0	0	0	0	0	0
Q8C180	227	Q8C180	Q8C180	Fibroblast growth factor receptor substrate 2	Frs2	sp|Q8C180|FRS2_MOUSE Fibroblast growth factor receptor substrate 2 OS=Mus musculus OX=10090 GN=Frs2 PE=1 SV=3	0.805948	9.34615	9.2524e-07	79.395	49.058	51.621	1	T	VHVPPEARVSNAESNTPKEEPSNPEDRDPQV	VS(0.094)NAES(0.026)NT(0.806)PKEEPS(0.074)NPEDRDPQVLLKPEGVR	VS(-9.3)NAES(-15)NT(9.3)PKEEPS(-10)NPEDRDPQVLLKPEGVR	8	5	703.14	0.19102						By MS/MS	0	0	0	0	0	5864000
Q8CHP5	125	Q8CHP5	Q8CHP5	Partner of Y14 and mago	Wibg	sp|Q8CHP5|PYM1_MOUSE Partner of Y14 and mago OS=Mus musculus OX=10090 GN=Pym1 PE=1 SV=2	0.760825	9.64888	0.00277601	48.085	28.678	48.085	1	S	RTLDKVSLGDTAQIPSALQGPQATPLAASDP	VS(0.082)LGDT(0.025)AQIPS(0.761)ALQGPQAT(0.055)PLAAS(0.064)DPS(0.006)DS(0.006)AAT(0.001)TEK	VS(-9.6)LGDT(-15)AQIPS(9.6)ALQGPQAT(-11)PLAAS(-11)DPS(-21)DS(-21)AAT(-28)T(-32)EK	11	4	869.667	-0.48154				By MS/MS			0	0	0	23141000	0	0
Q8K124	288	Q8K124	Q8K124	Pleckstrin homology domain-containing family O member 2	Plekho2	sp|Q8K124|PKHO2_MOUSE Pleckstrin homology domain-containing family O member 2 OS=Mus musculus OX=10090 GN=Plekho2 PE=1 SV=1	0.38632	1.85456	0.000133308	62.848	43.598	62.848		S	VSWENPSPEKPSAPESAQLSSSETPEATPRE	VS(0.08)WENPS(0.252)PEKPS(0.252)APES(0.386)AQLS(0.021)S(0.006)S(0.002)ETPEATPR	VS(-6.8)WENPS(-1.9)PEKPS(-1.9)APES(1.9)AQLS(-13)S(-18)S(-23)ET(-34)PEAT(-49)PR	16	4	819.624	0.46206							0	0	0	0	0	0
Q3U2C5	350	Q3U2C5	Q3U2C5	E3 ubiquitin-protein ligase RNF149	Rnf149	sp|Q3U2C5|RN149_MOUSE E3 ubiquitin-protein ligase RNF149 OS=Mus musculus OX=10090 GN=Rnf149 PE=1 SV=3	0.593067	7.90933	0.00036437	57.088	25.493	43.414	2	S	VSVGNLSVTSQDEERSESNLPSSSSSESGPH	VS(0.071)VGNLS(0.065)VT(0.08)S(0.135)QDEERS(0.593)ES(0.593)NLPS(0.163)S(0.183)S(0.071)S(0.027)S(0.016)ES(0.002)GPHRPCLK	VS(-14)VGNLS(-14)VT(-14)S(-12)QDEERS(7.9)ES(7.9)NLPS(-8.5)S(-7.9)S(-13)S(-17)S(-21)ES(-31)GPHRPCLK	16	4	1001.69	-0.6578	By MS/MS						6479700	0	0	0	0	0
Q3U2C5	352	Q3U2C5	Q3U2C5	E3 ubiquitin-protein ligase RNF149	Rnf149	sp|Q3U2C5|RN149_MOUSE E3 ubiquitin-protein ligase RNF149 OS=Mus musculus OX=10090 GN=Rnf149 PE=1 SV=3	0.593067	7.90933	0.00036437	57.088	31.229	43.414	2	S	VGNLSVTSQDEERSESNLPSSSSSESGPHRP	VS(0.071)VGNLS(0.065)VT(0.08)S(0.135)QDEERS(0.593)ES(0.593)NLPS(0.163)S(0.183)S(0.071)S(0.027)S(0.016)ES(0.002)GPHRPCLK	VS(-14)VGNLS(-14)VT(-14)S(-12)QDEERS(7.9)ES(7.9)NLPS(-8.5)S(-7.9)S(-13)S(-17)S(-21)ES(-31)GPHRPCLK	18	4	1001.69	-0.6578	By MS/MS						6479700	0	0	0	0	0
Q80XQ8	66	Q80XQ8	Q80XQ8	Myelin-associated neurite-outgrowth inhibitor	Fam168b	sp|Q80XQ8|F168B_MOUSE Myelin-associated neurite-outgrowth inhibitor OS=Mus musculus OX=10090 GN=Fam168b PE=1 SV=1	0.284353	0	9.57753e-05	74.274	40.981	57.688		S	GYTPGTPYKVSCSPTSGAVPPYSSSPNPYQT	VS(0.07)CS(0.26)PT(0.284)S(0.284)GAVPPY(0.064)S(0.015)S(0.018)S(0.004)PNPYQTAVYPVR	VS(-6.1)CS(-0.39)PT(0)S(0)GAVPPY(-6.5)S(-13)S(-12)S(-19)PNPY(-30)QT(-40)AVY(-48)PVR	7	3	1016.8	-0.18331							0	0	0	0	0	0
Q80XQ8	65	Q80XQ8	Q80XQ8	Myelin-associated neurite-outgrowth inhibitor	Fam168b	sp|Q80XQ8|F168B_MOUSE Myelin-associated neurite-outgrowth inhibitor OS=Mus musculus OX=10090 GN=Fam168b PE=1 SV=1	0.284353	0	9.57753e-05	74.274	40.981	57.688		T	TGYTPGTPYKVSCSPTSGAVPPYSSSPNPYQ	VS(0.07)CS(0.26)PT(0.284)S(0.284)GAVPPY(0.064)S(0.015)S(0.018)S(0.004)PNPYQTAVYPVR	VS(-6.1)CS(-0.39)PT(0)S(0)GAVPPY(-6.5)S(-13)S(-12)S(-19)PNPY(-30)QT(-40)AVY(-48)PVR	6	3	1016.8	-0.18331							0	0	0	0	0	0
O09000	562	O09000	O09000	Nuclear receptor coactivator 3	Ncoa3	sp|O09000|NCOA3_MOUSE Nuclear receptor coactivator 3 OS=Mus musculus OX=10090 GN=Ncoa3 PE=1 SV=2	0.565301	3.87672	5.24678e-05	76.544	52.268	76.544	1	S	MNISQPSKVSGQDSKSPLGLYCEQNPVESSV	VS(0.064)GQDS(0.232)KS(0.565)PLGLY(0.139)CEQNPVESSVCQSNSR	VS(-9.5)GQDS(-3.9)KS(3.9)PLGLY(-6.1)CEQNPVES(-48)S(-53)VCQS(-70)NS(-72)R	8	3	1098.15	-3.2739					By MS/MS	By MS/MS	0	0	0	0	4980900	8876800
P59759	209	P59759	P59759	MKL/myocardin-like protein 2	Mkl2	sp|P59759|MRTFB_MOUSE Myocardin-related transcription factor B OS=Mus musculus OX=10090 GN=Mrtfb PE=1 SV=1	0.938103	11.9144	3.67466e-23	127.93	101.99	87.709	1	S	SQGSAASPSEPKVSASPPPVTASTPAQFTSV	VS(0.06)AS(0.938)PPPVT(0.001)ASTPAQFTSVSPAVPEFLK	VS(-12)AS(12)PPPVT(-28)AS(-44)T(-44)PAQFT(-44)S(-48)VS(-59)PAVPEFLK	4	4	723.866	0.07003	By MS/MS	By MS/MS	By MS/MS	By MS/MS	By MS/MS	By MS/MS	69553000	116720000	89706000	280180000	162100000	238850000
Q8K124	279	Q8K124	Q8K124	Pleckstrin homology domain-containing family O member 2	Plekho2	sp|Q8K124|PKHO2_MOUSE Pleckstrin homology domain-containing family O member 2 OS=Mus musculus OX=10090 GN=Plekho2 PE=1 SV=1	0.461088	0.494299	1.17688e-05	75.301	51.234	75.301		S	NSTLSEKLKVSWENPSPEKPSAPESAQLSSS	VS(0.057)WENPS(0.461)PEKPS(0.411)APES(0.07)AQLSSSETPEATPR	VS(-9.1)WENPS(0.49)PEKPS(-0.49)APES(-8.2)AQLS(-33)S(-40)S(-46)ET(-53)PEAT(-55)PR	7	3	1092.5	0.064473							0	0	0	0	0	0
Q6PGL7	752	Q6PGL7	Q6PGL7	WASH complex subunit FAM21	Fam21	sp|Q6PGL7|WASC2_MOUSE WASH complex subunit 2 OS=Mus musculus OX=10090 GN=Washc2 PE=1 SV=1	0.968658	14.9178	0.000345111	92.671	63.121	62.739	1	S	EDLKVDNARVSPEVGSADVASIAQKEGLLPA	VS(0.031)PEVGS(0.969)ADVASIAQK	VS(-15)PEVGS(15)ADVAS(-39)IAQK	7	3	546.598	0.24695	By MS/MS		By MS/MS		By MS/MS		15289000	0	19047000	0	14685000	0
Q62261	2121	Q62261	Q62261	Spectrin beta chain, non-erythrocytic 1	Sptbn1	sp|Q62261|SPTB2_MOUSE Spectrin beta chain, non-erythrocytic 1 OS=Mus musculus OX=10090 GN=Sptbn1 PE=1 SV=2	0.51197	5.25215	0.000851981	56.573	30.159	56.573	1	S	NTKVSEEAESQQWDTSKGDQVSQNGLPAEQG	VS(0.031)EEAES(0.153)QQWDT(0.152)S(0.512)KGDQVS(0.152)QNGLPAEQGSPR	VS(-12)EEAES(-5.3)QQWDT(-5.3)S(5.3)KGDQVS(-5.3)QNGLPAEQGS(-44)PR	13	4	856.879	-1.6105	By matching		By MS/MS			By matching	24640000	0	17155000	0	0	29483000
Q9DB52	267	Q9DB52	Q9DB52	Protein FAM122A	Fam122a	sp|Q9DB52|PBIR1_MOUSE P2R1A-PPP2R2A-interacting phosphatase regulator 1 OS=Mus musculus OX=10090 GN=Pabir1 PE=1 SV=1	0.929005	15.1544	5.07963e-07	92.873	56.901	92.873	1	S	CNSPAKVSTTTDSPVSPAQAASPFIPVDELS	VS(0.028)T(0.028)T(0.009)T(0.003)DS(0.002)PVS(0.929)PAQAASPFIPVDELSSK	VS(-15)T(-15)T(-20)T(-25)DS(-26)PVS(15)PAQAAS(-36)PFIPVDELS(-71)S(-75)K	10	3	937.783	1.0229					By MS/MS		0	0	0	0	78450000	0
Q8BTI8	1360	Q8BTI8	Q8BTI8	Serine/arginine repetitive matrix protein 2	Srrm2	sp|Q8BTI8|SRRM2_MOUSE Serine/arginine repetitive matrix protein 2 OS=Mus musculus OX=10090 GN=Srrm2 PE=1 SV=3	0.973283	15.6144	7.38049e-28	175.74	136.35	133.89	1	S	EVVEKVGLFSSQKVSSPVLETVQQRTPSRER	VS(0.027)S(0.973)PVLETVQQR	VS(-16)S(16)PVLET(-82)VQQR	3	3	474.904	-0.36047	By MS/MS	By MS/MS	By MS/MS	By MS/MS	By MS/MS	By MS/MS	23522000	22032000	28410000	31592000	39882000	21612000
O09000	560	O09000	O09000	Nuclear receptor coactivator 3	Ncoa3	sp|O09000|NCOA3_MOUSE Nuclear receptor coactivator 3 OS=Mus musculus OX=10090 GN=Ncoa3 PE=1 SV=2	0.416338	0	0.00303874	53.525	17.585	53.525		S	PNMNISQPSKVSGQDSKSPLGLYCEQNPVES	VS(0.025)GQDS(0.416)KS(0.416)PLGLY(0.142)CEQNPVESSVCQSNSR	VS(-12)GQDS(0)KS(0)PLGLY(-4.7)CEQNPVES(-43)S(-45)VCQS(-49)NS(-51)R	6	3	1098.15	-2.7771							0	0	0	0	0	0
Q80XP8	191	Q80XP8	Q80XP8	Protein FAM76B	Fam76b	sp|Q80XP8|FA76B_MOUSE Protein FAM76B OS=Mus musculus OX=10090 GN=Fam76b PE=1 SV=1	0.677951	3.53495	0.000175716	123.63	62.413	123.63	1	S	HHHHHRHSSGHHKVSSLSPEQEQGLWKQSHK	VS(0.022)S(0.678)LS(0.3)PEQEQGLWK	VS(-15)S(3.5)LS(-3.5)PEQEQGLWK	3	2	834.387	0.048679			By MS/MS			By MS/MS	0	0	17466000	0	0	46605000
Q3UE31	264	Q3UE31	Q3UE31	Uncharacterized protein KIAA0930 homolog		sp|Q3UE31|K0930_MOUSE Uncharacterized protein KIAA0930 homolog OS=Mus musculus OX=10090 PE=1 SV=2	0.308932	0	0.018718	64.295	26.326	64.295		T	PQGKGHAEMAVSRVSTGDTSPCGTEDSSPAS	VS(0.012)T(0.309)GDT(0.309)S(0.309)PCGT(0.061)EDS(0.001)SPASPMHER	VS(-14)T(0)GDT(0)S(0)PCGT(-7.1)EDS(-26)S(-38)PAS(-47)PMHER	3	3	828.993	1.2317							0	0	0	0	0	0
Q3U2C5	341	Q3U2C5	Q3U2C5	E3 ubiquitin-protein ligase RNF149	Rnf149	sp|Q3U2C5|RN149_MOUSE E3 ubiquitin-protein ligase RNF149 OS=Mus musculus OX=10090 GN=Rnf149 PE=1 SV=3	0.299608	0	0.000449312	55.977	25.493	55.977		S	PTPEAAPGRVSVGNLSVTSQDEERSESNLPS	VS(0.01)VGNLS(0.3)VT(0.3)S(0.239)QDEERS(0.109)ES(0.033)NLPS(0.004)S(0.004)S(0.001)SSESGPHRPCLK	VS(-15)VGNLS(0)VT(0)S(-0.98)QDEERS(-4.4)ES(-9.5)NLPS(-18)S(-18)S(-27)S(-33)S(-37)ES(-43)GPHRPCLK	7	4	981.698	-0.12047							0	0	0	0	0	0
Q3U2C5	343	Q3U2C5	Q3U2C5	E3 ubiquitin-protein ligase RNF149	Rnf149	sp|Q3U2C5|RN149_MOUSE E3 ubiquitin-protein ligase RNF149 OS=Mus musculus OX=10090 GN=Rnf149 PE=1 SV=3	0.299608	0	0.000449312	55.977	25.493	55.977		T	PEAAPGRVSVGNLSVTSQDEERSESNLPSSS	VS(0.01)VGNLS(0.3)VT(0.3)S(0.239)QDEERS(0.109)ES(0.033)NLPS(0.004)S(0.004)S(0.001)SSESGPHRPCLK	VS(-15)VGNLS(0)VT(0)S(-0.98)QDEERS(-4.4)ES(-9.5)NLPS(-18)S(-18)S(-27)S(-33)S(-37)ES(-43)GPHRPCLK	9	4	981.698	-0.12047							0	0	0	0	0	0
Q99JZ7	390	Q99JZ7	Q99JZ7	ERBB receptor feedback inhibitor 1	Errfi1	sp|Q99JZ7|ERRFI_MOUSE ERBB receptor feedback inhibitor 1 OS=Mus musculus OX=10090 GN=Errfi1 PE=1 SV=1	0.371005	0	0.000707157	80.738	14.789	80.738		S	VPCILPIIENGKKVSSTHYYLLPERPPYLDK	VS(0.01)S(0.371)T(0.371)HY(0.246)Y(0.002)LLPERPPYLDK	VS(-16)S(0)T(0)HY(-1.8)Y(-23)LLPERPPY(-64)LDK	3	3	753.368	0.44059							0	0	0	0	0	0
Q99JZ7	391	Q99JZ7	Q99JZ7	ERBB receptor feedback inhibitor 1	Errfi1	sp|Q99JZ7|ERRFI_MOUSE ERBB receptor feedback inhibitor 1 OS=Mus musculus OX=10090 GN=Errfi1 PE=1 SV=1	0.371005	0	0.000707157	80.738	14.789	80.738		T	PCILPIIENGKKVSSTHYYLLPERPPYLDKY	VS(0.01)S(0.371)T(0.371)HY(0.246)Y(0.002)LLPERPPYLDK	VS(-16)S(0)T(0)HY(-1.8)Y(-23)LLPERPPY(-64)LDK	4	3	753.368	0.44059							0	0	0	0	0	0
Q8CI95	15	Q8CI95	Q8CI95	Oxysterol-binding protein-related protein 11	Osbpl11	sp|Q8CI95|OSB11_MOUSE Oxysterol-binding protein-related protein 11 OS=Mus musculus OX=10090 GN=Osbpl11 PE=1 SV=2	0.990515	20.1881	8.70023e-60	191.4	116.38	140.51	1	S	_MQGGEPASVMKVSESEGKLEGLATAVTPNK	VS(0.009)ES(0.991)EGKLEGLATAVTPNK	VS(-20)ES(20)EGKLEGLAT(-93)AVT(-110)PNK	4	3	670.665	-0.15861	By MS/MS	By MS/MS	By MS/MS	By MS/MS	By MS/MS	By MS/MS	57868000	28123000	51984000	115670000	79601000	77448000
Q02053	21	Q02053	Q02053	Ubiquitin-like modifier-activating enzyme 1	Uba1	sp|Q02053|UBA1_MOUSE Ubiquitin-like modifier-activating enzyme 1 OS=Mus musculus OX=10090 GN=Uba1 PE=1 SV=1	0.484241	1.12076	6.18864e-05	65.33	40.08	65.33		S	LSKKRRVSGPDPKPGSNCSPAQSALSEVSSV	VS(0.007)GPDPKPGS(0.484)NCS(0.374)PAQS(0.128)ALS(0.006)EVSSVPTNGMAK	VS(-18)GPDPKPGS(1.1)NCS(-1.1)PAQS(-5.8)ALS(-19)EVS(-35)S(-39)VPT(-51)NGMAK	10	3	1079.49	-0.75851							0	0	0	0	0	0
Q60520	263	Q60520	Q60520	Paired amphipathic helix protein Sin3a	Sin3a	sp|Q60520|SIN3A_MOUSE Paired amphipathic helix protein Sin3a OS=Mus musculus OX=10090 GN=Sin3a PE=1 SV=3	0.716521	6.04826	0.0111438	46.878	18.46	46.878	1	S	AKVSKPSQLQAHTPASQQTPPLPPYASPRSP	VS(0.006)KPS(0.005)QLQAHT(0.081)PAS(0.717)QQT(0.178)PPLPPY(0.009)AS(0.004)PR	VS(-21)KPS(-22)QLQAHT(-9.4)PAS(6)QQT(-6)PPLPPY(-19)AS(-23)PR	14	4	741.625	-0.026244	By MS/MS		By MS/MS	By matching		By MS/MS	4965900	0	8231000	3853300	0	5995700
Q9JLV1	382	Q9JLV1	Q9JLV1	BAG family molecular chaperone regulator 3	Bag3	sp|Q9JLV1|BAG3_MOUSE BAG family molecular chaperone regulator 3 OS=Mus musculus OX=10090 GN=Bag3 PE=1 SV=2	0.921765	12.5961	0.00105445	71.098	42.35	60.95	1;2	S	VEVKVSSAPIPCPSPSPAPSAVPSPPKNVAA	VS(0.004)S(0.015)APIPCPS(0.051)PS(0.922)PAPS(0.006)AVPS(0.002)PPK	VS(-24)S(-18)APIPCPS(-13)PS(13)PAPS(-22)AVPS(-27)PPK	12	3	769.708	2.4043	By matching	By MS/MS		By matching	By MS/MS	By matching	6594300	21916000	0	0	42100000	19177000
P70257	250	P70257	P70257	Nuclear factor 1 X-type	Nfix	sp|P70257|NFIX_MOUSE Nuclear factor 1 X-type OS=Mus musculus OX=10090 GN=Nfix PE=1 SV=2	0.746466	9.97512	0.00182292	50.66	24.238	50.66	1	S	VATASGPNFSLADLESPSYYNINQVTLGRRS	VS(0.004)QT(0.014)PVAT(0.036)AS(0.075)GPNFS(0.075)LADLES(0.746)PS(0.032)Y(0.012)Y(0.005)NINQVTLGR	VS(-23)QT(-17)PVAT(-13)AS(-10)GPNFS(-10)LADLES(10)PS(-14)Y(-18)Y(-22)NINQVT(-38)LGR	21	3	1226.26	0.4932						By MS/MS	0	0	0	0	0	4525000
P83093	719	P83093	P83093	Stromal interaction molecule 2	Stim2	sp|P83093|STIM2_MOUSE Stromal interaction molecule 2 OS=Mus musculus OX=10090 GN=Stim2 PE=1 SV=2	0.997416	25.8652	0.00121133	101.43	69.797	101.43	1	S	DSKPVQEASNVSRVSSIPHDLCHNGEKSKKP	VS(0.003)S(0.997)IPHDLCHNGEK	VS(-26)S(26)IPHDLCHNGEK	3	2	836.861	0.62013	By MS/MS	By MS/MS	By MS/MS	By matching	By MS/MS	By MS/MS	11941000	6616900	7591700	2244400	11383000	9875400
Q8K124	284	Q8K124	Q8K124	Pleckstrin homology domain-containing family O member 2	Plekho2	sp|Q8K124|PKHO2_MOUSE Pleckstrin homology domain-containing family O member 2 OS=Mus musculus OX=10090 GN=Plekho2 PE=1 SV=1	0.975453	16.3535	2.1789e-16	113.15	81.25	113.15	1	S	EKLKVSWENPSPEKPSAPESAQLSSSETPEA	VS(0.002)WENPS(0.023)PEKPS(0.975)APESAQLSSSETPEATPR	VS(-27)WENPS(-16)PEKPS(16)APES(-38)AQLS(-60)S(-65)S(-70)ET(-84)PEAT(-92)PR	12	3	1092.5	0.70201	By MS/MS	By matching	By matching	By MS/MS	By MS/MS	By MS/MS	11797000	6139900	7518900	122280000	34211000	0
Q99JZ7	393	Q99JZ7	Q99JZ7	ERBB receptor feedback inhibitor 1	Errfi1	sp|Q99JZ7|ERRFI_MOUSE ERBB receptor feedback inhibitor 1 OS=Mus musculus OX=10090 GN=Errfi1 PE=1 SV=1	0.97428	17.7139	0.000400966	92.633	45.742	67.902	1	Y	ILPIIENGKKVSSTHYYLLPERPPYLDKYEK	VS(0.002)S(0.004)T(0.004)HY(0.974)Y(0.016)LLPERPPYLDK	VS(-28)S(-24)T(-24)HY(18)Y(-18)LLPERPPY(-45)LDK	6	3	753.368	0.46361	By MS/MS		By MS/MS	By matching	By MS/MS		22163000	0	11467000	14421000	21070000	0
Q3UQN2	387	Q3UQN2	Q3UQN2	F-BAR domain only protein 2	Fcho2	sp|Q3UQN2|FCHO2_MOUSE F-BAR domain only protein 2 OS=Mus musculus OX=10090 GN=Fcho2 PE=1 SV=1	0.959977	15.8216	0.0071792	80.387	42.793	80.387	1	S	ASLDELKVSIGNITLSPAVSRHSPVQMNRNS	VS(0.002)IGNIT(0.013)LS(0.96)PAVS(0.025)R	VS(-27)IGNIT(-19)LS(16)PAVS(-16)R	9	2	747.39	-2.3672			By MS/MS		By MS/MS		0	0	4968700	0	4470500	0
Q62261	2127	Q62261	Q62261	Spectrin beta chain, non-erythrocytic 1	Sptbn1	sp|Q62261|SPTB2_MOUSE Spectrin beta chain, non-erythrocytic 1 OS=Mus musculus OX=10090 GN=Sptbn1 PE=1 SV=2	0.841567	10.7365	7.40746e-07	131.56	86.472	82.765	1	S	EAESQQWDTSKGDQVSQNGLPAEQGSPRMAG	VS(0.002)EEAES(0.007)QQWDT(0.071)S(0.06)KGDQVS(0.842)QNGLPAEQGS(0.019)PR	VS(-27)EEAES(-21)QQWDT(-11)S(-11)KGDQVS(11)QNGLPAEQGS(-17)PR	19	3	1142.17	-1.4711	By matching	By matching	By matching	By matching	By MS/MS	By MS/MS	36692000	18614000	28707000	56045000	46574000	0
Q99PL5	111	Q99PL5	Q99PL5	Ribosome-binding protein 1	Rrbp1	sp|Q99PL5|RRBP1_MOUSE Ribosome-binding protein 1 OS=Mus musculus OX=10090 GN=Rrbp1 PE=1 SV=2	0.483945	0	0.00421292	51.119	27.207	47.919		S	LKEPVRVSAVAVAPTSVHSSVGHTPIATVPA	VS(0.002)AVAVAPT(0.484)S(0.484)VHS(0.009)S(0.009)VGHT(0.009)PIAT(0.003)VPAMPQEK	VS(-23)AVAVAPT(0)S(0)VHS(-17)S(-17)VGHT(-17)PIAT(-22)VPAMPQEK	10	3	1016.85	0.7701							0	0	0	0	0	0
Q99PL5	110	Q99PL5	Q99PL5	Ribosome-binding protein 1	Rrbp1	sp|Q99PL5|RRBP1_MOUSE Ribosome-binding protein 1 OS=Mus musculus OX=10090 GN=Rrbp1 PE=1 SV=2	0.483945	0	0.00137283	54.049	26.539	47.919		T	ILKEPVRVSAVAVAPTSVHSSVGHTPIATVP	VS(0.002)AVAVAPT(0.484)S(0.484)VHS(0.009)S(0.009)VGHT(0.009)PIAT(0.003)VPAMPQEK	VS(-23)AVAVAPT(0)S(0)VHS(-17)S(-17)VGHT(-17)PIAT(-22)VPAMPQEK	9	3	1016.85	0.7701							0	0	0	0	0	0
Q99PL5	115	Q99PL5	Q99PL5	Ribosome-binding protein 1	Rrbp1	sp|Q99PL5|RRBP1_MOUSE Ribosome-binding protein 1 OS=Mus musculus OX=10090 GN=Rrbp1 PE=1 SV=2	0.244351	0.246665	0.00421292	51.119	27.207	43.801		S	VRVSAVAVAPTSVHSSVGHTPIATVPAMPQE	VS(0.002)AVAVAPT(0.231)S(0.231)VHS(0.231)S(0.244)VGHT(0.052)PIAT(0.009)VPAMPQEK	VS(-21)AVAVAPT(-0.25)S(-0.25)VHS(-0.25)S(0.25)VGHT(-6.7)PIAT(-14)VPAMPQEK	14	3	1016.85	-0.67465							0	0	0	0	0	0
Q80XP8	193	Q80XP8	Q80XP8	Protein FAM76B	Fam76b	sp|Q80XP8|FA76B_MOUSE Protein FAM76B OS=Mus musculus OX=10090 GN=Fam76b PE=1 SV=1	0.948003	12.6535	3.1328e-09	147.7	106.47	147.7	1	S	HHHRHSSGHHKVSSLSPEQEQGLWKQSHKSS	VS(0.001)S(0.051)LS(0.948)PEQEQGLWK	VS(-32)S(-13)LS(13)PEQEQGLWK	5	2	834.387	0.52274	By MS/MS	By MS/MS		By MS/MS	By MS/MS		20359000	8853100	0	43455000	63202000	0
Q9JLV1	380	Q9JLV1	Q9JLV1	BAG family molecular chaperone regulator 3	Bag3	sp|Q9JLV1|BAG3_MOUSE BAG family molecular chaperone regulator 3 OS=Mus musculus OX=10090 GN=Bag3 PE=1 SV=2	0.964077	14.4924	8.03878e-07	105.46	71.277	105.46	1;2	S	EKVEVKVSSAPIPCPSPSPAPSAVPSPPKNV	VS(0.001)S(0.001)APIPCPS(0.964)PS(0.034)PAPSAVPSPPK	VS(-31)S(-31)APIPCPS(14)PS(-14)PAPS(-36)AVPS(-50)PPK	10	2	1154.06	-1.728	By matching	By MS/MS	By MS/MS	By MS/MS	By MS/MS	By MS/MS	10866000	30019000	11861000	36120000	0	48005000
Q8C180	225	Q8C180	Q8C180	Fibroblast growth factor receptor substrate 2	Frs2	sp|Q8C180|FRS2_MOUSE Fibroblast growth factor receptor substrate 2 OS=Mus musculus OX=10090 GN=Frs2 PE=1 SV=3	0.453341	0	9.2524e-07	79.395	49.058	79.395		S	ASVHVPPEARVSNAESNTPKEEPSNPEDRDP	VS(0.001)NAES(0.453)NT(0.453)PKEEPS(0.092)NPEDRDPQVLLKPEGVR	VS(-26)NAES(0)NT(0)PKEEPS(-6.9)NPEDRDPQVLLKPEGVR	6	5	703.14	-0.25394							0	0	0	0	0	0
Q60520	266	Q60520	Q60520	Paired amphipathic helix protein Sin3a	Sin3a	sp|Q60520|SIN3A_MOUSE Paired amphipathic helix protein Sin3a OS=Mus musculus OX=10090 GN=Sin3a PE=1 SV=3	0.726406	4.47429	0.0180085	44.167	10.011	44.167	1	T	SKPSQLQAHTPASQQTPPLPPYASPRSPPVQ	VS(0.001)KPS(0.001)QLQAHT(0.004)PAS(0.259)QQT(0.726)PPLPPY(0.004)AS(0.004)PR	VS(-30)KPS(-30)QLQAHT(-22)PAS(-4.5)QQT(4.5)PPLPPY(-22)AS(-22)PR	17	4	741.625	0.16791		By MS/MS					0	14192000	0	0	0	0
Q99PL5	114	Q99PL5	Q99PL5	Ribosome-binding protein 1	Rrbp1	sp|Q99PL5|RRBP1_MOUSE Ribosome-binding protein 1 OS=Mus musculus OX=10090 GN=Rrbp1 PE=1 SV=2	0.316951	0	0.00421292	51.119	27.207	47.937		S	PVRVSAVAVAPTSVHSSVGHTPIATVPAMPQ	VS(0.001)AVAVAPT(0.317)S(0.317)VHS(0.317)S(0.022)VGHT(0.022)PIAT(0.004)VPAMPQEK	VS(-24)AVAVAPT(0)S(0)VHS(0)S(-12)VGHT(-12)PIAT(-19)VPAMPQEK	13	3	1016.85	-0.87806							0	0	0	0	0	0
Q69ZR2	632	Q69ZR2	Q69ZR2	E3 ubiquitin-protein ligase HECTD1	Hectd1	sp|Q69ZR2|HECD1_MOUSE E3 ubiquitin-protein ligase HECTD1 OS=Mus musculus OX=10090 GN=Hectd1 PE=1 SV=2	0.774814	5.54375	2.2329e-05	74.471	40.825	74.471	1	S	ARLGVISKVSALAGPSSDDENEEESKPEKED	VS(0.001)ALAGPS(0.775)S(0.216)DDENEEES(0.008)KPEKEDEPQEDAK	VS(-28)ALAGPS(5.5)S(-5.5)DDENEEES(-20)KPEKEDEPQEDAK	8	3	1113.8	-0.59805	By MS/MS						19832000	0	0	0	0	0
Q69ZR2	633	Q69ZR2	Q69ZR2	E3 ubiquitin-protein ligase HECTD1	Hectd1	sp|Q69ZR2|HECD1_MOUSE E3 ubiquitin-protein ligase HECTD1 OS=Mus musculus OX=10090 GN=Hectd1 PE=1 SV=2	0.488934	0	3.0326e-05	70.718	40.916	70.465		S	RLGVISKVSALAGPSSDDENEEESKPEKEDE	VS(0.001)ALAGPS(0.489)S(0.489)DDENEEES(0.022)KPEKEDEPQEDAK	VS(-29)ALAGPS(0)S(0)DDENEEES(-14)KPEKEDEPQEDAK	9	3	1113.8	-0.3137							0	0	0	0	0	0
Q80TH2	712	Q80TH2	Q80TH2	Protein LAP2	Erbb2ip	sp|Q80TH2|ERBIN_MOUSE Erbin OS=Mus musculus OX=10090 GN=Erbin PE=1 SV=3	1	71.2175	1.0401e-05	90.015	52.016	90.015	1	S	ENFNSLLQNGVNLNNSPEEKFKINDKKDFKL	VRQEDENFNSLLQNGVNLNNS(1)PEEK	VRQEDENFNS(-71)LLQNGVNLNNS(71)PEEK	21	3	989.788	-1.8133		By MS/MS	By matching	By MS/MS	By MS/MS	By MS/MS	0	9327900	8099200	19875000	10802000	15012000
Q9QUJ7	674	Q9QUJ7	Q9QUJ7	Long-chain-fatty-acid--CoA ligase 4	Acsl4	sp|Q9QUJ7|ACSL4_MOUSE Long-chain-fatty-acid--CoA ligase 4 OS=Mus musculus OX=10090 GN=Acsl4 PE=1 SV=2	0.971663	15.3788	0.00122675	84.365	23.132	77.062	1	S	AMKLERFEIPIKVRLSPEPWTPETGLVTDAF	VRLS(0.972)PEPWT(0.028)PETGLVTDAFK	VRLS(15)PEPWT(-15)PET(-37)GLVT(-63)DAFK	4	3	775.051	-0.87359	By MS/MS	By MS/MS	By MS/MS	By MS/MS	By MS/MS	By MS/MS	6013400	3267900	0	0	12322000	0
Q8BZR9	129	Q8BZR9	Q8BZR9	Uncharacterized protein C17orf85 homolog		sp|Q8BZR9|NCBP3_MOUSE Nuclear cap-binding protein subunit 3 OS=Mus musculus OX=10090 GN=Ncbp3 PE=1 SV=1	0.99967	36.227	0.0243031	54.225	23.64	54.225		Y	DMMKKAIPKVRLETIYICGVDEMSTQDIFSY	VRLET(1)IY(1)ICGVDEMS(0.172)T(0.809)QDIFS(0.01)Y(0.009)FK	VRLET(37)IY(36)ICGVDEMS(-6.7)T(6.7)QDIFS(-19)Y(-20)FK	7	4	789.33	0.1617	By matching		By matching		By matching	By matching	7568700	0	12185000	0	7818600	11150000
Q9QXG4	30	Q9QXG4	Q9QXG4	Acetyl-coenzyme A synthetase, cytoplasmic	Acss2	sp|Q9QXG4|ACSA_MOUSE Acetyl-coenzyme A synthetase, cytoplasmic OS=Mus musculus OX=10090 GN=Acss2 PE=1 SV=2	1	69.216	2.69947e-06	148.69	148.69	69.216	1	S	RAREETGAEGRVRGWSPPPEVRRSAHVPSLQ	VRGWS(1)PPPEVR	VRGWS(69)PPPEVR	5	3	680.332	-0.099422	By MS/MS	By MS/MS	By MS/MS	By MS/MS	By MS/MS	By MS/MS	715430000	974140000	1075700000	711430000	830240000	282730000
Q3UEI1	28	Q3UEI1	Q3UEI1	cAMP-specific 3',5'-cyclic phosphodiesterase 4C	Pde4c	sp|Q3UEI1|PDE4C_MOUSE 3',5'-cyclic-AMP phosphodiesterase 4C OS=Mus musculus OX=10090 GN=Pde4c PE=1 SV=1	0.999996	54.0888	0.000530166	79.67	56.597	79.67	1	S	TERVREPVDSGVAPVSPLGGGVILRRFSGTL	VREPVDSGVAPVS(1)PLGGGVILR	VREPVDS(-54)GVAPVS(54)PLGGGVILR	13	3	752.07	-0.46383	By matching	By MS/MS	By MS/MS	By MS/MS	By MS/MS	By matching	3014000	5807400	6711300	6623200	18033000	6246100
Q9Z0U1	107	Q9Z0U1	Q9Z0U1	Tight junction protein ZO-2	Tjp2	sp|Q9Z0U1|ZO2_MOUSE Tight junction protein ZO-2 OS=Mus musculus OX=10090 GN=Tjp2 PE=1 SV=2	0.999981	47.3097	4.63098e-43	183.76	105.25	159.75	1	S	VVKRPRKVQVAPLQGSPPLSHDDRGFEVIEE	VQVAPLQGS(1)PPLSHDDR	VQVAPLQGS(47)PPLS(-47)HDDR	9	3	632.639	0.088196	By MS/MS	By MS/MS	By MS/MS	By MS/MS	By MS/MS	By MS/MS	270310000	218810000	329170000	313070000	394920000	325250000
B9EJ80	515	B9EJ80	B9EJ80		Pdzd8	sp|B9EJ80|PDZD8_MOUSE PDZ domain-containing protein 8 OS=Mus musculus OX=10090 GN=Pdzd8 PE=1 SV=1	0.919381	10.5766	0.00469399	71.853	23.499	71.853	1	S	RVQTELKEETQPLSHSPKRTPTTLSIKPLGA	VQTELKEETQPLS(0.081)HS(0.919)PK	VQT(-47)ELKEET(-40)QPLS(-11)HS(11)PK	15	3	677.665	0.12285	By matching	By matching	By MS/MS		By MS/MS	By MS/MS	7016100	2350500	6441500	0	15248000	16757000
B9EJ80	513	B9EJ80	B9EJ80		Pdzd8	sp|B9EJ80|PDZD8_MOUSE PDZ domain-containing protein 8 OS=Mus musculus OX=10090 GN=Pdzd8 PE=1 SV=1	0.781346	5.55562	0.0107028	65.887	37.856	65.887	1	S	DVRVQTELKEETQPLSHSPKRTPTTLSIKPL	VQTELKEET(0.001)QPLS(0.781)HS(0.217)PK	VQT(-51)ELKEET(-28)QPLS(5.6)HS(-5.6)PK	13	3	677.665	0.66292					By MS/MS	By MS/MS	0	0	0	0	3867800	4864500
Q3UHJ0	604	Q3UHJ0	Q3UHJ0	AP2-associated protein kinase 1	Aak1	sp|Q3UHJ0|AAK1_MOUSE AP2-associated protein kinase 1 OS=Mus musculus OX=10090 GN=Aak1 PE=1 SV=2	0.992928	21.8015	0.000379374	117.86	69.815	112.5	1	T	GQIQAPVRQQPKVQTTPPPTIQGQKVGSLTP	VQT(0.007)T(0.993)PPPT(0.001)IQGQK	VQT(-22)T(22)PPPT(-33)IQGQK	4	2	737.869	0.20911	By MS/MS	By MS/MS	By matching	By matching	By matching	By matching	18360000	13194000	17283000	4287300	19380000	22706000
Q8R4H7	85	Q8R4H7	Q8R4H7	N-acetylglutamate synthase, mitochondrial;N-acetylglutamate synthase long form;N-acetylglutamate synthase short form;N-acetylglutamate synthase conserved domain form	Nags	sp|Q8R4H7|NAGS_MOUSE N-acetylglutamate synthase, mitochondrial OS=Mus musculus OX=10090 GN=Nags PE=1 SV=2	0.901686	10.1155	6.16978e-05	77.925	49.52	77.925	1	S	AVEEPSWTPLPTPLESPAPPAGRSLVQRDIQ	VQSPAVEEPS(0.001)WT(0.009)PLPT(0.088)PLES(0.902)PAPPAGR	VQS(-45)PAVEEPS(-28)WT(-20)PLPT(-10)PLES(10)PAPPAGR	20	3	964.139	-0.52458					By MS/MS	By MS/MS	0	0	0	0	7638700	5789400
Q3UTJ2	27	Q3UTJ2	Q3UTJ2	Sorbin and SH3 domain-containing protein 2	Sorbs2	sp|Q3UTJ2|SRBS2_MOUSE Sorbin and SH3 domain-containing protein 2 OS=Mus musculus OX=10090 GN=Sorbs2 PE=1 SV=2	0.99983	37.6849	8.01216e-49	196.02	152.37	196.02	1	S	RAAMSVTLTSVKRVQSSPNLLAAGRESQSPD	VQS(1)SPNLLAAGR	VQS(38)S(-38)PNLLAAGR	3	2	646.822	0.091013	By MS/MS	By MS/MS	By MS/MS	By MS/MS	By MS/MS	By MS/MS	17311000	11518000	30355000	38345000	44600000	43040000
Q4QRL3	1384	Q4QRL3	Q4QRL3	Coiled-coil domain-containing protein 88B	Ccdc88b	sp|Q4QRL3|CC88B_MOUSE Coiled-coil domain-containing protein 88B OS=Mus musculus OX=10090 GN=Ccdc88b PE=1 SV=2	0.99868	28.7897	3.49557e-32	173.19	141.16	173.19	1	S	DGTGSSSPAPMRRVQSSLCLGDETLAGGQRR	VQS(0.999)S(0.001)LCLGDETLAGGQR	VQS(29)S(-29)LCLGDET(-120)LAGGQR	3	2	935.922	-1.3323	By MS/MS	By matching	By MS/MS		By MS/MS	By MS/MS	5820100	3474100	3832500	0	9888300	8545100
Q8R4H7	68	Q8R4H7	Q8R4H7	N-acetylglutamate synthase, mitochondrial;N-acetylglutamate synthase long form;N-acetylglutamate synthase short form;N-acetylglutamate synthase conserved domain form	Nags	sp|Q8R4H7|NAGS_MOUSE N-acetylglutamate synthase, mitochondrial OS=Mus musculus OX=10090 GN=Nags PE=1 SV=2	0.987002	19.143	2.28919e-05	84.53	58.994	84.53	1	S	RAHAEDAEGAKGRVQSPAVEEPSWTPLPTPL	VQS(0.987)PAVEEPS(0.012)WT(0.001)PLPTPLESPAPPAGR	VQS(19)PAVEEPS(-19)WT(-30)PLPT(-51)PLES(-68)PAPPAGR	3	3	964.139	-4.4478	By MS/MS		By MS/MS	By MS/MS			17515000	0	18601000	27919000	0	0
Q8R4H7	75	Q8R4H7	Q8R4H7	N-acetylglutamate synthase, mitochondrial;N-acetylglutamate synthase long form;N-acetylglutamate synthase short form;N-acetylglutamate synthase conserved domain form	Nags	sp|Q8R4H7|NAGS_MOUSE N-acetylglutamate synthase, mitochondrial OS=Mus musculus OX=10090 GN=Nags PE=1 SV=2	0.559102	1.20906	3.46127e-05	82.342	55.623	82.342	1	S	EGAKGRVQSPAVEEPSWTPLPTPLESPAPPA	VQS(0.423)PAVEEPS(0.559)WT(0.018)PLPTPLESPAPPAGR	VQS(-1.2)PAVEEPS(1.2)WT(-15)PLPT(-43)PLES(-72)PAPPAGR	10	3	964.139	-3.1473		By MS/MS					0	22658000	0	0	0	0
Q4QRL3	1385	Q4QRL3	Q4QRL3	Coiled-coil domain-containing protein 88B	Ccdc88b	sp|Q4QRL3|CC88B_MOUSE Coiled-coil domain-containing protein 88B OS=Mus musculus OX=10090 GN=Ccdc88b PE=1 SV=2	0.592612	1.62763	0.000235884	102.78	60.094	102.78	1	S	GTGSSSPAPMRRVQSSLCLGDETLAGGQRRR	VQS(0.407)S(0.593)LCLGDETLAGGQR	VQS(-1.6)S(1.6)LCLGDET(-65)LAGGQR	4	2	935.922	-0.50675	By MS/MS	By matching	By MS/MS	By MS/MS	By MS/MS	By MS/MS	5820100	3474100	3832500	0	9888300	8545100
Q8R4H7	77	Q8R4H7	Q8R4H7	N-acetylglutamate synthase, mitochondrial;N-acetylglutamate synthase long form;N-acetylglutamate synthase short form;N-acetylglutamate synthase conserved domain form	Nags	sp|Q8R4H7|NAGS_MOUSE N-acetylglutamate synthase, mitochondrial OS=Mus musculus OX=10090 GN=Nags PE=1 SV=2	0.428793	0.782078	0.000120963	75.623	48.783	75.623		T	AKGRVQSPAVEEPSWTPLPTPLESPAPPAGR	VQS(0.213)PAVEEPS(0.358)WT(0.429)PLPTPLESPAPPAGR	VQS(-3)PAVEEPS(-0.78)WT(0.78)PLPT(-37)PLES(-64)PAPPAGR	12	3	964.139	-3.8492							0	0	0	0	0	0
Q3UTJ2	28	Q3UTJ2	Q3UTJ2	Sorbin and SH3 domain-containing protein 2	Sorbs2	sp|Q3UTJ2|SRBS2_MOUSE Sorbin and SH3 domain-containing protein 2 OS=Mus musculus OX=10090 GN=Sorbs2 PE=1 SV=2	0.952287	13.0014	0.000211961	115.29	82.677	71.08	1	S	AAMSVTLTSVKRVQSSPNLLAAGRESQSPDS	VQS(0.048)S(0.952)PNLLAAGR	VQS(-13)S(13)PNLLAAGR	4	3	431.55	-0.64433	By MS/MS	By MS/MS	By MS/MS	By MS/MS	By MS/MS	By MS/MS	4692400	3418100	8158900	0	13307000	14753000
Q9ER72	102	Q9ER72	Q9ER72	Cysteine--tRNA ligase, cytoplasmic	Cars	sp|Q9ER72|SYCC_MOUSE Cysteine--tRNA ligase, cytoplasmic OS=Mus musculus OX=10090 GN=Cars1 PE=1 SV=2	0.998164	27.354	0.0123317	73.296	18.16	59.884	1	S	CRLQASKGRRVQPQWSPPAGTEPCRLRLYNS	VQPQWS(0.998)PPAGT(0.002)EPCR	VQPQWS(27)PPAGT(-27)EPCR	6	2	895.39	-0.80207					By MS/MS	By MS/MS	0	0	0	0	9407100	3775600
O88853	331	O88853	O88853	Galanin receptor type 3	Galr3	sp|O88853|GALR3_MOUSE Galanin receptor type 3 OS=Mus musculus OX=10090 GN=Galr3 PE=2 SV=2	0.499908	0	0.0208258	61.48	19.999	61.48	1	S	HHHRLHRALRRVQPASSGPAGYPGDARPRGW	VQPAS(0.5)S(0.5)GPAGYPGDARPR	VQPAS(0)S(0)GPAGY(-34)PGDARPR	5	2	931.931	4.2825				By MS/MS			0	0	0	2881600	0	0
O88853	332	O88853	O88853	Galanin receptor type 3	Galr3	sp|O88853|GALR3_MOUSE Galanin receptor type 3 OS=Mus musculus OX=10090 GN=Galr3 PE=2 SV=2	0.499908	0	0.0208258	61.48	19.999	61.48	1	S	HHRLHRALRRVQPASSGPAGYPGDARPRGWS	VQPAS(0.5)S(0.5)GPAGYPGDARPR	VQPAS(0)S(0)GPAGY(-34)PGDARPR	6	2	931.931	4.2825				By MS/MS			0	0	0	2881600	0	0
Q62219	186	Q62219	Q62219	Transforming growth factor beta-1-induced transcript 1 protein	Tgfb1i1	sp|Q62219|TGFI1_MOUSE Transforming growth factor beta-1-induced transcript 1 protein OS=Mus musculus OX=10090 GN=Tgfb1i1 PE=1 SV=2	0.932427	11.401	1.34693e-10	139.7	108.58	139.7	1	S	QNHLPASGPPQPPAASPTREGCPSPPGQTSK	VQNHLPASGPPQPPAAS(0.932)PT(0.068)R	VQNHLPAS(-44)GPPQPPAAS(11)PT(-11)R	17	2	1051.51	0.5664	By MS/MS	By MS/MS	By MS/MS	By MS/MS	By MS/MS	By MS/MS	18080000	18926000	13968000	58195000	77521000	46440000
Q5PSV9	1104	Q5PSV9	Q5PSV9	Mediator of DNA damage checkpoint protein 1	Mdc1	sp|Q5PSV9|MDC1_MOUSE Mediator of DNA damage checkpoint protein 1 OS=Mus musculus OX=10090 GN=Mdc1 PE=1 SV=1	0.909666	13.486	0.000311391	64.256	39.089	64.256	1	S	RVQMPEPLLTGPEIQSPTSTEQSVTPDRKPR	VQMPEPLLT(0.041)GPEIQS(0.91)PT(0.021)S(0.017)T(0.005)EQS(0.002)VT(0.005)PDR	VQMPEPLLT(-13)GPEIQS(13)PT(-16)S(-17)T(-22)EQS(-27)VT(-22)PDR	15	3	1006.48	-0.0081689						By MS/MS	0	0	0	0	0	5590800
Q5PSV9	1113	Q5PSV9	Q5PSV9	Mediator of DNA damage checkpoint protein 1	Mdc1	sp|Q5PSV9|MDC1_MOUSE Mediator of DNA damage checkpoint protein 1 OS=Mus musculus OX=10090 GN=Mdc1 PE=1 SV=1	0.968292	15.6846	0.00251331	56.637	31.056	56.637	1	T	TGPEIQSPTSTEQSVTPDRKPRATRGRPSKS	VQMPEPLLT(0.003)GPEIQSPTS(0.001)T(0.001)EQS(0.026)VT(0.968)PDR	VQMPEPLLT(-25)GPEIQS(-38)PT(-34)S(-30)T(-30)EQS(-16)VT(16)PDR	24	3	1006.48	-0.98717				By MS/MS			0	0	0	6827800	0	0
Q64700	1064	Q64700	Q64700	Retinoblastoma-like protein 2	Rbl2	sp|Q64700|RBL2_MOUSE Retinoblastoma-like protein 2 OS=Mus musculus OX=10090 GN=Rbl2 PE=1 SV=3	1	67.6518	7.47852e-14	133.75	99.062	132.8	1	S	SHPIYISPHNNEAMPSPREKIFYYFSNSPSK	VQLSQSHPIYISPHNNEAMPS(1)PR	VQLS(-83)QS(-84)HPIY(-68)IS(-71)PHNNEAMPS(68)PR	21	3	894.755	0.33929	By MS/MS	By MS/MS	By MS/MS	By MS/MS	By MS/MS	By MS/MS	4306600	7135000	5831500	6920200	11752000	8774900
Q5BLK4	990	Q5BLK4	Q5BLK4	Terminal uridylyltransferase 7	Zcchc6	sp|Q5BLK4|TUT7_MOUSE Terminal uridylyltransferase 7 OS=Mus musculus OX=10090 GN=Tut7 PE=1 SV=3	1	87.1795	0.0145186	87.18	46.807	87.18	1	T	PEDFKRVQLEPLPPLTPKFSNILDQVCVQCY	VQLEPLPPLT(1)PK	VQLEPLPPLT(87)PK	10	2	706.383	1.1399					By MS/MS		0	0	0	0	4908200	0
P37913	108	P37913	P37913	DNA ligase 1	Lig1	sp|P37913|DNLI1_MOUSE DNA ligase 1 OS=Mus musculus OX=10090 GN=Lig1 PE=1 SV=2	0.480438	4.90933	0.00124435	44.6	20.127	44.6		S	PSPDTCPENSPVFNCSSPMDISPSGFPKRRT	VQKPVS(0.026)DS(0.067)EQS(0.057)S(0.022)PPS(0.112)PDT(0.057)CPENS(0.155)PVFNCS(0.48)S(0.022)PMDISPSGFPK	VQKPVS(-13)DS(-8.6)EQS(-9.2)S(-13)PPS(-6.3)PDT(-9.2)CPENS(-4.9)PVFNCS(4.9)S(-13)PMDIS(-33)PS(-35)GFPK	29	4	1125.74	-0.24581							0	0	0	0	0	0
P37913	102	P37913	P37913	DNA ligase 1	Lig1	sp|P37913|DNLI1_MOUSE DNA ligase 1 OS=Mus musculus OX=10090 GN=Lig1 PE=1 SV=2	0.259105	0.228148	0.00088645	47.167	27.42	47.167		S	SEQSSPPSPDTCPENSPVFNCSSPMDISPSG	VQKPVS(0.007)DS(0.05)EQS(0.12)S(0.043)PPS(0.246)PDT(0.246)CPENS(0.259)PVFNCS(0.022)S(0.007)PMDISPSGFPK	VQKPVS(-16)DS(-7.1)EQS(-3.3)S(-7.8)PPS(-0.23)PDT(-0.23)CPENS(0.23)PVFNCS(-11)S(-16)PMDIS(-32)PS(-38)GFPK	23	4	1125.74	-0.90141							0	0	0	0	0	0
Q3U0V1	182	Q3U0V1	Q3U0V1	Far upstream element-binding protein 2	Khsrp	sp|Q3U0V1|FUBP2_MOUSE Far upstream element-binding protein 2 OS=Mus musculus OX=10090 GN=Khsrp PE=1 SV=2	0.99915	30.7015	2.45361e-06	137.81	108.26	137.81	1	S	QINKIQQDSGCKVQISPDSGGLPERSVSLTG	VQIS(0.999)PDS(0.001)GGLPER	VQIS(31)PDS(-31)GGLPER	4	2	717.835	-0.55243	By MS/MS	By MS/MS	By MS/MS	By matching	By MS/MS	By MS/MS	24937000	13513000	30276000	14055000	35326000	17248000
P39447	125	P39447	P39447	Tight junction protein ZO-1	Tjp1	sp|P39447|ZO1_MOUSE Tight junction protein ZO-1 OS=Mus musculus OX=10090 GN=Tjp1 PE=1 SV=2	0.999845	38.5874	3.47454e-11	104.96	79.738	104.96	1	S	KKVQIPVSHPDPEPVSDNEDDSYDEEVHDPR	VQIPVSHPDPEPVS(1)DNEDDSYDEEVHDPR	VQIPVS(-39)HPDPEPVS(39)DNEDDS(-48)Y(-59)DEEVHDPR	14	3	1132.81	0.92588	By MS/MS	By MS/MS	By MS/MS	By MS/MS	By MS/MS		79331000	56482000	37031000	52044000	45290000	0
P39447	117	P39447	P39447	Tight junction protein ZO-1	Tjp1	sp|P39447|ZO1_MOUSE Tight junction protein ZO-1 OS=Mus musculus OX=10090 GN=Tjp1 PE=1 SV=2	0.866751	10.42	0.00161707	54.152	13.166	54.152	1	S	AKITIRRKKKVQIPVSHPDPEPVSDNEDDSY	VQIPVS(0.867)HPDPEPVS(0.079)DNEDDS(0.034)Y(0.02)DEEVHDPR	VQIPVS(10)HPDPEPVS(-10)DNEDDS(-14)Y(-16)DEEVHDPR	6	3	1132.81	1.4738		By MS/MS					0	26389000	0	0	0	0
P39447	132	P39447	P39447	Tight junction protein ZO-1	Tjp1	sp|P39447|ZO1_MOUSE Tight junction protein ZO-1 OS=Mus musculus OX=10090 GN=Tjp1 PE=1 SV=2	0.446751	0.434028	0.00308297	56.021	29.769	56.021		Y	SHPDPEPVSDNEDDSYDEEVHDPRAGRGALA	VQIPVS(0.021)HPDPEPVS(0.128)DNEDDS(0.404)Y(0.447)DEEVHDPR	VQIPVS(-13)HPDPEPVS(-5.4)DNEDDS(-0.43)Y(0.43)DEEVHDPR	21	3	1132.81	0.80252							0	0	0	0	0	0
P39447	131	P39447	P39447	Tight junction protein ZO-1	Tjp1	sp|P39447|ZO1_MOUSE Tight junction protein ZO-1 OS=Mus musculus OX=10090 GN=Tjp1 PE=1 SV=2	0.884047	10.1654	6.55446e-19	120.31	96.797	60.194	1	S	VSHPDPEPVSDNEDDSYDEEVHDPRAGRGAL	VQIPVS(0.014)HPDPEPVS(0.085)DNEDDS(0.884)Y(0.016)DEEVHDPR	VQIPVS(-18)HPDPEPVS(-10)DNEDDS(10)Y(-17)DEEVHDPR	20	4	849.86	-0.17973	By MS/MS	By MS/MS			By MS/MS	By MS/MS	31799000	0	0	0	13199000	12896000
Q99K01	695	Q99K01	Q99K01	Pyridoxal-dependent decarboxylase domain-containing protein 1	Pdxdc1	sp|Q99K01|PDXD1_MOUSE Pyridoxal-dependent decarboxylase domain-containing protein 1 OS=Mus musculus OX=10090 GN=Pdxdc1 PE=1 SV=2	0.992335	21.9288	2.80301e-09	147.53	115.38	147.53	1	T	KVQGTGVTPPPTPLGTRSKQRLPGQKPFKRS	VQGTGVT(0.001)PPPT(0.006)PLGT(0.992)R	VQGT(-71)GVT(-29)PPPT(-22)PLGT(22)R	15	2	829.419	0.01018	By matching	By MS/MS	By MS/MS		By MS/MS	By MS/MS	15508000	29098000	29650000	0	45839000	43833000
Q99K01	684	Q99K01	Q99K01	Pyridoxal-dependent decarboxylase domain-containing protein 1	Pdxdc1	sp|Q99K01|PDXD1_MOUSE Pyridoxal-dependent decarboxylase domain-containing protein 1 OS=Mus musculus OX=10090 GN=Pdxdc1 PE=1 SV=2	0.999994	53.0074	9.08479e-15	160.04	111.22	124.98	1;2	T	SLESTEYTYVHKVQGTGVTPPPTPLGTRSKQ	VQGT(1)GVT(0.003)PPPT(0.852)PLGT(0.145)R	VQGT(53)GVT(-25)PPPT(7.7)PLGT(-7.7)R	4	2	869.402	-0.64236	By matching	By MS/MS	By MS/MS	By MS/MS	By MS/MS	By matching	1528700	27069000	30145000	236310000	214500000	4062000
Q99K01	691	Q99K01	Q99K01	Pyridoxal-dependent decarboxylase domain-containing protein 1	Pdxdc1	sp|Q99K01|PDXD1_MOUSE Pyridoxal-dependent decarboxylase domain-containing protein 1 OS=Mus musculus OX=10090 GN=Pdxdc1 PE=1 SV=2	0.85246	7.70171	3.45814e-08	144.17	96.668	124.98	2	T	TYVHKVQGTGVTPPPTPLGTRSKQRLPGQKP	VQGT(1)GVT(0.003)PPPT(0.852)PLGT(0.145)R	VQGT(53)GVT(-25)PPPT(7.7)PLGT(-7.7)R	11	2	869.402	-0.64236	By MS/MS	By MS/MS	By MS/MS	By MS/MS	By MS/MS	By MS/MS	14256000	27069000	30145000	29488000	36478000	30550000
Q99K01	687	Q99K01	Q99K01	Pyridoxal-dependent decarboxylase domain-containing protein 1	Pdxdc1	sp|Q99K01|PDXD1_MOUSE Pyridoxal-dependent decarboxylase domain-containing protein 1 OS=Mus musculus OX=10090 GN=Pdxdc1 PE=1 SV=2	0.999064	30.4126	4.84882e-40	182.7	139.98	124.73	1;2	T	STEYTYVHKVQGTGVTPPPTPLGTRSKQRLP	VQGT(0.001)GVT(0.999)PPPTPLGTR	VQGT(-30)GVT(30)PPPT(-46)PLGT(-54)R	7	3	829.419	-0.007708	By MS/MS	By MS/MS	By MS/MS	By MS/MS	By MS/MS	By MS/MS	31598000	13519000	23733000	21685000	18462000	46895000
Q60817;P70670	166;2138	Q60817	Q60817	Nascent polypeptide-associated complex subunit alpha;Nascent polypeptide-associated complex subunit alpha, muscle-specific form	Naca	sp|Q60817|NACA_MOUSE Nascent polypeptide-associated complex subunit alpha OS=Mus musculus OX=10090 GN=Naca PE=1 SV=1;sp|P70670|NACAM_MOUSE Nascent polypeptide-associated complex subunit alpha, muscle-specific form OS=Mus musculus OX=10090 GN=Naca PE=1 SV=2	0.99997	45.5624	3.23762e-72	165.87	139.19	165.87	1	S	SNIQENTQTPTVQEESEEEEVDETGVEVKDI	VQGEAVSNIQENTQTPTVQEES(1)EEEEVDETGVEVK	VQGEAVS(-91)NIQENT(-69)QT(-63)PT(-46)VQEES(46)EEEEVDET(-57)GVEVK	22	3	1314.25	0.053939	By MS/MS	By MS/MS	By MS/MS	By MS/MS	By MS/MS	By MS/MS	945290000	495090000	583490000	771340000	197810000	393970000
Q60817;P70670	174;2146	Q60817	Q60817	Nascent polypeptide-associated complex subunit alpha;Nascent polypeptide-associated complex subunit alpha, muscle-specific form	Naca	sp|Q60817|NACA_MOUSE Nascent polypeptide-associated complex subunit alpha OS=Mus musculus OX=10090 GN=Naca PE=1 SV=1;sp|P70670|NACAM_MOUSE Nascent polypeptide-associated complex subunit alpha, muscle-specific form OS=Mus musculus OX=10090 GN=Naca PE=1 SV=2	0.994024	25.6655	0.000336287	57.826	29.089	57.826	1	T	TPTVQEESEEEEVDETGVEVKDIELVMSQAN	VQGEAVSNIQENTQTPT(0.003)VQEES(0.003)EEEEVDET(0.994)GVEVK	VQGEAVS(-42)NIQENT(-36)QT(-36)PT(-26)VQEES(-26)EEEEVDET(26)GVEVK	30	4	985.939	0.85598	By MS/MS						8777900	0	0	0	0	0
Q60817;P70670	157;2129	Q60817	Q60817	Nascent polypeptide-associated complex subunit alpha;Nascent polypeptide-associated complex subunit alpha, muscle-specific form	Naca	sp|Q60817|NACA_MOUSE Nascent polypeptide-associated complex subunit alpha OS=Mus musculus OX=10090 GN=Naca PE=1 SV=1;sp|P70670|NACAM_MOUSE Nascent polypeptide-associated complex subunit alpha, muscle-specific form OS=Mus musculus OX=10090 GN=Naca PE=1 SV=2	0.336576	0	4.30198e-05	64	38.92	64		T	KFKVQGEAVSNIQENTQTPTVQEESEEEEVD	VQGEAVS(0.03)NIQENT(0.337)QT(0.337)PT(0.099)VQEES(0.197)EEEEVDET(0.001)GVEVK	VQGEAVS(-10)NIQENT(0)QT(0)PT(-5.3)VQEES(-2.3)EEEEVDET(-27)GVEVK	13	4	985.939	-0.092841							0	0	0	0	0	0
Q60817;P70670	159;2131	Q60817	Q60817	Nascent polypeptide-associated complex subunit alpha;Nascent polypeptide-associated complex subunit alpha, muscle-specific form	Naca	sp|Q60817|NACA_MOUSE Nascent polypeptide-associated complex subunit alpha OS=Mus musculus OX=10090 GN=Naca PE=1 SV=1;sp|P70670|NACAM_MOUSE Nascent polypeptide-associated complex subunit alpha, muscle-specific form OS=Mus musculus OX=10090 GN=Naca PE=1 SV=2	0.476606	0	3.96169e-10	79.886	58.115	79.886		T	KVQGEAVSNIQENTQTPTVQEESEEEEVDET	VQGEAVS(0.001)NIQENT(0.026)QT(0.477)PT(0.477)VQEES(0.019)EEEEVDETGVEVK	VQGEAVS(-28)NIQENT(-13)QT(0)PT(0)VQEES(-14)EEEEVDET(-43)GVEVK	15	3	1314.25	0.2217							0	0	0	0	0	0
Q60817;P70670	161;2133	Q60817	Q60817	Nascent polypeptide-associated complex subunit alpha;Nascent polypeptide-associated complex subunit alpha, muscle-specific form	Naca	sp|Q60817|NACA_MOUSE Nascent polypeptide-associated complex subunit alpha OS=Mus musculus OX=10090 GN=Naca PE=1 SV=1;sp|P70670|NACAM_MOUSE Nascent polypeptide-associated complex subunit alpha, muscle-specific form OS=Mus musculus OX=10090 GN=Naca PE=1 SV=2	0.968403	18.8277	1.50468e-17	103.04	81.272	97.243	1	T	QGEAVSNIQENTQTPTVQEESEEEEVDETGV	VQGEAVS(0.001)NIQENT(0.013)QT(0.01)PT(0.968)VQEES(0.008)EEEEVDETGVEVK	VQGEAVS(-32)NIQENT(-19)QT(-20)PT(19)VQEES(-21)EEEEVDET(-61)GVEVK	17	3	1314.25	1.3612			By MS/MS	By MS/MS	By MS/MS		0	0	8339800	9859500	2928300	0
A2AG58	201	A2AG58	A2AG58	Uncharacterized protein CXorf23 homolog		sp|A2AG58|BCLA3_MOUSE BCLAF1 and THRAP3 family member 3 OS=Mus musculus OX=10090 GN=Bclaf3 PE=1 SV=1	0.652518	2.88034	0.021746	76.24	21.044	76.24	1	S	KWHEDELRHQRVQEESYPQSPRRGSEDFGTR	VQEES(0.653)Y(0.011)PQS(0.336)PR	VQEES(2.9)Y(-18)PQS(-2.9)PR	5	2	700.298	-0.38319					By MS/MS		0	0	0	0	3330600	0
Q8BWP5	43	Q8BWP5	Q8BWP5	Alpha-tocopherol transfer protein	Ttpa	sp|Q8BWP5|TTPA_MOUSE Alpha-tocopherol transfer protein OS=Mus musculus OX=10090 GN=Ttpa PE=1 SV=1	0.999995	53.1171	7.34029e-07	118.08	92.821	118.08	1	T	LAELRRRVQEAGVPQTPQPLTDAFLLRFLRA	VQEAGVPQT(1)PQPLTDAFLLR	VQEAGVPQT(53)PQPLT(-53)DAFLLR	9	3	754.051	-0.54382				By MS/MS	By MS/MS	By MS/MS	0	0	0	7953800	24440000	12160000
Q61699	503	Q61699	Q61699	Heat shock protein 105 kDa	Hsph1	sp|Q61699|HS105_MOUSE Heat shock protein 105 kDa OS=Mus musculus OX=10090 GN=Hsph1 PE=1 SV=2	0.609564	4.94525	0.000130937	66.36	44.987	66.36	1	T	GIFTISTASMVEKVPTEEEDGSSLEADMECP	VPT(0.61)EEEDGS(0.195)S(0.195)LEADMECPNQRPTESSDVDK	VPT(4.9)EEEDGS(-4.9)S(-4.9)LEADMECPNQRPT(-46)ES(-53)S(-53)DVDK	3	3	1144.46	0.56074	By matching			By matching	By MS/MS		6072200	0	0	11420000	18515000	0
Q61699	509	Q61699	Q61699	Heat shock protein 105 kDa	Hsph1	sp|Q61699|HS105_MOUSE Heat shock protein 105 kDa OS=Mus musculus OX=10090 GN=Hsph1 PE=1 SV=2	0.491732	0	1.75055e-07	88.541	60.808	88.541		S	TASMVEKVPTEEEDGSSLEADMECPNQRPTE	VPT(0.017)EEEDGS(0.492)S(0.492)LEADMECPNQRPTESSDVDK	VPT(-15)EEEDGS(0)S(0)LEADMECPNQRPT(-51)ES(-50)S(-54)DVDK	9	3	1144.46	1.361							0	0	0	0	0	0
Q61699	510	Q61699	Q61699	Heat shock protein 105 kDa	Hsph1	sp|Q61699|HS105_MOUSE Heat shock protein 105 kDa OS=Mus musculus OX=10090 GN=Hsph1 PE=1 SV=2	0.491732	0	1.75055e-07	88.541	60.808	88.541		S	ASMVEKVPTEEEDGSSLEADMECPNQRPTES	VPT(0.017)EEEDGS(0.492)S(0.492)LEADMECPNQRPTESSDVDK	VPT(-15)EEEDGS(0)S(0)LEADMECPNQRPT(-51)ES(-50)S(-54)DVDK	10	3	1144.46	1.361							0	0	0	0	0	0
E9PV87	1220	E9PV87	E9PV87	Protein TALPID3	Talpid3	sp|E9PV87|TALD3_MOUSE Protein TALPID3 OS=Mus musculus OX=10090 GN=Talpid3 PE=1 SV=1	0.199895	0	0.00592802	74.816	45.492	74.816		S	PLPEGTKAPSLQRVPSSGSSTLENTLSTVTE	VPS(0.2)S(0.2)GS(0.2)S(0.2)T(0.2)LENTLSTVTETETLDR	VPS(0)S(0)GS(0)S(0)T(0)LENT(-26)LS(-36)T(-41)VT(-49)ET(-49)ET(-49)LDR	3	2	1302.6	-1.4327							0	0	0	0	0	0
E9PV87	1221	E9PV87	E9PV87	Protein TALPID3	Talpid3	sp|E9PV87|TALD3_MOUSE Protein TALPID3 OS=Mus musculus OX=10090 GN=Talpid3 PE=1 SV=1	0.199895	0	0.00592802	74.816	45.492	74.816		S	LPEGTKAPSLQRVPSSGSSTLENTLSTVTET	VPS(0.2)S(0.2)GS(0.2)S(0.2)T(0.2)LENTLSTVTETETLDR	VPS(0)S(0)GS(0)S(0)T(0)LENT(-26)LS(-36)T(-41)VT(-49)ET(-49)ET(-49)LDR	4	2	1302.6	-1.4327							0	0	0	0	0	0
E9PV87	1223	E9PV87	E9PV87	Protein TALPID3	Talpid3	sp|E9PV87|TALD3_MOUSE Protein TALPID3 OS=Mus musculus OX=10090 GN=Talpid3 PE=1 SV=1	0.199895	0	0.00592802	74.816	45.492	74.816		S	EGTKAPSLQRVPSSGSSTLENTLSTVTETET	VPS(0.2)S(0.2)GS(0.2)S(0.2)T(0.2)LENTLSTVTETETLDR	VPS(0)S(0)GS(0)S(0)T(0)LENT(-26)LS(-36)T(-41)VT(-49)ET(-49)ET(-49)LDR	6	2	1302.6	-1.4327							0	0	0	0	0	0
E9PV87	1224	E9PV87	E9PV87	Protein TALPID3	Talpid3	sp|E9PV87|TALD3_MOUSE Protein TALPID3 OS=Mus musculus OX=10090 GN=Talpid3 PE=1 SV=1	0.409838	0.802564	0.000352917	74.816	45.492	70.679		S	GTKAPSLQRVPSSGSSTLENTLSTVTETETL	VPS(0.033)S(0.105)GS(0.105)S(0.41)T(0.341)LENT(0.006)LSTVTETETLDR	VPS(-11)S(-5.9)GS(-5.9)S(0.8)T(-0.8)LENT(-18)LS(-46)T(-46)VT(-45)ET(-51)ET(-53)LDR	7	3	868.736	1.6165							0	0	0	0	0	0
E9PV87	1225	E9PV87	E9PV87	Protein TALPID3	Talpid3	sp|E9PV87|TALD3_MOUSE Protein TALPID3 OS=Mus musculus OX=10090 GN=Talpid3 PE=1 SV=1	0.326261	0.559619	0.000923519	74.816	45.492	67.413		T	TKAPSLQRVPSSGSSTLENTLSTVTETETLD	VPS(0.014)S(0.066)GS(0.287)S(0.287)T(0.326)LENT(0.02)LSTVTETETLDR	VPS(-14)S(-6.9)GS(-0.56)S(-0.56)T(0.56)LENT(-12)LS(-31)T(-36)VT(-34)ET(-50)ET(-54)LDR	8	3	868.736	1.1774							0	0	0	0	0	0
Q9EQN3	258	Q9EQN3	Q9EQN3	TSC22 domain family protein 4	Tsc22d4	sp|Q9EQN3|T22D4_MOUSE TSC22 domain family protein 4 OS=Mus musculus OX=10090 GN=Tsc22d4 PE=1 SV=2	0.987105	17.4241	0.00127604	68.895	44.25	60.332	1;2	S	PAETGKVPPTDSRPNSPALYFDASLVHKSPD	VPPT(0.504)DS(0.504)RPNS(0.987)PALY(0.004)FDASLVHK	VPPT(0)DS(0)RPNS(17)PALY(-24)FDAS(-43)LVHK	10	4	643.547	-0.51778				By MS/MS	By MS/MS	By MS/MS	0	0	0	13716000	17220000	27235000
Q9EQN3	252	Q9EQN3	Q9EQN3	TSC22 domain family protein 4	Tsc22d4	sp|Q9EQN3|T22D4_MOUSE TSC22 domain family protein 4 OS=Mus musculus OX=10090 GN=Tsc22d4 PE=1 SV=2	0.504435	0	0.010649	60.332	22.649	60.332	2	T	RMELVAPAETGKVPPTDSRPNSPALYFDASL	VPPT(0.504)DS(0.504)RPNS(0.987)PALY(0.004)FDASLVHK	VPPT(0)DS(0)RPNS(17)PALY(-24)FDAS(-43)LVHK	4	4	643.547	-0.51778					By matching	By MS/MS	0	0	0	0	2384700	7614000
Q9EQN3	254	Q9EQN3	Q9EQN3	TSC22 domain family protein 4	Tsc22d4	sp|Q9EQN3|T22D4_MOUSE TSC22 domain family protein 4 OS=Mus musculus OX=10090 GN=Tsc22d4 PE=1 SV=2	0.638089	5.39061	0.010649	60.332	22.649	43.216	1;2	S	ELVAPAETGKVPPTDSRPNSPALYFDASLVH	VPPT(0.184)DS(0.638)RPNS(0.072)PALY(0.104)FDAS(0.002)LVHK	VPPT(-5.4)DS(5.4)RPNS(-9.5)PALY(-7.9)FDAS(-26)LVHK	6	4	623.556	0.56939				By MS/MS	By matching	By MS/MS	0	0	0	7383200	2384700	7614000
P23116	1300	P23116	P23116	Eukaryotic translation initiation factor 3 subunit A	Eif3a	sp|P23116|EIF3A_MOUSE Eukaryotic translation initiation factor 3 subunit A OS=Mus musculus OX=10090 GN=Eif3a PE=1 SV=5	1	84.8173	0.0252178	87.149	46.576	84.817	1	S	TEERDPPRRVPPPALSRDREREREREGEKEK	VPPPALS(1)R	VPPPALS(85)R	7	2	458.736	-0.35015	By MS/MS	By MS/MS		By MS/MS			0	0	0	0	0	0
E9Q555	252	E9Q555	E9Q555	E3 ubiquitin-protein ligase RNF213	Rnf213	sp|E9Q555|RN213_MOUSE E3 ubiquitin-protein ligase RNF213 OS=Mus musculus OX=10090 GN=Rnf213 PE=1 SV=3	1	117.704	0.000119957	117.7	56.36	117.7	1	S	TSGQEKKVPPIDAAASPVKTAGKETGEDVRK	VPPIDAAAS(1)PVK	VPPIDAAAS(120)PVK	9	2	622.818	0.79186	By MS/MS	By matching	By matching	By MS/MS	By MS/MS	By MS/MS	2511500	1197500	2549700	9567000	3316200	7320900
Q7TQH0	635	Q7TQH0	Q7TQH0	Ataxin-2-like protein	Atxn2l	sp|Q7TQH0|ATX2L_MOUSE Ataxin-2-like protein OS=Mus musculus OX=10090 GN=Atxn2l PE=1 SV=1	0.647847	5.65876	1.20154e-18	102.75	83.038	54.867	1	T	GTEGPEQLPAPCPSQTGSPPVGLIKGDEKEE	VPMAGVGGTEGPEQLPAPCPS(0.176)QT(0.648)GS(0.176)PPVGLIKGDEK	VPMAGVGGT(-39)EGPEQLPAPCPS(-5.7)QT(5.7)GS(-5.7)PPVGLIKGDEK	23	4	910.187	-1.6202	By MS/MS	By MS/MS					16906000	0	0	0	0	0
Q6PGL7	723	Q6PGL7	Q6PGL7	WASH complex subunit FAM21	Fam21	sp|Q6PGL7|WASC2_MOUSE WASH complex subunit 2 OS=Mus musculus OX=10090 GN=Washc2 PE=1 SV=1	0.999607	34.0634	4.4883e-07	103.71	71.958	103.71	1	S	ATTKKESVPKVPLLFSDEEDSEVPSGVKPED	VPLLFS(1)DEEDSEVPSGVKPEDLK	VPLLFS(34)DEEDS(-34)EVPS(-61)GVKPEDLK	6	3	870.414	-2.3942	By matching		By matching	By MS/MS	By MS/MS	By MS/MS	3315800	0	2773200	4927300	10997000	9893300
A2A935	807	A2A935	A2A935	PR domain zinc finger protein 16	Prdm16	sp|A2A935|PRD16_MOUSE Histone-lysine N-methyltransferase PRDM16 OS=Mus musculus OX=10090 GN=Prdm16 PE=1 SV=1	0.999902	43.3403	0.0226739	54.412	6.6978	54.412	2	S	VPLIPSSGEEQPLDLSIGSRARASQNGGGRE	VPLIPSSGEEQPLDLS(1)IGS(1)R	VPLIPS(-43)S(-43)GEEQPLDLS(43)IGS(48)R	16	3	752.018	1.752	By MS/MS	By MS/MS	By MS/MS	By MS/MS	By MS/MS	By MS/MS	6538900	15637000	11307000	14821000	12695000	11254000
A2A935	810	A2A935	A2A935	PR domain zinc finger protein 16	Prdm16	sp|A2A935|PRD16_MOUSE Histone-lysine N-methyltransferase PRDM16 OS=Mus musculus OX=10090 GN=Prdm16 PE=1 SV=1	0.999966	48.3752	0.0226739	54.412	6.6978	54.412	2	S	IPSSGEEQPLDLSIGSRARASQNGGGREPRK	VPLIPSSGEEQPLDLS(1)IGS(1)R	VPLIPS(-43)S(-43)GEEQPLDLS(43)IGS(48)R	19	3	752.018	1.752	By MS/MS	By MS/MS	By MS/MS	By MS/MS	By MS/MS	By MS/MS	6538900	15637000	11307000	14821000	12695000	11254000
P97432	597	P97432	P97432	Next to BRCA1 gene 1 protein	Nbr1	sp|P97432|NBR1_MOUSE Next to BRCA1 gene 1 protein OS=Mus musculus OX=10090 GN=Nbr1 PE=1 SV=1	0.494662	0.501125	0.00107583	45.809	27.789	45.809		S	TPVDMTPCMSPLPHDSPLIEKPGLGQIQEES	VPHNT(0.009)PVDMT(0.055)PCMS(0.441)PLPHDS(0.495)PLIEKPGLGQIQEES(0.001)EGAGFK	VPHNT(-17)PVDMT(-9.6)PCMS(-0.5)PLPHDS(0.5)PLIEKPGLGQIQEES(-28)EGAGFK	20	4	1130.78	-0.092483							0	0	0	0	0	0
Q62313	266	Q62313	Q62313	Trans-Golgi network integral membrane protein 1	Tgoln1	sp|Q62313|TGON1_MOUSE Trans-Golgi network integral membrane protein 1 OS=Mus musculus OX=10090 GN=Tgoln1 PE=1 SV=1	0.953043	14.196	6.92264e-05	107.69	73.993	74.853	1	S	EGSPLEEENEKVPGPSSSENQEGTLTDSMKN	VPGPS(0.953)S(0.036)S(0.011)ENQEGTLTDSMK	VPGPS(14)S(-14)S(-20)ENQEGT(-44)LT(-53)DS(-60)MK	5	2	1022.43	0.77048		By MS/MS					0	8477700	0	0	0	0
Q62313	268	Q62313	Q62313	Trans-Golgi network integral membrane protein 1	Tgoln1	sp|Q62313|TGON1_MOUSE Trans-Golgi network integral membrane protein 1 OS=Mus musculus OX=10090 GN=Tgoln1 PE=1 SV=1	0.507676	0.775039	8.27942e-05	75.682	45.51	73.983	1	S	SPLEEENEKVPGPSSSENQEGTLTDSMKNEK	VPGPS(0.068)S(0.425)S(0.508)ENQEGTLTDSMK	VPGPS(-8.8)S(-0.78)S(0.78)ENQEGT(-41)LT(-50)DS(-58)MK	7	2	1022.43	-0.75263				By MS/MS			0	0	0	0	0	0
Q62313	267	Q62313	Q62313	Trans-Golgi network integral membrane protein 1	Tgoln1	sp|Q62313|TGON1_MOUSE Trans-Golgi network integral membrane protein 1 OS=Mus musculus OX=10090 GN=Tgoln1 PE=1 SV=1	0.847116	7.7386	1.79518e-06	119.8	76.196	106.31	1	S	GSPLEEENEKVPGPSSSENQEGTLTDSMKNE	VPGPS(0.01)S(0.847)S(0.143)ENQEGTLTDSMK	VPGPS(-19)S(7.7)S(-7.7)ENQEGT(-57)LT(-65)DS(-73)MK	6	2	1022.43	0.57211			By matching	By MS/MS	By MS/MS		0	0	6799200	10424000	13007000	0
Q78PY7	426	Q78PY7	Q78PY7	Staphylococcal nuclease domain-containing protein 1	Snd1	sp|Q78PY7|SND1_MOUSE Staphylococcal nuclease domain-containing protein 1 OS=Mus musculus OX=10090 GN=Snd1 PE=1 SV=1	0.952665	14.8824	3.74082e-11	114.49	90.593	114.49	1	S	IGKKVNVTVDYIRPASPATETVPAFSERTCA	VNVTVDY(0.031)IRPAS(0.953)PAT(0.015)ET(0.001)VPAFSER	VNVT(-46)VDY(-15)IRPAS(15)PAT(-18)ET(-30)VPAFS(-63)ER	12	3	900.441	0.17954	By MS/MS	By MS/MS			By MS/MS	By MS/MS	87734000	116160000	0	0	279410000	153690000
Q78PY7	418	Q78PY7	Q78PY7	Staphylococcal nuclease domain-containing protein 1	Snd1	sp|Q78PY7|SND1_MOUSE Staphylococcal nuclease domain-containing protein 1 OS=Mus musculus OX=10090 GN=Snd1 PE=1 SV=1	0.840098	8.35129	0.000904266	67.563	48.211	67.563	1	T	REFLRKKLIGKKVNVTVDYIRPASPATETVP	VNVT(0.84)VDY(0.123)IRPAS(0.037)PATETVPAFSER	VNVT(8.4)VDY(-8.4)IRPAS(-14)PAT(-35)ET(-39)VPAFS(-39)ER	4	3	900.441	-0.1227			By MS/MS				0	0	73711000	0	0	0
Q78PY7	421	Q78PY7	Q78PY7	Staphylococcal nuclease domain-containing protein 1	Snd1	sp|Q78PY7|SND1_MOUSE Staphylococcal nuclease domain-containing protein 1 OS=Mus musculus OX=10090 GN=Snd1 PE=1 SV=1	0.871034	9.11619	2.71438e-13	123.6	89.384	123.6	1	Y	LRKKLIGKKVNVTVDYIRPASPATETVPAFS	VNVT(0.002)VDY(0.871)IRPAS(0.107)PAT(0.02)ETVPAFSER	VNVT(-27)VDY(9.1)IRPAS(-9.1)PAT(-16)ET(-33)VPAFS(-58)ER	7	3	900.441	-0.047657				By MS/MS			0	0	0	163640000	0	0
Q78PY7	431	Q78PY7	Q78PY7	Staphylococcal nuclease domain-containing protein 1	Snd1	sp|Q78PY7|SND1_MOUSE Staphylococcal nuclease domain-containing protein 1 OS=Mus musculus OX=10090 GN=Snd1 PE=1 SV=1	0.894476	11.2158	0.00489874	54.047	13.91	54.047	1	T	NVTVDYIRPASPATETVPAFSERTCATVTIG	VNVT(0.001)VDY(0.001)IRPAS(0.009)PAT(0.068)ET(0.894)VPAFS(0.028)ER	VNVT(-32)VDY(-32)IRPAS(-20)PAT(-11)ET(11)VPAFS(-15)ER	17	4	675.582	-0.76407	By matching		By MS/MS	By matching	By matching	By matching	3705800	0	2648800	4806600	8129100	5319400
Q9D0R2	245	Q9D0R2	Q9D0R2	Threonine--tRNA ligase, cytoplasmic	Tars	sp|Q9D0R2|SYTC_MOUSE Threonine--tRNA ligase 1, cytoplasmic OS=Mus musculus OX=10090 GN=Tars1 PE=1 SV=2	0.999792	37.0998	0.0046099	109.39	75.522	109.39	1	T	KYNKFKCRILNEKVNTPTTTVYRCGPLIDLC	VNT(1)PTTTVYR	VNT(37)PT(-37)T(-50)T(-55)VY(-71)R	3	2	616.29	0.71407					By MS/MS		0	0	0	0	5615800	0
Q9Z1B5	195	Q9Z1B5	Q9Z1B5	Mitotic spindle assembly checkpoint protein MAD2A	Mad2l1	sp|Q9Z1B5|MD2L1_MOUSE Mitotic spindle assembly checkpoint protein MAD2A OS=Mus musculus OX=10090 GN=Mad2l1 PE=1 SV=2	0.999858	38.4797	0.0211914	84.198	6.4492	84.198	1	S	EVRLRSFTTTIHKVNSMVAYKTPVND_____	VNS(1)MVAYK	VNS(38)MVAY(-38)K	3	2	496.22	-0.69725				By MS/MS		By matching	0	0	0	8546300	0	7730200
Q91X72	454	Q91X72	Q91X72	Hemopexin	Hpx	sp|Q91X72|HEMO_MOUSE Hemopexin OS=Mus musculus OX=10090 GN=Hpx PE=1 SV=2	1	66.9733	0.0184557	90.697	61.739	90.697	1	S	KLNAAKSLPQPQKVNSILGCSQ_________	VNS(1)ILGCSQ	VNS(67)ILGCS(-67)Q	3	1	1057.44	2.9416					By MS/MS	By MS/MS	0	0	0	0	8147700	10024000
Q8CH77	808	Q8CH77	Q8CH77	Neuron navigator 1	Nav1	sp|Q8CH77|NAV1_MOUSE Neuron navigator 1 OS=Mus musculus OX=10090 GN=Nav1 PE=1 SV=2	0.73837	4.50774	0.00387613	75.91	40.078	75.91	1	S	SFVKPPSLANLDKVNSNSLDLPSSSDTHASK	VNS(0.738)NS(0.262)LDLPSSSDTHASK	VNS(4.5)NS(-4.5)LDLPS(-49)S(-49)S(-41)DT(-44)HAS(-56)K	3	2	969.926	-0.54678				By MS/MS			0	0	0	6822000	0	0
Q8CH77	810	Q8CH77	Q8CH77	Neuron navigator 1	Nav1	sp|Q8CH77|NAV1_MOUSE Neuron navigator 1 OS=Mus musculus OX=10090 GN=Nav1 PE=1 SV=2	0.965247	14.4365	7.68224e-05	113.81	70.51	113.81	1	S	VKPPSLANLDKVNSNSLDLPSSSDTHASKVP	VNS(0.035)NS(0.965)LDLPSSSDTHASK	VNS(-14)NS(14)LDLPS(-63)S(-67)S(-67)DT(-77)HAS(-88)K	5	2	969.926	-0.041696						By MS/MS	0	0	0	0	0	5023500
Q8K3H0	401	Q8K3H0	Q8K3H0	DCC-interacting protein 13-alpha	Appl1	sp|Q8K3H0|DP13A_MOUSE DCC-interacting protein 13-alpha OS=Mus musculus OX=10090 GN=Appl1 PE=1 SV=1	0.882042	9.42356	9.7837e-85	214.24	147.68	198.98	1	S	TAARVNQSALEAVTPSPSFQQRHESLRPGGQ	VNQSALEAVT(0.017)PS(0.882)PS(0.101)FQQR	VNQS(-38)ALEAVT(-17)PS(9.4)PS(-9.4)FQQR	12	2	1019.98	0.26128			By MS/MS	By MS/MS	By MS/MS	By MS/MS	0	0	25714000	46693000	23309000	26651000
Q8K3H0	393	Q8K3H0	Q8K3H0	DCC-interacting protein 13-alpha	Appl1	sp|Q8K3H0|DP13A_MOUSE DCC-interacting protein 13-alpha OS=Mus musculus OX=10090 GN=Appl1 PE=1 SV=1	0.999048	30.3725	2.18858e-100	218.12	151.73	218.12	1	S	YLSENPEETAARVNQSALEAVTPSPSFQQRH	VNQS(0.999)ALEAVTPS(0.001)PSFQQR	VNQS(30)ALEAVT(-53)PS(-30)PS(-45)FQQR	4	2	1019.98	0.028346	By MS/MS	By MS/MS					14732000	33767000	0	0	0	0
Q9JMA1	393	Q9JMA1	Q9JMA1	Ubiquitin carboxyl-terminal hydrolase 14	Usp14	sp|Q9JMA1|UBP14_MOUSE Ubiquitin carboxyl-terminal hydrolase 14 OS=Mus musculus OX=10090 GN=Usp14 PE=1 SV=3	1	110.162	0.000152677	110.16	78.374	110.16	1	S	EDKKVNQQPNANDKNSPPKEIKYEPFSFADD	VNQQPNANDKNS(1)PPKEIK	VNQQPNANDKNS(110)PPKEIK	12	3	701.007	-0.30077					By MS/MS		0	0	0	0	9219700	0
P0C7L0	240	P0C7L0	P0C7L0	WAS/WASL-interacting protein family member 3	Wipf3	sp|P0C7L0|WIPF3_MOUSE WAS/WASL-interacting protein family member 3 OS=Mus musculus OX=10090 GN=Wipf3 PE=1 SV=1	0.96999	18.8778	0.00473271	45.56	24.391	45.56	1	T	PPPLPCAPPLPPPPPTPPPLPPASALSDKAV	VNPS(0.005)VVPPPLPCAPPLPPPPPT(0.97)PPPLPPAS(0.013)ALS(0.013)DK	VNPS(-23)VVPPPLPCAPPLPPPPPT(19)PPPLPPAS(-19)ALS(-19)DK	22	4	898.474	0.58377			By MS/MS				0	0	4934400	0	0	0
P42567	744	P42567	P42567	Epidermal growth factor receptor substrate 15	Eps15	sp|P42567|EPS15_MOUSE Epidermal growth factor receptor substrate 15 OS=Mus musculus OX=10090 GN=Eps15 PE=1 SV=1	0.396977	3.29896	0.0111111	46.668	23.305	46.668		T	FSTLSKVNNEDAFNPTISSSTSSVTIAKPML	VNNEDAFNPT(0.397)IS(0.186)S(0.07)S(0.08)T(0.045)S(0.097)S(0.117)VT(0.008)IAKPMLEETASK	VNNEDAFNPT(3.3)IS(-3.3)S(-7.6)S(-6.9)T(-9.4)S(-6.1)S(-5.3)VT(-17)IAKPMLEET(-34)AS(-36)K	10	3	1116.86	-0.35709							0	0	0	0	0	0
Q8BRF7	300	Q8BRF7	Q8BRF7	Sec1 family domain-containing protein 1	Scfd1	sp|Q8BRF7|SCFD1_MOUSE Sec1 family domain-containing protein 1 OS=Mus musculus OX=10090 GN=Scfd1 PE=1 SV=1	1	93.5111	2.08359e-190	261.06	189.84	189.98	1	S	HLNRVNLEESTGVENSPAGARPKRKNKKSYD	VNLEESTGVENS(1)PAGARPK	VNLEES(-120)T(-94)GVENS(94)PAGARPK	12	3	678.988	-0.20716	By MS/MS	By MS/MS	By MS/MS	By MS/MS	By MS/MS	By MS/MS	165030000	120980000	145860000	127040000	118110000	92975000
Q8BRF7	294	Q8BRF7	Q8BRF7	Sec1 family domain-containing protein 1	Scfd1	sp|Q8BRF7|SCFD1_MOUSE Sec1 family domain-containing protein 1 OS=Mus musculus OX=10090 GN=Scfd1 PE=1 SV=1	0.990801	20.7269	2.3079e-215	268.17	205.49	268.17	1	S	HDVLDFHLNRVNLEESTGVENSPAGARPKRK	VNLEES(0.991)T(0.008)GVENS(0.001)PAGARPK	VNLEES(21)T(-21)GVENS(-31)PAGARPK	6	2	1017.98	-0.25865		By MS/MS		By MS/MS		By matching	0	50915000	0	63973000	0	39765000
O08539	321	O08539	O08539	Myc box-dependent-interacting protein 1	Bin1	sp|O08539|BIN1_MOUSE Myc box-dependent-interacting protein 1 OS=Mus musculus OX=10090 GN=Bin1 PE=1 SV=1	0.852427	7.63372	0.000336726	93.768	42.232	67.194	1	S	AATPEIRVNHEPEPASGASPGATIPKSPSQL	VNHEPEPAS(0.852)GAS(0.147)PGAT(0.001)IPK	VNHEPEPAS(7.6)GAS(-7.6)PGAT(-32)IPK	9	3	646.97	-0.20294	By MS/MS	By MS/MS		By MS/MS		By MS/MS	6932200	8030400	0	15641000	0	30250000
O08539	324	O08539	O08539	Myc box-dependent-interacting protein 1	Bin1	sp|O08539|BIN1_MOUSE Myc box-dependent-interacting protein 1 OS=Mus musculus OX=10090 GN=Bin1 PE=1 SV=1	0.895547	10.6408	0.000336726	93.768	42.232	55.846	1	S	PEIRVNHEPEPASGASPGATIPKSPSQLRKG	VNHEPEPAS(0.077)GAS(0.896)PGAT(0.027)IPK	VNHEPEPAS(-11)GAS(11)PGAT(-15)IPK	12	3	646.97	-0.29761	By MS/MS		By MS/MS		By MS/MS		3296500	0	4331500	0	13147000	0
P54869	477	P54869	P54869	Hydroxymethylglutaryl-CoA synthase, mitochondrial	Hmgcs2	sp|P54869|HMCS2_MOUSE Hydroxymethylglutaryl-CoA synthase, mitochondrial OS=Mus musculus OX=10090 GN=Hmgcs2 PE=1 SV=2	1	76.3812	4.92783e-15	147.49	104.7	128.85	1	S	EIMNQREQFYHKVNFSPPGDTSNLFPGTWYL	VNFS(1)PPGDTSNLFPGTWYLER	VNFS(76)PPGDT(-76)S(-86)NLFPGT(-110)WY(-120)LER	4	2	1239.06	0.25589	By MS/MS	By MS/MS	By MS/MS	By MS/MS	By MS/MS	By MS/MS	15112000	17624000	7194600	42317000	14043000	0
P63037	335	P63037	P63037	DnaJ homolog subfamily A member 1	Dnaja1	sp|P63037|DNJA1_MOUSE DnaJ homolog subfamily A member 1 OS=Mus musculus OX=10090 GN=Dnaja1 PE=1 SV=1	1	185.657	5.88942e-38	185.66	130.67	185.66	1	S	LIIEFKVNFPENGFLSPDKLSLLEKLLPERK	VNFPENGFLS(1)PDK	VNFPENGFLS(190)PDK	10	2	772.345	1.3553	By MS/MS	By MS/MS	By MS/MS	By MS/MS	By MS/MS	By MS/MS	7455100	4730700	8673600	32124000	36613000	27523000
P63037	340	P63037	P63037	DnaJ homolog subfamily A member 1	Dnaja1	sp|P63037|DNJA1_MOUSE DnaJ homolog subfamily A member 1 OS=Mus musculus OX=10090 GN=Dnaja1 PE=1 SV=1	0.999222	31.0879	5.53292e-05	105.65	61.825	105.65	1	S	KVNFPENGFLSPDKLSLLEKLLPERKEVEET	VNFPENGFLS(0.001)PDKLS(0.999)LLEK	VNFPENGFLS(-31)PDKLS(31)LLEK	15	3	743.04	-0.15062	By MS/MS	By MS/MS	By MS/MS	By MS/MS	By MS/MS		5239600	5715600	5324700	14192000	9475100	0
P60335	190	P60335	P60335	Poly(rC)-binding protein 1	Pcbp1	sp|P60335|PCBP1_MOUSE Poly(rC)-binding protein 1 OS=Mus musculus OX=10090 GN=Pcbp1 PE=1 SV=1	0.952705	13.0806	1.47509e-96	209.43	166.17	92.463	1	S	QGRVMTIPYQPMPASSPVICAGGQDRCSDAA	VMTIPYQPMPAS(0.047)S(0.953)PVICAGGQDR	VMT(-41)IPY(-34)QPMPAS(-13)S(13)PVICAGGQDR	13	3	852.388	-0.3255	By MS/MS	By MS/MS	By MS/MS	By MS/MS	By MS/MS	By MS/MS	3783400	357410000	394020000	495730000	398570000	458030000
P60335	189	P60335	P60335	Poly(rC)-binding protein 1	Pcbp1	sp|P60335|PCBP1_MOUSE Poly(rC)-binding protein 1 OS=Mus musculus OX=10090 GN=Pcbp1 PE=1 SV=1	0.919504	10.6087	7.70162e-43	173.36	137.32	141.34	1	S	PQGRVMTIPYQPMPASSPVICAGGQDRCSDA	VMTIPY(0.001)QPMPAS(0.92)S(0.08)PVICAGGQDR	VMT(-46)IPY(-32)QPMPAS(11)S(-11)PVICAGGQDR	12	2	1278.08	0.1612	By MS/MS	By MS/MS	By MS/MS	By MS/MS	By MS/MS	By MS/MS	30250000	21285000	3251600	20790000	25842000	25160000
Q8BYH8	549	Q8BYH8	Q8BYH8	Chromodomain-helicase-DNA-binding protein 9	Chd9	sp|Q8BYH8|CHD9_MOUSE Chromodomain-helicase-DNA-binding protein 9 OS=Mus musculus OX=10090 GN=Chd9 PE=1 SV=2	1	78.0965	0.000111052	130.47	91.462	130.47	1	S	ARAKERGERNIPRVMSPENFPSASVEGKEEK	VMS(1)PENFPSASVEGK	VMS(78)PENFPS(-78)AS(-94)VEGK	3	2	829.86	0.6949		By MS/MS	By MS/MS	By MS/MS	By MS/MS	By matching	0	9119200	6682400	5719700	0	9164000
Q8C147	903	Q8C147	Q8C147	Dedicator of cytokinesis protein 8	Dock8	sp|Q8C147|DOCK8_MOUSE Dedicator of cytokinesis protein 8 OS=Mus musculus OX=10090 GN=Dock8 PE=1 SV=4	0.3333	0	1.25639e-08	124.63	73.979	68.168		S	SAAAVSSKLMQARVMSSSNPDLTGSHCAADE	VMS(0.333)S(0.333)S(0.333)NPDLTGSHCAADEEVK	VMS(0)S(0)S(0)NPDLT(-36)GS(-44)HCAADEEVK	3	3	771.984	-0.98003							0	0	0	0	0	0
Q8C147	905	Q8C147	Q8C147	Dedicator of cytokinesis protein 8	Dock8	sp|Q8C147|DOCK8_MOUSE Dedicator of cytokinesis protein 8 OS=Mus musculus OX=10090 GN=Dock8 PE=1 SV=4	0.714081	5.96341	5.4392e-21	159.01	112.94	159.01	1	S	AAVSSKLMQARVMSSSNPDLTGSHCAADEEV	VMS(0.105)S(0.181)S(0.714)NPDLTGSHCAADEEVK	VMS(-8.3)S(-6)S(6)NPDLT(-37)GS(-47)HCAADEEVK	5	2	1157.47	-1.1361	By MS/MS	By MS/MS			By MS/MS		10930000	6165200	0	0	19258000	0
Q8C147	904	Q8C147	Q8C147	Dedicator of cytokinesis protein 8	Dock8	sp|Q8C147|DOCK8_MOUSE Dedicator of cytokinesis protein 8 OS=Mus musculus OX=10090 GN=Dock8 PE=1 SV=4	0.457976	0	1.25639e-08	124.63	73.979	120.11		S	AAAVSSKLMQARVMSSSNPDLTGSHCAADEE	VMS(0.084)S(0.458)S(0.458)NPDLTGSHCAADEEVK	VMS(-7.4)S(0)S(0)NPDLT(-71)GS(-69)HCAADEEVK	4	3	771.984	-0.28719							0	0	0	0	0	0
Q01768;P15532	94;94	Q01768	Q01768	Nucleoside diphosphate kinase B;Nucleoside diphosphate kinase A	Nme2;Nme1	sp|Q01768|NDKB_MOUSE Nucleoside diphosphate kinase B OS=Mus musculus OX=10090 GN=Nme2 PE=1 SV=1;sp|P15532|NDKA_MOUSE Nucleoside diphosphate kinase A OS=Mus musculus OX=10090 GN=Nme1 PE=1 SV=1	1	73.5228	3.19531e-23	167.18	114.17	108.14	1	T	EGLNVVKTGRVMLGETNPADSKPGTIRGDFC	VMLGET(1)NPADSKPGTIR	VMLGET(74)NPADS(-74)KPGT(-79)IR	6	3	622.632	0.65324	By MS/MS	By MS/MS	By MS/MS	By MS/MS	By MS/MS	By MS/MS	26503000	14603000	31719000	11869000	30105000	16942000
P29699	138	P29699	P29699	Alpha-2-HS-glycoprotein	Ahsg	sp|P29699|FETUA_MOUSE Alpha-2-HS-glycoprotein OS=Mus musculus OX=10090 GN=Ahsg PE=1 SV=1	0.999999	63.5244	1.2904e-23	167.95	116.95	105.92	1	S	GQFRVMHTQCHSTPDSAEDVRKLCPRCPLLT	VMHTQCHSTPDS(1)AEDVR	VMHT(-84)QCHS(-73)T(-64)PDS(64)AEDVR	12	3	683.943	0.14309	By MS/MS	By MS/MS	By MS/MS	By MS/MS	By MS/MS	By MS/MS	102320000	16746000	69577000	2359300000	38836000	38800000
P29699	135	P29699	P29699	Alpha-2-HS-glycoprotein	Ahsg	sp|P29699|FETUA_MOUSE Alpha-2-HS-glycoprotein OS=Mus musculus OX=10090 GN=Ahsg PE=1 SV=1	0.729153	4.9639	0.000868314	84.107	38.683	84.107	1	T	KQDGQFRVMHTQCHSTPDSAEDVRKLCPRCP	VMHTQCHS(0.038)T(0.729)PDS(0.233)AEDVRK	VMHT(-41)QCHS(-13)T(5)PDS(-5)AEDVRK	9	3	726.642	0.052237						By MS/MS	0	0	0	0	0	12125000
P29699	130	P29699	P29699	Alpha-2-HS-glycoprotein	Ahsg	sp|P29699|FETUA_MOUSE Alpha-2-HS-glycoprotein OS=Mus musculus OX=10090 GN=Ahsg PE=1 SV=1	0.885653	9.18315	0.000210265	95.067	63.594	95.067	1	T	DFHILKQDGQFRVMHTQCHSTPDSAEDVRKL	VMHT(0.886)QCHS(0.001)T(0.007)PDS(0.107)AEDVRK	VMHT(9.2)QCHS(-30)T(-21)PDS(-9.2)AEDVRK	4	3	726.642	0.3235						By MS/MS	0	0	0	0	0	27302000
Q61176	217	Q61176	Q61176	Arginase-1	Arg1	sp|Q61176|ARGI1_MOUSE Arginase-1 OS=Mus musculus OX=10090 GN=Arg1 PE=1 SV=1	0.972765	15.5289	6.6466e-06	133.32	95.708	133.32	1	S	EVDKLGIGKVMEETFSYLLGRKKRPIHLSFD	VMEET(0.027)FS(0.973)YLLGR	VMEET(-16)FS(16)Y(-62)LLGR	7	2	762.844	4.1018			By matching		By MS/MS		0	0	2289500	0	2533900	0
P26039	2040	P26039	P26039	Talin-1	Tln1	sp|P26039|TLN1_MOUSE Talin-1 OS=Mus musculus OX=10090 GN=Tln1 PE=1 SV=2	1	87.6406	0.00459517	94.538	52.113	87.641	1	S	VLVEDTKVLVQNAAGSQEKLAQAAQSSVATI	VLVQNAAGS(1)QEK	VLVQNAAGS(88)QEK	9	2	662.319	0.4945	By MS/MS	By matching	By MS/MS		By MS/MS	By MS/MS	10105000	814770	6657200	0	28431000	25599000
Q8BHT7	179	Q8BHT7	Q8BHT7	RAB6A-GEF complex partner protein 2	Rgp1	sp|Q8BHT7|RGP1_MOUSE RAB6A-GEF complex partner protein 2 OS=Mus musculus OX=10090 GN=Rgp1 PE=2 SV=1	0.477452	0.722623	0.000702462	54.691	34.693	54.691		S	LQDVHFPQDEAVAPSSPFLEEDDSGKKDSWL	VLVLT(0.404)GLQDVHFPQDEAVAPS(0.118)S(0.477)PFLEEDDSGKK	VLVLT(-0.72)GLQDVHFPQDEAVAPS(-6.1)S(0.72)PFLEEDDS(-37)GKK	22	4	912.693	0.21202							0	0	0	0	0	0
Q6PAL8	1067	Q6PAL8	Q6PAL8	DENN domain-containing protein 5A	Dennd5a	sp|Q6PAL8|DEN5A_MOUSE DENN domain-containing protein 5A OS=Mus musculus OX=10090 GN=Dennd5a PE=1 SV=1	0.540075	1.65759	0.00322076	54.855	25.807	54.855	2	T	MDDGSLERVLVGELLTSLPEVDERPCRTPPL	VLVGELLT(0.54)S(0.148)LPEVDERPCRT(0.334)PPLQQS(0.84)PS(0.137)VIR	VLVGELLT(1.7)S(-5.7)LPEVDERPCRT(-1.7)PPLQQS(6.7)PS(-6.7)VIR	8	4	912.208	-0.23734	By MS/MS						14414000	0	0	0	0	0
Q6PAL8	1085	Q6PAL8	Q6PAL8	DENN domain-containing protein 5A	Dennd5a	sp|Q6PAL8|DEN5A_MOUSE DENN domain-containing protein 5A OS=Mus musculus OX=10090 GN=Dennd5a PE=1 SV=1	0.919295	10.7788	8.45665e-06	100.04	65.139	50.986	1;2	S	PEVDERPCRTPPLQQSPSVIRRLVTISPNNK	VLVGELLT(0.005)S(0.013)LPEVDERPCRT(0.982)PPLQQS(0.919)PS(0.081)VIR	VLVGELLT(-24)S(-20)LPEVDERPCRT(20)PPLQQS(11)PS(-11)VIR	26	4	912.208	0.4854	By MS/MS	By MS/MS	By MS/MS	By MS/MS	By MS/MS	By MS/MS	16350000	19865000	7987400	75973000	27563000	64182000
Q6PAL8	1079	Q6PAL8	Q6PAL8	DENN domain-containing protein 5A	Dennd5a	sp|Q6PAL8|DEN5A_MOUSE DENN domain-containing protein 5A OS=Mus musculus OX=10090 GN=Dennd5a PE=1 SV=1	0.997262	29.0287	8.45665e-06	73.213	54.068	73.213	2	T	ELLTSLPEVDERPCRTPPLQQSPSVIRRLVT	VLVGELLT(0.001)S(0.001)LPEVDERPCRT(0.997)PPLQQS(0.799)PS(0.201)VIR	VLVGELLT(-29)S(-29)LPEVDERPCRT(29)PPLQQS(6)PS(-6)VIR	20	4	912.208	0.21929		By MS/MS	By MS/MS	By MS/MS	By MS/MS	By MS/MS	0	19865000	7987400	72087000	23532000	58073000
Q9DAT2	195	Q9DAT2	Q9DAT2	MRG/MORF4L-binding protein	Mrgbp	sp|Q9DAT2|MRGBP_MOUSE MRG/MORF4L-binding protein OS=Mus musculus OX=10090 GN=Mrgbp PE=1 SV=2	0.563052	3.30553	0.000200377	127.03	89.881	127.03	1	S	SRVTDKVLTANSNPSSPSAAKRRRT______	VLTANSNPS(0.174)S(0.563)PS(0.263)AAK	VLT(-80)ANS(-45)NPS(-5.1)S(3.3)PS(-3.3)AAK	10	2	762.359	-1.0003	By matching				By MS/MS	By matching	2343700	0	0	0	5951700	6916400
Q5SPL2	670	Q5SPL2	Q5SPL2	PHD finger protein 12	Phf12	sp|Q5SPL2|PHF12_MOUSE PHD finger protein 12 OS=Mus musculus OX=10090 GN=Phf12 PE=1 SV=1	0.999639	34.422	3.97235e-05	100.62	64.749	81.48	1	T	ESRPLGSPPNATRVLTPPQAAGDSILATGAN	VLT(1)PPQAAGDSILATGANQR	VLT(34)PPQAAGDS(-34)ILAT(-66)GANQR	3	3	687.344	0.83181	By matching	By matching	By matching	By MS/MS	By MS/MS	By MS/MS	4726800	3766100	4964900	5082400	4060700	4935100
Q80VC9	797	Q80VC9	Q80VC9	Calmodulin-regulated spectrin-associated protein 3	Camsap3	sp|Q80VC9|CAMP3_MOUSE Calmodulin-regulated spectrin-associated protein 3 OS=Mus musculus OX=10090 GN=Camsap3 PE=1 SV=1	1	79.9026	0.00017402	117.2	84.901	93.768	1	T	ARPAELKLAPLTRVLTPPHDVDSLPHLRKFS	VLT(1)PPHDVDSLPHLR	VLT(80)PPHDVDS(-80)LPHLR	3	3	592.633	0.15005	By MS/MS	By MS/MS	By MS/MS	By MS/MS	By MS/MS	By MS/MS	7653100	5442900	9810400	16976000	18421000	9635400
Q6PCP5	97	Q6PCP5	Q6PCP5	Mitochondrial fission factor	Mff	sp|Q6PCP5|MFF_MOUSE Mitochondrial fission factor OS=Mus musculus OX=10090 GN=Mff PE=1 SV=1	0.637103	3.25777	0.0145325	45.579	11.744	45.579	1	S	FKPLALKTPPRVLTLSERPLDFLDLERPLPT	VLT(0.049)LS(0.637)ERPLDFLDLERPLPT(0.301)PQS(0.01)EES(0.003)R	VLT(-11)LS(3.3)ERPLDFLDLERPLPT(-3.3)PQS(-18)EES(-23)R	5	3	1073.21	-0.45273						By MS/MS	0	0	0	0	0	10671000
P70296	52	P70296	P70296	Phosphatidylethanolamine-binding protein 1;Hippocampal cholinergic neurostimulating peptide	Pebp1	sp|P70296|PEBP1_MOUSE Phosphatidylethanolamine-binding protein 1 OS=Mus musculus OX=10090 GN=Pebp1 PE=1 SV=3	0.589082	3.70811	4.18391e-06	97.618	68.727	65.598	1	S	LGKVLTPTQVMNRPSSISWDGLDPGKLYTLV	VLT(0.043)PT(0.04)QVMNRPS(0.251)S(0.589)IS(0.077)WDGLDPGK	VLT(-11)PT(-12)QVMNRPS(-3.7)S(3.7)IS(-8.8)WDGLDPGK	13	2	1289.62	-1.1395						By MS/MS	0	0	0	0	0	11513000
P70296	54	P70296	P70296	Phosphatidylethanolamine-binding protein 1;Hippocampal cholinergic neurostimulating peptide	Pebp1	sp|P70296|PEBP1_MOUSE Phosphatidylethanolamine-binding protein 1 OS=Mus musculus OX=10090 GN=Pebp1 PE=1 SV=3	0.756302	8.14722	0.00394195	64.675	37.732	64.675	1	S	KVLTPTQVMNRPSSISWDGLDPGKLYTLVLT	VLT(0.005)PT(0.007)QVMNRPS(0.116)S(0.116)IS(0.756)WDGLDPGK	VLT(-22)PT(-21)QVMNRPS(-8.1)S(-8.1)IS(8.1)WDGLDPGK	15	2	1289.62	-0.045444			By MS/MS				0	0	7128000	0	0	0
Q6PCP5	112	Q6PCP5	Q6PCP5	Mitochondrial fission factor	Mff	sp|Q6PCP5|MFF_MOUSE Mitochondrial fission factor OS=Mus musculus OX=10090 GN=Mff PE=1 SV=1	0.949783	14.1558	0.0024158	54.259	19.503	54.259	1	T	SERPLDFLDLERPLPTPQSEESRAVGRLKRE	VLT(0.002)LS(0.002)ERPLDFLDLERPLPT(0.95)PQS(0.036)EES(0.01)R	VLT(-27)LS(-27)ERPLDFLDLERPLPT(14)PQS(-14)EES(-20)R	20	4	805.159	-0.31341		By MS/MS		By MS/MS	By MS/MS	By MS/MS	0	9015600	0	8720200	9205400	10388000
P70296	51	P70296	P70296	Phosphatidylethanolamine-binding protein 1;Hippocampal cholinergic neurostimulating peptide	Pebp1	sp|P70296|PEBP1_MOUSE Phosphatidylethanolamine-binding protein 1 OS=Mus musculus OX=10090 GN=Pebp1 PE=1 SV=3	0.489934	0	4.18391e-06	97.618	68.727	87.963		S	ELGKVLTPTQVMNRPSSISWDGLDPGKLYTL	VLT(0.001)PT(0.001)QVMNRPS(0.49)S(0.49)IS(0.018)WDGLDPGK	VLT(-27)PT(-28)QVMNRPS(0)S(0)IS(-14)WDGLDPGK	12	2	1289.62	-1.5224							0	0	0	0	0	0
Q6PCP5	115	Q6PCP5	Q6PCP5	Mitochondrial fission factor	Mff	sp|Q6PCP5|MFF_MOUSE Mitochondrial fission factor OS=Mus musculus OX=10090 GN=Mff PE=1 SV=1	0.516904	0.946309	0.0143079	45.703	24.853	45.703	1	S	PLDFLDLERPLPTPQSEESRAVGRLKRERSM	VLT(0.001)LS(0.003)ERPLDFLDLERPLPT(0.416)PQS(0.517)EES(0.063)R	VLT(-27)LS(-22)ERPLDFLDLERPLPT(-0.95)PQS(0.95)EES(-9.1)R	23	3	1073.21	-0.78633		By MS/MS			By MS/MS		0	6860200	0	0	7070900	0
Q80TV8	794	Q80TV8	Q80TV8	CLIP-associating protein 1	Clasp1	sp|Q80TV8|CLAP1_MOUSE CLIP-associating protein 1 OS=Mus musculus OX=10090 GN=Clasp1 PE=1 SV=2	0.638269	2.65952	1.5727e-23	167.29	121.41	167.29	1	S	GRIPGSVNAMRVLSTSTDLEAAVADALKKPV	VLST(0.346)S(0.638)T(0.015)DLEAAVADALK	VLS(-32)T(-2.7)S(2.7)T(-16)DLEAAVADALK	5	2	892.44	0.64221	By MS/MS						23883000	0	0	0	0	0
Q8C0D4	584	Q8C0D4	Q8C0D4	Rho GTPase-activating protein 12	Arhgap12	sp|Q8C0D4|RHG12_MOUSE Rho GTPase-activating protein 12 OS=Mus musculus OX=10090 GN=Arhgap12 PE=1 SV=2	0.999974	45.9076	8.73705e-30	140.78	108.55	140.78	1	S	QVAEADEAAEEETPDSPGVEKHDKEKDQKEL	VLSSTINNQVAEADEAAEEETPDS(1)PGVEK	VLS(-110)S(-100)T(-100)INNQVAEADEAAEEET(-46)PDS(46)PGVEK	24	3	1037.13	0.88582	By MS/MS	By MS/MS	By MS/MS	By MS/MS	By MS/MS	By MS/MS	51034000	44967000	40991000	81692000	70733000	47655000
Q9CT10	136	Q9CT10	Q9CT10	Ran-binding protein 3	Ranbp3	sp|Q9CT10|RANB3_MOUSE Ran-binding protein 3 OS=Mus musculus OX=10090 GN=Ranbp3 PE=1 SV=2	0.509787	1.18825	7.01095e-11	86.277	60.767	86.277	1	S	TNGVSMPADCTGPATSVSPENLTQRSPSESA	VLSQTVPSSGTNGVSMPADCTGPAT(0.074)S(0.51)VS(0.388)PENLT(0.029)QR	VLS(-66)QT(-69)VPS(-60)S(-60)GT(-60)NGVS(-57)MPADCT(-41)GPAT(-8.4)S(1.2)VS(-1.2)PENLT(-13)QR	26	3	1209.22	0.83179						By MS/MS	0	0	0	0	0	10098000
Q9CT10	138	Q9CT10	Q9CT10	Ran-binding protein 3	Ranbp3	sp|Q9CT10|RANB3_MOUSE Ran-binding protein 3 OS=Mus musculus OX=10090 GN=Ranbp3 PE=1 SV=2	0.965437	15.8829	5.04289e-13	90.331	64.292	90.331	1	S	GVSMPADCTGPATSVSPENLTQRSPSESAEE	VLSQTVPSSGTNGVSMPADCTGPAT(0.001)S(0.009)VS(0.965)PENLT(0.025)QR	VLS(-73)QT(-73)VPS(-66)S(-66)GT(-59)NGVS(-52)MPADCT(-45)GPAT(-31)S(-20)VS(16)PENLT(-16)QR	28	3	1209.22	-0.30239	By MS/MS	By MS/MS	By MS/MS	By MS/MS	By matching		6462700	7308200	8557200	9715300	9097500	0
Q9CT10	257	Q9CT10	Q9CT10	Ran-binding protein 3	Ranbp3	sp|Q9CT10|RANB3_MOUSE Ran-binding protein 3 OS=Mus musculus OX=10090 GN=Ranbp3 PE=1 SV=2	1	100.934	5.00013e-05	128.71	106.34	128.06	1	S	STKFVFGQNMSERVLSPPKLNEANSDTSRET	VLS(1)PPKLNEANSDTSR	VLS(100)PPKLNEANS(-100)DT(-110)S(-110)R	3	3	603.291	-0.26852	By MS/MS	By MS/MS	By MS/MS	By MS/MS	By MS/MS	By matching	24895000	26003000	31351000	40173000	43726000	43721000
E9Q7F2	390	E9Q7F2	E9Q7F2	E3 ubiquitin-protein ligase RNF169	Rnf169	sp|E9Q7F2|RN169_MOUSE E3 ubiquitin-protein ligase RNF169 OS=Mus musculus OX=10090 GN=Rnf169 PE=1 SV=1	1	70.3986	0.00738757	96.034	47.53	70.399	1	S	SPCTPPKRLPDGRVLSPLIIKSTPRNLTRSL	VLS(1)PLIIK	VLS(70)PLIIK	3	2	481.788	-0.2979	By MS/MS	By MS/MS	By MS/MS	By MS/MS	By MS/MS	By MS/MS	7460200	7380700	7613000	8414500	8930700	9485200
Q80TY5	1891	Q80TY5	Q80TY5	Vacuolar protein sorting-associated protein 13B	Vps13b	sp|Q80TY5|VP13B_MOUSE Intermembrane lipid transfer protein VPS13B OS=Mus musculus OX=10090 GN=Vps13b PE=1 SV=3	0.999948	42.8927	0.00928245	83.617	49.353	83.617	1	S	SSSTSFSSGKKVRVLSLESLHASTRSSARQA	VLS(1)LESLHASTR	VLS(43)LES(-43)LHAS(-63)T(-63)R	3	2	696.848	0.053797				By matching	By MS/MS	By matching	0	0	0	2340100	3937400	2557100
Q80W00	313	Q80W00	Q80W00	Serine/threonine-protein phosphatase 1 regulatory subunit 10	Ppp1r10	sp|Q80W00|PP1RA_MOUSE Serine/threonine-protein phosphatase 1 regulatory subunit 10 OS=Mus musculus OX=10090 GN=Ppp1r10 PE=1 SV=1	0.998463	28.2013	6.33739e-06	137.27	103.4	113.67	1	S	APVPGIKIKKKKKVLSPTAAKPSPFEGKTST	VLS(0.998)PT(0.002)AAKPSPFEGK	VLS(28)PT(-28)AAKPS(-46)PFEGK	3	2	804.905	0.31885	By MS/MS	By MS/MS	By MS/MS	By MS/MS	By MS/MS	By MS/MS	54461000	62075000	72655000	61432000	75299000	56621000
Q9ES28	102	Q9ES28	Q9ES28	Rho guanine nucleotide exchange factor 7	Arhgef7	sp|Q9ES28|ARHG7_MOUSE Rho guanine nucleotide exchange factor 7 OS=Mus musculus OX=10090 GN=Arhgef7 PE=1 SV=2	0.937794	11.7851	0.0105866	99.343	59.189	73.951	1	S	DANDLYQGQNFNKVLSSLVTLNKVTADIGLG	VLS(0.938)S(0.062)LVTLNK	VLS(12)S(-12)LVT(-44)LNK	3	2	577.315	-0.083875	By MS/MS	By MS/MS	By MS/MS		By MS/MS	By MS/MS	0	1195200	1110900	0	1452400	0
Q80TV8	792	Q80TV8	Q80TV8	CLIP-associating protein 1	Clasp1	sp|Q80TV8|CLAP1_MOUSE CLIP-associating protein 1 OS=Mus musculus OX=10090 GN=Clasp1 PE=1 SV=2	0.427342	0	9.66241e-11	145.7	104.93	145.7		S	QSGRIPGSVNAMRVLSTSTDLEAAVADALKK	VLS(0.427)T(0.427)S(0.115)T(0.03)DLEAAVADALK	VLS(0)T(0)S(-5.7)T(-12)DLEAAVADALK	3	2	892.44	0.81439							0	0	0	0	0	0
Q8BX02	548	Q8BX02	Q8BX02	KN motif and ankyrin repeat domain-containing protein 2	Kank2	sp|Q8BX02|KANK2_MOUSE KN motif and ankyrin repeat domain-containing protein 2 OS=Mus musculus OX=10090 GN=Kank2 PE=1 SV=1	0.630056	4.23082	6.14395e-05	64.594	40.562	64.594	1	T	PAECPQLRPPGAAVATTSLEGPQLSQESQRV	VLS(0.104)PAECPQLRPPGAAVAT(0.63)T(0.238)S(0.028)LEGPQLSQESQR	VLS(-7.8)PAECPQLRPPGAAVAT(4.2)T(-4.2)S(-13)LEGPQLS(-43)QES(-51)QR	19	4	889.438	-0.067501	By matching	By matching	By matching	By MS/MS	By MS/MS	By matching	2821500	6208700	5263600	15171000	18507000	16975000
Q80TV8	795	Q80TV8	Q80TV8	CLIP-associating protein 1	Clasp1	sp|Q80TV8|CLAP1_MOUSE CLIP-associating protein 1 OS=Mus musculus OX=10090 GN=Clasp1 PE=1 SV=2	0.416487	1.76868	0.00273488	79.652	31.474	69.081		T	RIPGSVNAMRVLSTSTDLEAAVADALKKPVR	VLS(0.029)T(0.277)S(0.277)T(0.416)DLEAAVADALK	VLS(-12)T(-1.8)S(-1.8)T(1.8)DLEAAVADALK	6	3	595.296	-0.057554							0	0	0	0	0	0
Q80TV8	793	Q80TV8	Q80TV8	CLIP-associating protein 1	Clasp1	sp|Q80TV8|CLAP1_MOUSE CLIP-associating protein 1 OS=Mus musculus OX=10090 GN=Clasp1 PE=1 SV=2	0.832102	9.62874	6.9321e-23	162.7	91.173	108.14	1	T	SGRIPGSVNAMRVLSTSTDLEAAVADALKKP	VLS(0.011)T(0.832)S(0.091)T(0.066)DLEAAVADALK	VLS(-19)T(9.6)S(-9.6)T(-11)DLEAAVADALK	4	2	892.44	0.36741		By MS/MS			By MS/MS	By MS/MS	0	14064000	0	0	15030000	44477000
P63056	208	P63056	P63056	Noelin-3	Olfm3	sp|P63056|NOE3_MOUSE Noelin-3 OS=Mus musculus OX=10090 GN=Olfm3 PE=1 SV=1	0.989964	19.9407	0.0171057	80.17	37.927	72.731	1	T	AYDYEELHQRVLSLETRLRDCMKKLTCGKLM	VLS(0.01)LET(0.99)RLRDCMK	VLS(-20)LET(20)RLRDCMK	6	2	858.912	-0.18195		By MS/MS	By matching	By MS/MS	By MS/MS	By MS/MS	0	106010000	76339000	99039000	60439000	215540000
Q9CXK9	1002	Q9CXK9	Q9CXK9	RNA-binding protein 33	Rbm33	sp|Q9CXK9|RBM33_MOUSE RNA-binding protein 33 OS=Mus musculus OX=10090 GN=Rbm33 PE=1 SV=2	0.99866	28.7217	5.87797e-06	112.88	69.508	112.88	1	S	KVLQVKPMDMEETPHSPQAARVTSLQGRPQD	VLQVKPMDMEET(0.001)PHS(0.999)PQAAR	VLQVKPMDMEET(-29)PHS(29)PQAAR	15	3	782.032	-0.42532	By MS/MS	By MS/MS	By MS/MS	By MS/MS	By MS/MS	By MS/MS	12968000	26250000	23516000	20607000	20221000	20317000
Q99NB9	426	Q99NB9	Q99NB9	Splicing factor 3B subunit 1	Sf3b1	sp|Q99NB9|SF3B1_MOUSE Splicing factor 3B subunit 1 OS=Mus musculus OX=10090 GN=Sf3b1 PE=1 SV=1	0.999991	50.6893	0.00147	101.53	84.814	101.53	1	T	GYKVLPPPAGYVPIRTPARKLTATPTPLGGM	VLPPPAGYVPIRT(1)PAR	VLPPPAGY(-51)VPIRT(51)PAR	13	3	595.325	0.10118	By MS/MS	By MS/MS	By MS/MS	By MS/MS	By MS/MS	By MS/MS	9885400	11611000	15927000	17272000	21666000	21576000
O35973	592	O35973	O35973	Period circadian protein homolog 1	Per1	sp|O35973|PER1_MOUSE Period circadian protein homolog 1 OS=Mus musculus OX=10090 GN=Per1 PE=1 SV=2	0.999967	44.7725	3.29986e-05	67.842	47.107	58.515	1	S	LLATGTFKAKVLPCQSPNPELEVAPVPDQAS	VLPCQS(1)PNPELEVAPVPDQASLALAPEEPERK	VLPCQS(45)PNPELEVAPVPDQAS(-45)LALAPEEPERK	6	3	1187.58	0.59559	By matching	By MS/MS	By matching	By MS/MS	By MS/MS	By MS/MS	2253900	3697100	3165900	6001900	8210800	10217000
Q91Z67	166	Q91Z67	Q91Z67	SLIT-ROBO Rho GTPase-activating protein 2	Srgap2	sp|Q91Z67|SRGP2_MOUSE SLIT-ROBO Rho GTPase-activating protein 2 OS=Mus musculus OX=10090 GN=Srgap2 PE=1 SV=2	0.841256	8.24634	0.0197814	43.068	11.131	43.068	2	T	DDLMKVLNELYSVMKTYHMYNADSISAQSKL	VLNELY(0.891)S(0.215)VMKT(0.841)Y(0.015)HMY(0.015)NADS(0.016)IS(0.003)AQS(0.003)KLK	VLNELY(8.9)S(-8.2)VMKT(8.2)Y(-18)HMY(-18)NADS(-18)IS(-25)AQS(-25)KLK	11	4	832.128	3.0113			By matching	By matching	By MS/MS		0	0	3162300	8848900	9438700	0
Q91Z67	161	Q91Z67	Q91Z67	SLIT-ROBO Rho GTPase-activating protein 2	Srgap2	sp|Q91Z67|SRGP2_MOUSE SLIT-ROBO Rho GTPase-activating protein 2 OS=Mus musculus OX=10090 GN=Srgap2 PE=1 SV=2	0.891353	8.85517	0.0197814	43.068	11.131	43.068	2	Y	GQQLQDDLMKVLNELYSVMKTYHMYNADSIS	VLNELY(0.891)S(0.215)VMKT(0.841)Y(0.015)HMY(0.015)NADS(0.016)IS(0.003)AQS(0.003)KLK	VLNELY(8.9)S(-8.2)VMKT(8.2)Y(-18)HMY(-18)NADS(-18)IS(-25)AQS(-25)KLK	6	4	832.128	3.0113			By matching	By matching	By MS/MS		0	0	3162300	8848900	9438700	0
P54729	484	P54729	P54729	NEDD8 ultimate buster 1	Nub1	sp|P54729|NUB1_MOUSE NEDD8 ultimate buster 1 OS=Mus musculus OX=10090 GN=Nub1 PE=1 SV=2	1	82.9946	5.37894e-06	104.03	68.461	103.74	1	S	NPHMWWLQDADPENNSRQASPSQESINQLVY	VLLSNPHMWWLQDADPENNS(1)R	VLLS(-83)NPHMWWLQDADPENNS(83)R	20	3	868.056	-1.2945	By MS/MS	By MS/MS	By MS/MS	By MS/MS	By MS/MS	By MS/MS	7041000	5754300	4505700	7498800	4601100	7458100
Q9WU40	137	Q9WU40	Q9WU40	Inner nuclear membrane protein Man1	Lemd3	sp|Q9WU40|MAN1_MOUSE Inner nuclear membrane protein Man1 OS=Mus musculus OX=10090 GN=Lemd3 PE=1 SV=2	0.95246	13.5146	9.70858e-05	99.011	66.309	99.011	1	S	AAVPAAGSKVLLGFSSDESDVEASPREQAGG	VLLGFS(0.042)S(0.952)DES(0.005)DVEASPR	VLLGFS(-14)S(14)DES(-23)DVEAS(-58)PR	7	3	629.951	0.24447	By MS/MS	By matching					3780800	1737700	0	0	0	0
Q3TKT4	1110	Q3TKT4	Q3TKT4	Transcription activator BRG1	Smarca4	sp|Q3TKT4|SMCA4_MOUSE Transcription activator BRG1 OS=Mus musculus OX=10090 GN=Smarca4 PE=1 SV=1	0.898513	10.8184	0.0159357	54.764	13.254	54.764	1	T	TNHKVLLFCQMTSLMTIMEDYFAYRGFKYLR	VLLFCQMT(0.024)S(0.074)LMT(0.899)IMEDY(0.003)FAY(0.001)R	VLLFCQMT(-16)S(-11)LMT(11)IMEDY(-25)FAY(-32)R	12	3	904.738	-1.6916				By MS/MS			0	0	0	13042000	0	0
Q5PSV9	168	Q5PSV9	Q5PSV9	Mediator of DNA damage checkpoint protein 1	Mdc1	sp|Q5PSV9|MDC1_MOUSE Mediator of DNA damage checkpoint protein 1 OS=Mus musculus OX=10090 GN=Mdc1 PE=1 SV=1	1	70.6855	1.53728e-50	178.85	137.03	149.59	1	S	IRIESQNSRVLLAADSEEEGDFPSGRCVANG	VLLAADS(1)EEEGDFPSGR	VLLAADS(71)EEEGDFPS(-71)GR	7	2	936.407	0.68906	By MS/MS	By matching	By MS/MS	By MS/MS	By MS/MS	By MS/MS	0	0	10220000	0	14763000	19173000
Q8BHZ4	573	Q8BHZ4	Q8BHZ4	Zinc finger protein 592	Znf592	sp|Q8BHZ4|ZN592_MOUSE Zinc finger protein 592 OS=Mus musculus OX=10090 GN=Znf592 PE=1 SV=3	0.835686	7.07509	7.61283e-08	114.2	80.001	74.733	1	S	VLHSSNPVPLYAPNLSPPADSRIHVPASGYC	VLHSSNPVPLYAPNLS(0.836)PPADS(0.164)R	VLHS(-46)S(-46)NPVPLY(-33)APNLS(7.1)PPADS(-7.1)R	16	3	804.397	-0.96656		By MS/MS	By matching	By matching	By MS/MS	By matching	0	14597000	14757000	18089000	23510000	12583000
Q8BHZ4	578	Q8BHZ4	Q8BHZ4	Zinc finger protein 592	Znf592	sp|Q8BHZ4|ZN592_MOUSE Zinc finger protein 592 OS=Mus musculus OX=10090 GN=Znf592 PE=1 SV=3	0.897149	9.43909	0.000155528	85.157	47.308	85.157	1	S	NPVPLYAPNLSPPADSRIHVPASGYCCLECG	VLHSSNPVPLY(0.001)APNLS(0.102)PPADS(0.897)R	VLHS(-57)S(-57)NPVPLY(-31)APNLS(-9.4)PPADS(9.4)R	21	3	804.397	-1.1028	By MS/MS						10907000	0	0	0	0	0
O35664	448	O35664	O35664	Interferon alpha/beta receptor 2	Ifnar2	sp|O35664|INAR2_MOUSE Interferon alpha/beta receptor 2 OS=Mus musculus OX=10090 GN=Ifnar2 PE=1 SV=2	0.892499	9.89321	8.95053e-10	106.02	62.801	106.02	1	S	VFLRVLHDEDASETLSLEEDTILLDEGPQRT	VLHDEDAS(0.009)ET(0.091)LS(0.892)LEEDT(0.007)ILLDEGPQR	VLHDEDAS(-20)ET(-9.9)LS(9.9)LEEDT(-21)ILLDEGPQR	12	3	1002.13	0.79183				By MS/MS		By MS/MS	0	0	0	6362500	0	6672700
Q8C196	536	Q8C196	Q8C196	Carbamoyl-phosphate synthase [ammonia], mitochondrial	Cps1	sp|Q8C196|CPSM_MOUSE Carbamoyl-phosphate synthase [ammonia], mitochondrial OS=Mus musculus OX=10090 GN=Cps1 PE=1 SV=2	0.991698	20.7732	1.84695e-14	160.27	101.68	139.3	1	T	FKRGVLKEYGVKVLGTSVESIMATEDRQLFS	VLGT(0.992)S(0.008)VESIMATEDR	VLGT(21)S(-21)VES(-57)IMAT(-87)EDR	4	2	844.384	0.37979		By MS/MS		By MS/MS		By MS/MS	0	12774000	0	12413000	0	18571000
Q8C196	537	Q8C196	Q8C196	Carbamoyl-phosphate synthase [ammonia], mitochondrial	Cps1	sp|Q8C196|CPSM_MOUSE Carbamoyl-phosphate synthase [ammonia], mitochondrial OS=Mus musculus OX=10090 GN=Cps1 PE=1 SV=2	0.956407	13.4525	0.000208674	126.71	73.258	126.71	1	S	KRGVLKEYGVKVLGTSVESIMATEDRQLFSD	VLGT(0.043)S(0.956)VESIMATEDR	VLGT(-13)S(13)VES(-34)IMAT(-64)EDR	5	2	844.384	0.41093	By MS/MS		By MS/MS				16541000	0	16745000	0	0	0
Q64133	388	Q64133	Q64133	Amine oxidase [flavin-containing] A	Maoa	sp|Q64133|AOFA_MOUSE Amine oxidase [flavin-containing] A OS=Mus musculus OX=10090 GN=Maoa PE=1 SV=3	0.999959	43.9137	0.000505129	88.282	17.872	82.367	1	S	ICELYAKVLGSQEALSPVHYEEKNWCEEQYS	VLGSQEALS(1)PVHYEEK	VLGS(-44)QEALS(44)PVHY(-66)EEK	9	3	622.628	0.00094826				By MS/MS	By MS/MS	By MS/MS	0	0	0	6173200	5810600	5674000
Q8BW70	680	Q8BW70	Q8BW70	Ubiquitin carboxyl-terminal hydrolase 38	Usp38	sp|Q8BW70|UBP38_MOUSE Ubiquitin carboxyl-terminal hydrolase 38 OS=Mus musculus OX=10090 GN=Usp38 PE=1 SV=2	0.999953	45.5026	0.000162017	82.593	51.214	82.593	1	S	AAFVCDSVVNQRVLGSPPVEFHCAESSSVPE	VLGS(1)PPVEFHCAESSSVPEESAK	VLGS(46)PPVEFHCAES(-46)S(-49)S(-52)VPEES(-71)AK	4	3	841.708	0.41242	By matching	By matching	By matching	By matching	By MS/MS	By MS/MS	6309100	6252800	6596500	13550000	9080700	12679000
Q8C0Q2	944	Q8C0Q2	Q8C0Q2	Zinc fingers and homeoboxes protein 3	Zhx3	sp|Q8C0Q2|ZHX3_MOUSE Zinc fingers and homeoboxes protein 3 OS=Mus musculus OX=10090 GN=Zhx3 PE=1 SV=2	0.503251	2.40065	9.2403e-06	67.819	33.405	67.819	1	S	APEASSEPFDTSSPQSGRQLEAD________	VLGDAYSELSENSESWEPSAPEASSEPFDT(0.014)S(0.29)S(0.192)PQS(0.503)GR	VLGDAY(-55)S(-55)ELS(-55)ENS(-55)ES(-50)WEPS(-43)APEAS(-35)S(-30)EPFDT(-15)S(-2.4)S(-4.2)PQS(2.4)GR	35	3	1337.23	0.33763					By MS/MS		0	0	0	0	25405000	0
Q8C0Q2	941	Q8C0Q2	Q8C0Q2	Zinc fingers and homeoboxes protein 3	Zhx3	sp|Q8C0Q2|ZHX3_MOUSE Zinc fingers and homeoboxes protein 3 OS=Mus musculus OX=10090 GN=Zhx3 PE=1 SV=2	0.848057	9.10125	6.98385e-64	159.06	121.43	159.06	1	S	EPSAPEASSEPFDTSSPQSGRQLEAD_____	VLGDAYSELSENSESWEPSAPEASSEPFDT(0.001)S(0.104)S(0.848)PQS(0.047)GR	VLGDAY(-130)S(-120)ELS(-110)ENS(-100)ES(-100)WEPS(-89)APEAS(-73)S(-60)EPFDT(-30)S(-9.1)S(9.1)PQS(-13)GR	32	3	1337.23	0.51472	By MS/MS	By MS/MS	By MS/MS	By MS/MS		By MS/MS	42003000	42255000	36265000	61609000	0	0
Q8C0Q2	939	Q8C0Q2	Q8C0Q2	Zinc fingers and homeoboxes protein 3	Zhx3	sp|Q8C0Q2|ZHX3_MOUSE Zinc fingers and homeoboxes protein 3 OS=Mus musculus OX=10090 GN=Zhx3 PE=1 SV=2	0.790101	9.84811	2.04592e-23	107.64	79.616	64.968	1	T	SWEPSAPEASSEPFDTSSPQSGRQLEAD___	VLGDAYSELSENS(0.001)ES(0.01)WEPS(0.002)APEAS(0.011)S(0.011)EPFDT(0.79)S(0.082)S(0.068)PQS(0.023)GR	VLGDAY(-36)S(-33)ELS(-33)ENS(-29)ES(-19)WEPS(-27)APEAS(-18)S(-18)EPFDT(9.8)S(-9.8)S(-11)PQS(-15)GR	30	4	1003.17	0.12474					By MS/MS		0	0	0	0	32845000	0
Q8C0Q2	940	Q8C0Q2	Q8C0Q2	Zinc fingers and homeoboxes protein 3	Zhx3	sp|Q8C0Q2|ZHX3_MOUSE Zinc fingers and homeoboxes protein 3 OS=Mus musculus OX=10090 GN=Zhx3 PE=1 SV=2	0.538671	3.59705	8.21924e-18	101.8	66.012	53.076	1	S	WEPSAPEASSEPFDTSSPQSGRQLEAD____	VLGDAYSELS(0.001)ENS(0.001)ES(0.002)WEPS(0.005)APEAS(0.001)S(0.001)EPFDT(0.235)S(0.539)S(0.148)PQS(0.067)GR	VLGDAY(-34)S(-34)ELS(-29)ENS(-29)ES(-23)WEPS(-20)APEAS(-28)S(-27)EPFDT(-3.6)S(3.6)S(-5.6)PQS(-9.1)GR	31	4	1003.17	-0.42415			By MS/MS			By MS/MS	0	0	54805000	0	0	0
Q8K273	119	Q8K273	Q8K273	Membrane magnesium transporter 1	Mmgt1	sp|Q8K273|EMC5_MOUSE ER membrane protein complex subunit 5 OS=Mus musculus OX=10090 GN=Mmgt1 PE=1 SV=1	0.481189	0	0.000217451	80.009	46.379	80.009		T	SDATNSSNLDALSSNTSLKLRKFDSLRR___	VLFRPSDATNSSNLDALS(0.022)S(0.016)NT(0.481)S(0.481)LK	VLFRPS(-62)DAT(-48)NS(-37)S(-38)NLDALS(-13)S(-15)NT(0)S(0)LK	21	3	873.088	0.38533							0	0	0	0	0	0
Q8K273	120	Q8K273	Q8K273	Membrane magnesium transporter 1	Mmgt1	sp|Q8K273|EMC5_MOUSE ER membrane protein complex subunit 5 OS=Mus musculus OX=10090 GN=Mmgt1 PE=1 SV=1	0.658305	3.33366	0.000217451	80.009	46.379	63.277	1	S	DATNSSNLDALSSNTSLKLRKFDSLRR____	VLFRPSDATNS(0.003)S(0.014)NLDALS(0.004)S(0.015)NT(0.306)S(0.658)LK	VLFRPS(-40)DAT(-34)NS(-24)S(-17)NLDALS(-22)S(-16)NT(-3.3)S(3.3)LK	22	3	873.088	-0.15954					By MS/MS		0	0	0	0	15282000	0
Q80X90	833	Q80X90	Q80X90	Filamin-B	Flnb	sp|Q80X90|FLNB_MOUSE Filamin-B OS=Mus musculus OX=10090 GN=Flnb PE=1 SV=3	0.999996	53.4771	0.000150795	125.36	82.553	125.36	1	S	RYTIKVLFASQEIPASPFRVKVDPSHDASKV	VLFASQEIPAS(1)PFR	VLFAS(-53)QEIPAS(53)PFR	11	2	821.405	0.3363				By matching	By MS/MS		0	0	0	1764500	4102300	0
Q9Z1Q5	156	Q9Z1Q5	Q9Z1Q5	Chloride intracellular channel protein 1	Clic1	sp|Q9Z1Q5|CLIC1_MOUSE Chloride intracellular channel protein 1 OS=Mus musculus OX=10090 GN=Clic1 PE=1 SV=3	0.864271	8.25326	0.00700589	49.744	23.698	49.744	1	S	DNYLTSPLPEEVDETSAEDEGISQRKFLDGN	VLDNY(0.001)LT(0.001)S(0.001)PLPEEVDET(0.129)S(0.864)AEDEGIS(0.003)QR	VLDNY(-32)LT(-28)S(-28)PLPEEVDET(-8.3)S(8.3)AEDEGIS(-24)QR	18	3	1029.46	0.76635		By MS/MS	By MS/MS		By MS/MS		0	3233400	2319400	0	4274200	0
Q8BGC0	613	Q8BGC0	Q8BGC0	HIV Tat-specific factor 1 homolog	Htatsf1	sp|Q8BGC0|HTSF1_MOUSE 17S U2 SnRNP complex component HTATSF1 OS=Mus musculus OX=10090 GN=Htatsf1 PE=1 SV=1	1	106.4	0.00347953	106.4	79.352	106.4	1	S	SEFDEGSERVLDEEGSEREFEEDSDEKEEEG	VLDEEGS(1)ER	VLDEEGS(110)ER	7	2	557.227	-0.21886	By MS/MS						3963700	0	0	0	0	0
Q8BXB6	315	Q8BXB6	Q8BXB6	Solute carrier organic anion transporter family member 2B1	Slco2b1	sp|Q8BXB6|SO2B1_MOUSE Solute carrier organic anion transporter family member 2B1 OS=Mus musculus OX=10090 GN=Slco2b1 PE=1 SV=1	0.919831	13.4048	0.00228986	65.801	44.601	57.009	1	S	FHFRRKVLASAASTASKGEDLSSQHEPLKKQ	VLAS(0.007)AAS(0.02)T(0.042)AS(0.92)KGEDLS(0.008)S(0.004)QHEPLK	VLAS(-21)AAS(-17)T(-13)AS(13)KGEDLS(-21)S(-24)QHEPLK	10	3	802.723	-0.090719	By MS/MS	By MS/MS		By MS/MS	By MS/MS	By MS/MS	11247000	6554700	0	7132400	13374000	5103400
O89032	566	O89032	O89032	SH3 and PX domain-containing protein 2A	Sh3pxd2a	sp|O89032|SPD2A_MOUSE SH3 and PX domain-containing protein 2A OS=Mus musculus OX=10090 GN=Sh3pxd2a PE=1 SV=2	0.997526	27.7659	0.000336929	63.761	35.284	62.605	1	S	KYEEPEYDVPAFGFDSEPEMNEEPSGDRGSG	VKY(0.001)EEPEY(0.002)DVPAFGFDS(0.998)EPEMNEEPSGDR	VKY(-33)EEPEY(-28)DVPAFGFDS(28)EPEMNEEPS(-35)GDR	17	3	1148.14	-0.010222	By MS/MS	By matching	By MS/MS				10333000	8007100	4974700	0	0	0
P13516	33	P13516	P13516	Acyl-CoA desaturase 1	Scd1	sp|P13516|ACOD1_MOUSE Acyl-CoA desaturase 1 OS=Mus musculus OX=10090 GN=Scd1 PE=1 SV=2	1	82.6632	0.00132111	82.663	67.93	82.663	1	T	TITAPPSGNEREKVKTVPLHLEEDIRPEMKE	VKT(1)VPLHLEEDIRPEMK	VKT(83)VPLHLEEDIRPEMK	3	4	529.273	0.3462					By MS/MS		0	0	0	0	3644800	0
P28867	645	P28867	P28867	Protein kinase C delta type;Protein kinase C delta type regulatory subunit;Protein kinase C delta type catalytic subunit	Prkcd	sp|P28867|KPCD_MOUSE Protein kinase C delta type OS=Mus musculus OX=10090 GN=Prkcd PE=1 SV=3	0.852797	7.6322	0.00980173	49.567	10.344	49.567	1	S	NFDPEFLNEKPQLSFSDKNLIDSMDQEAFHG	VKSPSDYSNFDPEFLNEKPQLS(0.147)FS(0.853)DK	VKS(-46)PS(-46)DY(-45)S(-45)NFDPEFLNEKPQLS(-7.6)FS(7.6)DK	24	4	775.356	-0.52075	By matching				By MS/MS	By matching	2060500	0	0	0	3894900	6369400
D3Z0R2	15	D3Z0R2	D3Z0R2	Protein phosphatase 1 regulatory subunit 36	Ppp1r36	sp|D3Z0R2|PPR36_MOUSE Protein phosphatase 1 regulatory subunit 36 OS=Mus musculus OX=10090 GN=Ppp1r36 PE=3 SV=1	0.999778	39.9929	0.024259	54.393	8.3243	54.393	1	S	_MVKSEAMFTVPEFYSRRKQFVGQSSTRLDQ	VKSEAMFTVPEFYS(1)R	VKS(-46)EAMFT(-40)VPEFY(-40)S(40)R	14	2	964.929	-3.3423	By MS/MS	By MS/MS	By MS/MS	By MS/MS	By MS/MS		21340000	16689000	8899500	30413000	10616000	0
Q8CJ19	1187	Q8CJ19	Q8CJ19	Protein-methionine sulfoxide oxidase MICAL3	Mical3	sp|Q8CJ19|MICA3_MOUSE [F-actin]-monooxygenase MICAL3 OS=Mus musculus OX=10090 GN=Mical3 PE=1 SV=2	0.99955	33.4704	0.0149652	65.085	25.7	65.085	1	S	PGTEEAKSPLATKVKSPEEPLFPTPLLLREK	VKS(1)PEEPLFPTPLLLR	VKS(33)PEEPLFPT(-33)PLLLR	3	3	639.348	0.48334					By MS/MS		0	0	0	0	2419700	0
O54931	995	O54931	O54931	A-kinase anchor protein 2	Akap2	sp|O54931|AKAP2_MOUSE PALM2-AKAP2 fusion protein OS=Mus musculus OX=10090 GN=Pakap PE=1 SV=4	0.826946	10.3553	2.52786e-11	102.19	79.449	96.55	1	S	YKTAPGKIEKVKPPPSPTTEGPSLQPDLAPE	VKPPPS(0.827)PT(0.048)T(0.048)EGPS(0.076)LQPDLAPEEAAGTQRPK	VKPPPS(10)PT(-12)T(-12)EGPS(-10)LQPDLAPEEAAGT(-92)QRPK	6	3	1059.19	0.41932				By MS/MS	By MS/MS		0	0	0	64019000	74193000	0
O54931	1002	O54931	O54931	A-kinase anchor protein 2	Akap2	sp|O54931|AKAP2_MOUSE PALM2-AKAP2 fusion protein OS=Mus musculus OX=10090 GN=Pakap PE=1 SV=4	0.646581	7.10423	9.32063e-07	87.485	57.262	69.952	1	S	IEKVKPPPSPTTEGPSLQPDLAPEEAAGTQR	VKPPPS(0.102)PT(0.126)T(0.126)EGPS(0.647)LQPDLAPEEAAGTQRPK	VKPPPS(-8)PT(-7.1)T(-7.1)EGPS(7.1)LQPDLAPEEAAGT(-68)QRPK	13	3	1059.19	0.8242	By MS/MS	By MS/MS				By MS/MS	22866000	25744000	0	0	0	46126000
O54931	997	O54931	O54931	A-kinase anchor protein 2	Akap2	sp|O54931|AKAP2_MOUSE PALM2-AKAP2 fusion protein OS=Mus musculus OX=10090 GN=Pakap PE=1 SV=4	0.408519	0	4.16955e-05	69.052	52.431	55.587		T	TAPGKIEKVKPPPSPTTEGPSLQPDLAPEEA	VKPPPS(0.091)PT(0.409)T(0.409)EGPS(0.091)LQPDLAPEEAAGTQRPK	VKPPPS(-6.5)PT(0)T(0)EGPS(-6.5)LQPDLAPEEAAGT(-44)QRPK	8	4	794.647	0.22265							0	0	0	0	0	0
O54931	998	O54931	O54931	A-kinase anchor protein 2	Akap2	sp|O54931|AKAP2_MOUSE PALM2-AKAP2 fusion protein OS=Mus musculus OX=10090 GN=Pakap PE=1 SV=4	0.747475	7.76712	2.07602e-05	73.817	51.442	73.817	1	T	APGKIEKVKPPPSPTTEGPSLQPDLAPEEAA	VKPPPS(0.055)PT(0.072)T(0.747)EGPS(0.125)LQPDLAPEEAAGTQRPK	VKPPPS(-11)PT(-10)T(7.8)EGPS(-7.8)LQPDLAPEEAAGT(-59)QRPK	9	3	1059.19	0.45406	By MS/MS	By MS/MS	By MS/MS			By MS/MS	61568000	66400000	0	0	0	98563000
P70429	367	P70429	P70429	Ena/VASP-like protein	Evl	sp|P70429|EVL_MOUSE Ena/VASP-like protein OS=Mus musculus OX=10090 GN=Evl PE=1 SV=2	1	75.8955	0.000106517	94.838	64.627	75.896	1	S	SPLQSQPHSRVKPAGSVNDVGLDALDLDRMK	VKPAGS(1)VNDVGLDALDLDR	VKPAGS(76)VNDVGLDALDLDR	6	3	678.668	-0.0075756	By MS/MS	By MS/MS	By MS/MS	By MS/MS	By MS/MS	By MS/MS	6101300	1911200	2522600	11279000	6547800	9160600
Q64511	1387	Q64511	Q64511	DNA topoisomerase 2-beta	Top2b	sp|Q64511|TOP2B_MOUSE DNA topoisomerase 2-beta OS=Mus musculus OX=10090 GN=Top2b PE=1 SV=2	0.999392	32.1549	7.4107e-51	158.64	126.81	121.14	1;2	S	AADDSNDLEELKVKASPITNDGEDEFVPSDG	VKAS(0.999)PIT(0.001)NDGEDEFVPSDGLDK	VKAS(32)PIT(-32)NDGEDEFVPS(-110)DGLDK	4	2	1207.04	-0.79023	By MS/MS	By MS/MS	By MS/MS	By MS/MS	By MS/MS	By MS/MS	21932000	37599000	50186000	75445000	21089000	34079000
O88792	285	O88792	O88792	Junctional adhesion molecule A	F11r	sp|O88792|JAM1_MOUSE Junctional adhesion molecule A OS=Mus musculus OX=10090 GN=F11r PE=1 SV=2	0.947784	14.5472	0.00319948	115.91	56.007	84.198	1	S	KKGTAPGKKVIYSQPSTRSEGEFKQTSSFLV	VIYS(0.019)QPS(0.948)T(0.033)R	VIY(-59)S(-17)QPS(15)T(-15)R	7	2	565.766	1.7456		By matching	By MS/MS		By MS/MS	By matching	0	942620	9995500	0	21211000	4508100
Q75N73	306	Q75N73	Q75N73	Zinc transporter ZIP14	Slc39a14	sp|Q75N73|S39AE_MOUSE Metal cation symporter ZIP14 OS=Mus musculus OX=10090 GN=Slc39a14 PE=1 SV=1	0.492423	0	0.00235533	63.674	35.349	52.03		S	LDGKAPGTDEKVIVNSMSVQDLQASQSACYW	VIVNS(0.492)MS(0.492)VQDLQAS(0.014)QS(0.001)ACYWLK	VIVNS(0)MS(0)VQDLQAS(-15)QS(-29)ACY(-37)WLK	5	3	869.738	-1.1088							0	0	0	0	0	0
Q75N73	308	Q75N73	Q75N73	Zinc transporter ZIP14	Slc39a14	sp|Q75N73|S39AE_MOUSE Metal cation symporter ZIP14 OS=Mus musculus OX=10090 GN=Slc39a14 PE=1 SV=1	0.492423	0	0.00235533	63.674	35.349	52.03		S	GKAPGTDEKVIVNSMSVQDLQASQSACYWLK	VIVNS(0.492)MS(0.492)VQDLQAS(0.014)QS(0.001)ACYWLK	VIVNS(0)MS(0)VQDLQAS(-15)QS(-29)ACY(-37)WLK	7	3	869.738	-1.1088							0	0	0	0	0	0
P02088	70	P02088	P02088	Hemoglobin subunit beta-1	Hbb-b1	sp|P02088|HBB1_MOUSE Hemoglobin subunit beta-1 OS=Mus musculus OX=10090 GN=Hbb-b1 PE=1 SV=2	1	95.7126	0.000256004	106.76	65.347	106.76	1	T	IMGNAKVKAHGKKVITAFNDGLNHLDSLKGT	VIT(1)AFNDGLNHLDSLK	VIT(96)AFNDGLNHLDS(-96)LK	3	3	612.968	0.10324		By matching	By MS/MS	By MS/MS	By MS/MS	By MS/MS	0	1448000	1576600	2651600	2638800	1942900
Q9WVL0	137	Q9WVL0	Q9WVL0	Maleylacetoacetate isomerase	Gstz1	sp|Q9WVL0|MAAI_MOUSE Maleylacetoacetate isomerase OS=Mus musculus OX=10090 GN=Gstz1 PE=1 SV=1	0.849765	7.52528	0.0121639	84.352	55.775	69.864	1	S	VGQENQMQWAQKVITSGFNALEKILQSTAGK	VIT(0.15)S(0.85)GFNALEK	VIT(-7.5)S(7.5)GFNALEK	4	2	629.808	2.4979	By MS/MS	By MS/MS	By MS/MS	By matching	By MS/MS	By MS/MS	6888000	2775600	7371600	3575400	5083200	3157400
O54988	539	O54988	O54988	STE20-like serine/threonine-protein kinase	Slk	sp|O54988|SLK_MOUSE STE20-like serine/threonine-protein kinase OS=Mus musculus OX=10090 GN=Slk PE=1 SV=2	0.301564	0	0.0191015	54.263	24.345	54.263		S	QEKLGKDGTAQKVITSDRSSEVGTDEALDDT	VIT(0.093)S(0.302)DRS(0.302)S(0.302)EVGT(0.002)DEALDDTQK	VIT(-5.1)S(0)DRS(0)S(0)EVGT(-22)DEALDDT(-43)QK	4	3	782.683	-1.0208							0	0	0	0	0	0
O54988	543	O54988	O54988	STE20-like serine/threonine-protein kinase	Slk	sp|O54988|SLK_MOUSE STE20-like serine/threonine-protein kinase OS=Mus musculus OX=10090 GN=Slk PE=1 SV=2	0.301564	0	0.0191015	54.263	24.345	54.263		S	GKDGTAQKVITSDRSSEVGTDEALDDTQKAA	VIT(0.093)S(0.302)DRS(0.302)S(0.302)EVGT(0.002)DEALDDTQK	VIT(-5.1)S(0)DRS(0)S(0)EVGT(-22)DEALDDT(-43)QK	8	3	782.683	-1.0208							0	0	0	0	0	0
O54988	542	O54988	O54988	STE20-like serine/threonine-protein kinase	Slk	sp|O54988|SLK_MOUSE STE20-like serine/threonine-protein kinase OS=Mus musculus OX=10090 GN=Slk PE=1 SV=2	0.306146	0	0.0191015	77.037	37.188	77.037		S	LGKDGTAQKVITSDRSSEVGTDEALDDTQKA	VIT(0.093)S(0.093)DRS(0.306)S(0.201)EVGT(0.306)DEALDDTQK	VIT(-5.2)S(-5.2)DRS(0)S(-1.8)EVGT(0)DEALDDT(-39)QK	7	2	1173.52	1.2647							0	0	0	0	0	0
Q9JHU2	278	Q9JHU2	Q9JHU2	Palmdelphin	Palmd	sp|Q9JHU2|PALMD_MOUSE Palmdelphin OS=Mus musculus OX=10090 GN=Palmd PE=1 SV=1	1	117.86	0.000399383	127.52	99.136	117.86	1	S	NPFCRPVTPQRERVISPGPNFQERIMMKTNG	VIS(1)PGPNFQER	VIS(120)PGPNFQER	3	2	662.308	-0.24905	By MS/MS	By MS/MS	By MS/MS	By MS/MS	By MS/MS	By MS/MS	15341000	9189000	20570000	17422000	44654000	34619000
Q8K0F1	507	Q8K0F1	Q8K0F1	TBC1 domain family member 23	Tbc1d23	sp|Q8K0F1|TBC23_MOUSE TBC1 domain family member 23 OS=Mus musculus OX=10090 GN=Tbc1d23 PE=1 SV=1	1	73.1761	8.04225e-05	129.77	78.001	119.88	1	S	VALKTKSVTVREKVISFIENSSTPVDRHVSS	VIS(1)FIENSSTPVDR	VIS(73)FIENS(-73)S(-78)T(-82)PVDR	3	2	822.387	-0.65021	By matching	By matching	By MS/MS	By MS/MS	By MS/MS	By MS/MS	3272600	4041100	4440900	6122400	6386300	5932400
A2AIV2	133	A2AIV2	A2AIV2	Protein virilizer homolog	Kiaa1429	sp|A2AIV2|VIR_MOUSE Protein virilizer homolog OS=Mus musculus OX=10090 GN=Virma PE=1 SV=1	0.986748	18.7241	1.1071e-10	107.61	82.079	80.593	1	S	NCLTLAIYGSVDRVISHDRDSPPPPPPPPPP	VIS(0.987)HDRDS(0.013)PPPPPPPPPPPQPQPTLK	VIS(19)HDRDS(-19)PPPPPPPPPPPQPQPT(-48)LK	3	3	956.82	-0.84146	By MS/MS	By MS/MS	By MS/MS	By MS/MS	By MS/MS	By MS/MS	9296700	10110000	5505200	11961000	7041000	14443000
Q4VGL6	770	Q4VGL6	Q4VGL6	Roquin-1	Rc3h1	sp|Q4VGL6|RC3H1_MOUSE Roquin-1 OS=Mus musculus OX=10090 GN=Rc3h1 PE=1 SV=1	0.973176	17.1691	0.00867707	47.723	28.947	47.723	1	S	RRKEIMAQLEERKVISPPPFAPSPTLPPAFH	VIS(0.973)PPPFAPS(0.019)PT(0.008)LPPAFHPEEFLDEDLK	VIS(17)PPPFAPS(-17)PT(-21)LPPAFHPEEFLDEDLK	3	3	1056.52	-0.8758		By MS/MS	By MS/MS	By MS/MS	By MS/MS	By MS/MS	0	6392700	1440600	10823000	4047100	9541200
A2AIV2	138	A2AIV2	A2AIV2	Protein virilizer homolog	Kiaa1429	sp|A2AIV2|VIR_MOUSE Protein virilizer homolog OS=Mus musculus OX=10090 GN=Virma PE=1 SV=1	0.629863	2.30883	1.41238e-26	149.76	114.44	125.34	1	S	AIYGSVDRVISHDRDSPPPPPPPPPPPQPQP	VIS(0.37)HDRDS(0.63)PPPPPPPPPPPQPQPTLK	VIS(-2.3)HDRDS(2.3)PPPPPPPPPPPQPQPT(-85)LK	8	3	956.82	-0.29467	By MS/MS	By MS/MS	By MS/MS	By MS/MS	By MS/MS		7453600	0	13136000	0	17148000	0
Q8VDD5	197	Q8VDD5	Q8VDD5	Myosin-9	Myh9	sp|Q8VDD5|MYH9_MOUSE Myosin-9 OS=Mus musculus OX=10090 GN=Myh9 PE=1 SV=4	0.988072	19.1782	0.0214791	65.022	11.076	65.022		S	ENTKKVIQYLAHVASSHKSKKDQGELERQLL	VIQY(0.999)LAHVAS(0.013)S(0.988)HKS(1)KK	VIQY(31)LAHVAS(-19)S(19)HKS(42)KK	11	3	679.31	-2.954	By matching	By matching					822340	1728300	0	0	0	0
Q8VDD5	200	Q8VDD5	Q8VDD5	Myosin-9	Myh9	sp|Q8VDD5|MYH9_MOUSE Myosin-9 OS=Mus musculus OX=10090 GN=Myh9 PE=1 SV=4	0.999941	42.2196	0.0214791	65.022	11.076	65.022		S	KKVIQYLAHVASSHKSKKDQGELERQLLQAN	VIQY(0.999)LAHVAS(0.013)S(0.988)HKS(1)KK	VIQY(31)LAHVAS(-19)S(19)HKS(42)KK	14	3	679.31	-2.954	By matching	By matching					822340	1728300	0	0	0	0
Q8VDD5	190	Q8VDD5	Q8VDD5	Myosin-9	Myh9	sp|Q8VDD5|MYH9_MOUSE Myosin-9 OS=Mus musculus OX=10090 GN=Myh9 PE=1 SV=4	0.999193	30.874	0.0214791	65.022	11.076	65.022		Y	ESGAGKTENTKKVIQYLAHVASSHKSKKDQG	VIQY(0.999)LAHVAS(0.013)S(0.988)HKS(1)KK	VIQY(31)LAHVAS(-19)S(19)HKS(42)KK	4	3	679.31	-2.954	By matching	By matching					822340	1728300	0	0	0	0
Q9Z2V4	19	Q9Z2V4	Q9Z2V4	Phosphoenolpyruvate carboxykinase, cytosolic [GTP]	Pck1	sp|Q9Z2V4|PCKGC_MOUSE Phosphoenolpyruvate carboxykinase, cytosolic [GTP] OS=Mus musculus OX=10090 GN=Pck1 PE=1 SV=1	0.999924	41.2192	7.64308e-14	153.32	113.57	150.22	1	S	QLHNGLDFSAKVIQGSLDSLPQAVRKFVEGN	VIQGS(1)LDSLPQAVR	VIQGS(41)LDS(-41)LPQAVR	5	2	781.901	-0.35008	By MS/MS	By MS/MS	By MS/MS	By MS/MS	By MS/MS	By MS/MS	8446700	6125100	16917000	11491000	13714000	10879000
P00329	95	P00329	P00329	Alcohol dehydrogenase 1	Adh1	sp|P00329|ADH1_MOUSE Alcohol dehydrogenase 1 OS=Mus musculus OX=10090 GN=Adh1 PE=1 SV=2	1	97.6306	0.00223883	97.631	60.122	97.631	1	S	GVTCVKPGDKVIPLFSPQCGECRICKHPESN	VIPLFS(1)PQCGECR	VIPLFS(98)PQCGECR	6	2	821.86	1.379					By MS/MS	By MS/MS	0	0	0	0	14551000	3630300
Q63943	251	Q63943	Q63943	Myocyte-specific enhancer factor 2D	Mef2d	sp|Q63943|MEF2D_MOUSE Myocyte-specific enhancer factor 2D OS=Mus musculus OX=10090 GN=Mef2d PE=1 SV=2	0.999769	36.3823	0.00912414	88.239	43.099	88.239		S	PVANGNSLNKVIPAKSPPPPTHNTQLGAPSR	VIPAKS(1)PPPPTHNTQLGAPSR	VIPAKS(36)PPPPT(-36)HNT(-60)QLGAPS(-63)R	6	3	749.054	3.4752					By matching		0	0	0	0	10652000	0
P20918	690	P20918	P20918	Plasminogen;Plasmin heavy chain A;Activation peptide;Angiostatin;Plasmin heavy chain A, short form;Plasmin light chain B	Plg	sp|P20918|PLMN_MOUSE Plasminogen OS=Mus musculus OX=10090 GN=Plg PE=1 SV=3	0.999953	43.304	0.000158655	107.78	68.095	107.78	1	S	RPATITDKVIPACLPSPNYMVADRTICYITG	VIPACLPS(1)PNYMVADR	VIPACLPS(43)PNY(-43)MVADR	8	3	941.933	-0.0027959					By MS/MS		0	0	0	0	32580000	0
Q8K0G5	320	Q8K0G5	Q8K0G5	Protein TSSC1	Tssc1	sp|Q8K0G5|EIPR1_MOUSE EARP and GARP complex-interacting protein 1 OS=Mus musculus OX=10090 GN=Eipr1 PE=1 SV=2	0.999762	39.7255	8.53085e-05	61.871	31.329	61.871	1	S	ISSEPFGHLVDDGDISDPEEHHAEKSKEPLQ	VILSNMVSISSEPFGHLVDDGDIS(1)DPEEHHAEK	VILS(-53)NMVS(-47)IS(-40)S(-40)EPFGHLVDDGDIS(40)DPEEHHAEK	24	3	1228.56	0.40514	By MS/MS	By matching		By MS/MS	By matching	By MS/MS	24081000	10655000	0	44576000	1841700	74582000
P16858	120	P16858	P16858	Glyceraldehyde-3-phosphate dehydrogenase	Gapdh	sp|P16858|G3P_MOUSE Glyceraldehyde-3-phosphate dehydrogenase OS=Mus musculus OX=10090 GN=Gapdh PE=1 SV=2	0.668352	3.04327	0.00305692	64.152	37.74	64.152	1	S	KAGAHLKGGAKRVIISAPSADAPMFVMGVNH	VIIS(0.668)APS(0.332)ADAPMFVMGVNHEK	VIIS(3)APS(-3)ADAPMFVMGVNHEK	4	3	765.03	0.98473			By MS/MS		By MS/MS	By matching	0	0	1452200	0	3524200	4776200
P16858	182	P16858	P16858	Glyceraldehyde-3-phosphate dehydrogenase	Gapdh	sp|P16858|G3P_MOUSE Glyceraldehyde-3-phosphate dehydrogenase OS=Mus musculus OX=10090 GN=Gapdh PE=1 SV=2	0.981224	17.2259	4.22315e-40	168.45	137.98	168.45	1	T	GIVEGLMTTVHAITATQKTVDGPSGKLWRDG	VIHDNFGIVEGLMTTVHAIT(0.019)AT(0.981)QK	VIHDNFGIVEGLMT(-43)T(-38)VHAIT(-17)AT(17)QK	22	2	1338.17	-1.0131	By MS/MS	By MS/MS	By MS/MS	By MS/MS	By MS/MS	By MS/MS	61628000	33758000	11799000	284230000	9125700	262440000
Q3UYI5	509	Q3UYI5	Q3UYI5	Ral guanine nucleotide dissociation stimulator-like 3	Rgl3	sp|Q3UYI5|RGL3_MOUSE Ral guanine nucleotide dissociation stimulator-like 3 OS=Mus musculus OX=10090 GN=Rgl3 PE=1 SV=2	0.987856	17.4977	9.2407e-10	151.22	86.053	76.156	1;2	S	YRVSRVIEPPAASCPSSPRIRRRISLTKRLS	VIEPPAAS(0.695)CPS(0.988)S(0.317)PR	VIEPPAAS(3.5)CPS(17)S(-3.5)PR	11	2	814.333	-0.34179	By MS/MS		By MS/MS	By MS/MS	By MS/MS	By MS/MS	23663000	0	1497700	27470000	34867000	2525900
Q3UYI5	510	Q3UYI5	Q3UYI5	Ral guanine nucleotide dissociation stimulator-like 3	Rgl3	sp|Q3UYI5|RGL3_MOUSE Ral guanine nucleotide dissociation stimulator-like 3 OS=Mus musculus OX=10090 GN=Rgl3 PE=1 SV=2	0.796336	5.97001	0.000622822	110.84	61.212	81.346	1	S	RVSRVIEPPAASCPSSPRIRRRISLTKRLSA	VIEPPAAS(0.002)CPS(0.201)S(0.796)PR	VIEPPAAS(-25)CPS(-6)S(6)PR	12	3	516.569	-1.9856	By MS/MS	By MS/MS					5500200	4010100	0	0	0	0
O08638	1954	O08638	O08638	Myosin-11	Myh11	sp|O08638|MYH11_MOUSE Myosin-11 OS=Mus musculus OX=10090 GN=Myh11 PE=1 SV=1	0.999999	61.0983	3.32681e-66	204.35	158.52	204.35	1	S	SRRAGGRRVIENTDGSEEEMDARDSDFNGTK	VIENTDGS(1)EEEMDAR	VIENT(-61)DGS(61)EEEMDAR	8	2	887.845	0.56937	By MS/MS	By MS/MS	By matching	By MS/MS	By MS/MS	By matching	4499000	7298400	7501100	28459000	23504000	16023000
O08638	1951	O08638	O08638	Myosin-11	Myh11	sp|O08638|MYH11_MOUSE Myosin-11 OS=Mus musculus OX=10090 GN=Myh11 PE=1 SV=1	0.833897	7.00735	4.19338e-09	149.32	111.77	127.71	1	T	FVPSRRAGGRRVIENTDGSEEEMDARDSDFN	VIENT(0.834)DGS(0.166)EEEMDAR	VIENT(7)DGS(-7)EEEMDAR	5	2	887.845	0.64086	By MS/MS						49128000	0	0	0	0	0
Q9R0L6	1563	Q9R0L6	Q9R0L6	Pericentriolar material 1 protein	Pcm1	sp|Q9R0L6|PCM1_MOUSE Pericentriolar material 1 protein OS=Mus musculus OX=10090 GN=Pcm1 PE=1 SV=2	0.246588	0.516815	1.17556e-13	81.721	54.174	81.721		T	EDGAAAAATVSNSEETPIIENHNSPQPISDV	VIEDEDGAAAAAT(0.219)VS(0.219)NS(0.219)EET(0.247)PIIENHNS(0.094)PQPIS(0.002)DVSAVPCPR	VIEDEDGAAAAAT(-0.52)VS(-0.52)NS(-0.52)EET(0.52)PIIENHNS(-4.2)PQPIS(-20)DVS(-29)AVPCPR	20	4	1117.51	-0.73807							0	0	0	0	0	0
Q9R0L6	1558	Q9R0L6	Q9R0L6	Pericentriolar material 1 protein	Pcm1	sp|Q9R0L6|PCM1_MOUSE Pericentriolar material 1 protein OS=Mus musculus OX=10090 GN=Pcm1 PE=1 SV=2	0.635234	6.36949	6.35545e-07	68.917	42.847	68.917	1	S	RVIEDEDGAAAAATVSNSEETPIIENHNSPQ	VIEDEDGAAAAAT(0.147)VS(0.635)NS(0.147)EET(0.036)PIIENHNS(0.036)PQPISDVSAVPCPR	VIEDEDGAAAAAT(-6.4)VS(6.4)NS(-6.4)EET(-13)PIIENHNS(-13)PQPIS(-33)DVS(-46)AVPCPR	15	4	1117.51	-0.45087						By MS/MS	0	0	0	0	0	24596000
Q9R0L6	1571	Q9R0L6	Q9R0L6	Pericentriolar material 1 protein	Pcm1	sp|Q9R0L6|PCM1_MOUSE Pericentriolar material 1 protein OS=Mus musculus OX=10090 GN=Pcm1 PE=1 SV=2	0.932696	17.5281	2.42985e-09	74.542	47.214	69.755	1	S	TVSNSEETPIIENHNSPQPISDVSAVPCPRI	VIEDEDGAAAAAT(0.016)VS(0.015)NS(0.015)EET(0.015)PIIENHNS(0.933)PQPIS(0.005)DVS(0.001)AVPCPR	VIEDEDGAAAAAT(-18)VS(-18)NS(-18)EET(-18)PIIENHNS(18)PQPIS(-23)DVS(-33)AVPCPR	28	4	1117.51	-0.59811		By MS/MS	By MS/MS		By MS/MS		0	16104000	11712000	0	17824000	0
Q63836;P17563	125;125	Q63836	Q63836	Selenium-binding protein 2;Selenium-binding protein 1	Selenbp2;Selenbp1	sp|Q63836|SBP2_MOUSE Selenium-binding protein 2 OS=Mus musculus OX=10090 GN=Selenbp2 PE=1 SV=2;sp|P17563|SBP1_MOUSE Methanethiol oxidase OS=Mus musculus OX=10090 GN=Selenbp1 PE=1 SV=2	1	106.4	0.00276597	106.4	39.438	106.4	1	S	GSEPRAPKLHKVIEASEIQAKCNVSNTHTSH	VIEAS(1)EIQAK	VIEAS(110)EIQAK	5	2	584.286	-0.043324	By MS/MS						3239000	0	0	0	0	0
Q80X90	2325	Q80X90	Q80X90	Filamin-B	Flnb	sp|Q80X90|FLNB_MOUSE Filamin-B OS=Mus musculus OX=10090 GN=Flnb PE=1 SV=3	0.966432	14.5989	0.00504956	61.561	37.55	61.561	1	S	IRLNGAKGKIDAKVHSPSGAVEECHVSELEP	VHS(0.966)PS(0.034)GAVEECHVSELEPDK	VHS(15)PS(-15)GAVEECHVS(-43)ELEPDK	3	3	762.663	0.17783					By MS/MS		0	0	0	0	16635000	0
Q62504	2461	Q62504	Q62504	Msx2-interacting protein	Spen	sp|Q62504|MINT_MOUSE Msx2-interacting protein OS=Mus musculus OX=10090 GN=Spen PE=1 SV=2	0.365178	0	0.00589507	48.634	24.77	48.634		S	FKVHSIIESDPVTPPSDSGIPPPTIPLVTIA	VHS(0.004)IIES(0.025)DPVT(0.24)PPS(0.365)DS(0.365)GIPPPT(0.001)IPLVTIAK	VHS(-19)IIES(-12)DPVT(-1.8)PPS(0)DS(0)GIPPPT(-27)IPLVT(-31)IAK	14	3	1053.22	-0.19038							0	0	0	0	0	0
Q62504	2458	Q62504	Q62504	Msx2-interacting protein	Spen	sp|Q62504|MINT_MOUSE Msx2-interacting protein OS=Mus musculus OX=10090 GN=Spen PE=1 SV=2	0.759253	8.32195	1.59004e-05	76.423	56.918	59.954	1	T	QARFKVHSIIESDPVTPPSDSGIPPPTIPLV	VHS(0.003)IIES(0.02)DPVT(0.759)PPS(0.112)DS(0.106)GIPPPTIPLVTIAK	VHS(-24)IIES(-16)DPVT(8.3)PPS(-8.3)DS(-8.6)GIPPPT(-36)IPLVT(-42)IAK	11	3	1053.22	0.46409	By matching			By MS/MS	By MS/MS	By MS/MS	12612000	0	0	0	19814000	20654000
Q62504	2463	Q62504	Q62504	Msx2-interacting protein	Spen	sp|Q62504|MINT_MOUSE Msx2-interacting protein OS=Mus musculus OX=10090 GN=Spen PE=1 SV=2	0.48995	1.3802	0.000118815	64.422	39.015	64.422		S	VHSIIESDPVTPPSDSGIPPPTIPLVTIAKL	VHS(0.002)IIES(0.043)DPVT(0.108)PPS(0.357)DS(0.49)GIPPPTIPLVTIAK	VHS(-23)IIES(-11)DPVT(-6.6)PPS(-1.4)DS(1.4)GIPPPT(-45)IPLVT(-53)IAK	16	3	1053.22	0.32319							0	0	0	0	0	0
Q8BGN9	79	Q8BGN9	Q8BGN9	Uncharacterized protein C1orf115 homolog		sp|Q8BGN9|RDD1_MOUSE Required for drug-induced death protein 1 OS=Mus musculus OX=10090 PE=2 SV=1	0.529115	0.506354	0.00183985	63.69	34.534	63.69	1	S	SARRVHLAALPERYDSLEEPAPGDKPKKRYR	VHLAALPERY(0.471)DS(0.529)LEEPAPGDKPK	VHLAALPERY(-0.51)DS(0.51)LEEPAPGDKPK	12	4	653.824	0.8541	By matching	By matching	By MS/MS	By matching		By matching	3988800	7217000	6326100	3083700	0	3362100
Q6VNB8	970	Q6VNB8	Q6VNB8	WD repeat and FYVE domain-containing protein 3	Wdfy3	sp|Q6VNB8|WDFY3_MOUSE WD repeat and FYVE domain-containing protein 3 OS=Mus musculus OX=10090 GN=Wdfy3 PE=1 SV=1	0.739622	6.72928	0.00119529	88.385	62.519	88.385	1	S	WDKKLLKQYRVHKPSSLSFEPEMRSSVITSL	VHKPS(0.157)S(0.74)LS(0.103)FEPEMR	VHKPS(-6.7)S(6.7)LS(-8.5)FEPEMR	6	3	575.267	1.6761					By MS/MS	By matching	0	0	0	0	6559300	2577200
Q62136	610	Q62136	Q62136	Tyrosine-protein phosphatase non-receptor type 21	Ptpn21	sp|Q62136|PTN21_MOUSE Tyrosine-protein phosphatase non-receptor type 21 OS=Mus musculus OX=10090 GN=Ptpn21 PE=1 SV=1	0.703949	3.76616	5.5266e-09	97.295	67.55	97.295	1	S	ITRRVHHSVQTFQEDSLPVAHSLQEVSEPLT	VHHSVQTFQEDS(0.704)LPVAHS(0.296)LQEVSEPLTAAR	VHHS(-42)VQT(-40)FQEDS(3.8)LPVAHS(-3.8)LQEVS(-36)EPLT(-54)AAR	12	4	848.912	-0.32991			By MS/MS			By MS/MS	0	0	8862100	0	0	0
Q62136	616	Q62136	Q62136	Tyrosine-protein phosphatase non-receptor type 21	Ptpn21	sp|Q62136|PTN21_MOUSE Tyrosine-protein phosphatase non-receptor type 21 OS=Mus musculus OX=10090 GN=Ptpn21 PE=1 SV=1	0.986598	23.1295	6.15905e-17	115.18	85.617	95.629	1;2	S	HSVQTFQEDSLPVAHSLQEVSEPLTAARHAH	VHHSVQT(0.005)FQEDS(0.005)LPVAHS(0.987)LQEVS(0.001)EPLT(0.003)AAR	VHHS(-39)VQT(-23)FQEDS(-23)LPVAHS(23)LQEVS(-30)EPLT(-26)AAR	18	3	1131.55	0.65811	By MS/MS	By MS/MS	By MS/MS	By MS/MS	By MS/MS	By MS/MS	10087000	23806000	26067000	44011000	49477000	12404000
Q62136	602	Q62136	Q62136	Tyrosine-protein phosphatase non-receptor type 21	Ptpn21	sp|Q62136|PTN21_MOUSE Tyrosine-protein phosphatase non-receptor type 21 OS=Mus musculus OX=10090 GN=Ptpn21 PE=1 SV=1	0.797791	6.67706	2.92626e-05	73.361	43.77	63.72	2	S	ISSSNPDLITRRVHHSVQTFQEDSLPVAHSL	VHHS(0.798)VQT(0.174)FQEDS(0.039)LPVAHS(0.978)LQEVS(0.011)EPLTAAR	VHHS(6.7)VQT(-6.7)FQEDS(-15)LPVAHS(20)LQEVS(-20)EPLT(-37)AAR	4	4	868.904	0.64331				By MS/MS	By MS/MS	By MS/MS	0	0	0	14355000	14444000	12404000
Q62136	605	Q62136	Q62136	Tyrosine-protein phosphatase non-receptor type 21	Ptpn21	sp|Q62136|PTN21_MOUSE Tyrosine-protein phosphatase non-receptor type 21 OS=Mus musculus OX=10090 GN=Ptpn21 PE=1 SV=1	0.679631	3.79104	5.96076e-11	99.614	74.104	99.614	1	T	SNPDLITRRVHHSVQTFQEDSLPVAHSLQEV	VHHS(0.03)VQT(0.68)FQEDS(0.284)LPVAHS(0.006)LQEVSEPLTAAR	VHHS(-13)VQT(3.8)FQEDS(-3.8)LPVAHS(-21)LQEVS(-36)EPLT(-50)AAR	7	3	1131.55	0.10196		By MS/MS					0	5991200	0	0	0	0
Q9R210	329	Q9R210	Q9R210	Transcription factor EB	Tfeb	sp|Q9R210|TFEB_MOUSE Transcription factor EB OS=Mus musculus OX=10090 GN=Tfeb PE=1 SV=2	0.767683	6.53974	5.68165e-05	88.541	59.792	56.527	1	T	RIQELEMQARVHGLPTTSPSGVNMAELAQQV	VHGLPT(0.768)T(0.17)S(0.045)PS(0.017)GVNMAELAQQVVK	VHGLPT(6.5)T(-6.5)S(-12)PS(-17)GVNMAELAQQVVK	6	2	1222.11	-0.54663	By MS/MS	By MS/MS		By MS/MS			5519000	0	0	10495000	0	0
Q9R210	330	Q9R210	Q9R210	Transcription factor EB	Tfeb	sp|Q9R210|TFEB_MOUSE Transcription factor EB OS=Mus musculus OX=10090 GN=Tfeb PE=1 SV=2	0.688695	6.06357	1.6753e-07	110.38	67.701	109.42	1	T	IQELEMQARVHGLPTTSPSGVNMAELAQQVV	VHGLPT(0.17)T(0.689)S(0.139)PS(0.002)GVNMAELAQQVVK	VHGLPT(-6.1)T(6.1)S(-7)PS(-25)GVNMAELAQQVVK	7	3	815.073	0.39672	By matching	By matching	By matching	By MS/MS	By MS/MS	By matching	35666000	80591000	52896000	81103000	67040000	68657000
Q9R210	333	Q9R210	Q9R210	Transcription factor EB	Tfeb	sp|Q9R210|TFEB_MOUSE Transcription factor EB OS=Mus musculus OX=10090 GN=Tfeb PE=1 SV=2	0.658039	6.20704	0.000346015	76.98	45.914	59.469	1	S	LEMQARVHGLPTTSPSGVNMAELAQQVVKQE	VHGLPT(0.142)T(0.158)S(0.042)PS(0.658)GVNMAELAQQVVK	VHGLPT(-6.6)T(-6.2)S(-12)PS(6.2)GVNMAELAQQVVK	10	3	815.073	-0.11703		By MS/MS					0	3750600	0	0	0	0
Q9R210	331	Q9R210	Q9R210	Transcription factor EB	Tfeb	sp|Q9R210|TFEB_MOUSE Transcription factor EB OS=Mus musculus OX=10090 GN=Tfeb PE=1 SV=2	0.794921	6.63386	3.96268e-07	108.36	103.48	108.36	1	S	QELEMQARVHGLPTTSPSGVNMAELAQQVVK	VHGLPT(0.013)T(0.173)S(0.795)PS(0.02)GVNMAELAQQVVK	VHGLPT(-18)T(-6.6)S(6.6)PS(-16)GVNMAELAQQVVK	8	2	1222.11	0.4848			By matching	By matching	By matching	By MS/MS	0	0	3621900	8057300	2912500	5785100
Q9WU42	1016	Q9WU42	Q9WU42	Nuclear receptor corepressor 2	Ncor2	sp|Q9WU42|NCOR2_MOUSE Nuclear receptor corepressor 2 OS=Mus musculus OX=10090 GN=Ncor2 PE=1 SV=3	0.821532	8.75531	4.09316e-05	67.829	43.06	49.073	1	S	QHLQPEGDVSQQSGGSPRGKSRSPVPPAEKE	VHEPPREDTVPPKPVPPVPPPT(0.023)QHLQPEGDVS(0.046)QQS(0.109)GGS(0.822)PR	VHEPPREDT(-39)VPPKPVPPVPPPT(-16)QHLQPEGDVS(-13)QQS(-8.8)GGS(8.8)PR	38	4	1088.29	0.17601	By MS/MS	By matching		By MS/MS		By matching	10497000	6934100	0	14003000	0	7662700
Q9WU42	1013	Q9WU42	Q9WU42	Nuclear receptor corepressor 2	Ncor2	sp|Q9WU42|NCOR2_MOUSE Nuclear receptor corepressor 2 OS=Mus musculus OX=10090 GN=Ncor2 PE=1 SV=3	0.406032	0	0.0132505	40.128	20.882	40.128		S	PPTQHLQPEGDVSQQSGGSPRGKSRSPVPPA	VHEPPREDTVPPKPVPPVPPPT(0.003)QHLQPEGDVS(0.185)QQS(0.406)GGS(0.406)PR	VHEPPREDT(-33)VPPKPVPPVPPPT(-22)QHLQPEGDVS(-3.4)QQS(0)GGS(0)PR	35	5	870.832	-0.22257							0	0	0	0	0	0
Q9WU42	1000	Q9WU42	Q9WU42	Nuclear receptor corepressor 2	Ncor2	sp|Q9WU42|NCOR2_MOUSE Nuclear receptor corepressor 2 OS=Mus musculus OX=10090 GN=Ncor2 PE=1 SV=3	0.542024	4.27763	0.00280208	45.003	31.432	45.003	1	T	EDTVPPKPVPPVPPPTQHLQPEGDVSQQSGG	VHEPPREDT(0.002)VPPKPVPPVPPPT(0.542)QHLQPEGDVS(0.202)QQS(0.074)GGS(0.18)PR	VHEPPREDT(-24)VPPKPVPPVPPPT(4.3)QHLQPEGDVS(-4.3)QQS(-8.7)GGS(-4.8)PR	22	4	1088.29	-0.52861						By MS/MS	0	0	0	0	0	7719200
Q9CZV8	417	Q9CZV8	Q9CZV8	F-box/LRR-repeat protein 20	Fbxl20	sp|Q9CZV8|FXL20_MOUSE F-box/LRR-repeat protein 20 OS=Mus musculus OX=10090 GN=Fbxl20 PE=1 SV=3	0.999934	41.8234	5.219e-06	127.32	51.29	127.32	1	T	THLPNIKVHAYFAPVTPPPSVGGSRQRFCRC	VHAYFAPVT(1)PPPSVGGSR	VHAY(-42)FAPVT(42)PPPS(-62)VGGS(-76)R	9	3	640.312	-0.38193	By MS/MS	By MS/MS	By MS/MS	By matching	By MS/MS	By MS/MS	7132400	4321700	9944800	6182700	11672000	7463900
Q99PG0	185	Q99PG0	Q99PG0	Arylacetamide deacetylase	Aadac	sp|Q99PG0|AAAD_MOUSE Arylacetamide deacetylase OS=Mus musculus OX=10090 GN=Aadac PE=1 SV=3	0.795279	5.89358	4.36854e-34	154.92	124.8	131.94	1	S	DVLEKYGVDPRRVGVSGDSAGGNLAAAVTQQ	VGVS(0.795)GDS(0.205)AGGNLAAAVTQQLIQDPDVK	VGVS(5.9)GDS(-5.9)AGGNLAAAVT(-100)QQLIQDPDVK	4	3	897.439	0.38979	By matching	By MS/MS	By MS/MS	By MS/MS	By MS/MS	By MS/MS	20422000	22519000	10950000	515940000	0	0
Q99PG0	188	Q99PG0	Q99PG0	Arylacetamide deacetylase	Aadac	sp|Q99PG0|AAAD_MOUSE Arylacetamide deacetylase OS=Mus musculus OX=10090 GN=Aadac PE=1 SV=3	0.926286	10.992	1.86548e-28	148.66	98.422	148.66	1	S	EKYGVDPRRVGVSGDSAGGNLAAAVTQQLIQ	VGVS(0.074)GDS(0.926)AGGNLAAAVTQQLIQDPDVK	VGVS(-11)GDS(11)AGGNLAAAVT(-110)QQLIQDPDVK	7	3	897.439	0.69477				By MS/MS	By MS/MS	By MS/MS	0	0	0	20813000	10140000	18274000
Q8CDN6	9	Q8CDN6	Q8CDN6	Thioredoxin-like protein 1	Txnl1	sp|Q8CDN6|TXNL1_MOUSE Thioredoxin-like protein 1 OS=Mus musculus OX=10090 GN=Txnl1 PE=1 SV=3	0.999946	45.173	0.00987165	52.769	16.577	51.963	1	S	_______MVGVKPVGSDPDFQPELSGAGSRL	VGVKPVGS(1)DPDFQPELSGAGSR	VGVKPVGS(45)DPDFQPELS(-45)GAGS(-46)R	8	3	760.362	1.4374		By matching	By matching		By MS/MS	By MS/MS	0	5612100	3550600	0	11399000	4796100
Q80WV7	90	Q80WV7	Q80WV7	Serine/arginine repetitive matrix protein 3	Srrm3	sp|Q80WV7|SRRM3_MOUSE Serine/arginine repetitive matrix protein 3 OS=Mus musculus OX=10090 GN=Srrm3 PE=2 SV=1	1	90.827	0.00429759	97.597	24.945	90.827	1	T	EEQGYSEEEIRQKVGTFRQMLMEKEGVLTRE	VGT(1)FRQMLMEK	VGT(91)FRQMLMEK	3	2	726.325	1.3544	By matching	By matching	By matching	By matching	By MS/MS	By MS/MS	9323200	7804700	4473300	11387000	14112000	18004000
Q62504	3114	Q62504	Q62504	Msx2-interacting protein	Spen	sp|Q62504|MINT_MOUSE Msx2-interacting protein OS=Mus musculus OX=10090 GN=Spen PE=1 SV=2	0.833493	10.3446	2.34551e-06	71.295	47.71	71.295	1	T	LQPQQIEARAPQRVGTPQPATTGVPALATQH	VGT(0.833)PQPAT(0.077)T(0.077)GVPALAT(0.013)QHPPEEEVHYHLPVAR	VGT(10)PQPAT(-10)T(-10)GVPALAT(-18)QHPPEEEVHY(-67)HLPVAR	3	4	870.683	-0.13002	By matching	By MS/MS	By MS/MS				3880900	6548300	6579600	0	0	0
Q62504	3120	Q62504	Q62504	Msx2-interacting protein	Spen	sp|Q62504|MINT_MOUSE Msx2-interacting protein OS=Mus musculus OX=10090 GN=Spen PE=1 SV=2	0.482975	1.35466	0.00196603	51.321	33.182	51.321		T	EARAPQRVGTPQPATTGVPALATQHPPEEEV	VGT(0.354)PQPAT(0.156)T(0.483)GVPALAT(0.007)QHPPEEEVHYHLPVAR	VGT(-1.4)PQPAT(-4.9)T(1.4)GVPALAT(-18)QHPPEEEVHY(-46)HLPVAR	9	4	870.683	-0.93096							0	0	0	0	0	0
P42567	781	P42567	P42567	Epidermal growth factor receptor substrate 15	Eps15	sp|P42567|EPS15_MOUSE Epidermal growth factor receptor substrate 15 OS=Mus musculus OX=10090 GN=Eps15 PE=1 SV=1	0.942776	12.1683	0.00322457	96.673	65.944	68.463	1	T	SEDVPPALPPKVGTPTRPCPPPPGKRPINKL	VGT(0.057)PT(0.943)RPCPPPPGK	VGT(-12)PT(12)RPCPPPPGK	5	3	514.25	-0.72137	By MS/MS		By matching		By matching	By MS/MS	4360700	0	1375300	0	34977000	0
P11679	47	P11679	P11679	Keratin, type II cytoskeletal 8	Krt8	sp|P11679|K2C8_MOUSE Keratin, type II cytoskeletal 8 OS=Mus musculus OX=10090 GN=Krt8 PE=1 SV=4	0.811014	6.43404	5.13402e-15	166.86	79.982	112.83	1	S	RISSSSFSRVGSSSSSFRGSMGTGVGLGGFG	VGSSS(0.004)S(0.184)S(0.811)FR	VGS(-42)S(-36)S(-23)S(-6.4)S(6.4)FR	7	2	497.205	-0.037469	By MS/MS	By MS/MS	By MS/MS	By MS/MS	By MS/MS	By MS/MS	19270000	29966000	18668000	113700000	107760000	44638000
P11679	46	P11679	P11679	Keratin, type II cytoskeletal 8	Krt8	sp|P11679|K2C8_MOUSE Keratin, type II cytoskeletal 8 OS=Mus musculus OX=10090 GN=Krt8 PE=1 SV=4	0.670794	6.13664	1.12934e-05	143.4	72.999	131.82	1	S	ARISSSSFSRVGSSSSSFRGSMGTGVGLGGF	VGSS(0.003)S(0.163)S(0.671)S(0.163)FR	VGS(-64)S(-24)S(-6.1)S(6.1)S(-6.1)FR	6	2	497.205	0.24911	By matching	By matching		By matching	By MS/MS		1046700	1840100	0	3866800	17541000	0
Q3UHJ0	621	Q3UHJ0	Q3UHJ0	AP2-associated protein kinase 1	Aak1	sp|Q3UHJ0|AAK1_MOUSE AP2-associated protein kinase 1 OS=Mus musculus OX=10090 GN=Aak1 PE=1 SV=2	0.91081	10.0925	0.00958288	126.5	69.452	126.12	2	S	PPTIQGQKVGSLTPPSSPKTQRAGHRRILSD	VGSLT(1)PPS(0.911)S(0.089)PK	VGS(-34)LT(34)PPS(10)S(-10)PK	8	2	615.264	0.2488			By MS/MS		By MS/MS	By MS/MS	0	0	21804000	0	19143000	16256000
Q3UHJ0	618	Q3UHJ0	Q3UHJ0	AP2-associated protein kinase 1	Aak1	sp|Q3UHJ0|AAK1_MOUSE AP2-associated protein kinase 1 OS=Mus musculus OX=10090 GN=Aak1 PE=1 SV=2	0.999556	33.8716	1.52745e-05	146.5	97.901	126.12	1;2	T	TTPPPTIQGQKVGSLTPPSSPKTQRAGHRRI	VGSLT(1)PPS(0.911)S(0.089)PK	VGS(-34)LT(34)PPS(10)S(-10)PK	5	2	615.264	0.2488	By MS/MS	By MS/MS	By MS/MS	By MS/MS	By MS/MS	By MS/MS	32376000	14422000	21804000	23075000	25597000	19095000
Q68ED3	545	Q68ED3	Q68ED3	Non-canonical poly(A) RNA polymerase PAPD5	Papd5	sp|Q68ED3|PAPD5_MOUSE Terminal nucleotidyltransferase 4B OS=Mus musculus OX=10090 GN=Tent4b PE=1 SV=2	0.999937	42.0077	0.000510518	99.711	67.281	99.711	1	S	PKQLLCRPPTVTRVGSQDVSLEVSQAVGKMQ	VGS(1)QDVSLEVSQAVGK	VGS(42)QDVS(-42)LEVS(-66)QAVGK	3	2	841.903	0.033815	By matching	By matching	By matching	By MS/MS	By MS/MS	By MS/MS	5330700	3377600	2484100	6510900	4410200	4558900
Q68FH0	313	Q68FH0	Q68FH0	Plakophilin-4	Pkp4	sp|Q68FH0|PKP4_MOUSE Plakophilin-4 OS=Mus musculus OX=10090 GN=Pkp4 PE=1 SV=1	0.99999	50.4917	0.00357952	92.039	62.372	88.681	1	S	PNGPVPQYQTTTRVGSPLTLTDAQTRVASPS	VGS(1)PLTLTDAQTR	VGS(50)PLT(-50)LT(-63)DAQT(-70)R	3	2	719.851	-1.2139	By MS/MS	By MS/MS	By MS/MS	By MS/MS	By MS/MS	By MS/MS	6082900	7858700	9423000	11577000	20144000	23600000
P27546	1046	P27546	P27546	Microtubule-associated protein 4	Map4	sp|P27546|MAP4_MOUSE Microtubule-associated protein 4 OS=Mus musculus OX=10090 GN=Map4 PE=1 SV=3	1	128.991	1.52197e-05	128.99	94.392	128.99	1	S	SQKLNFKEKAQAKVGSLDNVGHLPAGGAVKT	VGS(1)LDNVGHLPAGGAVK	VGS(130)LDNVGHLPAGGAVK	3	2	835.917	-0.38245	By MS/MS	By MS/MS	By MS/MS	By MS/MS	By MS/MS	By MS/MS	61197000	40314000	69980000	120800000	110090000	122280000
Q5U4F6	15	Q5U4F6	Q5U4F6	WD repeat-containing protein 34	Wdr34	sp|Q5U4F6|DC2I2_MOUSE Cytoplasmic dynein 2 intermediate chain 2 OS=Mus musculus OX=10090 GN=Dync2i2 PE=1 SV=3	1	81.6432	0.000410478	92.236	54.727	81.643	1	S	_MAMCASPRPFRRVGSAGAAALAAGGAGGAE	VGS(1)AGAAALAAGGAGGAER	VGS(82)AGAAALAAGGAGGAER	3	2	797.373	-1.4788	By matching	By MS/MS	By MS/MS	By matching	By MS/MS	By MS/MS	7349200	6157600	5158800	5264200	8180500	7619300
P27546	914	P27546	P27546	Microtubule-associated protein 4	Map4	sp|P27546|MAP4_MOUSE Microtubule-associated protein 4 OS=Mus musculus OX=10090 GN=Map4 PE=1 SV=3	0.963651	14.2342	0.00280747	133.99	79.271	74.165	1	S	TVSAPDLKSVRSKVGSTENIKHQPGGGRAKV	VGS(0.964)T(0.036)ENIK	VGS(14)T(-14)ENIK	3	1	927.418	-0.31622	By matching	By matching	By matching	By MS/MS		By MS/MS	0	3014100	4135400	121740000	0	33114000
P11679	43	P11679	P11679	Keratin, type II cytoskeletal 8	Krt8	sp|P11679|K2C8_MOUSE Keratin, type II cytoskeletal 8 OS=Mus musculus OX=10090 GN=Krt8 PE=1 SV=4	0.932263	11.3926	1.16827e-09	156.16	87.315	156.16	1	S	GPGARISSSSFSRVGSSSSSFRGSMGTGVGL	VGS(0.932)S(0.068)SSSFR	VGS(11)S(-11)S(-41)S(-51)S(-56)FR	3	2	497.205	0.097665	By MS/MS	By MS/MS	By MS/MS		By MS/MS		139310000	19314000	20147000	0	654990000	0
Q8BL66	15	Q8BL66	Q8BL66	Early endosome antigen 1	Eea1	sp|Q8BL66|EEA1_MOUSE Early endosome antigen 1 OS=Mus musculus OX=10090 GN=Eea1 PE=1 SV=2	0.647042	4.22107	0.000672097	51.989	23.156	51.989	1	S	_MFRRILQRTPGRVGSQGSDLDSSATPINTV	VGS(0.647)QGS(0.245)DLDS(0.025)S(0.025)AT(0.025)PINT(0.03)VDVNNES(0.001)SSEGFICPQCMK	VGS(4.2)QGS(-4.2)DLDS(-14)S(-14)AT(-14)PINT(-13)VDVNNES(-27)S(-34)S(-33)EGFICPQCMK	3	3	1304.22	-0.32789		By MS/MS			By MS/MS		0	4037900	0	0	6968000	0
Q8BL66	25	Q8BL66	Q8BL66	Early endosome antigen 1	Eea1	sp|Q8BL66|EEA1_MOUSE Early endosome antigen 1 OS=Mus musculus OX=10090 GN=Eea1 PE=1 SV=2	0.295411	0.438084	0.000761459	54.425	29.218	54.425		T	PGRVGSQGSDLDSSATPINTVDVNNESSSEG	VGS(0.267)QGS(0.242)DLDS(0.067)S(0.081)AT(0.295)PINT(0.043)VDVNNES(0.001)S(0.002)S(0.002)EGFICPQCMK	VGS(-0.44)QGS(-0.87)DLDS(-6.4)S(-5.6)AT(0.44)PINT(-8.3)VDVNNES(-23)S(-23)S(-22)EGFICPQCMK	13	3	1304.22	0.24476							0	0	0	0	0	0
P27546	915	P27546	P27546	Microtubule-associated protein 4	Map4	sp|P27546|MAP4_MOUSE Microtubule-associated protein 4 OS=Mus musculus OX=10090 GN=Map4 PE=1 SV=3	0.769157	5.22699	0.00973499	116.05	58.192	112.11	1	T	VSAPDLKSVRSKVGSTENIKHQPGGGRAKVE	VGS(0.231)T(0.769)ENIK	VGS(-5.2)T(5.2)ENIK	4	2	464.213	-0.4127	By MS/MS	By MS/MS	By MS/MS		By MS/MS	By matching	21074000	23607000	8846800	0	48900000	1811800
Q3UHJ0	622	Q3UHJ0	Q3UHJ0	AP2-associated protein kinase 1	Aak1	sp|Q3UHJ0|AAK1_MOUSE AP2-associated protein kinase 1 OS=Mus musculus OX=10090 GN=Aak1 PE=1 SV=2	0.995951	23.9559	1.52745e-05	146.5	97.901	146.5	2	S	PTIQGQKVGSLTPPSSPKTQRAGHRRILSDV	VGS(0.087)LT(0.913)PPS(0.004)S(0.996)PK	VGS(-10)LT(10)PPS(-24)S(24)PK	9	2	615.264	0.48957	By MS/MS	By MS/MS		By MS/MS	By MS/MS		28510000	12176000	0	23075000	0	0
P11679	44	P11679	P11679	Keratin, type II cytoskeletal 8	Krt8	sp|P11679|K2C8_MOUSE Keratin, type II cytoskeletal 8 OS=Mus musculus OX=10090 GN=Krt8 PE=1 SV=4	0.991249	22.05	1.41747e-23	180.09	109.69	147.73	1	S	PGARISSSSFSRVGSSSSSFRGSMGTGVGLG	VGS(0.002)S(0.991)S(0.006)SSFR	VGS(-26)S(22)S(-22)S(-38)S(-43)FR	4	2	497.205	0.050881	By MS/MS		By matching	By MS/MS	By MS/MS	By MS/MS	28754000	0	1752500	180480000	49058000	257130000
P11679	45	P11679	P11679	Keratin, type II cytoskeletal 8	Krt8	sp|P11679|K2C8_MOUSE Keratin, type II cytoskeletal 8 OS=Mus musculus OX=10090 GN=Krt8 PE=1 SV=4	0.659577	5.73035	0.00321397	115.23	61.635	76.282	1	S	GARISSSSFSRVGSSSSSFRGSMGTGVGLGG	VGS(0.001)S(0.176)S(0.66)S(0.082)S(0.082)FR	VGS(-29)S(-5.7)S(5.7)S(-9.1)S(-9.1)FR	5	2	497.205	-0.049515		By MS/MS	By matching	By MS/MS			0	2517800	305170	1132900	0	0
Q61127	479	Q61127	Q61127	NGFI-A-binding protein 2	Nab2	sp|Q61127|NAB2_MOUSE NGFI-A-binding protein 2 OS=Mus musculus OX=10090 GN=Nab2 PE=1 SV=2	1	68.7332	2.53141e-09	128.38	86.264	68.733	1	S	LRLARLVSHDRVGRLSPCVPAKPPLAEFEEG	VGRLS(1)PCVPAKPPLAEFEEGLLDR	VGRLS(69)PCVPAKPPLAEFEEGLLDR	5	4	910.794	-0.005888	By MS/MS	By MS/MS	By MS/MS	By MS/MS	By MS/MS	By MS/MS	10087000	10132000	11707000	22157000	16761000	22367000
P29699	333	P29699	P29699	Alpha-2-HS-glycoprotein	Ahsg	sp|P29699|FETUA_MOUSE Alpha-2-HS-glycoprotein OS=Mus musculus OX=10090 GN=Ahsg PE=1 SV=1	1	65.8874	1.28199e-06	134.08	92.68	65.887	1	S	LHSPKVGQPGAAGPVSPMCPGRIRHFKI___	VGQPGAAGPVS(1)PMCPGR	VGQPGAAGPVS(66)PMCPGR	11	3	859.381	-0.20579				By MS/MS	By MS/MS	By MS/MS	0	0	0	11974000	145500000	22390000
Q3UZA1	297	Q3UZA1	Q3UZA1	CapZ-interacting protein	Rcsd1	sp|Q3UZA1|CPZIP_MOUSE CapZ-interacting protein OS=Mus musculus OX=10090 GN=Rcsd1 PE=1 SV=1	0.996673	29.4201	1.12186e-10	94.978	72.262	44.056	1	S	APSQTGSPEAENGCGSPREETTPGEHTDTGK	VGQNPDTASQGHPEVQAPS(0.001)QT(0.001)GS(0.001)PEAENGCGS(0.997)PR	VGQNPDT(-37)AS(-35)QGHPEVQAPS(-30)QT(-29)GS(-32)PEAENGCGS(29)PR	32	4	882.379	-0.99559	By matching	By matching	By matching		By MS/MS	By MS/MS	5082400	3726400	0	0	25836000	11092000
Q8K212	779	Q8K212	Q8K212	Phosphofurin acidic cluster sorting protein 1	Pacs1	sp|Q8K212|PACS1_MOUSE Phosphofurin acidic cluster sorting protein 1 OS=Mus musculus OX=10090 GN=Pacs1 PE=1 SV=2	0.884395	12.7745	1.3482e-18	106.09	74.918	106.09	1	S	DGDDSPVVSLTVPSTSPPSSSGLSRDATATP	VGLVEDSPSTAGDGDDSPVVS(0.001)LT(0.003)VPS(0.003)T(0.047)S(0.884)PPS(0.018)S(0.018)S(0.018)GLS(0.008)R	VGLVEDS(-69)PS(-59)T(-59)AGDGDDS(-51)PVVS(-29)LT(-25)VPS(-25)T(-13)S(13)PPS(-17)S(-17)S(-17)GLS(-21)R	28	3	1212.9	-0.24361					By MS/MS		0	0	0	0	12297000	0
Q3UTJ2	1001	Q3UTJ2	Q3UTJ2	Sorbin and SH3 domain-containing protein 2	Sorbs2	sp|Q3UTJ2|SRBS2_MOUSE Sorbin and SH3 domain-containing protein 2 OS=Mus musculus OX=10090 GN=Sorbs2 PE=1 SV=2	0.999983	48.5912	0.000748676	100.28	62.916	91.889	1	T	HGRVGIFPISYVEKLTPPEKAQPARPPPPVQ	VGIFPISYVEKLT(1)PPEK	VGIFPIS(-56)Y(-49)VEKLT(49)PPEK	13	3	666.351	-0.226				By MS/MS	By MS/MS	By MS/MS	0	0	0	4183800	1590500	4603000
P30999	268	P30999	P30999	Catenin delta-1	Ctnnd1	sp|P30999|CTND1_MOUSE Catenin delta-1 OS=Mus musculus OX=10090 GN=Ctnnd1 PE=1 SV=2	0.999693	35.1301	2.5118e-42	192.44	146.49	150.46	1	S	RQDVYGPQPQVRVGGSSVDLHRFHPEPYGLE	VGGS(1)SVDLHR	VGGS(35)S(-35)VDLHR	4	2	553.753	-0.53209	By MS/MS	By MS/MS	By MS/MS	By MS/MS	By MS/MS	By MS/MS	48805000	90646000	96499000	111160000	387650000	144060000
P30999	269	P30999	P30999	Catenin delta-1	Ctnnd1	sp|P30999|CTND1_MOUSE Catenin delta-1 OS=Mus musculus OX=10090 GN=Ctnnd1 PE=1 SV=2	0.913651	10.2452	0.00204984	111.86	62.666	110.93	1	S	QDVYGPQPQVRVGGSSVDLHRFHPEPYGLED	VGGS(0.086)S(0.914)VDLHR	VGGS(-10)S(10)VDLHR	5	2	553.753	0.84429	By MS/MS	By MS/MS	By MS/MS	By matching	By MS/MS		6452200	4681400	5185600	892250	17951000	0
Q3U3R4	26	Q3U3R4	Q3U3R4	Lipase maturation factor 1	Lmf1	sp|Q3U3R4|LMF1_MOUSE Lipase maturation factor 1 OS=Mus musculus OX=10090 GN=Lmf1 PE=1 SV=1	0.999071	30.3201	7.61949e-05	128.74	84.944	128.74	1	S	PEGSLRKRKVGGAEHSPASQPSLARDPADSP	VGGAEHS(0.999)PAS(0.001)QPSLAR	VGGAEHS(30)PAS(-30)QPS(-62)LAR	7	2	822.381	0.029537					By MS/MS		0	0	0	0	6488500	0
Q6PDN3	802	Q6PDN3	Q6PDN3	Myosin light chain kinase, smooth muscle;Myosin light chain kinase, smooth muscle, deglutamylated form	Mylk	sp|Q6PDN3|MYLK_MOUSE Myosin light chain kinase, smooth muscle OS=Mus musculus OX=10090 GN=Mylk PE=1 SV=3	0.95786	13.6052	2.03585e-32	171.33	104.66	171.33	1	S	RVGECSCQVSLMLHNSPSRAPPRGREPASCE	VGECSCQVSLMLHNS(0.958)PS(0.042)R	VGECS(-35)CQVS(-41)LMLHNS(14)PS(-14)R	15	2	1070.95	0.82759	By MS/MS	By matching	By matching	By MS/MS	By MS/MS	By matching	5255100	4444500	6260100	13021000	0	10110000
Q6PDN3	792	Q6PDN3	Q6PDN3	Myosin light chain kinase, smooth muscle;Myosin light chain kinase, smooth muscle, deglutamylated form	Mylk	sp|Q6PDN3|MYLK_MOUSE Myosin light chain kinase, smooth muscle OS=Mus musculus OX=10090 GN=Mylk PE=1 SV=3	0.948463	12.8556	1.20281e-23	164.82	85.159	164.82	1	S	AGQYEILLKNRVGECSCQVSLMLHNSPSRAP	VGECS(0.948)CQVS(0.002)LMLHNS(0.049)PSR	VGECS(13)CQVS(-26)LMLHNS(-13)PS(-37)R	5	2	1070.95	1.1452					By MS/MS		0	0	0	0	9226400	0
Q6PDN3	796	Q6PDN3	Q6PDN3	Myosin light chain kinase, smooth muscle;Myosin light chain kinase, smooth muscle, deglutamylated form	Mylk	sp|Q6PDN3|MYLK_MOUSE Myosin light chain kinase, smooth muscle OS=Mus musculus OX=10090 GN=Mylk PE=1 SV=3	0.985685	21.062	4.85095e-05	107.92	52.732	107.92	1	S	EILLKNRVGECSCQVSLMLHNSPSRAPPRGR	VGECS(0.004)CQVS(0.986)LMLHNS(0.008)PS(0.002)R	VGECS(-24)CQVS(21)LMLHNS(-21)PS(-26)R	9	3	714.304	-0.54616		By matching	By MS/MS			By MS/MS	0	19192000	27355000	0	0	53650000
O55143;Q64518	441;441	O55143	O55143	Sarcoplasmic/endoplasmic reticulum calcium ATPase 2;Sarcoplasmic/endoplasmic reticulum calcium ATPase 3	Atp2a2;Atp2a3	sp|O55143|AT2A2_MOUSE Sarcoplasmic/endoplasmic reticulum calcium ATPase 2 OS=Mus musculus OX=10090 GN=Atp2a2 PE=1 SV=2;sp|Q64518|AT2A3_MOUSE Sarcoplasmic/endoplasmic reticulum calcium ATPase 3 OS=Mus musculus OX=10090 GN=Atp2a3 PE=1 SV=4	0.993118	21.6203	0.00123202	109.55	58.285	109.55	1	T	DYNEAKGVYEKVGEATETALTCLVEKMNVFD	VGEAT(0.993)ET(0.007)ALTCLVEK	VGEAT(22)ET(-22)ALT(-44)CLVEK	5	2	850.894	0.14148	By matching		By MS/MS	By matching		By matching	10716000	0	9103500	12398000	0	8712100
Q8BH00	232	Q8BH00	Q8BH00	Aldehyde dehydrogenase family 8 member A1	Aldh8a1	sp|Q8BH00|AL8A1_MOUSE 2-aminomuconic semialdehyde dehydrogenase OS=Mus musculus OX=10090 GN=Aldh8a1 PE=1 SV=1	0.901102	11.8563	0.000271812	70.632	41.574	70.632	1	S	ALVSHPEVPLISFTGSQPTAERITQLSAPHC	VGEALVSHPEVPLIS(0.019)FT(0.059)GS(0.901)QPT(0.021)AER	VGEALVS(-46)HPEVPLIS(-17)FT(-12)GS(12)QPT(-16)AER	19	3	901.113	0.70199		By MS/MS		By MS/MS	By MS/MS		0	2847800	0	6449700	2760600	0
Q3TQI7	261	Q3TQI7	Q3TQI7	Uncharacterized protein C9orf78 homolog		sp|Q3TQI7|TLS1_MOUSE Splicing factor C9orf78 homolog OS=Mus musculus OX=10090 PE=1 SV=2	0.999465	32.7137	0.00275913	79.639	52.857	79.639	1	S	RPLRVGDTEKPEPERSPPNRKRPANEKATDD	VGDT(0.001)EKPEPERS(0.999)PPNR	VGDT(-33)EKPEPERS(33)PPNR	12	3	629.958	-0.22928					By MS/MS		0	0	0	0	126310000	0
P21981	482	P21981	P21981	Protein-glutamine gamma-glutamyltransferase 2	Tgm2	sp|P21981|TGM2_MOUSE Protein-glutamine gamma-glutamyltransferase 2 OS=Mus musculus OX=10090 GN=Tgm2 PE=1 SV=4	0.837745	7.12915	2.44225e-05	87.16	54.363	87.16	1	S	EKEETGVAMRIRVGDSMSMGNDFDVFAHIGN	VGDS(0.838)MS(0.162)MGNDFDVFAHIGNDTSETR	VGDS(7.1)MS(-7.1)MGNDFDVFAHIGNDT(-67)S(-67)ET(-67)R	4	3	928.042	1.2331				By MS/MS	By MS/MS	By MS/MS	0	0	0	15894000	2371900	18289000
P21981	484	P21981	P21981	Protein-glutamine gamma-glutamyltransferase 2	Tgm2	sp|P21981|TGM2_MOUSE Protein-glutamine gamma-glutamyltransferase 2 OS=Mus musculus OX=10090 GN=Tgm2 PE=1 SV=4	0.5	0	6.66331e-05	83.602	49.594	83.602	1	S	EETGVAMRIRVGDSMSMGNDFDVFAHIGNDT	VGDS(0.5)MS(0.5)MGNDFDVFAHIGNDTSETR	VGDS(0)MS(0)MGNDFDVFAHIGNDT(-75)S(-75)ET(-79)R	6	3	928.042	1.7978				By MS/MS			0	0	0	15894000	0	0
Q9Z2B5	985	Q9Z2B5	Q9Z2B5	Eukaryotic translation initiation factor 2-alpha kinase 3	Eif2ak3	sp|Q9Z2B5|E2AK3_MOUSE Eukaryotic translation initiation factor 2-alpha kinase 3 OS=Mus musculus OX=10090 GN=Eif2ak3 PE=1 SV=1	0.783595	7.3665	4.58442e-05	61.688	33.466	61.688	1	T	LTPMPAYATHTGQVGTKLYMSPEQIHGNNYS	VGDFGLVTAMDQDEEEQTVLTPMPAY(0.002)AT(0.07)HT(0.144)GQVGT(0.784)K	VGDFGLVT(-51)AMDQDEEEQT(-44)VLT(-44)PMPAY(-25)AT(-10)HT(-7.4)GQVGT(7.4)K	35	4	979.947	-1.2228				By matching	By MS/MS		0	0	0	7534600	6059600	0
Q3U1J1	201	Q3U1J1	Q3U1J1	TCF3 fusion partner homolog	Tfpt	sp|Q3U1J1|TFPT_MOUSE TCF3 fusion partner homolog OS=Mus musculus OX=10090 GN=Tfpt PE=1 SV=1	0.700038	3.68055	0.000652853	64.592	32.255	64.592	1	S	GPSGRKRRRAPRVGASLTPELAPVQVGAEGW	VGAS(0.7)LT(0.3)PELAPVQVGAEGWGQGVIK	VGAS(3.7)LT(-3.7)PELAPVQVGAEGWGQGVIK	4	3	848.435	0.10048				By MS/MS		By MS/MS	0	0	0	5691000	0	5506200
Q3U1J1	203	Q3U1J1	Q3U1J1	TCF3 fusion partner homolog	Tfpt	sp|Q3U1J1|TFPT_MOUSE TCF3 fusion partner homolog OS=Mus musculus OX=10090 GN=Tfpt PE=1 SV=1	0.831627	6.93656	0.000166006	80.067	48.296	80.067	1	T	SGRKRRRAPRVGASLTPELAPVQVGAEGWGQ	VGAS(0.168)LT(0.832)PELAPVQVGAEGWGQGVIK	VGAS(-6.9)LT(6.9)PELAPVQVGAEGWGQGVIK	6	3	848.435	0.13433	By MS/MS	By MS/MS	By matching	By MS/MS	By MS/MS		3968100	3312300	1409900	5691000	3024000	0
Q9Z130	122	Q9Z130	Q9Z130	Heterogeneous nuclear ribonucleoprotein D-like	Hnrnpdl	sp|Q9Z130|HNRDL_MOUSE Heterogeneous nuclear ribonucleoprotein D-like OS=Mus musculus OX=10090 GN=Hnrnpdl PE=1 SV=1	0.99699	25.8596	0.000136409	123.63	83.966	123.63	1	S	LKGKEPPKKVFVGGLSPDTSEEQIKEYFGAF	VFVGGLS(0.997)PDT(0.003)SEEQIK	VFVGGLS(26)PDT(-26)S(-34)EEQIK	7	2	893.419	-0.98489	By MS/MS			By MS/MS	By MS/MS	By MS/MS	9225700	0	0	14383000	17710000	14661000
Q8C5W0	358	Q8C5W0	Q8C5W0	Calmin	Clmn	sp|Q8C5W0|CLMN_MOUSE Calmin OS=Mus musculus OX=10090 GN=Clmn PE=1 SV=2	0.992617	21.2907	9.30129e-07	103.63	74.461	103.63	1	S	SYPPPDKVFVCDQLESPTGFCLDSAPSHKLS	VFVCDQLES(0.993)PT(0.007)GFCLDSAPSHK	VFVCDQLES(21)PT(-21)GFCLDS(-52)APS(-56)HK	9	3	858.706	-0.34497	By matching	By matching	By MS/MS	By MS/MS	By MS/MS	By MS/MS	17620000	29409000	35367000	41333000	77175000	26347000
P83741	1295	P83741	P83741	Serine/threonine-protein kinase WNK1	Wnk1	sp|P83741|WNK1_MOUSE Serine/threonine-protein kinase WNK1 OS=Mus musculus OX=10090 GN=Wnk1 PE=1 SV=2	0.385474	0	2.20372e-13	84.183	65.262	84.183		S	STSQAPGMNLSHSASSLSLQQAFSELKHGQM	VFTSDISDPVVASTS(0.003)QAPGMNLS(0.055)HS(0.127)AS(0.385)S(0.385)LS(0.043)LQQAFSELK	VFT(-45)S(-43)DIS(-44)DPVVAS(-31)T(-31)S(-21)QAPGMNLS(-8.4)HS(-4.8)AS(0)S(0)LS(-9.6)LQQAFS(-36)ELK	28	3	1372.99	-0.47482							0	0	0	0	0	0
P83741	1294	P83741	P83741	Serine/threonine-protein kinase WNK1	Wnk1	sp|P83741|WNK1_MOUSE Serine/threonine-protein kinase WNK1 OS=Mus musculus OX=10090 GN=Wnk1 PE=1 SV=2	0.644039	5.20963	1.23883e-37	123.01	91.791	123.01	1	S	ASTSQAPGMNLSHSASSLSLQQAFSELKHGQ	VFTSDISDPVVASTS(0.001)QAPGMNLS(0.004)HS(0.194)AS(0.644)S(0.12)LS(0.037)LQQAFSELK	VFT(-71)S(-71)DIS(-74)DPVVAS(-36)T(-36)S(-30)QAPGMNLS(-23)HS(-5.2)AS(5.2)S(-7.3)LS(-12)LQQAFS(-36)ELK	27	4	1029.99	0.29766						By MS/MS	0	0	0	0	0	121560000
P83741	1292	P83741	P83741	Serine/threonine-protein kinase WNK1	Wnk1	sp|P83741|WNK1_MOUSE Serine/threonine-protein kinase WNK1 OS=Mus musculus OX=10090 GN=Wnk1 PE=1 SV=2	0.390501	0	5.43106e-23	100.33	82.492	59.305		S	VVASTSQAPGMNLSHSASSLSLQQAFSELKH	VFT(0.015)S(0.014)DIS(0.002)DPVVAS(0.012)T(0.012)S(0.012)QAPGMNLS(0.391)HS(0.391)AS(0.107)S(0.031)LS(0.013)LQQAFSELK	VFT(-14)S(-14)DIS(-23)DPVVAS(-15)T(-15)S(-15)QAPGMNLS(0)HS(0)AS(-5.6)S(-11)LS(-15)LQQAFS(-35)ELK	25	3	1372.99	0.50848							0	0	0	0	0	0
P83741	1290	P83741	P83741	Serine/threonine-protein kinase WNK1	Wnk1	sp|P83741|WNK1_MOUSE Serine/threonine-protein kinase WNK1 OS=Mus musculus OX=10090 GN=Wnk1 PE=1 SV=2	0.621521	5.69077	5.02364e-37	116.22	92.556	71.036	1	S	DPVVASTSQAPGMNLSHSASSLSLQQAFSEL	VFT(0.003)S(0.003)DIS(0.008)DPVVAS(0.01)T(0.01)S(0.01)QAPGMNLS(0.622)HS(0.116)AS(0.168)S(0.047)LS(0.004)LQQAFSELK	VFT(-24)S(-24)DIS(-19)DPVVAS(-18)T(-18)S(-18)QAPGMNLS(5.7)HS(-7.3)AS(-5.7)S(-11)LS(-22)LQQAFS(-41)ELK	23	3	1372.99	0.12398						By MS/MS	0	0	0	0	0	12858000
Q924A2	1403	Q924A2	Q924A2	Protein capicua homolog	Cic	sp|Q924A2|CIC_MOUSE Protein capicua homolog OS=Mus musculus OX=10090 GN=Cic PE=1 SV=2	1	101.253	0.0114346	104.06	53.02	101.25	1	S	GEDPEGNKGFGRKVFSPVIRSSFTHCRPTLD	VFS(1)PVIR	VFS(100)PVIR	3	2	449.233	-0.4436	By MS/MS	By MS/MS	By MS/MS	By MS/MS	By matching	By MS/MS	8499400	6112800	9577600	12006000	12388000	9618500
Q99NH2	25	Q99NH2	Q99NH2	Partitioning defective 3 homolog	Pard3	sp|Q99NH2|PARD3_MOUSE Partitioning defective 3 homolog OS=Mus musculus OX=10090 GN=Pard3 PE=1 SV=2	1	79.7019	0.000599315	117.03	81.952	117.03	1	S	TRVVVPCGDGRMKVFSLIQQAVTRYRKAVAK	VFS(1)LIQQAVTR	VFS(80)LIQQAVT(-80)R	3	2	671.35	0.15287	By matching	By MS/MS	By MS/MS	By MS/MS	By MS/MS	By matching	1989500	3647600	3020800	3400000	1982100	2648000
Q8BLK9	580	Q8BLK9	Q8BLK9	Ribosomal protein S6 kinase delta-1	Rps6kc1	sp|Q8BLK9|KS6C1_MOUSE Ribosomal protein S6 kinase delta-1 OS=Mus musculus OX=10090 GN=Rps6kc1 PE=1 SV=2	0.429323	0.927423	5.29217e-05	96.55	56.2	96.55		T	VFSGGEDLEAVSSPPTSESLSRSKNSPMEFF	VFS(0.034)GGEDLEAVS(0.018)S(0.068)PPT(0.429)S(0.091)ES(0.347)LS(0.012)R	VFS(-11)GGEDLEAVS(-14)S(-8)PPT(0.93)S(-6.7)ES(-0.93)LS(-16)R	16	2	1166.02	-1.1157							0	0	0	0	0	0
P10810	193	P10810	P10810	Monocyte differentiation antigen CD14	Cd14	sp|P10810|CD14_MOUSE Monocyte differentiation antigen CD14 OS=Mus musculus OX=10090 GN=Cd14 PE=1 SV=1	0.984831	18.1296	2.07643e-10	134.82	100.07	104.61	1	S	SLNFSCEQVRVFPALSTLDLSDNPELGERGL	VFPALS(0.985)T(0.015)LDLSDNPELGER	VFPALS(18)T(-18)LDLS(-47)DNPELGER	6	2	1077.01	-0.64259				By MS/MS	By MS/MS	By MS/MS	0	0	0	4468700	6207000	11424000
P10810	194	P10810	P10810	Monocyte differentiation antigen CD14	Cd14	sp|P10810|CD14_MOUSE Monocyte differentiation antigen CD14 OS=Mus musculus OX=10090 GN=Cd14 PE=1 SV=1	0.5	0	2.07643e-10	134.82	100.07	134.82	1	T	LNFSCEQVRVFPALSTLDLSDNPELGERGLI	VFPALS(0.5)T(0.5)LDLSDNPELGER	VFPALS(0)T(0)LDLS(-73)DNPELGER	7	3	718.344	-0.63199					By MS/MS	By MS/MS	0	0	0	0	6207000	11424000
Q0GUM3	416	Q0GUM3	Q0GUM3		Gm12250	sp|Q0GUM3|IRB10_MOUSE Interferon-gamma-inducible GTPase 10 OS=Mus musculus OX=10090 GN=Gm12250 PE=1 SV=1	0.999969	45.1122	0.000452288	132.01	132.01	132.01	1	S	KVLLKKKVFLQDSVDSE______________	VFLQDSVDS(1)E	VFLQDS(-45)VDS(45)E	9	2	609.75	0.21867	By MS/MS		By matching				24092000	0	1173600	0	0	0
O55176	231	O55176	O55176	E3 ubiquitin-protein ligase Praja-1	Pja1	sp|O55176|PJA1_MOUSE E3 ubiquitin-protein ligase Praja-1 OS=Mus musculus OX=10090 GN=Pja1 PE=1 SV=3	1	71.1082	0.000232237	94.313	70.271	85.988	1	T	NVATPNCMKPKVFFDTDDDDDVPHSTSRWRD	VFFDT(1)DDDDDVPHSTSR	VFFDT(71)DDDDDVPHS(-71)T(-75)S(-72)R	5	3	683.269	0.49116	By MS/MS	By MS/MS	By MS/MS	By MS/MS	By MS/MS	By MS/MS	10541000	6384700	2913700	9240500	4397200	4828600
Q91ZV0	243	Q91ZV0	Q91ZV0	Melanoma inhibitory activity protein 2	Mia2	sp|Q91ZV0|MIA2_MOUSE Melanoma inhibitory activity protein 2 OS=Mus musculus OX=10090 GN=Mia2 PE=1 SV=3	0.496119	0	4.51254e-06	97.388	51.092	97.388		S	WFGLGTEEAEEKVFESDTEPTQELALEEESD	VFES(0.496)DT(0.496)EPT(0.008)QELALEEESDLEK	VFES(0)DT(0)EPT(-18)QELALEEES(-87)DLEK	4	3	873.381	0.64438							0	0	0	0	0	0
Q91ZV0	245	Q91ZV0	Q91ZV0	Melanoma inhibitory activity protein 2	Mia2	sp|Q91ZV0|MIA2_MOUSE Melanoma inhibitory activity protein 2 OS=Mus musculus OX=10090 GN=Mia2 PE=1 SV=3	0.496119	0	4.51254e-06	97.388	51.092	97.388		T	GLGTEEAEEKVFESDTEPTQELALEEESDLE	VFES(0.496)DT(0.496)EPT(0.008)QELALEEESDLEK	VFES(0)DT(0)EPT(-18)QELALEEES(-87)DLEK	6	3	873.381	0.64438							0	0	0	0	0	0
Q8BGC0	705	Q8BGC0	Q8BGC0	HIV Tat-specific factor 1 homolog	Htatsf1	sp|Q8BGC0|HTSF1_MOUSE 17S U2 SnRNP complex component HTATSF1 OS=Mus musculus OX=10090 GN=Htatsf1 PE=1 SV=1	1	75.5657	0.000383281	133.75	95.002	75.566	1	S	GKKDDDASDKVFEDNSNEKLFDEEEGPNEKL	VFEDNS(1)NEK	VFEDNS(76)NEK	6	2	581.227	1.3714	By MS/MS		By MS/MS	By MS/MS	By MS/MS		6045100	0	3724100	23949000	10206000	0
Q68FE9	337	Q68FE9	Q68FE9	Teashirt homolog 2	Tshz2	sp|Q68FE9|TSH2_MOUSE Teashirt homolog 2 OS=Mus musculus OX=10090 GN=Tshz2 PE=1 SV=1	0.344219	0.963868	0.00372665	57.432	24.061	57.432		T	KKRVFDVNRPCSPDSTTGSLADSFSSQKSAN	VFDVNRPCS(0.151)PDS(0.276)T(0.344)T(0.219)GS(0.009)LADSFSSQK	VFDVNRPCS(-3.6)PDS(-0.96)T(0.96)T(-2)GS(-16)LADS(-34)FS(-39)S(-38)QK	13	3	928.072	4.0031							0	0	0	0	0	0
Q8C156	83	Q8C156	Q8C156	Condensin complex subunit 2	Ncaph	sp|Q8C156|CND2_MOUSE Condensin complex subunit 2 OS=Mus musculus OX=10090 GN=Ncaph PE=1 SV=1	0.845029	9.46301	5.7872e-05	104.67	54.015	104.67	1	S	RVFDLQFSTDSIHLASPNRNIDVSTTISKFT	VFDLQFS(0.003)T(0.056)DS(0.096)IHLAS(0.845)PNR	VFDLQFS(-24)T(-12)DS(-9.5)IHLAS(9.5)PNR	15	3	709.668	0.089269					By matching	By MS/MS	0	0	0	0	719340	7469300
O08609	71	O08609	O08609	Max-like protein X	Mlx	sp|O08609|MLX_MOUSE Max-like protein X OS=Mus musculus OX=10090 GN=Mlx PE=1 SV=1	0.681649	6.47114	0.0247439	55.127	23.83	55.127	1	Y	GCREDSSHPACAKVEYAYSDNSLDPGLFVES	VEY(0.682)AY(0.139)S(0.154)DNS(0.025)LDPGLFVESTHK	VEY(6.5)AY(-6.9)S(-6.5)DNS(-14)LDPGLFVES(-37)T(-37)HK	3	3	817.697	-0.37734	By matching	By MS/MS			By matching		9139500	15227000	0	0	11608000	0
O08609	74	O08609	O08609	Max-like protein X	Mlx	sp|O08609|MLX_MOUSE Max-like protein X OS=Mus musculus OX=10090 GN=Mlx PE=1 SV=1	0.349032	0.786629	0.0199987	62.648	19.388	62.648		S	EDSSHPACAKVEYAYSDNSLDPGLFVESTHK	VEY(0.068)AY(0.291)S(0.349)DNS(0.291)LDPGLFVESTHK	VEY(-7.1)AY(-0.79)S(0.79)DNS(-0.79)LDPGLFVES(-39)T(-39)HK	6	3	817.697	0.47493							0	0	0	0	0	0
O08609	73	O08609	O08609	Max-like protein X	Mlx	sp|O08609|MLX_MOUSE Max-like protein X OS=Mus musculus OX=10090 GN=Mlx PE=1 SV=1	0.49513	1.2895	0.00406161	69.122	47.319	69.122		Y	REDSSHPACAKVEYAYSDNSLDPGLFVESTH	VEY(0.016)AY(0.495)S(0.12)DNS(0.368)LDPGLFVEST(0.001)HK	VEY(-15)AY(1.3)S(-6.2)DNS(-1.3)LDPGLFVES(-32)T(-29)HK	5	3	817.697	0.49218							0	0	0	0	0	0
O08609	77	O08609	O08609	Max-like protein X	Mlx	sp|O08609|MLX_MOUSE Max-like protein X OS=Mus musculus OX=10090 GN=Mlx PE=1 SV=1	0.648485	5.84285	0.00348298	62.646	36.225	61.417	1	S	SHPACAKVEYAYSDNSLDPGLFVESTHKGSV	VEY(0.013)AY(0.169)S(0.169)DNS(0.648)LDPGLFVESTHK	VEY(-17)AY(-5.8)S(-5.8)DNS(5.8)LDPGLFVES(-33)T(-32)HK	9	3	817.697	0.54507	By matching	By MS/MS		By matching	By MS/MS		23482000	17918000	0	10209000	8380000	0
Q8C729	306	Q8C729	Q8C729	Protein FAM126B	Fam126b	sp|Q8C729|HYCC2_MOUSE Hyccin 2 OS=Mus musculus OX=10090 GN=Hycc2 PE=1 SV=1	0.99847	28.1466	0.00632699	115.7	64.423	112.83	1	T	PDSSQEGQKVLKVEVTPTVPRISRTAITTAS	VEVT(0.998)PT(0.002)VPR	VEVT(28)PT(-28)VPR	4	2	539.271	0.021529	By MS/MS	By MS/MS	By MS/MS	By MS/MS	By MS/MS	By MS/MS	7881200	11485000	15792000	11743000	9156200	8651300
Q9EQN3	216	Q9EQN3	Q9EQN3	TSC22 domain family protein 4	Tsc22d4	sp|Q9EQN3|T22D4_MOUSE TSC22 domain family protein 4 OS=Mus musculus OX=10090 GN=Tsc22d4 PE=1 SV=2	0.963284	15.6285	1.66665e-11	151.49	109.5	137.93	1	S	GDSAQTLPSLRVEVESGGSAAATPPLSRRRD	VEVES(0.963)GGSAAAT(0.026)PPLS(0.01)R	VEVES(16)GGS(-45)AAAT(-16)PPLS(-20)R	5	2	854.401	0.32657		By matching	By MS/MS	By MS/MS			0	2019300	8072900	12741000	0	0
Q9EQN3	223	Q9EQN3	Q9EQN3	TSC22 domain family protein 4	Tsc22d4	sp|Q9EQN3|T22D4_MOUSE TSC22 domain family protein 4 OS=Mus musculus OX=10090 GN=Tsc22d4 PE=1 SV=2	0.987226	19.8616	1.0709e-07	142.39	107.95	123.36	1	T	PSLRVEVESGGSAAATPPLSRRRDGAVRLRM	VEVES(0.001)GGS(0.001)AAAT(0.987)PPLS(0.01)R	VEVES(-28)GGS(-29)AAAT(20)PPLS(-20)R	12	2	854.401	-0.3153	By MS/MS	By MS/MS		By matching	By MS/MS	By MS/MS	4211300	0	0	0	11424000	13067000
P97311	689	P97311	P97311	DNA replication licensing factor MCM6	Mcm6	sp|P97311|MCM6_MOUSE DNA replication licensing factor MCM6 OS=Mus musculus OX=10090 GN=Mcm6 PE=1 SV=1	0.999999	60.2624	1.52792e-24	115.36	87.98	115.36	1	S	METDEGQGGVNGHADSPAPVNRFNGSSEDAS	VETPDVNLDQEEEIQMETDEGQGGVNGHADS(1)PAPVNR	VET(-100)PDVNLDQEEEIQMET(-60)DEGQGGVNGHADS(60)PAPVNR	31	4	1352.92	0.30291			By matching	By MS/MS	By MS/MS	By MS/MS	0	0	4055300	84789000	23439000	77391000
P10126	287	P10126	P10126	Elongation factor 1-alpha 1	Eef1a1	sp|P10126|EF1A1_MOUSE Elongation factor 1-alpha 1 OS=Mus musculus OX=10090 GN=Eef1a1 PE=1 SV=3	0.499957	0	0.000139964	83.318	51.693	83.318	1	T	LKPGMVVTFAPVNVTTEVKSVEMHHEALSEA	VETGVLKPGMVVTFAPVNVT(0.5)T(0.5)EVK	VET(-68)GVLKPGMVVT(-38)FAPVNVT(0)T(0)EVK	21	3	865.788	-0.29208	By MS/MS	By MS/MS	By MS/MS			By MS/MS	2905500	7512800	2524400	0	0	4033900
Q9EQN3	183	Q9EQN3	Q9EQN3	TSC22 domain family protein 4	Tsc22d4	sp|Q9EQN3|T22D4_MOUSE TSC22 domain family protein 4 OS=Mus musculus OX=10090 GN=Tsc22d4 PE=1 SV=2	0.916208	7.38869	0.00993532	54.675	28.299	54.675	2	T	GGLGQLAGPGKAKVETPPLSASPPQQRPPGP	VET(0.916)PPLS(0.542)AS(0.542)PPQQRPPGPGTGDSAQTLPSLR	VET(7.4)PPLS(0)AS(0)PPQQRPPGPGT(-38)GDS(-39)AQT(-40)LPS(-48)LR	3	4	825.393	-0.20858		By matching		By matching	By MS/MS	By MS/MS	0	4758700	0	9161300	4945000	6163800
Q9EQN3	200	Q9EQN3	Q9EQN3	TSC22 domain family protein 4	Tsc22d4	sp|Q9EQN3|T22D4_MOUSE TSC22 domain family protein 4 OS=Mus musculus OX=10090 GN=Tsc22d4 PE=1 SV=2	0.568652	4.38193	0.00993532	47.12	9.9238	47.12	2	T	PLSASPPQQRPPGPGTGDSAQTLPSLRVEVE	VET(0.842)PPLS(0.237)AS(0.133)PPQQRPPGPGT(0.569)GDS(0.208)AQT(0.011)LPS(0.001)LR	VET(9.3)PPLS(-4.7)AS(-9.3)PPQQRPPGPGT(4.4)GDS(-4.4)AQT(-17)LPS(-29)LR	20	4	825.393	-0.43517		By matching			By MS/MS	By matching	0	4758700	0	0	4945000	6163800
P23881	157	P23881	P23881	Transcription elongation factor A protein 3	Tcea3	sp|P23881|TCEA3_MOUSE Transcription elongation factor A protein 3 OS=Mus musculus OX=10090 GN=Tcea3 PE=1 SV=3	0.14422	0.184192	0.0181838	40.347	13.748	40.347		T	RPSLERSNSSKSKVETPTTPSSPSTPTFAPA	VET(0.144)PT(0.138)T(0.138)PS(0.112)S(0.112)PS(0.118)T(0.118)PT(0.118)FAPAVCLLAPCYLTGDSVR	VET(0.18)PT(-0.18)T(-0.18)PS(-1.1)S(-1.1)PS(-0.87)T(-0.87)PT(-0.87)FAPAVCLLAPCY(-30)LT(-33)GDS(-35)VR	3	4	893.923	-0.21119							0	0	0	0	0	0
Q9EQN3	187	Q9EQN3	Q9EQN3	TSC22 domain family protein 4	Tsc22d4	sp|Q9EQN3|T22D4_MOUSE TSC22 domain family protein 4 OS=Mus musculus OX=10090 GN=Tsc22d4 PE=1 SV=2	0.799532	6.09939	2.42551e-06	73.676	36.748	68.207	1	S	QLAGPGKAKVETPPLSASPPQQRPPGPGTGD	VET(0.004)PPLS(0.8)AS(0.196)PPQQRPPGPGTGDSAQTLPSLR	VET(-23)PPLS(6.1)AS(-6.1)PPQQRPPGPGT(-47)GDS(-49)AQT(-54)LPS(-55)LR	7	3	1073.53	0.62409		By MS/MS		By MS/MS	By MS/MS		0	16764000	0	54858000	45346000	0
Q9EQN3	203	Q9EQN3	Q9EQN3	TSC22 domain family protein 4	Tsc22d4	sp|Q9EQN3|T22D4_MOUSE TSC22 domain family protein 4 OS=Mus musculus OX=10090 GN=Tsc22d4 PE=1 SV=2	0.421803	0.63883	0.00973497	43.612	15.974	43.612		S	ASPPQQRPPGPGTGDSAQTLPSLRVEVESGG	VET(0.003)PPLS(0.093)AS(0.093)PPQQRPPGPGT(0.364)GDS(0.422)AQT(0.022)LPS(0.002)LR	VET(-21)PPLS(-6.6)AS(-6.6)PPQQRPPGPGT(-0.64)GDS(0.64)AQT(-13)LPS(-23)LR	23	4	805.401	1.0829							0	0	0	0	0	0
E9Q394	1256	E9Q394	E9Q394		Akap13	sp|E9Q394|AKP13_MOUSE A-kinase anchor protein 13 OS=Mus musculus OX=10090 GN=Akap13 PE=1 SV=1	0.899557	11.4533	0.00563485	120.9	44.897	120.9	1	T	MAKVETQNPSLSSPETKQLENAYTESACAFL	VET(0.001)QNPS(0.064)LS(0.018)S(0.018)PET(0.9)K	VET(-31)QNPS(-11)LS(-17)S(-17)PET(11)K	13	2	798.861	-0.07331						By MS/MS	0	0	0	0	0	0
P23881	168	P23881	P23881	Transcription elongation factor A protein 3	Tcea3	sp|P23881|TCEA3_MOUSE Transcription elongation factor A protein 3 OS=Mus musculus OX=10090 GN=Tcea3 PE=1 SV=3	0.673247	7.25717	2.20208e-10	87.712	52.064	85.337	1	T	SKVETPTTPSSPSTPTFAPAVCLLAPCYLTG	VET(0.001)PT(0.004)T(0.004)PS(0.032)S(0.032)PS(0.127)T(0.127)PT(0.673)FAPAVCLLAPCYLTGDSVR	VET(-31)PT(-22)T(-22)PS(-13)S(-13)PS(-7.3)T(-7.3)PT(7.3)FAPAVCLLAPCY(-69)LT(-74)GDS(-79)VR	14	3	1191.56	1.0436			By MS/MS			By MS/MS	0	0	8767600	0	0	29838000
P10126	286	P10126	P10126	Elongation factor 1-alpha 1	Eef1a1	sp|P10126|EF1A1_MOUSE Elongation factor 1-alpha 1 OS=Mus musculus OX=10090 GN=Eef1a1 PE=1 SV=3	0.759503	5.18224	0.000139964	83.318	51.693	41.356	1	T	VLKPGMVVTFAPVNVTTEVKSVEMHHEALSE	VET(0.001)GVLKPGMVVT(0.009)FAPVNVT(0.76)T(0.23)EVK	VET(-30)GVLKPGMVVT(-19)FAPVNVT(5.2)T(-5.2)EVK	20	3	865.788	-0.14687	By MS/MS	By MS/MS	By MS/MS	By MS/MS		By MS/MS	2905500	7512800	2524400	5353500	0	4033900
Q9JKR6	567	Q9JKR6	Q9JKR6	Hypoxia up-regulated protein 1	Hyou1	sp|Q9JKR6|HYOU1_MOUSE Hypoxia up-regulated protein 1 OS=Mus musculus OX=10090 GN=Hyou1 PE=1 SV=1	0.999905	40.5188	1.05023e-09	131.94	90.422	131.94	1	S	SLDRVESVFETLVEDSPEEESTLTKLGNTIS	VESVFETLVEDS(1)PEEESTLTK	VES(-81)VFET(-61)LVEDS(41)PEEES(-41)T(-54)LT(-60)K	12	3	816.703	-0.70495		By MS/MS	By MS/MS	By MS/MS	By MS/MS	By MS/MS	0	15078000	2632100	8333200	13246000	3357700
A2AHC3	1407	A2AHC3	A2AHC3	Calmodulin-regulated spectrin-associated protein 1	Camsap1	sp|A2AHC3|CAMP1_MOUSE Calmodulin-regulated spectrin-associated protein 1 OS=Mus musculus OX=10090 GN=Camsap1 PE=1 SV=1	1	92.856	8.57934e-05	120.53	81.224	120.53	1	S	PESVYSGGTPSHRVESLEALPILSRNPSRST	VES(1)LEALPILSR	VES(93)LEALPILS(-93)R	3	2	703.868	0.22662	By MS/MS		By matching	By matching			1935800	0	1886400	2101700	0	0
Q9JKR6	558	Q9JKR6	Q9JKR6	Hypoxia up-regulated protein 1	Hyou1	sp|Q9JKR6|HYOU1_MOUSE Hypoxia up-regulated protein 1 OS=Mus musculus OX=10090 GN=Hyou1 PE=1 SV=1	0.444008	0.865381	7.65711e-06	99.838	61.26	99.838		S	FNLDESGVLSLDRVESVFETLVEDSPEEEST	VES(0.444)VFET(0.191)LVEDS(0.364)PEEES(0.001)TLTK	VES(0.87)VFET(-3.7)LVEDS(-0.87)PEEES(-27)T(-42)LT(-41)K	3	3	816.703	0.015191							0	0	0	0	0	0
Q6NZF1	151	Q6NZF1	Q6NZF1	Zinc finger CCCH domain-containing protein 11A	Zc3h11a	sp|Q6NZF1|ZC11A_MOUSE Zinc finger CCCH domain-containing protein 11A OS=Mus musculus OX=10090 GN=Zc3h11a PE=1 SV=1	0.503704	1.03747	0.000117542	59.222	39.654	59.222	1	T	RSVMKVESSENVPSPTHPPVVINAADDDEDD	VES(0.025)S(0.067)ENVPS(0.397)PT(0.504)HPPVVINAADDDEDDDDQFS(0.007)EEGDESK	VES(-13)S(-8.8)ENVPS(-1)PT(1)HPPVVINAADDDEDDDDQFS(-18)EEGDES(-51)K	11	4	1049.43	-0.028843	By MS/MS		By matching	By matching			22166000	0	13119000	17137000	0	0
Q9JKR6	562	Q9JKR6	Q9JKR6	Hypoxia up-regulated protein 1	Hyou1	sp|Q9JKR6|HYOU1_MOUSE Hypoxia up-regulated protein 1 OS=Mus musculus OX=10090 GN=Hyou1 PE=1 SV=1	0.557437	1.07035	0.00136185	74.505	55.733	74.505	1	T	ESGVLSLDRVESVFETLVEDSPEEESTLTKL	VES(0.006)VFET(0.557)LVEDS(0.436)PEEES(0.001)TLTK	VES(-20)VFET(1.1)LVEDS(-1.1)PEEES(-29)T(-33)LT(-37)K	7	3	816.703	0.013309			By MS/MS				0	0	12066000	0	0	0
Q9WV92	804	Q9WV92	Q9WV92	Band 4.1-like protein 3;Band 4.1-like protein 3, N-terminally processed	Epb41l3	sp|Q9WV92|E41L3_MOUSE Band 4.1-like protein 3 OS=Mus musculus OX=10090 GN=Epb41l3 PE=1 SV=1	0.921752	11.0727	0.0066702	78.932	30.58	62.077	1	S	ESSTVRVESTSVGSISPGGAKLEISTKEVPV	VES(0.002)TS(0.004)VGS(0.072)IS(0.922)PGGAK	VES(-27)T(-33)S(-24)VGS(-11)IS(11)PGGAK	10	2	728.34	-1.2049	By matching		By matching		By MS/MS	By MS/MS	3245500	0	2989700	0	6943200	6074800
Q6NZF1	149	Q6NZF1	Q6NZF1	Zinc finger CCCH domain-containing protein 11A	Zc3h11a	sp|Q6NZF1|ZC11A_MOUSE Zinc finger CCCH domain-containing protein 11A OS=Mus musculus OX=10090 GN=Zc3h11a PE=1 SV=1	0.731668	4.3708	1.18605e-07	80.098	55.48	80.098		S	QLRSVMKVESSENVPSPTHPPVVINAADDDE	VES(0.001)SENVPS(0.732)PT(0.267)HPPVVINAADDDEDDDDQFSEEGDESK	VES(-31)S(-35)ENVPS(4.4)PT(-4.4)HPPVVINAADDDEDDDDQFS(-53)EEGDES(-66)K	9	3	1398.9	-0.40585		By matching					0	13021000	0	0	0	0
P22682	480	P22682	P22682	E3 ubiquitin-protein ligase CBL	Cbl	sp|P22682|CBL_MOUSE E3 ubiquitin-protein ligase CBL OS=Mus musculus OX=10090 GN=Cbl PE=1 SV=3	0.6629	5.46114	0.00205542	75.044	46.61	51.876	1	S	LFMMKELAGAKVERPSSPFSMAPQASLPPVP	VERPS(0.663)S(0.189)PFS(0.148)MAPQAS(0.001)LPPVPPR	VERPS(5.5)S(-5.5)PFS(-6.5)MAPQAS(-30)LPPVPPR	5	3	809.735	4.1415		By MS/MS	By MS/MS				0	13336000	10661000	0	0	0
P22682	481	P22682	P22682	E3 ubiquitin-protein ligase CBL	Cbl	sp|P22682|CBL_MOUSE E3 ubiquitin-protein ligase CBL OS=Mus musculus OX=10090 GN=Cbl PE=1 SV=3	0.495121	0	1.45742e-05	96.181	71.675	75.044		S	FMMKELAGAKVERPSSPFSMAPQASLPPVPP	VERPS(0.495)S(0.495)PFS(0.01)MAPQASLPPVPPR	VERPS(0)S(0)PFS(-17)MAPQAS(-46)LPPVPPR	6	3	809.735	-1.5924							0	0	0	0	0	0
P22682	484	P22682	P22682	E3 ubiquitin-protein ligase CBL	Cbl	sp|P22682|CBL_MOUSE E3 ubiquitin-protein ligase CBL OS=Mus musculus OX=10090 GN=Cbl PE=1 SV=3	0.333174	0	0.00713362	56.055	22.98	56.055		S	KELAGAKVERPSSPFSMAPQASLPPVPPRLD	VERPS(0.333)S(0.333)PFS(0.333)MAPQASLPPVPPR	VERPS(0)S(0)PFS(0)MAPQAS(-28)LPPVPPR	9	3	809.735	-1.8976							0	0	0	0	0	0
P29788	146	P29788	P29788	Vitronectin	Vtn	sp|P29788|VTNC_MOUSE Vitronectin OS=Mus musculus OX=10090 GN=Vtn PE=1 SV=2	0.677566	4.49787	0.000424801	52.931	37.575	52.931	1	T	EQQEEILRPDTTDQGTPEFPEEELCSGKPFD	VEQQEEILRPDT(0.075)T(0.241)DQGT(0.678)PEFPEEELCS(0.007)GKPFDAFTDLK	VEQQEEILRPDT(-9.5)T(-4.5)DQGT(4.5)PEFPEEELCS(-20)GKPFDAFT(-36)DLK	17	4	1119.76	-0.096717					By MS/MS		0	0	0	0	46716000	0
Q99K01	748	Q99K01	Q99K01	Pyridoxal-dependent decarboxylase domain-containing protein 1	Pdxdc1	sp|Q99K01|PDXD1_MOUSE Pyridoxal-dependent decarboxylase domain-containing protein 1 OS=Mus musculus OX=10090 GN=Pdxdc1 PE=1 SV=2	0.999713	37.3017	0.00112541	66.36	33.097	66.36	1	S	EQLSSGLEHDNLEAHSPEQPPRATDLTARQT	VEQLSSGLEHDNLEAHS(1)PEQPPR	VEQLS(-40)S(-37)GLEHDNLEAHS(37)PEQPPR	17	4	663.054	0.57076			By matching		By MS/MS	By MS/MS	0	0	3519700	0	11212000	5596700
Q99K01	736	Q99K01	Q99K01	Pyridoxal-dependent decarboxylase domain-containing protein 1	Pdxdc1	sp|Q99K01|PDXD1_MOUSE Pyridoxal-dependent decarboxylase domain-containing protein 1 OS=Mus musculus OX=10090 GN=Pdxdc1 PE=1 SV=2	0.849631	7.52072	7.56001e-14	133.74	96.609	119.01	1	S	SSVSHIEDLEKVEQLSSGLEHDNLEAHSPEQ	VEQLS(0.85)S(0.15)GLEHDNLEAHSPEQPPR	VEQLS(7.5)S(-7.5)GLEHDNLEAHS(-86)PEQPPR	5	3	883.736	-0.35307	By MS/MS	By MS/MS	By MS/MS	By MS/MS	By MS/MS	By MS/MS	74257000	42161000	50575000	69370000	70489000	75574000
Q99K01	737	Q99K01	Q99K01	Pyridoxal-dependent decarboxylase domain-containing protein 1	Pdxdc1	sp|Q99K01|PDXD1_MOUSE Pyridoxal-dependent decarboxylase domain-containing protein 1 OS=Mus musculus OX=10090 GN=Pdxdc1 PE=1 SV=2	0.972914	15.5558	7.56001e-14	133.74	96.609	117.82	1	S	SVSHIEDLEKVEQLSSGLEHDNLEAHSPEQP	VEQLS(0.027)S(0.973)GLEHDNLEAHSPEQPPR	VEQLS(-16)S(16)GLEHDNLEAHS(-48)PEQPPR	6	4	663.054	-0.77571	By MS/MS	By MS/MS	By MS/MS	By MS/MS	By MS/MS		24937000	15497000	13870000	21008000	27563000	0
Q7TSH8	444	Q7TSH8	Q7TSH8	Uncharacterized protein KIAA0195	Kiaa0195	sp|Q7TSH8|TMM94_MOUSE Transmembrane protein 94 OS=Mus musculus OX=10090 GN=Tmem94 PE=1 SV=1	0.86247	7.98545	5.98e-05	103.95	69.262	92.932	1	S	PETVLFFSGKVEPPHSSHEDLTDDLSTRSFC	VEPPHS(0.862)S(0.137)HEDLTDDLSTR	VEPPHS(8)S(-8)HEDLT(-34)DDLS(-58)T(-63)R	6	3	705.639	0.35882			By MS/MS	By MS/MS		By MS/MS	0	0	13504000	11887000	0	5506200
Q7TSH8	445	Q7TSH8	Q7TSH8	Uncharacterized protein KIAA0195	Kiaa0195	sp|Q7TSH8|TMM94_MOUSE Transmembrane protein 94 OS=Mus musculus OX=10090 GN=Tmem94 PE=1 SV=1	0.912088	10.2582	1.72629e-05	118.16	79.071	109.83	1	S	ETVLFFSGKVEPPHSSHEDLTDDLSTRSFCH	VEPPHS(0.086)S(0.912)HEDLT(0.002)DDLSTR	VEPPHS(-10)S(10)HEDLT(-27)DDLS(-64)T(-70)R	7	3	705.639	0.49437	By MS/MS	By MS/MS			By MS/MS		7352500	9157500	0	0	9279900	0
Q6ZQ58	297	Q6ZQ58	Q6ZQ58	La-related protein 1	Larp1	sp|Q6ZQ58|LARP1_MOUSE La-related protein 1 OS=Mus musculus OX=10090 GN=Larp1 PE=1 SV=3	0.444364	1.45846	0.000120565	94.003	59.962	94.003		T	QPETKVEPAWHDQDETSSVKSDGAGGARASF	VEPAWHDQDET(0.444)S(0.054)S(0.184)VKS(0.318)DGAGGAR	VEPAWHDQDET(1.5)S(-9.1)S(-3.8)VKS(-1.5)DGAGGAR	11	3	827.022	-0.17024							0	0	0	0	0	0
Q6ZQ58	299	Q6ZQ58	Q6ZQ58	La-related protein 1	Larp1	sp|Q6ZQ58|LARP1_MOUSE La-related protein 1 OS=Mus musculus OX=10090 GN=Larp1 PE=1 SV=3	0.875912	10.3642	6.67115e-07	104.5	74.084	102.06	1	S	ETKVEPAWHDQDETSSVKSDGAGGARASFRG	VEPAWHDQDET(0.031)S(0.081)S(0.876)VKS(0.013)DGAGGAR	VEPAWHDQDET(-15)S(-10)S(10)VKS(-18)DGAGGAR	13	3	827.022	-0.70239				By MS/MS		By MS/MS	0	0	0	7145000	0	13234000
Q6ZQ58	298	Q6ZQ58	Q6ZQ58	La-related protein 1	Larp1	sp|Q6ZQ58|LARP1_MOUSE La-related protein 1 OS=Mus musculus OX=10090 GN=Larp1 PE=1 SV=3	0.485275	0	0.0141458	66.673	22.106	58.712		S	PETKVEPAWHDQDETSSVKSDGAGGARASFR	VEPAWHDQDET(0.029)S(0.485)S(0.485)VK	VEPAWHDQDET(-12)S(0)S(0)VK	12	3	603.256	1.0316							0	0	0	0	0	0
Q6ZQ58	302	Q6ZQ58	Q6ZQ58	La-related protein 1	Larp1	sp|Q6ZQ58|LARP1_MOUSE La-related protein 1 OS=Mus musculus OX=10090 GN=Larp1 PE=1 SV=3	0.977521	18.0624	0.000872466	73.753	40.352	73.753	1	S	VEPAWHDQDETSSVKSDGAGGARASFRGRGR	VEPAWHDQDET(0.002)S(0.005)S(0.015)VKS(0.978)DGAGGAR	VEPAWHDQDET(-27)S(-23)S(-18)VKS(18)DGAGGAR	16	3	827.022	-0.54126		By MS/MS	By MS/MS	By matching	By matching	By matching	0	6562300	12265000	3534200	2086900	2153100
Q99PL5	165	Q99PL5	Q99PL5	Ribosome-binding protein 1	Rrbp1	sp|Q99PL5|RRBP1_MOUSE Ribosome-binding protein 1 OS=Mus musculus OX=10090 GN=Rrbp1 PE=1 SV=2	1	67.635	2.71557e-06	128.8	106.48	128.8	1	S	EPAVSSIVNSIQVLASKSAILEATPKEVPMV	VEPAVSSIVNSIQVLAS(1)K	VEPAVS(-100)S(-100)IVNS(-68)IQVLAS(68)K	17	3	641.006	-0.27479	By MS/MS	By MS/MS	By matching	By MS/MS	By matching	By matching	3426200	2221200	2355100	4810100	2482700	2462400
Q99PL5	159	Q99PL5	Q99PL5	Ribosome-binding protein 1	Rrbp1	sp|Q99PL5|RRBP1_MOUSE Ribosome-binding protein 1 OS=Mus musculus OX=10090 GN=Rrbp1 PE=1 SV=2	0.996137	24.4649	0.000204382	97.776	60.449	93.753	1	S	KKVAKVEPAVSSIVNSIQVLASKSAILEATP	VEPAVSSIVNS(0.996)IQVLAS(0.004)K	VEPAVS(-42)S(-36)IVNS(24)IQVLAS(-24)K	11	2	961.006	0.3876	By MS/MS	By MS/MS		By MS/MS	By matching	By matching	3755100	5385200	0	5020600	3217700	2580800
Q99PL5	154	Q99PL5	Q99PL5	Ribosome-binding protein 1	Rrbp1	sp|Q99PL5|RRBP1_MOUSE Ribosome-binding protein 1 OS=Mus musculus OX=10090 GN=Rrbp1 PE=1 SV=2	0.816949	6.49938	0.000577886	82.877	58.793	82.877	1	S	RKKKEKKVAKVEPAVSSIVNSIQVLASKSAI	VEPAVS(0.817)S(0.183)IVNSIQVLASK	VEPAVS(6.5)S(-6.5)IVNS(-38)IQVLAS(-72)K	6	3	641.006	0.64852			By MS/MS	By MS/MS	By MS/MS	By MS/MS	0	0	459870	1187600	522530	640270
Q99PL5	155	Q99PL5	Q99PL5	Ribosome-binding protein 1	Rrbp1	sp|Q99PL5|RRBP1_MOUSE Ribosome-binding protein 1 OS=Mus musculus OX=10090 GN=Rrbp1 PE=1 SV=2	0.975095	16.2097	2.19818e-05	123.14	92.81	123.14	1	S	KKKEKKVAKVEPAVSSIVNSIQVLASKSAIL	VEPAVS(0.023)S(0.975)IVNS(0.002)IQVLASK	VEPAVS(-16)S(16)IVNS(-28)IQVLAS(-70)K	7	2	961.006	-0.45863	By MS/MS	By MS/MS	By MS/MS		By MS/MS		1770100	3070200	1519400	0	1610900	0
O88942	361	O88942	O88942	Nuclear factor of activated T-cells, cytoplasmic 1	Nfatc1	sp|O88942|NFAC1_MOUSE Nuclear factor of activated T-cells, cytoplasmic 1 OS=Mus musculus OX=10090 GN=Nfatc1 PE=1 SV=1	0.429327	0	8.55138e-05	75.529	45.938	75.529		T	PSVALKVEPAGEDLGTTPPTSDFPPEEYTFQ	VEPAGEDLGT(0.429)T(0.429)PPT(0.133)S(0.008)DFPPEEYTFQHLR	VEPAGEDLGT(0)T(0)PPT(-5.1)S(-17)DFPPEEY(-64)T(-66)FQHLR	10	3	1070.81	-0.25054							0	0	0	0	0	0
O88942	362	O88942	O88942	Nuclear factor of activated T-cells, cytoplasmic 1	Nfatc1	sp|O88942|NFAC1_MOUSE Nuclear factor of activated T-cells, cytoplasmic 1 OS=Mus musculus OX=10090 GN=Nfatc1 PE=1 SV=1	0.429327	0	8.55138e-05	75.529	45.938	75.529		T	SVALKVEPAGEDLGTTPPTSDFPPEEYTFQH	VEPAGEDLGT(0.429)T(0.429)PPT(0.133)S(0.008)DFPPEEYTFQHLR	VEPAGEDLGT(0)T(0)PPT(-5.1)S(-17)DFPPEEY(-64)T(-66)FQHLR	11	3	1070.81	-0.25054							0	0	0	0	0	0
P60334	157	P60334	P60334	Cysteine dioxygenase type 1	Cdo1	sp|P60334|CDO1_MOUSE Cysteine dioxygenase type 1 OS=Mus musculus OX=10090 GN=Cdo1 PE=1 SV=1	0.7741	5.5876	1.32857e-18	116.99	89.812	116.99	1	Y	VENVSHTEPAVSLHLYSPPFDTCHAFDQRTG	VENVS(0.003)HTEPAVS(0.009)LHLY(0.774)S(0.214)PPFDTCHAFDQR	VENVS(-25)HT(-33)EPAVS(-19)LHLY(5.6)S(-5.6)PPFDT(-54)CHAFDQR	16	4	859.138	-0.4307					By MS/MS		0	0	0	0	8812700	0
P60334	158	P60334	P60334	Cysteine dioxygenase type 1	Cdo1	sp|P60334|CDO1_MOUSE Cysteine dioxygenase type 1 OS=Mus musculus OX=10090 GN=Cdo1 PE=1 SV=1	0.708653	5.67153	2.62103e-05	76.967	53.401	76.967	1	S	ENVSHTEPAVSLHLYSPPFDTCHAFDQRTGH	VENVS(0.002)HT(0.003)EPAVS(0.094)LHLY(0.192)S(0.709)PPFDTCHAFDQR	VENVS(-25)HT(-24)EPAVS(-8.8)LHLY(-5.7)S(5.7)PPFDT(-35)CHAFDQR	17	4	859.138	-0.084551						By MS/MS	0	0	0	0	0	8411600
O08586	294	O08586	O08586	Phosphatidylinositol 3,4,5-trisphosphate 3-phosphatase and dual-specificity protein phosphatase PTEN	Pten	sp|O08586|PTEN_MOUSE Phosphatidylinositol 3,4,5-trisphosphate 3-phosphatase and dual-specificity protein phosphatase PTEN OS=Mus musculus OX=10090 GN=Pten PE=1 SV=1	1	65.6783	0.000970335	84.753	55.94	84.753	1	S	FIPGPEETSEKVENGSLCDQEIDSICSIERA	VENGS(1)LCDQEIDSICSIER	VENGS(66)LCDQEIDS(-66)ICS(-82)IER	5	2	1152.48	-2.2755	By MS/MS						6113400	0	0	0	0	0
Q9CY50	268	Q9CY50	Q9CY50	Translocon-associated protein subunit alpha	Ssr1	sp|Q9CY50|SSRA_MOUSE Translocon-associated protein subunit alpha OS=Mus musculus OX=10090 GN=Ssr1 PE=1 SV=1	0.999996	53.781	3.77978e-16	113.17	78.655	113.17	1	S	MSWIPQETLNQINKASPRRQPRKRAQKRSVG	VEMGTSSQNDVDMSWIPQETLNQINKAS(1)PR	VEMGT(-76)S(-72)S(-72)QNDVDMS(-78)WIPQET(-54)LNQINKAS(54)PR	28	3	868.644	0.77313	By MS/MS	By MS/MS	By MS/MS	By MS/MS	By MS/MS	By MS/MS	8904300	13116000	17178000	16674000	6054600	7755000
Q9CY50	260	Q9CY50	Q9CY50	Translocon-associated protein subunit alpha	Ssr1	sp|Q9CY50|SSRA_MOUSE Translocon-associated protein subunit alpha OS=Mus musculus OX=10090 GN=Ssr1 PE=1 SV=1	0.859034	11.2136	0.00302255	58.913	24.338	58.913	1	T	TSSQNDVDMSWIPQETLNQINKASPRRQPRK	VEMGT(0.019)S(0.016)S(0.016)QNDVDMS(0.005)WIPQET(0.859)LNQINKAS(0.085)PR	VEMGT(-17)S(-17)S(-17)QNDVDMS(-23)WIPQET(11)LNQINKAS(-11)PR	20	4	868.644	0.16246		By MS/MS					0	5546200	0	0	0	0
P49813	311	P49813	P49813	Tropomodulin-1	Tmod1	sp|P49813|TMOD1_MOUSE Tropomodulin-1 OS=Mus musculus OX=10090 GN=Tmod1 PE=1 SV=2	0.724089	4.96458	0.0118159	50.536	9.37	50.536	2	T	NKVEMEIVNMLEKNTTLLKFGYHFTQQGPRL	VEMEIVNMLEKNT(0.276)T(0.724)LLKFGY(0.035)HFT(0.965)QQGPR	VEMEIVNMLEKNT(-5)T(5)LLKFGY(-17)HFT(17)QQGPR	14	3	1167.21	-1.1781		By matching		By MS/MS	By matching	By matching	0	2757000	0	17328000	3670200	15153000
P49813	320	P49813	P49813	Tropomodulin-1	Tmod1	sp|P49813|TMOD1_MOUSE Tropomodulin-1 OS=Mus musculus OX=10090 GN=Tmod1 PE=1 SV=2	0.965187	17.3435	0.0118159	50.536	9.37	50.536	2	T	MLEKNTTLLKFGYHFTQQGPRLRASNAMMSN	VEMEIVNMLEKNT(0.276)T(0.724)LLKFGY(0.035)HFT(0.965)QQGPR	VEMEIVNMLEKNT(-5)T(5)LLKFGY(-17)HFT(17)QQGPR	23	3	1167.21	-1.1781		By matching		By MS/MS	By matching	By matching	0	2757000	0	17328000	3670200	15153000
O54967	772	O54967	O54967	Activated CDC42 kinase 1	Tnk2	sp|O54967|ACK1_MOUSE Activated CDC42 kinase 1 OS=Mus musculus OX=10090 GN=Tnk2 PE=1 SV=2	0.999999	59.9237	0.00112634	95.755	50.304	95.755	1	S	RVPIPPRPTRPRVELSPAPSGEEETSRWPGP	VELS(1)PAPSGEEETSR	VELS(60)PAPS(-60)GEEET(-78)S(-70)R	4	2	834.362	-1.7652	By matching	By MS/MS	By MS/MS	By MS/MS		By MS/MS	3249700	6347300	5990500	5219800	0	7319800
P17879;P63017;P17156;P16627;Q61696	37;37;38;39;37	P17879;P63017;Q61696	P63017	Heat shock 70 kDa protein 1B;Heat shock cognate 71 kDa protein;Heat shock-related 70 kDa protein 2;Heat shock 70 kDa protein 1-like;Heat shock 70 kDa protein 1A	Hspa1b;Hspa8;Hspa2;Hspa1l;Hspa1a	sp|P17879|HS71B_MOUSE Heat shock 70 kDa protein 1B OS=Mus musculus OX=10090 GN=Hspa1b PE=1 SV=3;sp|P63017|HSP7C_MOUSE Heat shock cognate 71 kDa protein OS=Mus musculus OX=10090 GN=Hspa8 PE=1 SV=1;sp|P17156|HSP72_MOUSE Heat shock-related 70 kDa protein 2 OS	0.932655	13.5861	6.50542e-05	100.88	66.828	90.475	1	T	QHGKVEIIANDQGNRTTPSYVAFTDTERLIG	VEIIANDQGNRT(0.933)T(0.041)PS(0.014)Y(0.012)VAFTDTER	VEIIANDQGNRT(14)T(-14)PS(-18)Y(-19)VAFT(-46)DT(-52)ER	12	3	926.431	-0.019568					By MS/MS		0	0	0	0	8280000	0
P97868	1179	P97868	P97868	E3 ubiquitin-protein ligase RBBP6	Rbbp6	sp|P97868|RBBP6_MOUSE E3 ubiquitin-protein ligase RBBP6 OS=Mus musculus OX=10090 GN=Rbbp6 PE=1 SV=5	1	87.3347	2.33705e-19	164.93	129.34	164.93	1	S	SMKISKVEGTEIVKPSPKRKMEGDVEKLERT	VEGTEIVKPS(1)PK	VEGT(-87)EIVKPS(87)PK	10	2	455.234	0.35908	By MS/MS	By MS/MS	By MS/MS	By MS/MS	By MS/MS	By MS/MS	20154000	12647000	14898000	7977500	15234000	12464000
P41317	190	P41317	P41317	Mannose-binding protein C	Mbl2	sp|P41317|MBL2_MOUSE Mannose-binding protein C OS=Mus musculus OX=10090 GN=Mbl2 PE=1 SV=2	0.999983	47.7099	0.000618364	110.8	71.653	110.8	1	S	KDIAYLGITDVRVEGSFEDLTGNRVRYTNWN	VEGS(1)FEDLTGNR	VEGS(48)FEDLT(-48)GNR	4	2	702.296	0.17915					By MS/MS	By matching	0	0	0	0	9400500	6416200
Q99PG2	454	Q99PG2	Q99PG2	Opioid growth factor receptor	Ogfr	sp|Q99PG2|OGFR_MOUSE Opioid growth factor receptor OS=Mus musculus OX=10090 GN=Ogfr PE=1 SV=1	0.614525	2.39573	1.08253e-18	109.54	83.869	90.287	1	T	GVASNTQVQASALSPTPSECPESQKDGNGPE	VEEGAEGDGVASNTQVQAS(0.017)ALS(0.354)PT(0.615)PS(0.014)ECPESQK	VEEGAEGDGVAS(-37)NT(-37)QVQAS(-16)ALS(-2.4)PT(2.4)PS(-16)ECPES(-34)QK	24	3	1147.17	0.56015			By MS/MS			By MS/MS	0	0	17209000	0	0	31303000
Q99PG2	452	Q99PG2	Q99PG2	Opioid growth factor receptor	Ogfr	sp|Q99PG2|OGFR_MOUSE Opioid growth factor receptor OS=Mus musculus OX=10090 GN=Ogfr PE=1 SV=1	0.976849	16.9075	2.01656e-13	100.28	77.411	98.893	1	S	GDGVASNTQVQASALSPTPSECPESQKDGNG	VEEGAEGDGVASNTQVQAS(0.003)ALS(0.977)PT(0.02)PS(0.001)ECPESQK	VEEGAEGDGVAS(-42)NT(-42)QVQAS(-26)ALS(17)PT(-17)PS(-33)ECPES(-52)QK	22	3	1147.17	0.40339	By MS/MS	By MS/MS		By MS/MS	By MS/MS		27729000	16625000	0	27547000	42641000	0
Q99PG2	444	Q99PG2	Q99PG2	Opioid growth factor receptor	Ogfr	sp|Q99PG2|OGFR_MOUSE Opioid growth factor receptor OS=Mus musculus OX=10090 GN=Ogfr PE=1 SV=1	0.346727	0	0.00687707	45.339	20.571	45.339		T	RKVEEGAEGDGVASNTQVQASALSPTPSECP	VEEGAEGDGVAS(0.133)NT(0.347)QVQAS(0.11)ALS(0.347)PT(0.052)PS(0.009)ECPES(0.002)QK	VEEGAEGDGVAS(-4.2)NT(0)QVQAS(-5)ALS(0)PT(-8.2)PS(-16)ECPES(-22)QK	14	4	860.627	-1.8551							0	0	0	0	0	0
Q8VBT0	245	Q8VBT0	Q8VBT0	Thioredoxin-related transmembrane protein 1	Tmx1	sp|Q8VBT0|TMX1_MOUSE Thioredoxin-related transmembrane protein 1 OS=Mus musculus OX=10090 GN=Tmx1 PE=1 SV=1	1	125.998	0	361.7	318.39	126	1	S	LKKVEEEQEADEEDVSEEEAEDREGASKATS	VEEEQEADEEDVS(1)EEEAEDR	VEEEQEADEEDVS(130)EEEAEDR	13	2	815.969	0.46964	By MS/MS	By MS/MS	By MS/MS	By MS/MS	By MS/MS	By MS/MS	1098500000	147180000	413440000	630270000	57892000	120890000
Q8C3J5	1683	Q8C3J5	Q8C3J5	Dedicator of cytokinesis protein 2	Dock2	sp|Q8C3J5|DOCK2_MOUSE Dedicator of cytokinesis protein 2 OS=Mus musculus OX=10090 GN=Dock2 PE=1 SV=3	0.997507	27.3191	0.000463555	105.03	58.188	99.747	1	S	ESAPPKTPKVEEEPISPGSTLPEVKLRRSKK	VEEEPIS(0.998)PGS(0.002)T(0.001)LPEVK	VEEEPIS(27)PGS(-27)T(-32)LPEVK	7	2	895.927	-0.67889		By MS/MS	By MS/MS	By MS/MS	By MS/MS	By MS/MS	0	3020900	5057000	25277000	36437000	24017000
Q65Z40	77	Q65Z40	Q65Z40	Wings apart-like protein homolog	Wapal	sp|Q65Z40|WAPL_MOUSE Wings apart-like protein homolog OS=Mus musculus OX=10090 GN=Wapl PE=1 SV=2	0.853885	10.5161	0.00165701	60.093	25.179	60.093	1	S	PKVEEEDTGDPFGFDSDDESLPVSSKNLAQG	VEEEDT(0.076)GDPFGFDS(0.854)DDES(0.068)LPVS(0.002)S(0.001)K	VEEEDT(-11)GDPFGFDS(11)DDES(-11)LPVS(-27)S(-30)K	14	3	894.36	-1.066	By MS/MS	By MS/MS	By matching				7298800	4893900	5211200	0	0	0
Q3UZ39	649	Q3UZ39	Q3UZ39	Leucine-rich repeat flightless-interacting protein 1	Lrrfip1	sp|Q3UZ39|LRRF1_MOUSE Leucine-rich repeat flightless-interacting protein 1 OS=Mus musculus OX=10090 GN=Lrrfip1 PE=1 SV=2	0.999599	35.3307	6.67347e-06	91.819	63.414	91.819	1	S	EDGPTEGPTDILDQNSPQCEDREISPVGEKG	VEEDGPTEGPTDILDQNS(1)PQCEDR	VEEDGPT(-35)EGPT(-40)DILDQNS(35)PQCEDR	18	3	927.711	2.5546	By MS/MS	By MS/MS		By MS/MS	By MS/MS	By MS/MS	8660000	9206800	0	18280000	26677000	14596000
O88508	251	O88508	O88508	DNA (cytosine-5)-methyltransferase 3A	Dnmt3a	sp|O88508|DNM3A_MOUSE DNA (cytosine-5)-methyltransferase 3A OS=Mus musculus OX=10090 GN=Dnmt3a PE=1 SV=2	0.792199	8.36292	3.12587e-05	66.474	42.915	66.474	1	S	EEASPPAVQQPTDPASPTVATTPEPVGGDAG	VEEAS(0.001)PPAVQQPT(0.115)DPAS(0.792)PT(0.09)VAT(0.001)T(0.001)PEPVGGDAGDK	VEEAS(-31)PPAVQQPT(-8.4)DPAS(8.4)PT(-9.5)VAT(-29)T(-29)PEPVGGDAGDK	17	3	1132.52	0.16712					By MS/MS	By MS/MS	0	0	0	0	13529000	17336000
Q80WC3	955	Q80WC3	Q80WC3	Trinucleotide repeat-containing gene 18 protein	Tnrc18	sp|Q80WC3|TNC18_MOUSE Trinucleotide repeat-containing gene 18 protein OS=Mus musculus OX=10090 GN=Tnrc18 PE=1 SV=2	0.66963	4.03775	5.802e-13	91.985	66.316	91.985	2	S	DVSKPPAYTYPATPSSHPSSPPPASPPPTPG	VEDVSKPPAY(0.002)T(0.001)Y(0.018)PAT(0.016)PS(0.265)S(0.67)HPS(0.02)S(0.02)PPPAS(0.98)PPPT(0.004)PGLT(0.003)R	VEDVS(-37)KPPAY(-26)T(-27)Y(-16)PAT(-16)PS(-4)S(4)HPS(-17)S(-17)PPPAS(22)PPPT(-24)PGLT(-25)R	18	4	961.448	-1.2276				By MS/MS			0	0	0	13950000	0	0
Q80WC3	964	Q80WC3	Q80WC3	Trinucleotide repeat-containing gene 18 protein	Tnrc18	sp|Q80WC3|TNC18_MOUSE Trinucleotide repeat-containing gene 18 protein OS=Mus musculus OX=10090 GN=Tnrc18 PE=1 SV=2	0.998858	36.4468	5.28704e-13	91.985	66.316	91.761	2	S	YPATPSSHPSSPPPASPPPTPGLTRKEEAPE	VEDVS(0.011)KPPAY(0.026)T(0.016)Y(0.461)PAT(0.121)PS(0.147)S(0.163)HPS(0.027)S(0.03)PPPAS(0.999)PPPTPGLTR	VEDVS(-16)KPPAY(-13)T(-15)Y(4.5)PAT(-5.8)PS(-5)S(-4.5)HPS(-12)S(-12)PPPAS(36)PPPT(-42)PGLT(-47)R	27	4	961.448	-0.46179			By MS/MS	By MS/MS	By MS/MS	By matching	0	0	6551200	13950000	6109800	7751900
Q80WC3	949	Q80WC3	Q80WC3	Trinucleotide repeat-containing gene 18 protein	Tnrc18	sp|Q80WC3|TNC18_MOUSE Trinucleotide repeat-containing gene 18 protein OS=Mus musculus OX=10090 GN=Tnrc18 PE=1 SV=2	0.460742	4.52408	5.28704e-13	91.761	62.151	91.761		Y	VIQKVEDVSKPPAYTYPATPSSHPSSPPPAS	VEDVS(0.011)KPPAY(0.026)T(0.016)Y(0.461)PAT(0.121)PS(0.147)S(0.163)HPS(0.027)S(0.03)PPPAS(0.999)PPPTPGLTR	VEDVS(-16)KPPAY(-13)T(-15)Y(4.5)PAT(-5.8)PS(-5)S(-4.5)HPS(-12)S(-12)PPPAS(36)PPPT(-42)PGLT(-47)R	12	4	961.448	-0.46179							0	0	0	0	0	0
Q80WC3	959	Q80WC3	Q80WC3	Trinucleotide repeat-containing gene 18 protein	Tnrc18	sp|Q80WC3|TNC18_MOUSE Trinucleotide repeat-containing gene 18 protein OS=Mus musculus OX=10090 GN=Tnrc18 PE=1 SV=2	0.479343	0.773321	0.00455799	48.798	17.687	48.798		S	PPAYTYPATPSSHPSSPPPASPPPTPGLTRK	VEDVS(0.008)KPPAY(0.015)T(0.019)Y(0.016)PAT(0.02)PS(0.026)S(0.029)HPS(0.403)S(0.479)PPPAS(0.946)PPPT(0.02)PGLT(0.017)R	VEDVS(-19)KPPAY(-16)T(-15)Y(-16)PAT(-15)PS(-13)S(-13)HPS(-0.77)S(0.77)PPPAS(17)PPPT(-17)PGLT(-18)R	22	4	961.448	1.0134							0	0	0	0	0	0
O08550	578	O08550	O08550	Histone-lysine N-methyltransferase 2B	Kmt2b	sp|O08550|KMT2B_MOUSE Histone-lysine N-methyltransferase 2B OS=Mus musculus OX=10090 GN=Kmt2b PE=1 SV=3	0.531754	0.155352	0.00128177	47.797	34.09	42.684	3	T	KPPKVEASIVRPPVATSPPAPQEPVPVSSPP	VEAS(0.04)IVRPPVAT(0.532)S(0.519)PPAPQEPVPVS(0.46)S(0.46)PPRVPT(0.646)PPS(0.158)T(0.185)PVPLPEK	VEAS(-14)IVRPPVAT(0.16)S(-0.16)PPAPQEPVPVS(0)S(0)PPRVPT(6.7)PPS(-6.8)T(-6.7)PVPLPEK	12	4	1136.07	0.28795	By MS/MS		By MS/MS		By MS/MS		14915000	0	16957000	0	15940000	0
O08550	579	O08550	O08550	Histone-lysine N-methyltransferase 2B	Kmt2b	sp|O08550|KMT2B_MOUSE Histone-lysine N-methyltransferase 2B OS=Mus musculus OX=10090 GN=Kmt2b PE=1 SV=3	0.48528	0	0.00170591	44.6	21.397	44.6	3	S	PPKVEASIVRPPVATSPPAPQEPVPVSSPPR	VEAS(0.026)IVRPPVAT(0.485)S(0.485)PPAPQEPVPVS(0.515)S(0.515)PPRVPT(0.724)PPS(0.125)T(0.125)PVPLPEK	VEAS(-15)IVRPPVAT(0)S(0)PPAPQEPVPVS(0)S(0)PPRVPT(8.2)PPS(-8.2)T(-8.2)PVPLPEK	13	5	909.056	-1.2912	By MS/MS						14915000	0	0	0	0	0
O08550	597	O08550	O08550	Histone-lysine N-methyltransferase 2B	Kmt2b	sp|O08550|KMT2B_MOUSE Histone-lysine N-methyltransferase 2B OS=Mus musculus OX=10090 GN=Kmt2b PE=1 SV=3	0.724162	8.22137	0.00128177	47.797	34.09	44.6	3	T	APQEPVPVSSPPRVPTPPSTPVPLPEKRRSI	VEAS(0.026)IVRPPVAT(0.485)S(0.485)PPAPQEPVPVS(0.515)S(0.515)PPRVPT(0.724)PPS(0.125)T(0.125)PVPLPEK	VEAS(-15)IVRPPVAT(0)S(0)PPAPQEPVPVS(0)S(0)PPRVPT(8.2)PPS(-8.2)T(-8.2)PVPLPEK	31	5	909.056	-1.2912	By MS/MS	By MS/MS	By MS/MS	By MS/MS	By MS/MS		14915000	13785000	16957000	0	15940000	0
O08550	590	O08550	O08550	Histone-lysine N-methyltransferase 2B	Kmt2b	sp|O08550|KMT2B_MOUSE Histone-lysine N-methyltransferase 2B OS=Mus musculus OX=10090 GN=Kmt2b PE=1 SV=3	0.522853	0	0.00170591	44.6	21.397	42.997	3	S	PVATSPPAPQEPVPVSSPPRVPTPPSTPVPL	VEAS(0.024)IVRPPVAT(0.398)S(0.474)PPAPQEPVPVS(0.523)S(0.523)PPRVPT(0.517)PPS(0.19)T(0.351)PVPLPEK	VEAS(-13)IVRPPVAT(0.16)S(-0.16)PPAPQEPVPVS(0)S(0)PPRVPT(0.98)PPS(-5.3)T(-0.98)PVPLPEK	24	4	1136.07	0.35088	By matching	By MS/MS		By MS/MS	By MS/MS		4247300	5681600	0	10104000	6219800	0
O08550	591	O08550	O08550	Histone-lysine N-methyltransferase 2B	Kmt2b	sp|O08550|KMT2B_MOUSE Histone-lysine N-methyltransferase 2B OS=Mus musculus OX=10090 GN=Kmt2b PE=1 SV=3	0.522853	0	0.00128177	47.797	34.09	42.997	3	S	VATSPPAPQEPVPVSSPPRVPTPPSTPVPLP	VEAS(0.024)IVRPPVAT(0.398)S(0.474)PPAPQEPVPVS(0.523)S(0.523)PPRVPT(0.517)PPS(0.19)T(0.351)PVPLPEK	VEAS(-13)IVRPPVAT(0.16)S(-0.16)PPAPQEPVPVS(0)S(0)PPRVPT(0.98)PPS(-5.3)T(-0.98)PVPLPEK	25	4	1136.07	0.35088	By matching	By MS/MS	By MS/MS	By MS/MS	By MS/MS		4247300	5681600	0	10104000	6219800	0
Q8BHZ4	1202	Q8BHZ4	Q8BHZ4	Zinc finger protein 592	Znf592	sp|Q8BHZ4|ZN592_MOUSE Zinc finger protein 592 OS=Mus musculus OX=10090 GN=Znf592 PE=1 SV=3	0.999142	32.4604	0.000151278	123.19	62.023	67.11	1	S	DIVEVKVEAPDSEACSGEEVAMETKENGLEE	VEAPDS(0.001)EACS(0.999)GEEVAMETK	VEAPDS(-32)EACS(32)GEEVAMET(-35)K	10	3	706.946	0.61357	By MS/MS	By MS/MS			By matching		5027500	4110500	0	0	0	0
E9Q4Z2	43	E9Q4Z2	E9Q4Z2	Acetyl-CoA carboxylase 2;Biotin carboxylase	Acacb	sp|E9Q4Z2|ACACB_MOUSE Acetyl-CoA carboxylase 2 OS=Mus musculus OX=10090 GN=Acacb PE=1 SV=1	0.307295	1.35369	2.82963e-10	90.71	56.655	90.71		S	DSKPLTNSKVEANLLSSEESLSASELSGEQL	VEANLLS(0.307)S(0.225)EES(0.225)LS(0.225)AS(0.017)ELS(0.001)GEQLQEHGDHSCLSYR	VEANLLS(1.4)S(-1.4)EES(-1.4)LS(-1.4)AS(-13)ELS(-25)GEQLQEHGDHS(-77)CLS(-81)Y(-79)R	7	3	1281.23	-0.036062							0	0	0	0	0	0
E9Q4Z2	47	E9Q4Z2	E9Q4Z2	Acetyl-CoA carboxylase 2;Biotin carboxylase	Acacb	sp|E9Q4Z2|ACACB_MOUSE Acetyl-CoA carboxylase 2 OS=Mus musculus OX=10090 GN=Acacb PE=1 SV=1	0.299602	0	3.34249e-28	125.14	99.33	125.14		S	LTNSKVEANLLSSEESLSASELSGEQLQEHG	VEANLLS(0.084)S(0.3)EES(0.3)LS(0.3)AS(0.017)ELS(0.001)GEQLQEHGDHSCLSYR	VEANLLS(-5.5)S(0)EES(0)LS(0)AS(-13)ELS(-26)GEQLQEHGDHS(-94)CLS(-100)Y(-100)R	11	3	1281.23	-0.06628							0	0	0	0	0	0
E9Q4Z2	49	E9Q4Z2	E9Q4Z2	Acetyl-CoA carboxylase 2;Biotin carboxylase	Acacb	sp|E9Q4Z2|ACACB_MOUSE Acetyl-CoA carboxylase 2 OS=Mus musculus OX=10090 GN=Acacb PE=1 SV=1	0.299602	0	3.34249e-28	125.14	99.33	125.14		S	NSKVEANLLSSEESLSASELSGEQLQEHGDH	VEANLLS(0.084)S(0.3)EES(0.3)LS(0.3)AS(0.017)ELS(0.001)GEQLQEHGDHSCLSYR	VEANLLS(-5.5)S(0)EES(0)LS(0)AS(-13)ELS(-26)GEQLQEHGDHS(-94)CLS(-100)Y(-100)R	13	3	1281.23	-0.06628							0	0	0	0	0	0
E9Q4Z2	44	E9Q4Z2	E9Q4Z2	Acetyl-CoA carboxylase 2;Biotin carboxylase	Acacb	sp|E9Q4Z2|ACACB_MOUSE Acetyl-CoA carboxylase 2 OS=Mus musculus OX=10090 GN=Acacb PE=1 SV=1	0.358799	1.15814	3.34249e-28	125.14	99.33	120.91		S	SKPLTNSKVEANLLSSEESLSASELSGEQLQ	VEANLLS(0.057)S(0.359)EES(0.275)LS(0.275)AS(0.034)ELS(0.001)GEQLQEHGDHSCLSYR	VEANLLS(-8)S(1.2)EES(-1.2)LS(-1.2)AS(-10)ELS(-28)GEQLQEHGDHS(-100)CLS(-100)Y(-99)R	8	4	961.177	1.246							0	0	0	0	0	0
Q91X45	308	Q91X45	Q91X45	Zinc finger and BTB domain-containing protein 3	Zbtb3	sp|Q91X45|ZBTB3_MOUSE Zinc finger and BTB domain-containing protein 3 OS=Mus musculus OX=10090 GN=Zbtb3 PE=2 SV=3	0.999992	51.0345	0.000162018	88.471	61.351	88.471	1	S	VEAELVQVKVEAIVISDEEADLSEEQPHRSE	VEAIVIS(1)DEEADLSEEQPHR	VEAIVIS(51)DEEADLS(-51)EEQPHR	7	3	782.688	0.1651		By matching		By MS/MS		By matching	0	4898900	0	7208600	0	5194500
O35874	500	O35874	O35874	Neutral amino acid transporter A	Slc1a4	sp|O35874|SATT_MOUSE Neutral amino acid transporter A OS=Mus musculus OX=10090 GN=Slc1a4 PE=1 SV=1	0.518694	5.44858	0.000645789	54.647	34.196	54.647	1	S	GEQELQEVKVEAIPNSKSEEETSPLVTHQNP	VEAIPNS(0.519)KS(0.148)EEET(0.148)S(0.148)PLVT(0.038)HQNPAGPVAIAPELESK	VEAIPNS(5.4)KS(-5.4)EEET(-5.4)S(-5.4)PLVT(-11)HQNPAGPVAIAPELES(-47)K	7	4	937.963	0.87775				By matching	By matching	By MS/MS	0	0	0	7653300	7483900	15448000
Q61081	19	Q61081	Q61081	Hsp90 co-chaperone Cdc37;Hsp90 co-chaperone Cdc37, N-terminally processed	Cdc37	sp|Q61081|CDC37_MOUSE Hsp90 co-chaperone Cdc37 OS=Mus musculus OX=10090 GN=Cdc37 PE=1 SV=1	0.55678	1.2103	0.00210413	51.766	28.433	51.766	1	T	YSVWDHIEVSDDEDETHPNIDTASLFRWRHQ	VDY(0.002)S(0.02)VWDHIEVS(0.421)DDEDET(0.557)HPNIDTASLFR	VDY(-25)S(-14)VWDHIEVS(-1.2)DDEDET(1.2)HPNIDT(-36)AS(-38)LFR	18	3	1176.17	-0.36173						By MS/MS	0	0	0	0	0	1889900
Q99NH0	2489	Q99NH0	Q99NH0	Ankyrin repeat domain-containing protein 17	Ankrd17	sp|Q99NH0|ANR17_MOUSE Ankyrin repeat domain-containing protein 17 OS=Mus musculus OX=10090 GN=Ankrd17 PE=1 SV=2	0.998585	28.4861	0.000688237	56.533	33.838	56.533	1	S	WCNPGMGNPMIHRPMSDPGVFSQHQAMERDS	VDWCNPGMGNPMIHRPMS(0.999)DPGVFS(0.001)QHQAMER	VDWCNPGMGNPMIHRPMS(28)DPGVFS(-28)QHQAMER	18	4	916.141	0.31342		By MS/MS	By matching	By MS/MS		By MS/MS	0	9890400	9295200	16701000	0	16395000
Q6ZPR6	1116	Q6ZPR6	Q6ZPR6	Inhibitor of Bruton tyrosine kinase	Ibtk	sp|Q6ZPR6|IBTK_MOUSE Inhibitor of Bruton tyrosine kinase OS=Mus musculus OX=10090 GN=Ibtk PE=1 SV=3	0.996284	26.0085	0.000206643	74.321	35.597	65.69	1	S	TAASSSWLAGSCSPVSPPVVDLRTIMETEEN	VDTAASSSWLAGSCS(0.002)PVS(0.996)PPVVDLR	VDT(-34)AAS(-36)S(-36)S(-36)WLAGS(-38)CS(-26)PVS(26)PPVVDLR	18	3	880.079	-0.6943		By MS/MS		By MS/MS	By MS/MS		0	7776500	0	9416500	7891300	0
Q6ZPR6	1106	Q6ZPR6	Q6ZPR6	Inhibitor of Bruton tyrosine kinase	Ibtk	sp|Q6ZPR6|IBTK_MOUSE Inhibitor of Bruton tyrosine kinase OS=Mus musculus OX=10090 GN=Ibtk PE=1 SV=3	0.846847	7.97514	4.909e-10	106.73	69.623	106.73	1	S	PQFIPSNRVDTAASSSWLAGSCSPVSPPVVD	VDTAAS(0.01)S(0.135)S(0.847)WLAGS(0.007)CS(0.001)PVSPPVVDLR	VDT(-33)AAS(-19)S(-8)S(8)WLAGS(-21)CS(-32)PVS(-46)PPVVDLR	8	3	880.079	0.47383			By MS/MS				0	0	19060000	0	0	0
Q6ZPR6	1113	Q6ZPR6	Q6ZPR6	Inhibitor of Bruton tyrosine kinase	Ibtk	sp|Q6ZPR6|IBTK_MOUSE Inhibitor of Bruton tyrosine kinase OS=Mus musculus OX=10090 GN=Ibtk PE=1 SV=3	0.923971	13.7763	5.40179e-05	84.665	51.472	84.665	1	S	RVDTAASSSWLAGSCSPVSPPVVDLRTIMET	VDTAAS(0.001)SS(0.007)WLAGS(0.029)CS(0.924)PVS(0.039)PPVVDLR	VDT(-34)AAS(-30)S(-33)S(-21)WLAGS(-15)CS(14)PVS(-14)PPVVDLR	15	3	880.079	0.72565		By MS/MS				By MS/MS	0	29229000	0	0	0	16778000
Q6ZPR6	1104	Q6ZPR6	Q6ZPR6	Inhibitor of Bruton tyrosine kinase	Ibtk	sp|Q6ZPR6|IBTK_MOUSE Inhibitor of Bruton tyrosine kinase OS=Mus musculus OX=10090 GN=Ibtk PE=1 SV=3	0.318878	0	0.0136956	47.795	16.668	41.661		S	SAPQFIPSNRVDTAASSSWLAGSCSPVSPPV	VDT(0.273)AAS(0.319)S(0.319)S(0.052)WLAGS(0.005)CS(0.028)PVS(0.004)PPVVDLR	VDT(-0.68)AAS(0)S(0)S(-7.8)WLAGS(-18)CS(-11)PVS(-19)PPVVDLR	6	3	880.079	0.51646							0	0	0	0	0	0
Q6ZPR6	1105	Q6ZPR6	Q6ZPR6	Inhibitor of Bruton tyrosine kinase	Ibtk	sp|Q6ZPR6|IBTK_MOUSE Inhibitor of Bruton tyrosine kinase OS=Mus musculus OX=10090 GN=Ibtk PE=1 SV=3	0.497488	0.985301	4.26981e-12	115.83	82.997	115.83		S	APQFIPSNRVDTAASSSWLAGSCSPVSPPVV	VDT(0.019)AAS(0.086)S(0.497)S(0.397)WLAGSCSPVSPPVVDLR	VDT(-14)AAS(-7.6)S(0.99)S(-0.99)WLAGS(-38)CS(-35)PVS(-49)PPVVDLR	7	3	880.079	1.0712							0	0	0	0	0	0
Q921K9	122	Q921K9	Q921K9	B-cell CLL/lymphoma 7 protein family member B	Bcl7b	sp|Q921K9|BCL7B_MOUSE B-cell CLL/lymphoma 7 protein family member B OS=Mus musculus OX=10090 GN=Bcl7b PE=1 SV=1	0.87708	9.85396	4.1251e-13	113.33	82.675	85.728	1;2	S	SSTNSSPSPQQSESLSPAHTSDFRTDDSQPP	VDSSTNSSPSPQQS(0.014)ES(0.091)LS(0.877)PAHT(0.01)S(0.008)DFR	VDS(-62)S(-62)T(-62)NS(-60)S(-56)PS(-44)PQQS(-18)ES(-9.9)LS(9.9)PAHT(-19)S(-20)DFR	18	3	943.405	-0.40347	By MS/MS		By MS/MS	By MS/MS	By MS/MS	By MS/MS	7086400	0	0	28471000	25946000	18576000
P51660	308	P51660	P51660	Peroxisomal multifunctional enzyme type 2;(3R)-hydroxyacyl-CoA dehydrogenase;Enoyl-CoA hydratase 2	Hsd17b4	sp|P51660|DHB4_MOUSE Peroxisomal multifunctional enzyme type 2 OS=Mus musculus OX=10090 GN=Hsd17b4 PE=1 SV=3	0.999943	42.4686	5.06544e-05	109.39	75.216	109.39	1	S	GGIVEVLHKVDSEGISPNRTSHAAPAATSGF	VDSEGIS(1)PNR	VDS(-42)EGIS(42)PNR	7	2	577.248	0.25037				By MS/MS			0	0	0	0	0	0
P47856	259	P47856	P47856	Glutamine--fructose-6-phosphate aminotransferase [isomerizing] 1	Gfpt1	sp|P47856|GFPT1_MOUSE Glutamine--fructose-6-phosphate aminotransferase [isomerizing] 1 OS=Mus musculus OX=10090 GN=Gfpt1 PE=1 SV=3	0.991056	20.7853	3.97209e-108	229.97	174.62	229.97	1	S	RGKDKKGSCGLSRVDSTTCLFPVEEKAVEYY	VDS(0.991)T(0.008)T(0.001)CLFPVEEK	VDS(21)T(-21)T(-32)CLFPVEEK	3	2	802.849	-0.13256	By MS/MS	By MS/MS	By MS/MS	By MS/MS	By MS/MS	By MS/MS	811690000	676000000	722270000	1097300000	967710000	769810000
Q640N3	875	Q640N3	Q640N3	Rho GTPase-activating protein 30	Arhgap30	sp|Q640N3|RHG30_MOUSE Rho GTPase-activating protein 30 OS=Mus musculus OX=10090 GN=Arhgap30 PE=1 SV=3	0.814683	6.43076	0.0151705	70.47	44.505	70.47	1	S	GALSEGPGVELLRVDSTEEINEQTSEMKQAP	VDS(0.815)T(0.185)EEINEQTSEMK	VDS(6.4)T(-6.4)EEINEQT(-59)S(-62)EMK	3	2	910.369	2.4152						By MS/MS	0	0	0	0	0	4089800
O35613	687	O35613	O35613	Death domain-associated protein 6	Daxx	sp|O35613|DAXX_MOUSE Death domain-associated protein 6 OS=Mus musculus OX=10090 GN=Daxx PE=1 SV=1	0.493807	0	2.80833e-09	91.335	61.23	88.717		S	LASVASVADSSTRVDSPSHELVTSSLCSPSP	VDS(0.494)PS(0.494)HELVT(0.005)S(0.001)S(0.005)LCSPSPSLLLQTPQAQSLR	VDS(0)PS(0)HELVT(-20)S(-25)S(-20)LCS(-36)PS(-35)PS(-44)LLLQT(-80)PQAQS(-87)LR	3	4	854.421	-1.1523							0	0	0	0	0	0
P97864	17	P97864	P97864	Caspase-7;Caspase-7 subunit p20;Caspase-7 subunit p11	Casp7	sp|P97864|CASP7_MOUSE Caspase-7 OS=Mus musculus OX=10090 GN=Casp7 PE=1 SV=2	0.483476	0	4.65936e-10	135.47	94.79	97.767		S	TDDQDCAAELEKVDSSSEDGVDAKPDRSSII	VDS(0.483)S(0.483)S(0.033)EDGVDAKPDR	VDS(0)S(0)S(-12)EDGVDAKPDR	4	2	828.841	3.8609							0	0	0	0	0	0
O35613	689	O35613	O35613	Death domain-associated protein 6	Daxx	sp|O35613|DAXX_MOUSE Death domain-associated protein 6 OS=Mus musculus OX=10090 GN=Daxx PE=1 SV=1	0.51697	0.453608	2.80833e-09	91.335	61.23	65.962	1	S	SVASVADSSTRVDSPSHELVTSSLCSPSPSL	VDS(0.466)PS(0.517)HELVT(0.003)S(0.003)S(0.003)LCS(0.004)PS(0.004)PSLLLQTPQAQSLR	VDS(-0.45)PS(0.45)HELVT(-22)S(-22)S(-22)LCS(-21)PS(-21)PS(-30)LLLQT(-50)PQAQS(-63)LR	5	3	1138.89	-0.93999				By MS/MS			0	0	0	59495000	0	0
Q921K9	107	Q921K9	Q921K9	B-cell CLL/lymphoma 7 protein family member B	Bcl7b	sp|Q921K9|BCL7B_MOUSE B-cell CLL/lymphoma 7 protein family member B OS=Mus musculus OX=10090 GN=Bcl7b PE=1 SV=1	0.429127	3.2441	1.16761e-08	99.325	56.692	49.503		S	SNQSSVSDVYQLKVDSSTNSSPSPQQSESLS	VDS(0.429)S(0.179)T(0.196)NS(0.094)S(0.042)PS(0.059)PQQS(0.083)ES(0.691)LS(0.192)PAHT(0.025)S(0.01)DFR	VDS(3.2)S(-3.7)T(-3.2)NS(-6.4)S(-10)PS(-8.4)PQQS(-9)ES(5.7)LS(-5.7)PAHT(-12)S(-17)DFR	3	3	970.061	1.084							0	0	0	0	0	0
Q921K9	120	Q921K9	Q921K9	B-cell CLL/lymphoma 7 protein family member B	Bcl7b	sp|Q921K9|BCL7B_MOUSE B-cell CLL/lymphoma 7 protein family member B OS=Mus musculus OX=10090 GN=Bcl7b PE=1 SV=1	0.690626	5.68456	0.000244522	74.45	42.058	49.503	2	S	VDSSTNSSPSPQQSESLSPAHTSDFRTDDSQ	VDS(0.429)S(0.179)T(0.196)NS(0.094)S(0.042)PS(0.059)PQQS(0.083)ES(0.691)LS(0.192)PAHT(0.025)S(0.01)DFR	VDS(3.2)S(-3.7)T(-3.2)NS(-6.4)S(-10)PS(-8.4)PQQS(-9)ES(5.7)LS(-5.7)PAHT(-12)S(-17)DFR	16	3	970.061	1.084	By MS/MS	By MS/MS	By MS/MS				11386000	13180000	14650000	0	0	0
Q640N3	876	Q640N3	Q640N3	Rho GTPase-activating protein 30	Arhgap30	sp|Q640N3|RHG30_MOUSE Rho GTPase-activating protein 30 OS=Mus musculus OX=10090 GN=Arhgap30 PE=1 SV=3	0.590346	1.58693	0.00255092	94.487	58.991	92.063	1	T	ALSEGPGVELLRVDSTEEINEQTSEMKQAPL	VDS(0.41)T(0.59)EEINEQTSEMK	VDS(-1.6)T(1.6)EEINEQT(-54)S(-58)EMK	4	2	910.369	1.2707	By MS/MS			By matching	By MS/MS		8690600	0	0	6704400	6954300	0
P51660	304	P51660	P51660	Peroxisomal multifunctional enzyme type 2;(3R)-hydroxyacyl-CoA dehydrogenase;Enoyl-CoA hydratase 2	Hsd17b4	sp|P51660|DHB4_MOUSE Peroxisomal multifunctional enzyme type 2 OS=Mus musculus OX=10090 GN=Hsd17b4 PE=1 SV=3	0.315879	0.39735	0.000502326	60.971	40.093	60.971		S	QESTGGIVEVLHKVDSEGISPNRTSHAAPAA	VDS(0.316)EGIS(0.107)PNRT(0.288)S(0.288)HAAPAATSGFVGAVGHK	VDS(0.4)EGIS(-4.7)PNRT(-0.4)S(-0.4)HAAPAAT(-36)S(-36)GFVGAVGHK	3	3	967.461	-0.86943							0	0	0	0	0	0
P47856	260	P47856	P47856	Glutamine--fructose-6-phosphate aminotransferase [isomerizing] 1	Gfpt1	sp|P47856|GFPT1_MOUSE Glutamine--fructose-6-phosphate aminotransferase [isomerizing] 1 OS=Mus musculus OX=10090 GN=Gfpt1 PE=1 SV=3	0.611307	4.97682	0.000995296	95.854	65.812	71.545	1	T	GKDKKGSCGLSRVDSTTCLFPVEEKAVEYYF	VDS(0.194)T(0.611)T(0.194)CLFPVEEK	VDS(-5)T(5)T(-5)CLFPVEEK	4	3	535.569	-0.28779						By MS/MS	0	0	0	0	0	13516000
P47856	261	P47856	P47856	Glutamine--fructose-6-phosphate aminotransferase [isomerizing] 1	Gfpt1	sp|P47856|GFPT1_MOUSE Glutamine--fructose-6-phosphate aminotransferase [isomerizing] 1 OS=Mus musculus OX=10090 GN=Gfpt1 PE=1 SV=3	0.742599	7.61174	0.000995296	95.854	65.812	82.578	1	T	KDKKGSCGLSRVDSTTCLFPVEEKAVEYYFA	VDS(0.129)T(0.129)T(0.743)CLFPVEEK	VDS(-7.6)T(-7.6)T(7.6)CLFPVEEK	5	3	535.569	-0.65358			By MS/MS		By MS/MS		0	0	13934000	0	16493000	0
Q921K9	108	Q921K9	Q921K9	B-cell CLL/lymphoma 7 protein family member B	Bcl7b	sp|Q921K9|BCL7B_MOUSE B-cell CLL/lymphoma 7 protein family member B OS=Mus musculus OX=10090 GN=Bcl7b PE=1 SV=1	0.404395	4.026	0.000244522	74.45	42.058	74.45		S	NQSSVSDVYQLKVDSSTNSSPSPQQSESLSP	VDS(0.09)S(0.404)T(0.14)NS(0.089)S(0.102)PS(0.176)PQQS(0.031)ES(0.535)LS(0.431)PAHT(0.001)S(0.001)DFR	VDS(-6.9)S(4)T(-4.7)NS(-7.3)S(-6.7)PS(-4)PQQS(-17)ES(2.3)LS(-2.3)PAHT(-29)S(-33)DFR	4	3	970.061	0.3687							0	0	0	0	0	0
O35613	703	O35613	O35613	Death domain-associated protein 6	Daxx	sp|O35613|DAXX_MOUSE Death domain-associated protein 6 OS=Mus musculus OX=10090 GN=Daxx PE=1 SV=1	0.670388	6.75406	0.00214705	51.119	21.832	51.119	1	S	PSHELVTSSLCSPSPSLLLQTPQAQSLRQCI	VDS(0.033)PS(0.034)HELVT(0.038)S(0.01)S(0.035)LCS(0.035)PS(0.142)PS(0.67)LLLQT(0.001)PQAQSLR	VDS(-13)PS(-13)HELVT(-12)S(-18)S(-13)LCS(-13)PS(-6.8)PS(6.8)LLLQT(-27)PQAQS(-39)LR	19	4	854.421	-0.45708				By MS/MS			0	0	0	33584000	0	0
P51660	312	P51660	P51660	Peroxisomal multifunctional enzyme type 2;(3R)-hydroxyacyl-CoA dehydrogenase;Enoyl-CoA hydratase 2	Hsd17b4	sp|P51660|DHB4_MOUSE Peroxisomal multifunctional enzyme type 2 OS=Mus musculus OX=10090 GN=Hsd17b4 PE=1 SV=3	0.61894	3.46253	0.000107901	87.496	64.891	49.699	1	T	EVLHKVDSEGISPNRTSHAAPAATSGFVGAV	VDS(0.01)EGIS(0.091)PNRT(0.619)S(0.279)HAAPAAT(0.001)SGFVGAVGHK	VDS(-18)EGIS(-8.3)PNRT(3.5)S(-3.5)HAAPAAT(-28)S(-32)GFVGAVGHK	11	3	615.955	-0.61565		By MS/MS					0	12926000	0	0	0	0
Q921K9	114	Q921K9	Q921K9	B-cell CLL/lymphoma 7 protein family member B	Bcl7b	sp|Q921K9|BCL7B_MOUSE B-cell CLL/lymphoma 7 protein family member B OS=Mus musculus OX=10090 GN=Bcl7b PE=1 SV=1	0.726071	6.64829	1.10203e-10	107.34	67.678	107.34	2	S	DVYQLKVDSSTNSSPSPQQSESLSPAHTSDF	VDS(0.007)S(0.032)T(0.037)NS(0.041)S(0.158)PS(0.726)PQQS(0.002)ES(0.13)LS(0.867)PAHT(0.001)SDFR	VDS(-22)S(-15)T(-14)NS(-12)S(-6.6)PS(6.6)PQQS(-27)ES(-9)LS(9)PAHT(-30)S(-35)DFR	10	3	970.061	0.12642						By MS/MS	0	0	0	0	0	18576000
Q91WG5	71	Q91WG5	Q91WG5	5'-AMP-activated protein kinase subunit gamma-2	Prkag2	sp|Q91WG5|AAKG2_MOUSE 5'-AMP-activated protein kinase subunit gamma-2 OS=Mus musculus OX=10090 GN=Prkag2 PE=1 SV=2	0.504386	1.6601	0.00651708	88.78	51.826	74.475	1	S	EKHSSRKVDSPFSSGSPSRGLFSRGPQPRPS	VDS(0.001)PFS(0.03)S(0.121)GS(0.504)PS(0.344)R	VDS(-28)PFS(-12)S(-6.2)GS(1.7)PS(-1.7)R	9	2	651.772	-0.79518						By MS/MS	0	0	0	0	0	0
Q8K327	204	Q8K327	Q8K327	Chromosome alignment-maintaining phosphoprotein 1	Champ1	sp|Q8K327|CHAP1_MOUSE Chromosome alignment-maintaining phosphoprotein 1 OS=Mus musculus OX=10090 GN=Champ1 PE=1 SV=1	0.961121	13.9306	4.84803e-06	97.295	66.314	69.952	1	S	PPCELPELEKPERGPSPESVKSALVSSKPPK	VDPPCELPELEKPERGPS(0.961)PES(0.039)VK	VDPPCELPELEKPERGPS(14)PES(-14)VK	18	3	890.422	-0.90463	By MS/MS	By MS/MS	By MS/MS	By MS/MS	By MS/MS	By MS/MS	32495000	28201000	37918000	66522000	50252000	55835000
Q5NCC3	447	Q5NCC3	Q5NCC3	E3 ubiquitin-protein ligase TRIM41	Trim41	sp|Q5NCC3|TRI41_MOUSE E3 ubiquitin-protein ligase TRIM41 OS=Mus musculus OX=10090 GN=Trim41 PE=1 SV=1	0.969075	14.9997	0.00895124	56.485	22.836	56.485	1	S	DLTLDPDTAHPALLLSPDRRGVRLAERRQEV	VDLTLDPDT(0.031)AHPALLLS(0.969)PDRR	VDLT(-35)LDPDT(-15)AHPALLLS(15)PDRR	17	3	799.072	0.14453	By matching	By matching	By matching	By MS/MS	By matching	By MS/MS	5574400	6266000	8050700	11943000	8636200	9551500
Q9WVL0	181	Q9WVL0	Q9WVL0	Maleylacetoacetate isomerase	Gstz1	sp|Q9WVL0|MAAI_MOUSE Maleylacetoacetate isomerase OS=Mus musculus OX=10090 GN=Gstz1 PE=1 SV=1	0.999932	41.7361	0.000141131	114.63	83.629	114.63	1	S	LVPQVANAERFKVDLSPYPTISHINKELLAL	VDLS(1)PYPTISHINK	VDLS(42)PY(-42)PT(-60)IS(-71)HINK	4	3	555.275	0.12638	By MS/MS	By MS/MS	By MS/MS	By MS/MS	By MS/MS	By MS/MS	13759000	12782000	11241000	6559200	10119000	6231600
Q99LI5	648	Q99LI5	Q99LI5	Zinc finger protein 281	Znf281	sp|Q99LI5|ZN281_MOUSE Zinc finger protein 281 OS=Mus musculus OX=10090 GN=Znf281 PE=1 SV=1	0.997594	26.5116	2.95738e-08	97.046	58.299	97.046	1	S	HTSGEHSELVQEENLSPGTQTPSNDKTSMLQ	VDLHTSGEHSELVQEENLS(0.998)PGT(0.002)QTPSNDK	VDLHT(-71)S(-71)GEHS(-57)ELVQEENLS(27)PGT(-27)QT(-39)PS(-43)NDK	19	3	1076.82	-0.54622	By MS/MS	By MS/MS	By MS/MS	By MS/MS	By MS/MS		34824000	37214000	38198000	29870000	42203000	0
Q99LI5	653	Q99LI5	Q99LI5	Zinc finger protein 281	Znf281	sp|Q99LI5|ZN281_MOUSE Zinc finger protein 281 OS=Mus musculus OX=10090 GN=Znf281 PE=1 SV=1	0.639158	4.69369	0.00209534	55.417	20.732	55.417	1	T	HSELVQEENLSPGTQTPSNDKTSMLQEYSKY	VDLHTSGEHSELVQEENLS(0.096)PGT(0.217)QT(0.639)PS(0.048)NDK	VDLHT(-52)S(-52)GEHS(-45)ELVQEENLS(-8.2)PGT(-4.7)QT(4.7)PS(-11)NDK	24	3	1076.82	-0.78685				By matching	By MS/MS	By matching	0	0	0	17630000	3944000	30729000
P27577	38	P27577	P27577	Protein C-ets-1	Ets1	sp|P27577|ETS1_MOUSE Protein C-ets-1 OS=Mus musculus OX=10090 GN=Ets1 PE=1 SV=2	0.705594	6.80808	0.000695086	69.201	42.362	69.201	1	T	LFPSPDMECADVPLLTPSSKEMMSQALKATF	VDLELFPSPDMECADVPLLT(0.706)PS(0.147)S(0.147)K	VDLELFPS(-38)PDMECADVPLLT(6.8)PS(-6.8)S(-6.8)K	20	3	914.088	-0.66421	By MS/MS	By MS/MS	By MS/MS	By MS/MS	By MS/MS	By MS/MS	6167400	4071000	1993800	13913000	6551800	18276000
O54774	784	O54774	O54774	AP-3 complex subunit delta-1	Ap3d1	sp|O54774|AP3D1_MOUSE AP-3 complex subunit delta-1 OS=Mus musculus OX=10090 GN=Ap3d1 PE=1 SV=1	0.999978	47.9454	6.81642e-05	81.519	60.599	80.93	1	S	RVDIITEEMPENALPSDEDDKDPNDPYRALD	VDIITEEMPENALPS(1)DEDDKDPNDPYR	VDIIT(-48)EEMPENALPS(48)DEDDKDPNDPY(-52)R	15	3	800.093	-0.59289	By MS/MS	By MS/MS	By MS/MS	By MS/MS	By MS/MS	By MS/MS	16147000	8760000	12667000	16844000	8667600	7205700
O54774	774	O54774	O54774	AP-3 complex subunit delta-1	Ap3d1	sp|O54774|AP3D1_MOUSE AP-3 complex subunit delta-1 OS=Mus musculus OX=10090 GN=Ap3d1 PE=1 SV=1	0.558476	1.02112	0.00598136	59.912	33.702	59.912	1	T	ESDEDIAPAQRVDIITEEMPENALPSDEDDK	VDIIT(0.558)EEMPENALPS(0.441)DEDDKDPNDPYR	VDIIT(1)EEMPENALPS(-1)DEDDKDPNDPY(-39)R	5	3	780.661	-0.35875		By MS/MS					0	193950000	0	0	0	0
Q61508	67	Q61508	Q61508	Extracellular matrix protein 1	Ecm1	sp|Q61508|ECM1_MOUSE Extracellular matrix protein 1 OS=Mus musculus OX=10090 GN=Ecm1 PE=1 SV=2	0.469118	0	0.0222326	56.882	8.701	56.882		S	SPPQTRRLRVDHSVTSLHDPPLFEEQREVQP	VDHS(0.062)VT(0.469)S(0.469)LHDPPLFEEQR	VDHS(-8.8)VT(0)S(0)LHDPPLFEEQR	7	3	729.335	-0.28194							0	0	0	0	0	0
Q61508	66	Q61508	Q61508	Extracellular matrix protein 1	Ecm1	sp|Q61508|ECM1_MOUSE Extracellular matrix protein 1 OS=Mus musculus OX=10090 GN=Ecm1 PE=1 SV=2	0.469118	0	0.0222326	56.882	8.701	56.882		T	PSPPQTRRLRVDHSVTSLHDPPLFEEQREVQ	VDHS(0.062)VT(0.469)S(0.469)LHDPPLFEEQR	VDHS(-8.8)VT(0)S(0)LHDPPLFEEQR	6	3	729.335	-0.28194							0	0	0	0	0	0
Q3UPL0	520	Q3UPL0	Q3UPL0	Protein transport protein Sec31A	Sec31a	sp|Q3UPL0|SC31A_MOUSE Protein transport protein Sec31A OS=Mus musculus OX=10090 GN=Sec31a PE=1 SV=2	0.92597	11.0073	2.93451e-13	101.39	67.567	101.39	1	S	LALNKVDGPDVALKDSDQVAQSDGEESPAAE	VDGPDVALKDS(0.926)DQVAQS(0.073)DGEES(0.001)PAAEEQLLGER	VDGPDVALKDS(11)DQVAQS(-11)DGEES(-32)PAAEEQLLGER	11	3	1178.86	-0.24254			By matching	By MS/MS	By MS/MS		0	0	8214500	18945000	6367400	0
Q64459	282	Q64459	Q64459	Cytochrome P450 3A11	Cyp3a11	sp|Q64459|CP3AB_MOUSE Cytochrome P450 3A11 OS=Mus musculus OX=10090 GN=Cyp3a11 PE=1 SV=1	0.887511	8.97064	0.00362507	75.91	25.658	75.91	1	S	HRVDFLQLMMNSHNNSKDKVSHKALSDMEIT	VDFLQLMMNS(0.112)HNNS(0.888)K	VDFLQLMMNS(-9)HNNS(9)K	14	3	619.939	-0.57216					By MS/MS		0	0	0	0	1673600	0
Q925F2	370	Q925F2	Q925F2	Endothelial cell-selective adhesion molecule	Esam	sp|Q925F2|ESAM_MOUSE Endothelial cell-selective adhesion molecule OS=Mus musculus OX=10090 GN=Esam PE=1 SV=1	0.941633	14.3597	7.01787e-55	184.93	159.35	166.62	1	S	DEPPPQAVSLTPGGVSSSALSRMGAVPVMVP	VDEPPPQAVSLTPGGVS(0.942)S(0.035)S(0.012)ALS(0.012)R	VDEPPPQAVS(-45)LT(-51)PGGVS(14)S(-14)S(-19)ALS(-19)R	17	3	777.712	0.35634	By MS/MS	By MS/MS	By MS/MS		By MS/MS	By MS/MS	28130000	28223000	39708000	0	50292000	43558000
Q925F2	375	Q925F2	Q925F2	Endothelial cell-selective adhesion molecule	Esam	sp|Q925F2|ESAM_MOUSE Endothelial cell-selective adhesion molecule OS=Mus musculus OX=10090 GN=Esam PE=1 SV=1	0.862899	9.65079	2.11713e-16	143.14	97.313	121	1	S	QAVSLTPGGVSSSALSRMGAVPVMVPAQSQA	VDEPPPQAVSLTPGGVS(0.094)S(0.032)S(0.011)ALS(0.863)R	VDEPPPQAVS(-50)LT(-43)PGGVS(-9.7)S(-14)S(-19)ALS(9.7)R	22	2	1166.07	1.4682	By MS/MS	By MS/MS		By MS/MS	By MS/MS	By MS/MS	7302000	6770600	0	10645000	10980000	10474000
Q8VDS4	156	Q8VDS4	Q8VDS4	Regulation of nuclear pre-mRNA domain-containing protein 1A	Rprd1a	sp|Q8VDS4|RPR1A_MOUSE Regulation of nuclear pre-mRNA domain-containing protein 1A OS=Mus musculus OX=10090 GN=Rprd1a PE=1 SV=1	0.593356	4.68404	3.02663e-05	87.319	49.052	87.319	1	S	EQIKVDENENCSSLGSPSEPPQTLDLVRALQ	VDENENCS(0.102)S(0.102)LGS(0.593)PS(0.202)EPPQTLDLVR	VDENENCS(-7.6)S(-7.6)LGS(4.7)PS(-4.7)EPPQT(-49)LDLVR	12	3	908.4	0.54107			By MS/MS			By matching	0	0	22026000	0	0	7228800
Q8VDS4	158	Q8VDS4	Q8VDS4	Regulation of nuclear pre-mRNA domain-containing protein 1A	Rprd1a	sp|Q8VDS4|RPR1A_MOUSE Regulation of nuclear pre-mRNA domain-containing protein 1A OS=Mus musculus OX=10090 GN=Rprd1a PE=1 SV=1	0.923293	12.4044	0.000158054	79.143	54.089	60.133	1	S	IKVDENENCSSLGSPSEPPQTLDLVRALQDL	VDENENCS(0.011)S(0.011)LGS(0.053)PS(0.923)EPPQT(0.001)LDLVR	VDENENCS(-19)S(-19)LGS(-12)PS(12)EPPQT(-32)LDLVR	14	3	908.4	0.77817						By MS/MS	0	0	0	0	0	12936000
Q61112	192	Q61112	Q61112	45 kDa calcium-binding protein	Sdf4	sp|Q61112|CAB45_MOUSE 45 kDa calcium-binding protein OS=Mus musculus OX=10090 GN=Sdf4 PE=1 SV=1	1	182.996	2.00982e-37	183	103.85	183	1	T	AEAIKNHEELKVDEETQEVLGNLRDRWYQAD	VDEET(1)QEVLGNLR	VDEET(180)QEVLGNLR	5	2	791.361	0.18121	By MS/MS	By MS/MS	By MS/MS	By MS/MS	By MS/MS	By MS/MS	33181000	18727000	29576000	31571000	30510000	34936000
Q497V5	135	Q497V5	Q497V5	S1 RNA-binding domain-containing protein 1	Srbd1	sp|Q497V5|SRBD1_MOUSE S1 RNA-binding domain-containing protein 1 OS=Mus musculus OX=10090 GN=Srbd1 PE=2 SV=3	0.586032	4.87303	0.000187679	61.776	32.527	61.776	1	T	KPVPRAKKRLKVDEETSQASPLEGGGSNVET	VDEET(0.586)S(0.191)QAS(0.156)PLEGGGS(0.065)NVET(0.002)PSTSACGNVCK	VDEET(4.9)S(-4.9)QAS(-5.8)PLEGGGS(-9.5)NVET(-25)PS(-42)T(-46)S(-45)ACGNVCK	5	3	1083.12	0.58688			By MS/MS				0	0	16141000	0	0	0
Q497V5	136	Q497V5	Q497V5	S1 RNA-binding domain-containing protein 1	Srbd1	sp|Q497V5|SRBD1_MOUSE S1 RNA-binding domain-containing protein 1 OS=Mus musculus OX=10090 GN=Srbd1 PE=2 SV=3	0.56962	4.84097	1.60698e-06	76.363	49.183	76.363	1	S	PVPRAKKRLKVDEETSQASPLEGGGSNVETP	VDEET(0.187)S(0.57)QAS(0.164)PLEGGGS(0.078)NVET(0.002)PSTSACGNVCK	VDEET(-4.8)S(4.8)QAS(-5.4)PLEGGGS(-8.6)NVET(-25)PS(-43)T(-47)S(-47)ACGNVCK	6	3	1083.12	1.536				By MS/MS			0	0	0	13434000	0	0
Q497V5	139	Q497V5	Q497V5	S1 RNA-binding domain-containing protein 1	Srbd1	sp|Q497V5|SRBD1_MOUSE S1 RNA-binding domain-containing protein 1 OS=Mus musculus OX=10090 GN=Srbd1 PE=2 SV=3	0.752467	6.57542	5.69773e-07	80.729	50.874	72.603	1	S	RAKKRLKVDEETSQASPLEGGGSNVETPSTS	VDEET(0.023)S(0.166)QAS(0.752)PLEGGGS(0.058)NVET(0.001)PSTSACGNVCK	VDEET(-15)S(-6.6)QAS(6.6)PLEGGGS(-11)NVET(-29)PS(-45)T(-50)S(-50)ACGNVCK	9	3	1083.12	0.41853	By MS/MS	By MS/MS					13914000	15100000	0	0	0	0
Q925P2;P31809	505;506	Q925P2	Q925P2	Carcinoembryonic antigen-related cell adhesion molecule 2;Carcinoembryonic antigen-related cell adhesion molecule 1	Ceacam2;Ceacam1	sp|Q925P2|CEAM2_MOUSE Carcinoembryonic antigen-related cell adhesion molecule 2 OS=Mus musculus OX=10090 GN=Ceacam2 PE=1 SV=3;sp|P31809|CEAM1_MOUSE Carcinoembryonic antigen-related cell adhesion molecule 1 OS=Mus musculus OX=10090 GN=Ceacam1 PE=1 SV=1	0.477451	0	0.0012946	57.919	12.907	57.919		S	LNFNSQQPNRPTSAPSSPRATETVYSEVKKK	VDDVAYTVLNFNSQQPNRPT(0.008)S(0.037)APS(0.477)S(0.477)PR	VDDVAY(-42)T(-42)VLNFNS(-37)QQPNRPT(-18)S(-11)APS(0)S(0)PR	24	3	1014.14	0.42561							0	0	0	0	0	0
Q925P2;P31809	506;507	Q925P2	Q925P2	Carcinoembryonic antigen-related cell adhesion molecule 2;Carcinoembryonic antigen-related cell adhesion molecule 1	Ceacam2;Ceacam1	sp|Q925P2|CEAM2_MOUSE Carcinoembryonic antigen-related cell adhesion molecule 2 OS=Mus musculus OX=10090 GN=Ceacam2 PE=1 SV=3;sp|P31809|CEAM1_MOUSE Carcinoembryonic antigen-related cell adhesion molecule 1 OS=Mus musculus OX=10090 GN=Ceacam1 PE=1 SV=1	0.477451	0	0.0012946	57.919	12.907	57.919		S	NFNSQQPNRPTSAPSSPRATETVYSEVKKK_	VDDVAYTVLNFNSQQPNRPT(0.008)S(0.037)APS(0.477)S(0.477)PR	VDDVAY(-42)T(-42)VLNFNS(-37)QQPNRPT(-18)S(-11)APS(0)S(0)PR	25	3	1014.14	0.42561							0	0	0	0	0	0
E9Q7E2	631	E9Q7E2	E9Q7E2		Arid2	sp|E9Q7E2|ARID2_MOUSE AT-rich interactive domain-containing protein 2 OS=Mus musculus OX=10090 GN=Arid2 PE=1 SV=1	0.990217	20.108	1.2845e-15	110.89	76.696	110.89	1	S	PISTPVVRVDAVADLSPTPSPAGIPHGPQAA	VDAVADLS(0.99)PT(0.01)PSPAGIPHGPQAAGNHFQR	VDAVADLS(20)PT(-20)PS(-39)PAGIPHGPQAAGNHFQR	8	3	996.477	0.2119		By MS/MS	By MS/MS			By MS/MS	0	7458800	9764600	0	0	6256900
E9Q7E2	633	E9Q7E2	E9Q7E2		Arid2	sp|E9Q7E2|ARID2_MOUSE AT-rich interactive domain-containing protein 2 OS=Mus musculus OX=10090 GN=Arid2 PE=1 SV=1	0.79083	6.63264	4.46172e-06	87.468	60.708	87.468	1	T	STPVVRVDAVADLSPTPSPAGIPHGPQAAGN	VDAVADLS(0.172)PT(0.791)PS(0.037)PAGIPHGPQAAGNHFQR	VDAVADLS(-6.6)PT(6.6)PS(-13)PAGIPHGPQAAGNHFQR	10	3	996.477	0.88274				By MS/MS			0	0	0	8717800	0	0
Q9QY01	772	Q9QY01	Q9QY01	Serine/threonine-protein kinase ULK2	Ulk2	sp|Q9QY01|ULK2_MOUSE Serine/threonine-protein kinase ULK2 OS=Mus musculus OX=10090 GN=Ulk2 PE=1 SV=1	0.682592	0.316381	0.0132517	50.531	10.792	50.531	2	S	SGGSLCSASGRVCVGSPPGPGLGSSPPGAEG	VCVGS(0.683)PPGPGLGS(0.659)S(0.659)PPGAEGAPSLR	VCVGS(0.32)PPGPGLGS(0)S(0)PPGAEGAPS(-38)LR	5	3	821.697	2.5188	By matching	By MS/MS	By matching				2807700	5698200	3099800	0	0	0
Q9QY01	780	Q9QY01	Q9QY01	Serine/threonine-protein kinase ULK2	Ulk2	sp|Q9QY01|ULK2_MOUSE Serine/threonine-protein kinase ULK2 OS=Mus musculus OX=10090 GN=Ulk2 PE=1 SV=1	0.658649	0	1.74387e-21	134.81	99.265	50.531	1;2	S	SGRVCVGSPPGPGLGSSPPGAEGAPSLRYVP	VCVGS(0.683)PPGPGLGS(0.659)S(0.659)PPGAEGAPSLR	VCVGS(0.32)PPGPGLGS(0)S(0)PPGAEGAPS(-38)LR	13	3	821.697	2.5188	By matching	By MS/MS	By matching			By matching	2807700	18918000	3099800	0	0	3373300
Q9QY01	781	Q9QY01	Q9QY01	Serine/threonine-protein kinase ULK2	Ulk2	sp|Q9QY01|ULK2_MOUSE Serine/threonine-protein kinase ULK2 OS=Mus musculus OX=10090 GN=Ulk2 PE=1 SV=1	0.658649	0	0.0132517	50.531	10.792	50.531	2	S	GRVCVGSPPGPGLGSSPPGAEGAPSLRYVPY	VCVGS(0.683)PPGPGLGS(0.659)S(0.659)PPGAEGAPSLR	VCVGS(0.32)PPGPGLGS(0)S(0)PPGAEGAPS(-38)LR	14	3	821.697	2.5188	By matching	By MS/MS	By matching				2807700	5698200	3099800	0	0	0
Q7TN31	308	Q7TN31	Q7TN31	Angiogenic factor with G patch and FHA domains 1	Aggf1	sp|Q7TN31|AGGF1_MOUSE Angiogenic factor with G patch and FHA domains 1 OS=Mus musculus OX=10090 GN=Aggf1 PE=2 SV=1	0.989102	19.5895	0.003591	67.136	35.903	67.136	1	S	SSEDQKVCSVEYINCSEDEHSGNVKKKARTD	VCSVEYINCS(0.989)EDEHS(0.011)GNVK	VCS(-49)VEY(-49)INCS(20)EDEHS(-20)GNVK	10	3	769.308	0.34178	By MS/MS	By MS/MS		By MS/MS	By MS/MS		5995500	4494700	0	6607500	5556300	0
Q61696	604	Q61696	Q61696	Heat shock 70 kDa protein 1A	Hspa1a	sp|Q61696|HS71A_MOUSE Heat shock 70 kDa protein 1A OS=Mus musculus OX=10090 GN=Hspa1a PE=1 SV=2	0.911068	10.7434	0.000883145	59.429	23.553	59.429	1	S	KEEFVHKREELERVCSPIISGLYQGAGAPGA	VCS(0.911)PIIS(0.012)GLY(0.077)QGAGAPGAGGFGAQAPK	VCS(11)PIIS(-19)GLY(-11)QGAGAPGAGGFGAQAPK	3	3	871.084	-1.7689					By MS/MS		0	0	0	0	8658000	0
P17879	611	P17879	P17879	Heat shock 70 kDa protein 1B	Hspa1b	sp|P17879|HS71B_MOUSE Heat shock 70 kDa protein 1B OS=Mus musculus OX=10090 GN=Hspa1b PE=1 SV=3	0.820988	7.33821	0.00430146	55.063	30.744	47.237	1	Y	REELERVCSPIISGLYQGAGAPGAGGFGAQA	VCS(0.152)PIIS(0.027)GLY(0.821)QGAGAPGAGGFGAQAPPK	VCS(-7.3)PIIS(-15)GLY(7.3)QGAGAPGAGGFGAQAPPK	10	3	903.435	-0.54192	By MS/MS	By MS/MS	By MS/MS	By MS/MS	By MS/MS		10524000	11147000	11296000	5895400	19472000	0
P07724	491	P07724	P07724	Serum albumin	Alb	sp|P07724|ALBU_MOUSE Albumin OS=Mus musculus OX=10090 GN=Alb PE=1 SV=3	0.999474	32.9038	0.0133871	66.152	39.662	66.152	1	T	YLSAILNRVCLLHEKTPVSEHVTKCCSGSLV	VCLLHEKT(0.999)PVS(0.001)EHVTK	VCLLHEKT(33)PVS(-33)EHVT(-49)K	8	4	489.996	-0.50369					By MS/MS	By MS/MS	0	0	0	0	33448000	6783700
Q8CHI8	1650	Q8CHI8	Q8CHI8	E1A-binding protein p400	Ep400	sp|Q8CHI8|EP400_MOUSE E1A-binding protein p400 OS=Mus musculus OX=10090 GN=Ep400 PE=1 SV=3	0.8175	7.15464	4.24375e-05	72.725	44.649	72.725	1	S	SAMAVGEPGLASKPASPAAGPTQEEKSRLLK	VAVSAMAVGEPGLAS(0.157)KPAS(0.817)PAAGPT(0.025)QEEK	VAVS(-34)AMAVGEPGLAS(-7.2)KPAS(7.2)PAAGPT(-15)QEEK	19	3	944.128	-0.41881		By MS/MS		By MS/MS		By MS/MS	0	11102000	0	12791000	0	9811300
Q8CHI8	1635	Q8CHI8	Q8CHI8	E1A-binding protein p400	Ep400	sp|Q8CHI8|EP400_MOUSE E1A-binding protein p400 OS=Mus musculus OX=10090 GN=Ep400 PE=1 SV=3	0.972267	17.701	0.00211862	51.956	28.677	51.956	1	S	APLTPQVGVPGRVAVSAMAVGEPGLASKPAS	VAVS(0.972)AMAVGEPGLAS(0.009)KPAS(0.017)PAAGPT(0.002)QEEK	VAVS(18)AMAVGEPGLAS(-20)KPAS(-18)PAAGPT(-26)QEEK	4	3	944.128	0.84609			By MS/MS				0	0	9155400	0	0	0
Q8CHI8	1646	Q8CHI8	Q8CHI8	E1A-binding protein p400	Ep400	sp|Q8CHI8|EP400_MOUSE E1A-binding protein p400 OS=Mus musculus OX=10090 GN=Ep400 PE=1 SV=3	0.663429	3.22086	0.00116876	56.452	27.298	56.452	1	S	RVAVSAMAVGEPGLASKPASPAAGPTQEEKS	VAVS(0.017)AMAVGEPGLAS(0.663)KPAS(0.316)PAAGPT(0.004)QEEK	VAVS(-16)AMAVGEPGLAS(3.2)KPAS(-3.2)PAAGPT(-23)QEEK	15	3	944.128	0.20866	By MS/MS						9323200	0	0	0	0	0
Q3UJD6	444	Q3UJD6	Q3UJD6	Ubiquitin carboxyl-terminal hydrolase 19	Usp19	sp|Q3UJD6|UBP19_MOUSE Ubiquitin carboxyl-terminal hydrolase 19 OS=Mus musculus OX=10090 GN=Usp19 PE=1 SV=1	0.52033	3.16728	0.00106959	58.858	22.354	58.858	1	T	RGAVGGAKVAVPTGPTPLDSTPPGGGPHPLT	VAVPT(0.141)GPT(0.52)PLDS(0.251)T(0.087)PPGGGPHPLTGQEEAR	VAVPT(-5.7)GPT(3.2)PLDS(-3.2)T(-7.8)PPGGGPHPLT(-36)GQEEAR	8	3	972.469	0.044981	By MS/MS	By matching	By matching	By MS/MS			5284300	3511700	5590700	11813000	0	0
Q3UJD6	449	Q3UJD6	Q3UJD6	Ubiquitin carboxyl-terminal hydrolase 19	Usp19	sp|Q3UJD6|UBP19_MOUSE Ubiquitin carboxyl-terminal hydrolase 19 OS=Mus musculus OX=10090 GN=Usp19 PE=1 SV=1	0.608073	3.86819	0.00173447	53.55	31.583	53.372	1	T	GAKVAVPTGPTPLDSTPPGGGPHPLTGQEEA	VAVPT(0.071)GPT(0.071)PLDS(0.25)T(0.608)PPGGGPHPLTGQEEAR	VAVPT(-9.3)GPT(-9.3)PLDS(-3.9)T(3.9)PPGGGPHPLT(-34)GQEEAR	13	3	972.469	-0.74227						By MS/MS	0	0	0	0	0	5966300
Q3UJD6	448	Q3UJD6	Q3UJD6	Ubiquitin carboxyl-terminal hydrolase 19	Usp19	sp|Q3UJD6|UBP19_MOUSE Ubiquitin carboxyl-terminal hydrolase 19 OS=Mus musculus OX=10090 GN=Usp19 PE=1 SV=1	0.440928	0	0.00173447	53.55	31.583	53.55		S	GGAKVAVPTGPTPLDSTPPGGGPHPLTGQEE	VAVPT(0.059)GPT(0.059)PLDS(0.441)T(0.441)PPGGGPHPLTGQEEAR	VAVPT(-8.7)GPT(-8.7)PLDS(0)T(0)PPGGGPHPLT(-33)GQEEAR	12	3	972.469	-0.93222							0	0	0	0	0	0
[truncated: 12,247 more rows]
