# Supplementary material for: Proteomics and Phosphoproteomics Revealed Dysregulated Kinases and Potential Therapy for Liver Fibrosis
Source: Mol Cell Proteomics. 2025 May 12;24(6):100991. doi: 10.1016/j.mcpro.2025.100991 (PMC12181035; doi:10.1016/j.mcpro.2025.100991)
Supplement: Table S5 [file mmc5.xlsx]

## Sheet: Phosphoprotemics
Table S5. List of changed phosphosites derived from CCl4 model mice on phosphoproteome level
Label free-based quantification of differential phosphosites (< 1% false discovery rate).
Raw files were analyzed with MaxQuant (v. 2.1.4.0) using Uniprot fasta (released on 2024_02_03, containing 17,201 entry proteins ).
There were 952 up-regulated sites and 156 were down-regulated sites. (|fold change| > 1.5 and p-value < 0.05).
Leading proteins	Protein names	Gene names	Sequence window	Phospho (STY) Probabilities	Position	Amino acid	Log2 (Fold change)	p-Value	Up or Down regulated
A1A5B6	TBC1 domain family member 25	Tbc1d25	SSQGPSGGGRLLRQASLDGLQQLRDNMGLRK	QAS(1)LDGLQQLR	560	S	1.16653	0.0271013	up
A2A5R2	Brefeldin A-inhibited guanine nucleotide-exchange protein 2	Arfgef2	MQSKPQSPVIQATAGSPKFSRLKQSQAQSKP	ELEKPMQSKPQSPVIQATAGS(1)PK	227	S	0.6844	0.0222251	up
A2A5R2	Brefeldin A-inhibited guanine nucleotide-exchange protein 2	Arfgef2	SSIDRNASERGQSQLSNPTDDSWKGAPYAHQ	GQS(0.008)QLS(0.986)NPT(0.006)DDSWK	1535	S	0.6059	0.00523902	up
A2A791	Zinc finger MYM-type protein 4	Zmym4	TDGSLEVERRAAHQESDNENEIQIQNQLKKD	AAHQES(1)DNENEIQIQNQLK	121	S	1.142	0.0359646	up
A2A8U2	Transmembrane protein 201	Tmem201	RVSPSSLPGRLSRALSLGTIPPLTRTDSGYL	ALS(0.999)LGT(0.001)IPPLTR	454	S	0.698567	0.0264052	up
A2AAE1	Uncharacterized protein KIAA1109	Kiaa1109	SRSDENVLDSPKQRRSFGSFPYTPSADSNSF	S(0.958)FGS(0.04)FPY(0.002)TPSADSNSFHQYR	1361	S	2.2848	0.00294253	up
A2AAE1	Uncharacterized protein KIAA1109	Kiaa1109	EPTCRVVFENEQDNNSLTKTQRKRSLVTSEP	VVFENEQDNNS(0.969)LT(0.031)K	2755	S	1.6907	0.0347211	up
A2AAY5	SH3 and PX domain-containing protein 2B	Sh3pxd2b	ELLERERQKMEPLRGSSPKPPGMILPMIPAK	GS(0.906)S(0.094)PKPPGMILPMIPAK	550	S	3.15597	0.00185745	up
A2AAY5	SH3 and PX domain-containing protein 2B	Sh3pxd2b	DPTQEEKPSLPPRKESIIKSEEELLERERQK	KES(1)IIKSEEELLER	528	S	3.53023	0.00384288	up
A2AJ88	Patatin-like phospholipase domain-containing protein 7	Pnpla7	LLSVASVAGRAKRQMSYGPEEQLERSLRPSE	QMS(1)YGPEEQLER	341	S	-0.760167	0.0077322	down
A2ALS5	Rap1 GTPase-activating protein 1	Rap1gap	SPTRKKSGPFGSRRSSAIGIENIQEVQEKRE	RS(0.028)S(0.972)AIGIENIQEVQEK	499	S	2.31813	0.00614248	up
A2AN08	E3 ubiquitin-protein ligase UBR4	Ubr4	KAAPPPPPPPPPLESSPRVKSPNKQASGEKG	AAPPPPPPPPPLES(0.156)S(0.844)PR	620	S	1.8562	0.0307376	up
A2AN08	E3 ubiquitin-protein ligase UBR4	Ubr4	TLSDVEDQKELASPVSPELRQKEVQMNFLNQ	ELAS(0.009)PVS(0.991)PELR	181	S	1.4361	0.00316704	up
A2APT9	Kelch domain-containing protein 7A	Klhdc7a	DSRPVPCPAALADAPSPGPGPEPLVTGAASR	ADS(0.001)RPVPCPAALADAPS(0.998)PGPGPEPLVTGAASR	313	S	2.41577	0.0465333	up
A2AQ25	Sickle tail protein	Skt	ATKCPPEEPASAWAPSPPPVPAPSSKEEEEE	CPPEEPAS(0.056)AWAPS(0.941)PPPVPAPS(0.001)S(0.001)KEEEEEEEEGDK	1113	S	3.17897	0.000163386	up
A2AQ25	Sickle tail protein	Skt	IFDEPMDIRSAYKRLSTIFEECDEELERMLT	RLS(0.995)T(0.005)IFEECDEELER	1466	S	1.10757	0.0209141	up
A2AQ25	Sickle tail protein	Skt	IPRDRLSSLPVSRSISPSPSAILERRDVKPD	SIS(1)PSPSAILER	361	S	0.9521	0.00228127	up
A2BH40	AT-rich interactive domain-containing protein 1A	Arid1a	GQRTLLDPGRFTKVYSPAHTEEEEEEHLDPK	VY(0.156)S(0.821)PAHT(0.023)EEEEEEHLDPK	1756	S	0.709	0.0498247	up
A6H619	PHD and RING finger domain-containing protein 1	Phrf1	RTVTCVTVEEPGVLPSPDAPQITTHRIVEFR	TVT(0.001)CVT(0.001)VEEPGVLPS(0.994)PDAPQIT(0.004)T(0.001)HR	982	S	0.677467	0.0188702	up
A6H630	Protein-glutamate O-methyltransferase	Armt1	____________MAESPAFLSAKDEGSFAYL	AES(1)PAFLSAK	4	S	0.9111	0.0377067	up
A6H6A9	Rab GTPase-activating protein 1-like	Rabgap1l	AGGPMSPQEDEAEEESDNELSSGTGDVSKDC	ESDKEEPITPT(0.004)S(0.004)AGGPMS(0.017)PQEDEAEEES(0.855)DNELS(0.04)S(0.018)GT(0.062)GDVS(0.001)K	490	S	-3.73187	0.0221271	down
A6H8H2	DENN domain-containing protein 4C	Dennd4c	QVFSISGGQSDQGYGSKDELVKEGADGHAPE	SQVFSISGGQS(0.002)DQGYGS(0.998)KDELVK	920	S	1.04143	0.0148382	up
A6H8H2	DENN domain-containing protein 4C	Dennd4c	RSSPNSSLGSVVNSLSGLKLDNILSGPKIDV	SSPNSS(0.001)LGSVVNS(0.017)LS(0.981)GLK	1342	S	1.84303	0.0346299	up
A6X8Z5	Rho GTPase-activating protein 31	Arhgap31	QDLDIVAHTLTGRRNSAPVSVSAVRTSFMVK	RNS(1)APVSVSAVR	1163	S	0.8962	0.00481335	up
B1AXD8	Akirin-2	Akirin2	TLKRTLDFDPLLSPASPKRRRCAPLSAPASA	TLDFDPLLSPAS(1)PK	21	S	0.629533	0.00647807	up
B1AXH1	NHS-like protein 2	Nhsl2	ETGPGGTNRFRERSLSVPTDSGVTSVDYDEE	S(0.005)LS(0.994)VPT(0.001)DSGVTSVDYDEEQK	499	S	1.13773	0.00447604	up
B1AY13	Ubiquitin carboxyl-terminal hydrolase 24	Usp24	DDFLFRASRIIVNSHSPASSAAISQQDFHPK	IIVNS(0.023)HS(0.977)PASSAAISQQDFHPK	1609	S	2.53853	0.00538789	up
B1AZP2	Disks large-associated protein 4	Dlgap4	TSSESHSEAIPKRKLSSIGIQVDCIQPVPKE	KLS(0.938)S(0.062)IGIQVDCIQPVPK	665	S	1.6343	0.0232653	up
B1AZP2	Disks large-associated protein 4	Dlgap4	KRLLAAKRAASVRQNSATESADSIEIYVPEA	QNS(0.995)AT(0.005)ESADSIEIYVPEAQTR	973	S	0.7843	0.0143127	up
B2RUR8	OTU domain-containing protein 7B	Otud7b	RQDDVIQEKRLSRGISHASSSIVSLARSHVS	GIS(1)HASSSIVSLAR	100	S	0.9526	0.0489343	up
B2RY04	Dedicator of cytokinesis protein 5	Dock5	PPPPKSKPYESSQRNSAEIAPPLPVRRDSKA	NS(1)AEIAPPLPVR	1832	S	0.614967	0.019402	up
B9EKI3	TATA element modulatory factor	Tmf1	LNESCCSSDAFERIDSFSVQSLDSRSVSEIN	IDS(1)FSVQSLDSR	324	S	1.1976	0.0356683	up
E2JF22	Piezo-type mechanosensitive ion channel component 1	Piezo1	SQELLANARTRMRTASELLLDRRLHIPELEE	T(0.002)AS(0.998)ELLLDR	1646	S	1.27437	0.000841102	up
E9PVX6		Mki67	TRGKRQQRSCKKRSQSPEDLSGVQEVFQTSG	S(0.038)QS(0.96)PEDLS(0.003)GVQEVFQTSGHNK	2392	S	2.60427	0.041351	up
E9PYH6	Histone-lysine N-methyltransferase	Setd1a	AGPPDAAPRLDERPSSPIPLLPPPKKRRKTV	LDERPS(0.13)S(0.87)PIPLLPPPK	1160	S	0.965367	0.00215673	up
E9PYL2		Prr12	KRHPPLYQAGLTPPLSPPKSVPASVPTRGLQ	HPPLYQAGLTPPLS(1)PPK	1299	S	0.922833	0.00243756	up
E9PYL2		Prr12	TEDEEFLIQHLLQAPSPPRTSGADGLVGEDG	TEDEEFLIQHLLQAPS(1)PPR	648	S	1.02053	0.0261285	up
E9Q0S6	Tensin-1	Tns1	PLRRRAASDGQYENQSPEATSPRSPGVRSPV	AASDGQYENQS(0.991)PEAT(0.007)S(0.002)PR	1062	S	-2.12097	0.00295242	down
E9Q0S6	Tensin-1	Tns1	ALPEKRRMSVGDRAGSLPNYATINGKVSSSP	AGS(0.998)LPNY(0.002)ATINGK	1554	S	1.02117	0.0144643	up
E9Q0S6	Tensin-1	Tns1	VISPGSPSLGRHLGGSGSVVPGSPSLDRHAA	HLGGS(0.999)GS(0.001)VVPGSPSLDR	1461	S	1.29387	0.00205917	up
E9Q0S6	Tensin-1	Tns1	SPGSPSLGRHLGGSGSVVPGSPSLDRHAAYG	HLGGS(0.177)GS(0.823)VVPGS(0.8)PS(0.2)LDR	1463	S	-0.6639	0.0320129	down
E9Q0S6	Tensin-1	Tns1	PATSPSPDSAAFRQGSPTPALPEKRRMSVGD	QGS(1)PTPALPEK	1535	S	0.983367	0.00678232	up
E9Q0S6	Tensin-1	Tns1	AVAGPRAQDVEPKSFSAPAAHAYGHETPLRN	S(0.044)FS(0.956)APAAHAYGHETPLR	1203	S	4.32903	7.39921e-05	up
E9Q0S6	Tensin-1	Tns1	SAHCGCDPSGLFRSQSFPDVEPQLPQAPTRG	S(0.003)QS(0.997)FPDVEPQLPQAPTR	792	S	0.8011	0.0396139	up
E9Q0S6	Tensin-1	Tns1	DLEPASAAAPLHKSQSVPGAWPGASPLSSQP	S(0.021)QS(0.979)VPGAWPGASPLSSQPLLGSSR	899	S	1.03397	0.00256297	up
E9Q0S6	Tensin-1	Tns1	SPSIQPQPQSQPTSLSRNTSVSRAMEDSCEL	VSPSIQPQPQSQPT(0.002)S(0.194)LS(0.804)R	169	S	2.08443	0.00778915	up
E9Q1P8	Interferon regulatory factor 2-binding protein 2	Irf2bp2	KTVRDTLLALHQHGHSGPFESKFKKEPALTA	DTLLALHQHGHS(0.975)GPFES(0.025)K	300	S	-0.7891	0.0165772	down
E9Q1P8	Interferon regulatory factor 2-binding protein 2	Irf2bp2	NGSKAVARTARKRKPSPEPEGEVGPPKINGE	RKPS(1)PEPEGEVGPPK	343	S	2.5816	0.0237126	up
E9Q1P8	Interferon regulatory factor 2-binding protein 2	Irf2bp2	NGFSKLEEPPELNRQSPNPRRAHAVPPTLVP	LEEPPELNRQS(1)PNPR	169	S	0.9134	0.0234311	up
E9Q394		Akap13	VIMRNKSSQPKERPRSAVLLADEATAAPMFT	S(1)AVLLADEATAAPMFTNR	1839	S	1.05727	0.00945187	up
E9Q394		Akap13	PSVTKSGSLDSELSVSPKRNSISRTQKDKGP	SGSLDSELSVS(1)PK	2692	S	0.922833	0.00142013	up
E9Q3C1		C2cd2	KTKPRFDTGRATPLNSESPVRTPVTVKVIEK	AT(0.059)PLNS(0.828)ES(0.056)PVRT(0.056)PVTVK	434	S	-1.3106	0.0129387	down
E9Q414	Apolipoprotein B-100	Apob	IGVELSGRADLSGLYSPIKLPFFYSEPVNVL	ADLS(0.004)GLYS(0.996)PIK	2021	S	1.8783	0.0234053	up
E9Q612	Receptor-type tyrosine-protein phosphatase O	Ptpro	QMARECGAGTFVNFASLEREGKLPYSWRRSV	ECGAGT(0.149)FVNFAS(0.851)LER	875	S	1.84983	0.00217701	up
E9Q6J5		Bod1l	VLVSGEVPECEVGHMSPRKNEECDGLMASTA	GSDDVLVS(0.001)GEVPECEVGHMS(0.999)PR	2001	S	0.924567	0.00608143	up
E9Q6J5		Bod1l	DRTERKSKHKSERRLSVLGRDGKPVSEYTIK	RLS(1)VLGR	795	S	0.967433	0.0258463	up
E9Q7D5		Arhgef5	PPLTLSSGLHRSSKGSFSLVPDSTVARQHRP	GS(0.968)FS(0.032)LVPDSTVAR	760	S	1.24257	0.00167449	up
E9Q7G0		Numa1	EEMKTGDPRETLRRASMQPAQIAEGVGITTR	RAS(1)MQPAQIAEGVGITTR	1951	S	1.35987	0.0104339	up
E9Q9U0	Ubiquitin carboxyl-terminal hydrolase	Usp17lb	ENSYYCGRCRQKKPASKTLKLYSAPKVLMLV	KPAS(1)KTLK	237	S	1.84033	0.00113417	up
F8VQB6	Unconventional myosin-X	Myo10	TKTFTPYERLEKRRTSFLEGTLRRSFRTGSV	T(0.19)S(0.81)FLEGTLR	1887	S	1.2252	0.0114574	up
G5E829	Plasma membrane calcium-transporting ATPase 1	Atp2b1	SIHNFMTHPEFRIEDSEPHIPLIDDTDAEDD	IEDS(1)EPHIPLIDDTDAEDDAPTK	1155	S	4.68233	0.00968768	up
G5E8V9		Arfip1	AHEHGYNRDLKHSLPSGLGLSETQITSHGFD	HS(0.002)LPS(0.998)GLGLSETQITSHGFDSTK	39	S	0.700967	0.00705142	up
O08539	Myc box-dependent-interacting protein 1	Bin1	AQPSDNAPEKGNKSPSPPPDGSPAATPEIRV	S(0.006)PS(0.994)PPPDGS(1)PAATPEIR	298	S	2.29997	0.010773	up
O08605	MAP kinase-interacting serine/threonine-protein kinase 1	Mknk1	DLKPENILCESPEKVSPVKICDFDLGSGVKL	DLKPENILCES(0.001)PEKVS(0.999)PVK	185	S	1.00053	0.00560908	up
O08638	Myosin-11	Myh11	SRRAGGRRVIENTDGSEEEMDARDSDFNGTK	VIENTDGS(1)EEEMDAR	1954	S	1.81443	0.00907852	up
O08664	B-cell CLL/lymphoma 7 protein family member C	Bcl7c	QSFHSEGSLQKGAEPSPGGTPQPSRPGSPTG	GAEPS(0.781)PGGT(0.186)PQPS(0.013)RPGS(0.01)PT(0.01)GPPEVITEDTQPPQLGQER	114	S	3.99697	0.0185334	up
O08677	Kininogen-1	Kng1	LPKPCPGCPRDIPVDSPELKEVLGHSIAQLN	DIPVDS(1)PELK	274	S	1.65863	0.0387428	up
O08677	Kininogen-1	Kng1	DIPVDSPELKEVLGHSIAQLNAENDHPFYYK	EVLGHS(1)IAQLNAENDHPFYYK	284	S	3.92253	0.000397433	up
O08677	Kininogen-1	Kng1	NTELAEDCEIKHLGQSLDCNANVYMRPWENK	HLGQS(1)LDCNANVYMRPWENK	347	S	3.87127	0.000130628	up
O08709	Peroxiredoxin-6	Prdx6	VDWKKGESVMVVPTLSEEEAKQCFPKGVFTK	GESVMVVPTLS(1)EEEAK	194	S	-0.682933	0.0011464	down
O08738	Caspase-6	Casp6	RRGTNADRDNLTRRFSDLGFEVKCFNDLRAE	RFS(1)DLGFEVK	62	S	0.992167	0.0322874	up
O08795	Glucosidase 2 subunit beta	Prkcsh	LCPFKLVSQKPKHGGSPTSLGTWGSWAGPDH	HGGS(0.98)PT(0.016)S(0.004)LGTWGSWAGPDHDK	435	S	5.8137	0.00240572	up
O08934	Homeobox protein unc-4 homolog	Uncx	LPKASPFSVESLLSDSPPRRKATPANAAATA	AS(0.002)PFS(0.998)VES(1)LLS(0.207)DS(0.793)PPR	341	S	-0.988467	0.0465538	down
O09044	Synaptosomal-associated protein 23	Snap23	DAREDEMEENLTQVGSILGNLKNMALDMGNE	ITNDAREDEMEENLTQVGS(1)ILGNLK	160	S	1.70697	0.0215028	up
O09172	Glutamate--cysteine ligase regulatory subunit	Gclm	RDCIQKTLNEWSSQISPDLVREFPDVLECTM	TLNEWSSQIS(1)PDLVR	59	S	2.96953	0.0120484	up
O35144	Telomeric repeat-binding factor 2	Terf2	LDQKDLVLANLASPSSPAHKHKRPRKDEHES	DLVLANLASPS(0.01)S(0.99)PAHK	367	S	0.901833	0.00630973	up
O35185	Class E basic helix-loop-helix protein 40	Bhlhe40	PDKIPTPLLLPQRLPSPLAHSSLDSSALLQA	LPS(1)PLAHSSLDSSALLQALK	383	S	2.17927	0.00064403	up
O35343	Importin subunit alpha-3	Kpna4	LLKRRNVPQEDICEDSDIDGDYRVQNTSLEA	NVPQEDICEDS(1)DIDGDYR	60	S	-1.51233	0.042389	down
O35711	Liprin-beta-2	Ppfibp2	PKGIKKFWGKIRRTQSGNFNTDAPGMAEFRR	T(0.001)QS(0.999)GNFNTDAPGMAEFR	518	S	5.33247	1.60544e-05	up
O35864	COP9 signalosome complex subunit 5	Cops5	LSEKLEQSEAQLGRGSFMLGLETHDRKSEDK	GS(1)FMLGLETHDR	284	S	0.909767	0.0453503	up
O35929	GTP-binding protein REM 1	Rem1	LNTQQEAKTTLRRRASTPLPLSSRGHQPGRL	RAS(0.959)T(0.041)PLPLSSR	18	S	2.0011	0.0230662	up
O35972	39S ribosomal protein L23, mitochondrial	Mrpl23	QTFTFPDLFPEKDPRSPEPLEEELPQQRQSS	S(1)PEPLEEELPQQR	118	S	2.77527	0.000259271	up
O35973	Period circadian protein homolog 1	Per1	EGATPRKEPVVGGTLSPLALANKAESVVSVT	KEPVVGGTLS(1)PLALANK	704	S	1.9161	0.000638289	up
O35973	Period circadian protein homolog 1	Per1	LLATGTFKAKVLPCQSPNPELEVAPVPDQAS	VLPCQS(1)PNPELEVAPVPDQASLALAPEEPERK	592	S	1.41817	0.0216654	up
O54692	Centromere/kinetochore protein zw10 homolog	Zw10	VKIGPDCKEALPDLPSPDADHKLQVQTVCKA	EALPDLPS(1)PDADHK	438	S	1.77143	0.0152509	up
O54804	Choline kinase alpha	Chka	LPPPPPPPLPLPPPPSPPLADEQPEPRTRRR	TQPLALPPPPPPPLPLPPPPS(1)PPLADEQPEPR	71	S	1.72023	0.00762965	up
O54824	Pro-interleukin-16	Il16	TFPNSSEVRDPGLPESPPPGQRPSTKALSPD	QTEVES(0.002)MS(0.003)T(0.003)T(0.003)FPNS(0.016)S(0.016)EVRDPGLPES(0.956)PPPGQRPS(0.001)T(0.001)K	917	S	0.6539	0.00503937	up
O54916	RalBP1-associated Eps domain-containing protein 1	Reps1	SADVGEQPGEVGYSGSPAEAPPSKSPSMPSL	LIDLEDSADVGEQPGEVGY(0.004)S(0.233)GS(0.761)PAEAPPS(0.002)K	392	S	-3.17003	0.00165894	down
O54931	A-kinase anchor protein 2	Akap2	MVGPFKLRSRKQRTLSMIEEEIRAAQEREEE	TLS(1)MIEEEIR	936	S	0.966267	0.00121145	up
O55022	Membrane-associated progesterone receptor component 1	Pgrmc1	HVGKLLKEGEEPTVYSDDEEPKDETARKNE_	EGEEPTVYS(1)DDEEPKDETAR	181	S	-2.14443	0.0255969	down
O55111	Desmoglein-2	Dsg2	DKVVPSLLVADHAESSAVRGGVGGAMLKEGM	VVPSLLVADHAES(0.213)S(0.787)AVR	686	S	0.752367	0.00821354	up
O70145	Neutrophil cytosol factor 2	Ncf2	EDTSPESDIPPPPNSSPPGRLQLSPGHKQKE	IHPQSQPQEDTSPES(0.002)DIPPPPNS(0.227)S(0.77)PPGR	324	S	4.90003	9.32708e-05	up
O70305	Ataxin-2	Atxn2	SFIDSSSSSSNCTSGSSKTNSPSISPSMLSN	DSFIDSSSSSSNCTS(0.005)GS(0.917)S(0.078)K	827	S	2.8521	0.0498469	up
O70310	Glycylpeptide N-tetradecanoyltransferase 1	Nmt1	DCENEEDNSHNRSGLSPANDTGAKKKKKKQK	SGLS(1)PANDTGAK	47	S	1.5206	0.0217089	up
O70318	Band 4.1-like protein 2	Epb41l2	PTQADVEDQILGKEESLPEEESRAKGDAEEM	KEPTQADVEDQILGKEES(1)LPEEESR	116	S	1.20923	0.00246288	up
O70378	ER membrane protein complex subunit 8	Emc8	HDYCEDWPEAQRISASLLDSRSYETLVDFDN	ISAS(0.996)LLDS(0.003)R	170	S	0.7271	0.0379743	up
O70400	PDZ and LIM domain protein 1	Pdlim1	DNMTLTVSRSEQKIWSPLVTEEGKRHPYKMN	IWS(1)PLVTEEGK	90	S	1.51207	0.00217067	up
O70405	Serine/threonine-protein kinase ULK1	Ulk1	PTQVHNYQRIEQNLQSPTQQQTARSSAIRRS	IEQNLQS(0.953)PT(0.047)QQQTAR	450	S	2.4848	0.00444624	up
O70492	Sorting nexin-3	Snx3	LPIFKLKESTVRRRYSDFEWLRSELERESKV	RYS(1)DFEWLR	72	S	0.813333	0.0134202	up
O88343	Electrogenic sodium bicarbonate cotransporter 1	Slc4a4	NPDNGSPAMTHRNLTSSSLNDISDKPEKDQL	NLT(0.995)S(0.9)S(0.059)S(0.046)LNDISDKPEK	255	S	2.74333	0.00990571	up
O88413	Tubby-related protein 3	Tulp3	PRNEHESLLSKWQNKSMENLIELHNKAPVWN	S(1)MENLIELHNK	372	S	1.7693	0.0271297	up
O88573	AF4/FMR2 family member 1	Aff1	CDRRAEGDSAPERKLSPLISSLPSPVPPLSP	KLS(0.988)PLIS(0.008)S(0.004)LPS(0.009)PVPPLS(0.855)PVHS(0.135)R	183	S	0.8723	0.0346031	up
O88622	Poly(ADP-ribose) glycohydrolase	Parg	KVEKLENVPQLNLDKSPTEKSSQYLNQQQTA	LENVPQLNLDKS(0.969)PT(0.031)EK	135	S	1.80227	0.0150973	up
O88622	Poly(ADP-ribose) glycohydrolase	Parg	KNDNKLTGQESSLGDSPPFEKESEPESPMDV	LTGQESSLGDS(1)PPFEK	286	S	1.9567	0.0275457	up
O88685	26S protease regulatory subunit 6A	Psmc3	____MQEMNLLPTPESPVTRQEKMATVWDEA	MQEMNLLPT(0.001)PES(0.991)PVT(0.008)R	12	S	1.06647	0.000313006	up
O88746	Target of Myb protein 1	Tom1	QHATPLPTPAVLPGDSPITPTPEQIGKLRSE	GDLSQHATPLPT(0.004)PAVLPGDS(0.965)PIT(0.014)PT(0.017)PEQIGK	208	S	2.40457	0.0212744	up
O88746	Target of Myb protein 1	Tom1	RRKGLEFPMTDLDMLSPIHTPQRTVFNSETP	GLEFPMTDLDMLS(0.931)PIHT(0.069)PQR	160	S	0.9527	0.00301471	up
O89026	Roundabout homolog 1	Robo1	RNGLTSTYAGIRKVPSFTFTPTVTYQRGGEA	KVPS(0.999)FT(0.001)FTPTVTYQR	901	S	3.09227	0.00898638	up
O89032	SH3 and PX domain-containing protein 2A	Sh3pxd2a	KEAEENPVGACESQGSPLKVKYEEPEYDVPA	EAEENPVGACESQGS(1)PLK	546	S	0.963567	0.0307098	up
O89032	SH3 and PX domain-containing protein 2A	Sh3pxd2a	SESPLLPTQRKGIPVSPVRPKPIEKSQFIHN	GIPVS(1)PVRPKPIEK	1047	S	1.08997	0.0360846	up
O89032	SH3 and PX domain-containing protein 2A	Sh3pxd2a	SELPPQMASEGSRRGSADIIPLTATTPPCVP	RGS(1)ADIIPLTATTPPCVPK	812	S	0.737333	0.00883728	up
O89032	SH3 and PX domain-containing protein 2A	Sh3pxd2a	KYEEPEYDVPAFGFDSEPEMNEEPSGDRGSG	VKY(0.001)EEPEY(0.002)DVPAFGFDS(0.998)EPEMNEEPSGDR	566	S	-2.60437	0.0033045	down
P01027	Complement C3	C3	QVPDTDSETRIILQGSPVVQMAEDAVDGERL	IILQGS(1)PVVQMAEDAVDGER	985	S	4.0836	0.00152725	up
P01027	Complement C3	C3	LREQHRRDHVLGLARSELEEDIIPEEDIISR	S(1)ELEEDIIPEEDIISR	749	S	3.041	0.00341876	up
P01942	Hemoglobin subunit alpha	Hba	DFTPAVHASLDKFLASVSTVLTSKYR_____	FLAS(0.999)VSTVLTSK	132	S	0.861167	0.0281259	up
P05213	Tubulin alpha-1B chain	Tuba1b	DGQMPSDKTIGGGDDSFNTFFSETGAGKHVP	T(0.011)IGGGDDS(0.989)FNTFFSETGAGK	48	S	3.85483	0.0091313	up
P05480	Neuronal proto-oncogene tyrosine-protein kinase Src	Src	GSNKSKPKDASQRRRSLEPSENVHGAGGAFP	S(0.959)LEPS(0.041)ENVHGAGGAFPASQTPSKPASADGHR	17	S	1.23337	0.0315304	up
P05627	Transcription factor AP-1	Jun	EPQTVPEMPGETPPLSPIDMESQERIKAERK	EEPQT(0.001)VPEMPGET(0.002)PPLS(0.995)PIDMES(0.002)QER	246	S	1.58347	0.0139786	up
P06728	Apolipoprotein A-IV	Apoa4	LVQQLEQFRQQLGPNSGEVESHLSFLEKSLR	QQLGPNS(1)GEVESHLSFLEK	333	S	5.31793	0.00874744	up
P06800	Receptor-type tyrosine-protein phosphatase C	Ptprc	QHIGNQEENKKKNRNSNVVPYDFNRVPLKHE	NRNS(1)NVVPYDFNR	964	S	1.18837	0.00728355	up
P06909	Complement factor H	Cfh	VCAAEDCKGPPPRENSEILSGSWSEQLYPEG	ENS(0.997)EILSGS(0.001)WS(0.001)EQLYPEGTQATYK	30	S	3.09667	0.0166949	up
P07309	Transthyretin	Ttr	SEGSWEPFASGKTAESGELHGLTTDEKFVEG	TAES(1)GELHGLTTDEK	72	S	1.4186	0.0128368	up
P07724	Serum albumin	Alb	FLDTCCKAADKDTCFSTEGPNLVTRCKDALA	DTCFS(0.824)T(0.176)EGPNLVTR	593	S	2.07657	0.0229704	up
P07724	Serum albumin	Alb	TYVPKEFKAETFTFHSDICTLPEKEKQIKKQ	AET(0.002)FT(0.01)FHS(0.988)DICTLPEK	535	S	4.14263	0.00538158	up
P07724	Serum albumin	Alb	QTCCDKPLLKKAHCLSEVEHDTMPADLPAIA	AHCLS(0.994)EVEHDT(0.006)MPADLPAIAADFVEDQEVCK	315	S	3.91987	0.00317561	up
P07724	Serum albumin	Alb	PERNECFLQHKDDNPSLPPFERPEAEAMCTS	DDNPS(0.995)LPPFERPEAEAMCT(0.003)S(0.001)FK	135	S	3.96207	0.0114874	up
P07724	Serum albumin	Alb	AKTCVADESAANCDKSLHTLFGDKLCAIPNL	S(1)LHTLFGDK	89	S	6.3396	0.000452395	up
P08113	Endoplasmin	Hsp90b1	VQREEEAIQLDGLNASQIRELREKSEKFAFQ	EEEAIQLDGLNAS(1)QIR	64	S	3.1117	0.0198609	up
P08226	Apolipoprotein E	Apoe	RLGQYRNEVHTMLGQSTEEIRARLSTHLRKM	NEVHTMLGQS(0.986)T(0.014)EEIR	139	S	1.59957	0.000688055	up
P09242	Alkaline phosphatase, tissue-nonspecific isozyme	Alpl	VALSKTYNTNAQVPDSAGTATAYLCGVKANE	TYNTNAQVPDS(0.997)AGT(0.003)ATAYLCGVK	110	S	1.9635	0.00477466	up
P09405	Nucleolin	Ncl	SKKVRAARTLLAKNLSFNITEDELKEVFEDA	NLS(1)FNITEDELK	403	S	2.01273	0.00847393	up
P62984	Ubiquitin-60S ribosomal protein L40	Uba52	LEDGRTLSDYNIQKESTLHLVLRLRGGIIEP	TLSDYNIQKES(0.977)T(0.023)LHLVLR	65	S	4.1712	0.000947174	up
P0DOV2			PDQPPCCEEPTARCQSPILHSSSSASSNIPS	CQS(1)PILHSSSSASSNIPSAK	190	S	1.60417	0.00166076	up
P10605	Cathepsin B	Ctsb	EGDTPRCNKSCEAGYSPSYKEDKHFGYTSYS	SCEAGYS(0.997)PS(0.003)YKEDK	216	S	4.34177	0.000658708	up
P10649	Glutathione S-transferase Mu 1	Gstm1	KLGLDFPNLPYLIDGSHKITQSNAILRYLAR	LGLDFPNLPYLIDGS(1)HK	67	S	0.911767	0.00773419	up
P10810	Monocyte differentiation antigen CD14	Cd14	LSVLDLSYNRLDRNPSPDELPQVGNLSLKGN	LDRNPS(1)PDELPQVGNLSLK	308	S	4.616	0.00208442	up
P10810	Monocyte differentiation antigen CD14	Cd14	SLNFSCEQVRVFPALSTLDLSDNPELGERGL	VFPALS(0.985)T(0.015)LDLSDNPELGER	193	S	2.77207	0.00410125	up
P10923	Osteopontin	Spp1	DPKSKEDDRYLKFRISHELESSSSEVN____	FRIS(0.993)HELES(0.007)SSSEVN	283	S	3.68447	0.0395309	up
P11438	Lysosome-associated membrane glycoprotein 1	Lamp1	CTQDGPSPTTGPPSPSPPLVPTNPTVSKYNV	EETHCTQDGPSPT(0.001)T(0.001)GPPS(0.015)PS(0.984)PPLVPTNPTVSK	200	S	5.9813	2.0106e-05	up
P11499	Heat shock protein HSP 90-beta	Hsp90ab1	EDKEDEEKPKIEDVGSDEEDDSGKDKKKKTK	IEDVGS(1)DEEDDSGKDK	255	S	-0.9938	0.0448643	down
P11499	Heat shock protein HSP 90-beta	Hsp90ab1	LKLGIHEDSTNRRRLSELLRYHTSQSGDEMT	RLS(1)ELLR	452	S	1.9973	0.00385404	up
P11531	Dystrophin	Dmd	TTVSSPSTSLQRSDSSQPMLLRVVGSQTSES	SDS(0.123)S(0.877)QPMLLR	3617	S	0.812633	0.03523	up
P11679	Keratin, type II cytoskeletal 8	Krt8	AVVVKKIETRDGKLVSESSDVVSK_______	LVS(0.982)ES(0.006)S(0.013)DVVSK	482	S	3.16457	0.0162561	up
P11679	Keratin, type II cytoskeletal 8	Krt8	QISDTSVVLSMDNSRSLDMDGIIAEVRAQYE	S(1)LDMDGIIAEVR	259	S	2.30733	0.00203589	up
P11679	Keratin, type II cytoskeletal 8	Krt8	PGARISSSSFSRVGSSSSSFRGSMGTGVGLG	VGS(0.002)S(0.991)S(0.006)SSFR	44	S	5.15827	0.0334653	up
P11679	Keratin, type II cytoskeletal 8	Krt8	RISSSSFSRVGSSSSSFRGSMGTGVGLGGFG	VGSSS(0.004)S(0.184)S(0.811)FR	47	S	1.8883	0.0164434	up
P12367	cAMP-dependent protein kinase type II-alpha regulatory subunit	Prkar2a	ADLEVPVPSKFTRRVSVCAETFNPDEEEEDN	RVS(1)VCAETFNPDEEEEDNDPR	96	S	-0.656333	0.041626	down
P14152	Malate dehydrogenase, cytoplasmic	Mdh1	LQGKEVGVYEALKDDSWLKGEFITTVQQRGA	EVGVYEALKDDS(1)WLK	217	S	0.6919	0.0462438	up
P14211	Calreticulin	Calr	PEDWDERAKIDDPTDSKPEDWDKPEHIPDPD	AKIDDPT(0.175)DS(0.825)KPEDWDKPEHIPDPDAK	231	S	3.3875	0.00748553	up
P14211	Calreticulin	Calr	NTYEVKIDNSQVESGSLEDDWDFLPPKKIKD	IDNSQVES(0.039)GS(0.961)LEDDWDFLPPKK	195	S	4.79283	0.00231251	up
P14602	Heat shock protein beta-1	Hspb1	TLAAPAFSRALNRQLSSGVSEIRQTADRWRV	QLS(1)SGVSEIR	86	S	3.67743	0.0101219	up
P14602	Heat shock protein beta-1	Hspb1	___MTERRVPFSLLRSPSWEPFRDWYPAHSR	S(0.986)PS(0.014)WEPFR	13	S	3.46177	0.00634044	up
P15702	Leukosialin	Spn	PTLTTFFSRRKSRQGSLVLEELKPGSGPNLK	QGS(1)LVLEELKPGSGPNLK	347	S	1.4688	0.00890241	up
P16277	Tyrosine-protein kinase Blk	Blk	DITTQGEVVKHYKIRSLDNGGYYISPRITFP	IRS(1)LDNGGY(0.002)Y(0.004)IS(0.993)PR	175	S	1.63797	0.00442083	up
P16277	Tyrosine-protein kinase Blk	Blk	KHYKIRSLDNGGYYISPRITFPTLQALVQHY	IRS(1)LDNGGY(0.002)Y(0.004)IS(0.993)PR	184	S	1.63797	0.00442083	up
P16460	Argininosuccinate synthase	Ass1	PGLYTKTQDPAKAPNSPDVLEIEFKKGVPVK	APNS(1)PDVLEIEFK	219	S	1.48877	0.0337131	up
P18654	Ribosomal protein S6 kinase alpha-3	Rps6ka3	TFYFDPEFTAKTPKDSPGIPPSANAHQLFRG	DS(0.998)PGIPPS(0.002)ANAHQLFR	369	S	2.12877	0.0412644	up
P18654	Ribosomal protein S6 kinase alpha-3	Rps6ka3	KGAMAATYSALNRNQSPVLEPVGRSTLAQRR	NQS(1)PVLEPVGR	715	S	1.24447	0.00249307	up
P18654	Ribosomal protein S6 kinase alpha-3	Rps6ka3	QTVGVHSIVQQLHRNSIQFTDGYEVKEDIGV	NS(1)IQFTDGYEVK	415	S	0.929333	0.0240247	up
P18760	Cofilin-1	Cfl1	_____________MASGVAVSDGVIKVFNDM	AS(1)GVAVSDGVIK	3	S	1.75943	0.0244414	up
P18826	Phosphorylase b kinase regulatory subunit alpha, skeletal muscle isoform	Phka1	EFGVERSVRPTDSNVSPAISIHEIGAVGATK	SVRPT(0.006)DS(0.013)NVS(0.932)PAIS(0.047)IHEIGAVGAT(0.002)K	982	S	-3.1711	0.0197232	down
P19157	Glutathione S-transferase P 1	Gstp1	VKALPGHLKPFETLLSQNQGGKAFIVGDQIS	ALPGHLKPFET(0.001)LLS(0.999)QNQGGK	135	S	-2.25663	0.0409532	down
P19221	Prothrombin	F2	PQQALSLLQRVRRANSGFLEELRKGNLEREC	ANS(1)GFLEELR	46	S	1.471	0.0116942	up
P19221	Prothrombin	F2	TVVMTPRSGGSKDNLSPPLGQCLTERGRLYQ	DNLS(1)PPLGQCLTER	209	S	4.29507	0.00158632	up
P19973	Lymphocyte-specific protein 1	Lsp1	ATESSGRTPKLSRQPSIELPSMAVASTKTLW	QPS(1)IELPSMAVASTK	243	S	1.2798	0.00569675	up
P20152	Vimentin	Vim	RQAKQESNEYRRQVQSLTCEVDALKGTNESL	QVQS(0.999)LT(0.001)CEVDALK	325	S	1.3599	0.0085532	up
P20152	Vimentin	Vim	PSSNRSYVTTSTRTYSLGSALRPSTSRSLYS	T(0.003)Y(0.003)S(0.976)LGS(0.016)ALRPS(0.001)TSR	39	S	0.943833	0.0324094	up
P20918	Plasminogen	Plg	ACQKWGATFPHVPNYSPSTHPNEGLEENYCR	WGAT(0.003)FPHVPNY(0.196)S(0.786)PS(0.01)T(0.005)HPNEGLEENYCR	138	S	2.8653	0.0052108	up
P21614	Vitamin D-binding protein	Gc	ECCDTQDSVACFSTQSPLLKRQLTSFIEKGQ	ECCDTQDSVACFSTQS(1)PLLK	389	S	4.2847	0.0220752	up
P21614	Vitamin D-binding protein	Gc	EDFRSLSLILYSRKFSSSTFEQVNQLVKEVV	KFS(0.985)S(0.012)S(0.003)T(0.001)FEQVNQLVK	53	S	5.9625	0.00743366	up
P23116	Eukaryotic translation initiation factor 3 subunit A	Eif3a	LARRQTIEERKERLESLNIQREKEELEQREA	LES(1)LNIQR	584	S	2.0129	0.00366599	up
P23298	Protein kinase C eta type	Prkch	EGHLPMINQDEFRNFSYVSPELQL_______	NFS(1)YVSPELQL	675	S	0.8502	0.00390257	up
P23953	Carboxylesterase 1C	Ces1c	LVLSPLGKDLFHRAISESGVVINTNVGKKNI	AIS(1)ESGVVINTNVGK	245	S	4.6961	0.000297801	up
P24452	Macrophage-capping protein	Capg	YSPNTQVEILPQGRESPIFKQFFKNWK____	YSPNTQVEILPQGRES(1)PIFK	341	S	3.74547	0.00498759	up
P24788	Cyclin-dependent kinase 11B	Cdk11b	TWPAKSEQQRVKRGTSPRPPEGGLGYSQLGD	RGT(0.995)S(0.963)PRPPEGGLGY(0.041)S(0.001)QLGDDDLK	741	S	5.72787	1.18799e-05	up
P25206	DNA replication licensing factor MCM3	Mcm3	VHYCPATKKTIERRYSDLTTLVAFPSSSVYP	RY(0.05)S(0.936)DLT(0.007)T(0.007)LVAFPSSSVYPTK	160	S	2.63407	0.0320874	up
P26039	Talin-1	Tln1	SKLLLAAKALSTDPASPNLKSQLAAAARAVT	ALS(0.008)T(0.006)DPAS(0.986)PNLK	1328	S	2.55387	0.027335	up
P26645	Myristoylated alanine-rich C-kinase substrate	Marcks	ASSTSSPKAEDGAAPSPSSETPKKKKKRFSF	AEDGAAPS(0.994)PS(0.004)S(0.001)ETPK	138	S	3.24583	0.0127905	up
P27546	Microtubule-associated protein 4	Map4	TGNDITTPPNKEPPPSPEKKAKPLATTQPAK	AAVGVTGNDITTPPNKEPPPS(1)PEKK	667	S	2.80273	6.93614e-05	up
P27546	Microtubule-associated protein 4	Map4	TAPPTETNLGMAKDMSPLPESEVTLGKDVVI	DMS(1)PLPESEVTLGK	475	S	1.07953	0.00516909	up
P27546	Microtubule-associated protein 4	Map4	VTPLSEEEVTSVKDMSPSAETEAPLAKNADL	DMS(1)PSAETEAPLAK	517	S	1.56463	0.00529532	up
P27546	Microtubule-associated protein 4	Map4	APPMEEEIVPGNDTTSPKETETTLPIKMDLA	DVAPPMEEEIVPGNDT(0.03)T(0.08)S(0.89)PK	345	S	1.34143	0.0296147	up
P27546	Microtubule-associated protein 4	Map4	SQKLNFKEKAQAKVGSLDNVGHLPAGGAVKT	VGS(1)LDNVGHLPAGGAVK	1046	S	1.07853	0.0116006	up
P28867	Protein kinase C delta type	Prkcd	DFGMCKENIFGEGRASTFCGTPDYIAPEILQ	AS(0.817)T(0.181)FCGT(0.002)PDYIAPEILQGLK	504	S	1.4974	0.0135587	up
P28867	Protein kinase C delta type	Prkcd	YSNFDPEFLNEKPQLSFSDKNLIDSMDQEAF	SPSDYSNFDPEFLNEKPQLS(0.919)FS(0.081)DK	643	S	2.25027	0.0320095	up
P29699	Alpha-2-HS-glycoprotein	Ahsg	SPVASVESASGETLHSPKVGQPGAAGPVSPM	HAFSPVASVESASGETLHS(1)PK	320	S	3.11257	0.0200818	up
P29699	Alpha-2-HS-glycoprotein	Ahsg	LHSPKVGQPGAAGPVSPMCPGRIRHFKI___	VGQPGAAGPVS(1)PMCPGR	333	S	4.5621	0.0142482	up
P30999	Catenin delta-1	Ctnnd1	RHYEDGYPGGSDNYGSLSRVTRIEERYRPSM	HYEDGYPGGSDNYGS(0.996)LS(0.003)R	230	S	1.13887	0.0282651	up
P31324	cAMP-dependent protein kinase type II-beta regulatory subunit	Prkar2b	GAFNAPVINRFTRRASVCAEAYNPDEEEDDA	RAS(1)VCAEAYNPDEEEDDAESR	112	S	0.8221	0.00567439	up
P31996	Macrosialin	Cd68	PRSSTVGPHPGPPPPSPSPRSKGALGNYTWA	SSTVGPHPGPPPPS(0.905)PS(0.095)PR	118	S	2.5352	0.0281707	up
P32020	Non-specific lipid-transfer protein	Scp2	AASSFRTHQVSAAPTSSAGDGFKANLVFKEI	THQVSAAPT(0.022)S(0.78)S(0.197)AGDGFK	425	S	-3.38677	0.000903358	down
P32261	Antithrombin-III	Serpinc1	SLKEQLQDMGLIDLFSPEKSQLPGIVAGGRD	EQLQDMGLIDLFS(1)PEK	378	S	2.32187	0.0134963	up
P33587	Vitamin K-dependent protein C	Proc	SSEHAHQVLRVRRANSFLEEMRPGSLERECM	ANS(1)FLEEMRPGSLER	44	S	2.22853	0.00188253	up
P35564	Calnexin	Canx	EDSKPKAEEDEILNRSPRNRKPRRE______	AEEDEILNRS(1)PR	582	S	-0.850833	0.029395	down
P35564	Calnexin	Canx	EEKQKSDAEEDGVTGSQDEEDSKPKAEEDEI	SDAEEDGVT(0.001)GS(0.999)QDEEDSKPK	563	S	-3.34593	0.0403013	down
P35569	Insulin receptor substrate 1	Irs1	HQPLGSNEGNSPRRSSEDLSNYASISFQKQP	RS(0.039)S(0.961)EDLSNYASISFQK	1214	S	0.949133	0.0103336	up
P35710	Transcription factor SOX-5	Sox5	GKLLGLPQGNLGAAVSPTSIHTDKSTNSPPP	LLGLPQGNLGAAVS(0.987)PT(0.01)S(0.003)IHTDK	370	S	-2.82713	0.000503068	down
P35831	Tyrosine-protein phosphatase non-receptor type 12	Ptpn12	TPHSGAEKDADVSEESPPPLPERTPESFVLA	DADVSEES(1)PPPLPER	673	S	1.2266	0.00387932	up
P35831	Tyrosine-protein phosphatase non-receptor type 12	Ptpn12	ESAIEHIDKKLERNLSFEIKKVPLQEGPKSF	NLS(1)FEIK	434	S	0.8673	0.0077016	up
P35831	Tyrosine-protein phosphatase non-receptor type 12	Ptpn12	DSPPAFSDKKDQITKSPAEVTDIGFGNRCGK	S(1)PAEVTDIGFGNR	748	S	2.30453	0.00746778	up
P37913	DNA ligase 1	Lig1	EKEGDQLIVPSEPTKSPESVTLTKTENIPVC	EGDQLIVPS(0.006)EPT(0.074)KS(0.877)PES(0.039)VT(0.003)LT(0.001)K	188	S	6.2767	0.000474384	up
P40124	Adenylyl cyclase-associated protein 1	Cap1	EAVSHTSDMHCGYGDSPSKGAVPYVQAFDSL	LEAVSHTSDMHCGYGDS(0.862)PS(0.138)K	34	S	2.92923	0.0332799	up
P41233	ATP-binding cassette sub-family A member 1	Abca1	LVKKDVESSLSSCRNSSSTVSCLKKEDSVSQ	NS(0.979)S(0.019)S(0.001)T(0.001)VSCLK	1145	S	2.37957	0.0422514	up
P42128	Forkhead box protein K1	Foxk1	KIQFTSLYHKEEAPASPLRPLYPQISPLKIH	EEAPAS(1)PLRPLYPQISPLK	199	S	0.718633	0.0214065	up
P42128	Forkhead box protein K1	Foxk1	EEAPASPLRPLYPQISPLKIHIPEPDLRSLV	EEAPAS(0.998)PLRPLY(0.002)PQIS(1)PLK	209	S	1.46077	0.00657835	up
P42230	Signal transducer and activator of transcription 5A	Stat5a	EELLRRPMDSLDARLSPPAGLFTSARSSLS_	LS(1)PPAGLFTSAR	779	S	2.43597	0.0031655	up
P43274	Histone H1.4	Hist1h1e	KKKARKAAGGAKRKTSGPPVSELITKAVAAS	KT(0.039)S(0.959)GPPVS(0.002)ELITK	36	S	2.6428	0.000311688	up
P43274	Histone H1.4	Hist1h1e	______________MSETAPAAPAAPAPAEK	S(0.997)ET(0.003)APAAPAAPAPAEK	2	S	-1.03163	0.00453025	down
P43275	Histone H1.1	Hist1h1a	______________MSETAPVAQAASTATEK	S(0.958)ET(0.042)APVAQAASTATEKPAAAK	2	S	1.6941	0.0487825	up
P46694	Radiation-inducible immediate-early gene IEX-1	Ier3	APSPAPSTGPELRRGSGPEIFTFDPLPERAV	RGS(1)GPEIFTFDPLPER	31	S	3.39903	7.2329e-05	up
P46735	Unconventional myosin-Ib	Myo1b	SVVISVNPYRSLPIYSPEKVEDYRNRNFYEL	S(0.065)LPIY(0.017)S(0.917)PEKVEDYR	65	S	1.1258	0.0277255	up
P47199	Quinone oxidoreductase	Cryz	EVLKLQSDVVVPVPQSHQVLIKVHACGVNPV	LQSDVVVPVPQS(1)HQVLIK	35	S	-0.6571	0.0339606	down
P47809	Dual specificity mitogen-activated protein kinase kinase 4	Map2k4	RLRTHSIESSGKLKISPEQHWDFTAEDLKDL	LKIS(1)PEQHWDFTAEDLK	88	S	2.30717	0.0354027	up
P47930	Fos-related antigen 2	Fosl2	VAHGPVCKISPEERRSPPTSGLQSLRGTGSA	RS(0.985)PPT(0.008)S(0.008)GLQSLR	200	S	2.89943	0.0210006	up
P48193	Protein 4.1	Epb41	PAPHFERTASKRASRSLDGAAAAESTDRSPR	S(1)LDGAAAAESTDR	543	S	-0.6507	0.00968545	down
P48678	Prelamin-A/C	Lmna	ETPSQRRATRSGAQASSTPLSPTRITRLQEK	S(0.008)GAQAS(0.985)S(0.006)T(0.001)PLSPTR	17	S	2.4069	0.00117417	up
P48758	Carbonyl reductase [NADPH] 1	Cbr1	KGIGFAITRDLCRKFSGDVVLAARDEERGQT	KFS(1)GDVVLAAR	30	S	1.1687	0.0187057	up
P49429	4-hydroxyphenylpyruvate dioxygenase	Hpd	SVDDTQVHTEYSSLRSIVVTNYEESIKMPIN	S(1)IVVTNYEESIK	226	S	-1.03587	0.0162535	down
P50136	2-oxoisovalerate dehydrogenase subunit alpha, mitochondrial	Bckdha	RIGHHSTSDDSSAYRSVDEVNYWDKQDHPIS	S(1)VDEVNYWDK	344	S	1.05617	0.0228141	up
P51174	Long-chain specific acyl-CoA dehydrogenase, mitochondrial	Acadl	PSAKKLTDVGIRRIFSSEHDIFRESVRKFFQ	IFS(0.986)S(0.014)EHDIFR	54	S	0.810333	0.0141113	up
P51830	Adenylate cyclase type 9	Adcy9	RESSGPRGQGTASPGSVSDLAQTVKTFDNLK	GQGT(0.001)ASPGS(0.929)VS(0.066)DLAQT(0.003)VK	613	S	-0.8949	0.0209907	down
P52430	Serum paraoxonase/arylesterase 1	Pon1	NGMRIFFYDAENPPGSEVLRIQNILSEDPKI	IFFYDAENPPGS(1)EVLR	302	S	2.40133	0.0310608	up
P52840	Sulfotransferase 1A1	Sult1a1	NPKREIKKILEFLGRSLPEETVDLIVHHTSF	S(1)LPEETVDLIVHHTSFK	210	S	1.87803	0.0429773	up
P53986	Monocarboxylate transporter 1	Slc16a1	QSPQQHSSGDPTEEESPV_____________	AAQSPQQHSSGDPTEEES(1)PV	491	S	2.6744	0.00537199	up
P53986	Monocarboxylate transporter 1	Slc16a1	KAEEKQKREGKEDEASTDVDEKPKETMKAAQ	EGKEDEAS(0.95)T(0.05)DVDEKPK	461	S	4.1029	0.0445895	up
P53995	Anaphase-promoting complex subunit 1	Anapc1	DRLAWTRSFDFEGSLSPVIAPKKARPSDTGS	SFDFEGS(0.014)LS(0.986)PVIAPK	688	S	2.6094	0.0374911	up
P54103	DnaJ homolog subfamily C member 2	Dnajc2	WFEAFVKRRNRNASTSFQELEDKKELSEESE	NAS(0.996)T(0.057)S(0.948)FQELEDKK	49	S	-1.147	0.03246	down
P54227	Stathmin	Stmn1	MASSDIQVKELEKRASGQAFELILSPRSKES	AS(1)GQAFELILSPR	16	S	2.46623	0.0276448	up
P54227	Stathmin	Stmn1	ILSPRSKESVPDFPLSPPKKKDLSLEEIQKK	ESVPDFPLS(1)PPK	38	S	6.1705	0.00040474	up
P54869	Hydroxymethylglutaryl-CoA synthase, mitochondrial	Hmgcs2	SKDASPGSPLEKLVSSVSDLPKRLDSRRRMS	LVS(0.014)S(0.984)VS(0.002)DLPK	441	S	0.892967	0.0164756	up
P55096	ATP-binding cassette sub-family D member 3	Abcd3	TMVSQQEKGIEGAQASPLVPGAGEIINTDNI	GIEGAQAS(1)PLVPGAGEIINTDNIIK	424	S	2.7655	0.00103138	up
P55194	SH3 domain-binding protein 1	Sh3bp1	TALAELRDNHSQADHSPLTTAAPFSRVYGVS	DNHSQADHS(1)PLTTAAPFSR	262	S	2.1352	0.0304616	up
P55194	SH3 domain-binding protein 1	Sh3bp1	VPPQPARRQSRRLPASPVISNMPAQVDQGVA	RLPAS(0.996)PVIS(0.004)NMPAQVDQGVATEDR	632	S	1.86233	0.0358303	up
P55200	Histone-lysine N-methyltransferase 2A	Kmt2a	GENQSKNTQKESGPGSPAHIESVCPAEPVSA	ES(0.031)GPGS(0.95)PAHIES(0.019)VCPAEPVSASR	2542	S	0.809767	0.0314539	up
P56400	Platelet glycoprotein Ib beta chain	Gp1bb	LLGRLRRLRARARARSIQEFSLTAPLVAESA	S(1)IQEFSLTAPLVAESAR	186	S	0.672367	0.0173167	up
P56593	Cytochrome P450 2A12	Cyp2a12	NFRFKFPRKLEDINESPTPEGFTRIIPKYTM	KLEDINES(0.989)PT(0.011)PEGFTR	472	S	2.80723	0.00333663	up
P57776	Elongation factor 1-delta	Eef1d	SSPTPRATAPQTQHVSPMRQVEPPTKKGATP	ATAPQTQHVS(1)PMR	133	S	2.06313	0.0421105	up
P58404	Striatin-4	Strn4	ELNGAGEPVEGAPRASPGPGGLSGGESLLVK	AS(1)PGPGGLSGGESLLVK	223	S	4.26067	0.0387121	up
P58463	Forkhead box protein P2	Foxp2	NQNGMSTLSSQLDAGSRDGRSSGDTSSEVST	MMQES(0.706)AT(0.684)ET(0.646)IS(0.64)NS(0.233)S(0.151)MNQNGMS(0.622)T(0.143)LS(0.137)S(0.129)QLDAGS(0.91)RDGR	31	S	2.69323	0.0319243	up
P58735	Sulfate anion transporter 1	Slc26a1	ATRKDQGPEVGVSNRSLVDGKDLGSVSSGAG	DQGPEVGVS(1)NRS(1)LVDGK	590	S	-2.1172	0.0278037	down
P58801	Receptor-interacting serine/threonine-protein kinase 2	Ripk2	VSVPPGAAFCDRRASSCSLAVISPFLVEKGS	AS(0.032)S(0.936)CS(0.032)LAVISPFLVEK	412	S	2.16257	0.00149844	up
P58871	182 kDa tankyrase-1-binding protein	Tnks1bp1	GISLPQRDDGESQPRSPALLPSTVEGPPGAP	S(1)PALLPSTVEGPPGAPLLQAK	568	S	1.02683	0.0386603	up
P58871	182 kDa tankyrase-1-binding protein	Tnks1bp1	GSARRAAGAELKDRQSPSTCSEGLLGWAQKD	DRQS(0.999)PS(0.001)TCSEGLLGWAQK	713	S	0.734667	0.0447772	up
P58871	182 kDa tankyrase-1-binding protein	Tnks1bp1	SQDAEEQDREFEKRDSVLDIHGSRATAQQNQ	RDS(1)VLDIHGSR	927	S	-2.21007	0.00552028	down
P58871	182 kDa tankyrase-1-binding protein	Tnks1bp1	GHTESRPSSLAQRRFSEGVLQPPSQDQEKLG	RFS(1)EGVLQPPSQDQEK	429	S	0.587467	0.00328722	up
P59222	Scavenger receptor class F member 2	Scarf2	PARTRNEAGGLSLSPSPERRKPPPPDPATKP	NEAGGLSLS(0.007)PS(0.993)PER	640	S	1.36027	0.00232114	up
P59242	Cingulin	Cgn	SSFSRSRQTQDWVLQSFEETRDPAMVQFKST	QTQDWVLQS(0.798)FEET(0.202)RDPAMVQFK	268	S	-1.30267	0.0485808	down
P59242	Cingulin	Cgn	KDHLNGKLIRSQSQASLTGLAFMSPSNRSTS	S(0.777)QS(0.223)QAS(1)LTGLAFMSPSNR	134	S	-0.733267	0.00519234	down
P59328	WD repeat and HMG-box DNA-binding protein 1	Wdhd1	SELAAEKAAELAETQSEEEKEEDFREKLNAG	AAELAETQS(1)EEEKEEDFREK	821	S	3.9819	0.000736893	up
P59729	Ras and Rab interactor 3	Rin3	GTSTDRDHSGISRTASLNLPPQSTVSSLGDR	T(0.077)AS(0.923)LNLPPQSTVSSLGDRPPR	411	S	0.828267	0.0194139	up
P59759	MKL/myocardin-like protein 2	Mkl2	TREQLVDQGIMPPLKSPAAFHEQIKSLERAR	S(1)PAAFHEQIK	66	S	1.9035	0.0229863	up
P59759	MKL/myocardin-like protein 2	Mkl2	SGEISFPIKEEPSPISKMKPVTASITTMPVN	SGEISFPIKEEPS(0.047)PIS(0.953)K	916	S	1.733	0.0300329	up
P59759	MKL/myocardin-like protein 2	Mkl2	SQGSAASPSEPKVSASPPPVTASTPAQFTSV	VS(0.06)AS(0.938)PPPVT(0.001)ASTPAQFTSVSPAVPEFLK	209	S	1.29893	0.0329506	up
P61979	Heterogeneous nuclear ribonucleoprotein K	Hnrnpk	RVVECIKIILDLISESPIKGRAQPYDPNFYD	IILDLISES(1)PIK	216	S	2.78327	0.00880172	up
P61982	14-3-3 protein gamma	Ywhag	AGMDVELTVEERNLLSVAYKNVIGARRASWR;TELNEPLSNEDRNLLSVAYKNVVGARRSSWR;TELNEPLSNEERNLLSVAYKNVVGARRSSWR;TEQGAELSNEERNLLSVAYKNVVGARRSSWR;TEQGAELSNEERNLLSVAYKNVVGGRRSAWR;TEQGHELSNEERNLLSVAYKNVVGARRSSWR	NLLS(1)VAYK	45	S	1.02163	0.0106186	up
P63037	DnaJ homolog subfamily A member 1	Dnaja1	LIIEFKVNFPENGFLSPDKLSLLEKLLPERK	VNFPENGFLS(1)PDK	335	S	2.2418	0.000842289	up
P70182	Phosphatidylinositol 4-phosphate 5-kinase type-1 alpha	Pip5k1a	FKKIPLKPSPTKKFRSGPSFSRRSGPSGNSC	S(1)GPSFSR	450	S	1.1381	0.01925	up
P70218	Mitogen-activated protein kinase kinase kinase kinase 1	Map4k1	PGPPPATCSPHLTARSDPSLWNPAAPEPGQP	S(0.911)DPS(0.089)LWNPAAPEPGQPPLVPPR	452	S	1.9811	0.00156771	up
P70257	Nuclear factor 1 X-type	Nfix	MESPVDDVFYPGTGRSPAAGSSQSSGWPNDV	S(1)PAAGSSQSSGWPNDVDAGPASLK	301	S	-3.8617	3.64453e-05	down
P70290	55 kDa erythrocyte membrane protein	Mpp1	VTTEDMYTNGSPAPGSPAHAKGQEARRVRLI	NRPETSLNQSNVTTEDMYTNGSPAPGS(0.999)PAHAK	57	S	2.39443	0.000641942	up
P70290	55 kDa erythrocyte membrane protein	Mpp1	KSSEGEGGNSMRTALSDLYLEHLLQKRNRPE	TALS(1)DLYLEHLLQK	19	S	1.48973	0.0103271	up
P70313	Nitric oxide synthase, endothelial	Nos3	CSDPLVSSWRRKRKESSNTDSAGALGTLRFC	KES(0.995)S(0.005)NTDSAGALGTLR	632	S	0.974833	9.84403e-05	up
P70362	Ubiquitin fusion degradation protein 1 homolog	Ufd1l	GNRLDGKKKGVEPSPSPIKPGDIKRGIPNYE	GVEPS(0.004)PS(0.996)PIKPGDIK	247	S	1.50927	0.00162028	up
P70372	ELAV-like protein 1	Elavl1	PNQNKNMALLSQLYHSPARRFGGPVHHQAQR	NMALLSQLYHS(1)PAR	202	S	0.963867	0.0106627	up
P70399	Tumor suppressor p53-binding protein 1	Tp53bp1	QQRASQEQRASQEPFSPAEDVMETDLLEGLA	AS(0.002)QEPFS(0.998)PAEDVMETDLLEGLAANQDRPSK	1115	S	1.03333	0.0362091	up
P70399	Tumor suppressor p53-binding protein 1	Tp53bp1	AMETEKPLLPSQPAVSPQASTPVSRSTPVFT	LHDDEAMETEKPLLPS(0.001)QPAVS(0.997)PQAS(0.001)TPVSR	429	S	1.22283	0.0209877	up
P70399	Tumor suppressor p53-binding protein 1	Tp53bp1	PVGPVMDDAAPEDSASPVSQQRASQEQRASQ	QSEQPVKPVGPVMDDAAPEDS(0.003)AS(0.978)PVS(0.019)QQR	1096	S	0.814333	0.0344975	up
P70429	Ena/VASP-like protein	Evl	PNSSEAGRKPWERSNSVEKPVSSLLSRTPSV	S(0.001)NS(0.999)VEKPVSSLLSR	329	S	1.13387	0.00464144	up
P70429	Ena/VASP-like protein	Evl	SPLQSQPHSRVKPAGSVNDVGLDALDLDRMK	VKPAGS(1)VNDVGLDALDLDR	367	S	1.50783	0.0397124	up
P70671	Interferon regulatory factor 3	Irf3	SSDLAIVSDPSQQLPSPNVNNFLNPAPQENP	DEGS(0.002)S(0.001)DLAIVS(0.024)DPS(0.086)QQLPS(0.888)PNVNNFLNPAPQENPLK	171	S	2.2473	0.0437067	up
P70671	Interferon regulatory factor 3	Irf3	EFVTPGARDFVHLGASPDTNGKSSLPHSQEN	DFVHLGAS(1)PDTNGK	123	S	0.900067	0.0274653	up
P70694	Estradiol 17 beta-dehydrogenase 5	Akr1c6	_____MDSKQQTVRLSDGHFIPILGFGTYAP	LS(1)DGHFIPILGFGTYAPQEVPK	11	S	4.527	0.00239801	up
P70694	Estradiol 17 beta-dehydrogenase 5	Akr1c6	YSALGSHREKQWVDQSSPVLLDNPVLGSMAK	QWVDQS(0.982)S(0.018)PVLLDNPVLGSMAK	231	S	4.1356	0.012121	up
P70694	Estradiol 17 beta-dehydrogenase 5	Akr1c6	SALGSHREKQWVDQSSPVLLDNPVLGSMAKK	QWVDQS(0.113)S(0.887)PVLLDNPVLGSMAK	232	S	4.1308	0.0119807	up
P70698	CTP synthase 1	Ctps1	QKGCRLSPRDTYSDRSGSSSPDSEITELKFP	S(0.797)GS(0.133)S(0.023)S(0.023)PDS(0.023)EIT(0.001)ELKFPSISQD	571	S	2.434	0.0297131	up
P80316	T-complex protein 1 subunit epsilon	Cct5	PIQTMTEVRARQVKESNPALGIDCLHKGSND	ES(1)NPALGIDCLHK	485	S	-1.17247	0.0437887	down
P81122	Insulin receptor substrate 2	Irs2	TTPARQRQVPQPSSASLDEYTLMRATFSGSS	QVPQPS(0.009)S(0.154)AS(0.835)LDEYT(0.002)LMR	590	S	2.3038	0.0100631	up
P81122	Insulin receptor substrate 2	Irs2	DGAQDLDRGLRKRTYSLTTPARQRQVPQPSS	TYS(0.999)LTTPAR	573	S	0.847267	0.0436601	up
P83093	Stromal interaction molecule 2	Stim2	SSRGESPVTADVSRGSPECVGLTETKSMIFS	GS(1)PECVGLTETK	650	S	0.921167	0.0180657	up
P97298	Pigment epithelium-derived factor	Serpinf1	RAAFEWNEEGAGSSPSPGLQPVRLTFPLDYH	AAFEWNEEGAGS(0.016)S(0.008)PS(0.976)PGLQPVR	373	S	2.5875	0.000776453	up
P97310	DNA replication licensing factor MCM2	Mcm2	____MAESSESLSASSPARQRRRISDPLTSS	AESSESLSAS(0.008)S(0.992)PAR	12	S	4.9307	0.0089041	up
P97310	DNA replication licensing factor MCM2	Mcm2	AGRGLGRMRRGLLYDSSEEDEERPARKRRHV	GLLY(0.086)DS(0.858)S(0.056)EEDEERPAR	139	S	3.10493	0.013557	up
P97310	DNA replication licensing factor MCM2	Mcm2	SPARQRRRISDPLTSSPGRSSRRADALTSSP	ISDPLTS(0.005)S(0.995)PGR	27	S	3.58487	0.0112848	up
P97311	DNA replication licensing factor MCM6	Mcm6	METDEGQGGVNGHADSPAPVNRFNGSSEDAS	VETPDVNLDQEEEIQMETDEGQGGVNGHADS(1)PAPVNR	689	S	4.62483	0.0068544	up
P97352	Protein S100-A13	S100a13	VSTFFTFAGREGRKGSLNINEFKELATQQLP	KGS(1)LNINEFK	32	S	-0.676833	0.00500821	down
P97393	Rho GTPase-activating protein 5	Arhgap5	AFTTSKTKRKGRHRGSEEDPLLSPVETWKGG	HRGS(1)EEDPLLSPVETWK	1196	S	1.20387	0.0247893	up
P97429	Annexin A4	Anxa4	____MEAKGGTVKAASGFNATEDAQTLRKAM	AAS(1)GFNATEDAQTLR	12	S	3.48003	0.000126376	up
P97434	Myosin phosphatase Rho-interacting protein	Mprip	QLPPLLSPPSPSTPHSRRSQVIEKFEALDIE	AEEQLPPLLS(0.001)PPS(0.865)PS(0.086)T(0.065)PHS(0.983)R	298	S	2.035	0.0147422	up
P97434	Myosin phosphatase Rho-interacting protein	Mprip	ASEAPTAPLSDACPLSPHRRAKSLDRRSTES	DFASEAPTAPLSDACPLS(1)PHR	364	S	1.31417	0.000507307	up
P97465	Docking protein 1	Dok1	EGKTVPPPVPQDPLGSPPALYAEPLDSLRIP	TVPPPVPQDPLGS(1)PPALYAEPLDSLR	290	S	2.34863	0.0039638	up
P97467	Peptidyl-glycine alpha-amidating monooxygenase	Pam	SSSGRVLGRLRGKGSSGLNLGNFFASRKGYS	GS(0.215)S(0.785)GLNLGNFFASR	925	S	1.8733	0.0103794	up
P97492	Regulator of G-protein signaling 14	Rgs14	GFLAFVSSKSESHRKSLGSGESESESRPGKY	S(0.998)LGS(0.002)GESESESRPGK	289	S	2.69367	0.0364766	up
P97494	Glutamate--cysteine ligase catalytic subunit	Gclc	___________MGLLSQGSPLSWEETQRHAD	GLLS(1)QGSPLSWEETQR	5	S	1.2983	0.00750846	up
P97820	Mitogen-activated protein kinase kinase kinase kinase 4	Map4k4	GLRPEAIRQDPTRKGSVVNVNPTNTRPQSDT	KGS(0.997)VVNVNPT(0.001)NT(0.001)RPQS(0.001)DTPEIR	894	S	1.6717	0.00276101	up
P97872	Dimethylaniline monooxygenase [N-oxide-forming] 5	Fmo5	WATQVFKGLKKLPSQSEMMAEINKAREEMAK	KLPS(0.019)QS(0.981)EMMAEINK	403	S	3.60393	0.00658211	up
Q00623	Apolipoprotein A-I	Apoa1	QESARQKLQELQGRLSPVAEEFRDRMRTHVD	LS(1)PVAEEFRDR	165	S	5.40447	0.00384722	up
Q00897	Alpha-1-antitrypsin 1-4	Serpina1d	LNKELISQFLLNRRRSDAQIHIPRLSISGNY	S(1)DAQIHIPR	300	S	1.80177	0.000223429	up
Q01279	Epidermal growth factor receptor	Egfr	FNSPALWIQKGSHQMSLDNPDYQQDFFPKET	GSHQMS(1)LDNPDYQQDFFPK	1166	S	-1.4272	0.00224814	down
Q01339	Beta-2-glycoprotein 1	Apoh	LNGTSSSKCTEEGKWSPDIPACARITCPPPP	CTEEGKWS(1)PDIPACAR	131	S	2.81253	0.00448141	up
Q01339	Beta-2-glycoprotein 1	Apoh	CPFAGILENGIVRYTSFEYPKNISFACNPGF	YTS(1)FEYPK	99	S	2.9322	0.0126338	up
Q02053	Ubiquitin-like modifier-activating enzyme 1	Uba1	QVPEFTPKSGVKIHVSDQELQSANASVDDSR	IHVS(1)DQELQSANASVDDSRLEELK	810	S	0.774167	0.00309871	up
Q02053	Ubiquitin-like modifier-activating enzyme 1	Uba1	VKIHVSDQELQSANASVDDSRLEELKATLPS	IHVSDQELQS(0.001)ANAS(0.96)VDDS(0.039)RLEELK	820	S	3.5077	0.00158969	up
Q02248	Catenin beta-1	Ctnnb1	HQLSKKEASRHAIMRSPQMVSAIVRTMQNTN	S(1)PQMVSAIVR	191	S	0.8448	0.0174078	up
Q03160	Growth factor receptor-bound protein 7	Grb7	WRKKTNHRLSLPTTCSGSSLSAAIHRTQPWF	LS(0.995)LPT(0.038)T(0.056)CS(0.768)GS(0.077)S(0.06)LS(0.006)AAIHR	420	S	-1.9245	0.0115821	down
Q03265	ATP synthase subunit alpha, mitochondrial	Atp5a1	EMSSILEERILGADTSVDLEETGRVLSIGDG	ILGADT(0.168)S(0.829)VDLEET(0.003)GR	65	S	0.9632	0.033672	up
Q04690	Neurofibromin	Nf1	SEGYLAATYPAVGQTSPRARKSMSLDMGQPS	GSEGYLAATYPAVGQT(0.004)S(0.996)PR	2517	S	0.668467	0.0164949	up
Q04690	Neurofibromin	Nf1	ATYSPPMGAVSERKGSMISVMSSEGNIDSPV	KGS(0.996)MIS(0.003)VMSSEGNIDSPVSR	878	S	2.06927	0.0279467	up
Q04735	Cyclin-dependent kinase 16	Cdk16	HPPRKISTEDINKRLSLPADIRLPEGYLEKL;RIHRRISMEDLNKRLSLPADIRIPDGYLEKL	RLS(1)LPADIR	146	S	0.7842	0.0365869	up
Q04735	Cyclin-dependent kinase 16	Cdk16	SPIFDKPLSRRLRRVSLSEIGFGKLETYIKL	RVS(0.992)LS(0.008)EIGFGK	153	S	0.852333	0.0133418	up
Q04750	DNA topoisomerase 1	Top1	______MSGDHLHNDSQIEADFRLNDSHKHK	SGDHLHNDS(1)QIEADFR	10	S	1.64343	0.0206502	up
Q04899	Cyclin-dependent kinase 18	Cdk18	QNQRRFSMEDLNKRLSLPMDIRLPQEFLQKL	RLS(1)LPMDIR	75	S	1.2691	0.00827703	up
Q05421	Cytochrome P450 2E1	Cyp2e1	HFNLKSLVDPKDIDLSPVTIGFGSIPREFKL	DIDLS(1)PVTIGFGSIPR	472	S	5.32993	1.43481e-05	up
Q05512	Serine/threonine-protein kinase MARK2	Mark2	KVQRSVSANPKQRRSSDQAVPAIPTSNSYSK	S(0.053)S(0.947)DQAVPAIPTSNSYSK	409	S	0.7484	0.0473827	up
Q05D44	Eukaryotic translation initiation factor 5B	Eif5b	KKGQKGKKTSFDENDSEELEDKDSKSKKTAR	TSFDENDS(1)EELEDK	114	S	-1.41477	0.00903252	down
Q06890	Clusterin	Clu	QSQVLDAMQDSFARASGIIDTLFQDRFFARE	AS(1)GIIDTLFQDR	183	S	1.73003	0.0167179	up
Q06890	Clusterin	Clu	QDRFFARELHDPHYFSPIGFPHKRPHFLYPK	ELHDPHYFS(1)PIGFPHK	206	S	6.28087	5.98665e-05	up
Q07174	Mitogen-activated protein kinase kinase kinase 8	Map3k8	DVLLVPWKLTYRNIGSGFVPRGAFGKVYLAQ	NIGS(1)GFVPR	141	S	1.34373	0.00308734	up
Q07456	Protein AMBP	Ambp	PTSIARARRAVLPQESEGSGTEPLITGTLKK	AVLPQES(0.99)EGS(0.009)GT(0.001)EPLITGTLK	211	S	4.03907	0.00813093	up
Q07456	Protein AMBP	Ambp	IARARRAVLPQESEGSGTEPLITGTLKKEDS	AVLPQESEGS(0.972)GT(0.028)EPLITGTLK	214	S	3.2741	0.00204646	up
Q07456	Protein AMBP	Ambp	SGTEPLITGTLKKEDSCQLNYSEGPCLGMQE	KEDS(1)CQLNYSEGPCLGMQER	229	S	3.56233	0.00140705	up
Q0VEJ0	Centrosomal protein of 76 kDa	Cep76	ELNFVTDSVDQELPSSPKQTVGFDKQSTLKK	ELNFVTDS(0.004)VDQELPS(0.036)S(0.96)PK	83	S	2.34977	0.000798111	up
Q1W617	Protein Shroom4	Shroom4	FGAIPHLRGTMEHRHSAPEQLLASHLQQVHL	HS(1)APEQLLASHLQQVHLDSR	412	S	1.11983	0.0208551	up
Q2KN98	Cytospin-A	Specc1l	SESEGVPSIERSRKGSSGNASEVSVACLTER	KGS(0.994)S(0.006)GNASEVSVACLTER	385	S	0.687067	0.0179631	up
Q2NL51	Glycogen synthase kinase-3 alpha	Gsk3a	DFGSAKQLVRGEPNVSYICSRYYRAPELIFG	GEPNVS(0.999)Y(0.001)ICSR	278	S	0.8409	0.00897187	up
Q2PFD7	PH and SEC7 domain-containing protein 3	Psd3	MPLGESGEDDVFLRESKEHLEENFAIQGDKE	APSERPGTSAGTLSPMPLGES(0.001)GEDDVFLRES(0.999)K	383	S	0.712467	0.00799866	up
Q2TBE6	Phosphatidylinositol 4-kinase type 2-alpha	Pi4k2a	PPVIVETARSHQRSASESYTQSFQSRKPFFS	S(0.001)AS(0.999)ESYTQSFQSR	462	S	0.9102	0.0075166	up
Q3B7Z2	Oxysterol-binding protein 1	Osbp	NDLIAKHGTALQRSLSELESLKLPAESNEKI	SLS(1)ELESLK	238	S	0.9245	0.0341578	up
Q3TAA7	Serine/threonine-protein kinase 11-interacting protein	Stk11ip	APLRKVKSRVRVRRASISEPSDTDPELRTLD	RAS(0.997)IS(0.003)EPSDTDPELR	388	S	1.10557	0.00232504	up
Q3TAA7	Serine/threonine-protein kinase 11-interacting protein	Stk11ip	SEPSDTDPELRTLDPSPAGWFVQQHRELELL	TLDPS(1)PAGWFVQQHR	405	S	1.35357	0.0166552	up
Q3TBD2	Minor histocompatibility protein HA-1	Hmha1	ELMKTPSISKKNRAGSPNPQSSSGELPRKDW	AGS(1)PNPQSSSGELPR	23	S	1.35473	0.00989284	up
Q3TBD2	Minor histocompatibility protein HA-1	Hmha1	VSNNSWSPIMRTRKGSFNPGDASGPEAAGSP	KGS(1)FNPGDASGPEAAGSPPEEGGTSEAAPNK	577	S	0.621567	0.019654	up
Q3THG9	Alanyl-tRNA editing protein Aarsd1	Aarsd1	TRRGAQADHFTESPLSPGSQVQVRVDWERRF	GAQADHFTESPLS(1)PGSQVQVR	88	S	5.6897	0.000229819	up
Q3TKT4	Transcription activator BRG1	Smarca4	SKKQKKRGRPPAEKLSPNPPNLTKKMKKIVD	GRPPAEKLS(1)PNPPNLTK	1419	S	1.90493	0.00134068	up
Q3TNA1	Xylulose kinase	Xylb	ACLDVCAPHLEEKLGSPVPSCSVVGTISSYY	LGS(1)PVPSCSVVGTISSYYVQR	262	S	1.30063	0.0124566	up
Q3TSG4	RNA demethylase ALKBH5	Alkbh5	RKSYESSEDCPEAASSPTRKVKMRRH_____	SYESSEDCPEAAS(0.165)S(0.809)PT(0.025)RK	385	S	-1.74783	0.0388783	down
Q3TWL2	Type 1 phosphatidylinositol 4,5-bisphosphate 4-phosphatase	Tmem55b	CKRIINLGPVHPGPLSPEPQPMGVRVICGHC	IINLGPVHPGPLS(1)PEPQPMGVR	169	S	2.65513	0.00386552	up
Q3TWW8	Serine/arginine-rich splicing factor 6	Srsf6	DIKSKSRSRSQSRSHSPLPAPPSKARSMSPP	SHS(1)PLPAPPSK	303	S	1.7351	0.0213787	up
Q3TZZ7	Extended synaptotagmin-2	Esyt2	PEASPLGHRDLGRSSSSLLASPSHIAAKEPT	S(0.002)SS(0.932)S(0.066)LLASPSHIAAK	662	S	1.01067	0.0464375	up
Q3U0B3	Dehydrogenase/reductase SDR family member 11	Dhrs11	QELLEAQTHIRATCISPGLVETQFAFKLHDK	AT(0.034)CIS(0.966)PGLVETQFAFK	197	S	2.01287	0.0186383	up
Q3U0S6	Ras-interacting protein 1	Rasip1	QHVFGRGGPSSSRGGSPAPYVDTFLNAPDIL	GGS(1)PAPYVDTFLNAPDILPR	413	S	1.1109	0.0293991	up
Q3U5C8	Rho guanine nucleotide exchange factor 16	Arhgef16	AVASKAKTKSPARHQSFGAAVLSKEAARRNP	HQS(1)FGAAVLSK	111	S	2.68683	0.00940981	up
Q3UCQ1	Forkhead box protein K2	Foxk2	HSSGAQTPESLSREGSPAPLEPEPGASQPKL	EGS(1)PAPLEPEPGASQPK	389	S	0.616067	0.0178842	up
Q3UE17	RNA-binding protein MEX3D	Mex3d	TRRSSGGGAATTPRHSPTLPEPGGLSLELPL	HS(0.942)PT(0.058)LPEPGGLSLELPLAR	495	S	2.94417	0.000609631	up
Q3UH06	Ras-responsive element-binding protein 1	Rreb1	IHEKDTNSTTAAAPPSPLKRRRLSSKRKLSH	DTNSTTAAAPPS(1)PLK	161	S	2.2954	0.0368741	up
Q3UH06	Ras-responsive element-binding protein 1	Rreb1	DAKKPEPEAGQAEPLSPRPPPCPTLSVTVEP	KPEPEAGQAEPLS(0.999)PRPPPCPT(0.001)LSVTVEPK	970	S	1.17447	0.0239937	up
Q3UH60	Disco-interacting protein 2 homolog B	Dip2b	YHRSRSGGARDERYRSDIHTEAVQAALAKHK	Y(0.001)RS(0.903)DIHT(0.096)EAVQAALAK	99	S	0.7444	0.0412235	up
Q3UH68	LIM and calponin homology domains-containing protein 1	Limch1	GKVELVLSQKVAKPKSPEPEATLTFPFLDKM	S(1)PEPEATLTFPFLDK	719	S	1.80877	0.00130003	up
Q3UHC0	Trinucleotide repeat-containing gene 6C protein	Tnrc6c	VKQKDSSEATGWEEPSPPSIRRKMEIDDGTS	DSSEATGWEEPS(0.953)PPS(0.047)IR	714	S	-3.1745	1.99878e-05	down
Q3UHF7	Transcription factor HIVEP2	Hivep2	MPCPHPTEVPEIRSKSFDYGNLSHAPVAGTS	S(0.882)FDY(0.109)GNLS(0.009)HAPVAGTSPSTLSPSR	1042	S	-1.611	0.0190322	down
Q3UHU5	Microtubule cross-linking factor 1	Mtcl1	GAPTPSSGSRGPPPGSPEPPILLAAPPVASA	GPPPGS(1)PEPPILLAAPPVASACLGGR	255	S	0.862333	0.0372824	up
Q3UJU9	Regulator of microtubule dynamics protein 3	Rmdn3	YSQRWKRTQRHGRSHSLPNSLDYAQASERGR	SHS(1)LPNSLDYAQASER	46	S	-1.12843	0.00651124	down
Q3UMF0	Cordon-bleu protein-like 1	Cobll1	PKEPTIKEVQRDPQLSPEQHPSSLSERTHSA	DPQLS(1)PEQHPSSLSER	993	S	1.56883	0.0272707	up
Q3UMT1	Protein phosphatase 1 regulatory subunit 12C	Ppp1r12c	ERRATEGVLGLQRSASSSLLEKASTQAREPR	SAS(0.869)S(0.101)S(0.03)LLEK	454	S	1.05197	0.0266475	up
Q3UMT1	Protein phosphatase 1 regulatory subunit 12C	Ppp1r12c	RALNGVSSPVSSNPKSPVLPEEAPFSRRFGL	S(1)PVLPEEAPFSR	411	S	1.4524	0.0146699	up
Q3UMU9	Hepatoma-derived growth factor-related protein 2	Hdgfrp2	KPRARPVKVERTRKRSEGLSLERKGEKKKEP	KRS(1)EGLSLER	450	S	2.81353	0.00925736	up
Q3UND0	Src kinase-associated phosphoprotein 2	Skap2	GDEYDDPFAGPADTISLASERYDKDDDGPSD	SVYLQEFQDKGDAEDGDEYDDPFAGPADT(0.028)IS(0.839)LAS(0.132)ER	87	S	-1.91247	0.025643	down
Q3UPL5	Uncharacterized protein C11orf96 homolog	Ag2	PVTFDEIQEVEEEGVSPMEEEKAKKSFLQSL	TQPVTFDEIQEVEEEGVS(0.999)PMEEEK	196	S	1.53307	0.040957	up
Q3UPL5	Uncharacterized protein C11orf96 homolog	Ag2	KAKKSFLQSLECLRRSTQSLSLQREPLGQLQ	S(0.993)T(0.007)QSLSLQR	217	S	1.8069	0.00353268	up
Q3UQ44	Ras GTPase-activating-like protein IQGAP2	Iqgap2	RKQSDHILTALKSSPSNIHNILPECANKYYD	S(0.019)S(0.222)PS(0.759)NIHNILPECANK	566	S	2.8708	0.00190436	up
Q3UQU0	Bromodomain-containing protein 9	Brd9	GEQPDVAHDPYEFLQSPEPAAPAKN______	LSVGEQPDVAHDPY(0.002)EFLQS(0.998)PEPAAPAK	587	S	0.773233	0.0228747	up
Q3UTJ2	Sorbin and SH3 domain-containing protein 2	Sorbs2	RAAMSVTLTSVKRVQSSPNLLAAGRESQSPD	VQS(1)SPNLLAAGR	27	S	1.2014	0.0454756	up
Q3UUG6	TBC1 domain family member 24	Tbc1d24	SSLISHCSSDPADRLSPFLAARHFNLPSKTE	SSEAAGS(0.001)S(0.001)S(0.001)LIS(0.002)HCS(0.002)S(0.002)DPADRLS(0.992)PFLAAR	482	S	0.772533	0.0372565	up
Q3UV55	Nuclear receptor subfamily 1 group D member 1	Nr1d1	NNTGGVITYIGSSGSSPSRTSPESLYSDSSN	TTLDSNNNTGGVITYIGSS(0.001)GS(0.051)S(0.824)PS(0.123)R	23	S	-1.2586	0.0463152	down
Q3UVL4	Vacuolar protein sorting-associated protein 51 homolog	Vps51	AAAAVGPGLGSGPGDSPEGPEADAPERRRKA	AAAAAVGPGLGS(0.001)GPGDS(0.999)PEGPEADAPER	18	S	2.9302	0.0375359	up
Q3UW53	Protein Niban	Fam129a	KTAMGSNQASPARRVSAILPGAPDNELPSNE	RVS(1)AILPGAPDNELPSNEVFQEPEEK	601	S	1.04313	0.0223457	up
Q3UYC0	Protein phosphatase 1H	Ppm1h	GTITSTPNRNSKRRSSLPNGEGLQLKENSES	RS(0.031)S(0.969)LPNGEGLQLK	123	S	1.3775	0.00357573	up
Q3UZ39	Leucine-rich repeat flightless-interacting protein 1	Lrrfip1	AEGRDEKPIQAEAQASPGAPINQSGHQDTTG	DEKPIQAEAQAS(0.998)PGAPINQS(0.002)GHQDTTGPGSTDAQR	501	S	3.53863	0.00967879	up
Q3UZ39	Leucine-rich repeat flightless-interacting protein 1	Lrrfip1	GEKAENQRPAEDSALSPGPLAGAKCEQQVQS	AENQRPAEDSALS(1)PGPLAGAK	302	S	1.99363	0.0219095	up
Q3UZ39	Leucine-rich repeat flightless-interacting protein 1	Lrrfip1	DILDQNSPQCEDREISPVGEKGPQCDTSQIG	EIS(1)PVGEK	658	S	0.9711	0.0464654	up
Q3UZ39	Leucine-rich repeat flightless-interacting protein 1	Lrrfip1	DKDFAEKGSRNMPSLSAATLASLGGTSSRRG	NMPS(0.172)LS(0.828)AATLASLGGTSSR	72	S	2.11617	0.0367193	up
Q3UZ39	Leucine-rich repeat flightless-interacting protein 1	Lrrfip1	AATLASLGGTSSRRGSGDTSISMDTEASIRE	RGS(1)GDTSISMDTEASIR	88	S	1.13693	0.00671561	up
Q3UZA1	CapZ-interacting protein	Rcsd1	LPGASPKSPGLKAIVSPFHSPPSTPSSPGIR	AIVS(1)PFHS(0.997)PPS(0.001)T(0.001)PSSPGIR	116	S	3.8554	0.04197	up
Q3UZA1	CapZ-interacting protein	Rcsd1	ENGDDVFASKSKDPGSPQLNQEAMADGVEGT	S(0.071)KDPGS(0.929)PQLNQEAMADGVEGTPWSAEKPR	216	S	2.9619	0.0216029	up
Q3UZA1	CapZ-interacting protein	Rcsd1	SIKRRPPSRRFRRSQSDCGDFRDYRAVEPSQ	S(0.174)QS(0.826)DCGDFR	179	S	2.26543	0.0141002	up
Q4VA53	Sister chromatid cohesion protein PDS5 homolog B	Pds5b	KRHKEELLENEDEQNSPPKKGKRGRPPKPLG	EELLENEDEQNS(1)PPKK	1281	S	0.757767	0.00267482	up
Q4VAC9	Pleckstrin homology domain-containing family G member 3	Plekhg3	VESSWPRSLLVNRSRSLPENIVEPPMSGKAD	S(1)LPENIVEPPMSGK	1201	S	-1.4955	0.0202703	down
Q4VGL6	Roquin-1	Rc3h1	VYPAQSYTREEMFRESPIPIDIPSAAVPSYV	EEMFRES(1)PIPIDIPSAAVPSYVPESR	689	S	-1.60763	0.0298352	down
Q504N7	Pyrin and HIN domain-containing protein 1-like	Pyhin1	LSLPTASRRNQAIQISPTIASSSGQTSSRSS	NQAIQIS(0.967)PT(0.033)IASSSGQTSSR	152	S	1.12107	0.0475172	up
Q504P2	C-type lectin domain family 12 member A	Clec12a	______________MSEEIVYANLKIQDPDK	S(1)EEIVYANLK	2	S	0.649933	0.0285189	up
Q52KE7	Cyclin-L1	Ccnl1	ALSTLGGFSPASKPSSPREVKAEEKSPVSIN	GLNLDGTPALSTLGGFSPASKPS(0.079)S(0.921)PR	348	S	0.766867	0.0308568	up
Q52KI8	Serine/arginine repetitive matrix protein 1	Srrm1	AAKKPPAPPSPVQSQSPSTNWSPAVPAKKAK	KPPAPPS(0.999)PVQS(0.021)QS(0.978)PS(0.006)T(0.022)NWS(0.974)PAVPAK	816	S	0.864533	0.0489805	up
Q569Z6	Thyroid hormone receptor-associated protein 3	Thrap3	SASRASVSDLSPRERSPALKSPLQSVVVRRR	ERS(1)PALK	248	S	0.973433	0.0328348	up
Q571B6	WASP homolog-associated protein with actin, membranes and microtubules	Whamm	LERSIREALERIKKVSADSEEDNDEPSPTEW	KVS(0.761)ADS(0.239)EEDNDEPSPTEWDR	776	S	-1.569	0.0418822	down
Q571B6	WASP homolog-associated protein with actin, membranes and microtubules	Whamm	SIREALERIKKVSADSEEDNDEPSPTEWDR_	KVS(0.035)ADS(0.951)EEDNDEPS(0.014)PTEWDR	779	S	-1.6445	0.0214631	down
Q5DTT3	Protein FAM208B	Fam208b	VRADTRQQSHHRRGCSPSSLDGSSSFWKKKC	GCS(0.997)PS(0.003)SLDGSSSFWK	2012	S	0.8977	0.02394	up
Q5DTU0	Actin filament-associated protein 1-like 2	Afap1l2	VSAAKTSLLLMQRKFSEPNTYIDGLPSRDCQ	KFS(1)EPNTYIDGLPSR	484	S	1.5672	0.000244501	up
Q5DTU0	Actin filament-associated protein 1-like 2	Afap1l2	VGCDVLPDPSPDHLYSFRILHNGEELAKLEA	VAQQPLSLVGCDVLPDPS(0.003)PDHLY(0.154)S(0.843)FR	414	S	2.0475	0.000219067	up
Q5F2E7	Nuclear fragile X mental retardation-interacting protein 2	Nufip2	FLSKDYEIENQNPLASPTNTLLGSAKEQRYQ	DYEIENQNPLAS(0.975)PT(0.023)NT(0.001)LLGSAK	626	S	1.05963	0.00684316	up
Q5F2E7	Nuclear fragile X mental retardation-interacting protein 2	Nufip2	INGNAGEREISLKSLSSDEATNPISRVLNGN	S(0.003)LS(0.935)S(0.061)DEATNPISR	113	S	0.774867	0.02859	up
Q5HZG4	Transcription initiation factor TFIID subunit 3	Taf3	EPLSSINPQKTPPVLSPVRVQDRADLAPPSP	TPPVLS(1)PVR	229	S	1.02547	0.00187501	up
Q5HZI1	Microtubule-associated tumor suppressor 1 homolog	Mtus1	RSPTSSAIPFQSPRNSGSFSSPSISPR____	NS(1)GSFSSPSISPR	1199	S	1.2789	0.0194183	up
Q5HZI1	Microtubule-associated tumor suppressor 1 homolog	Mtus1	LQESLEKESKVNKRLSMENEELLWKLHNGDL	RLS(1)MENEELLWK	1164	S	0.7717	0.0389383	up
Q5HZI1	Microtubule-associated tumor suppressor 1 homolog	Mtus1	LLSEREEALKQHKTLSQELVSLRGELVAASS	T(0.005)LS(0.995)QELVSLR	894	S	1.21847	0.0447026	up
Q5I1X5	RelA-associated inhibitor	Ppp1r13l	KIATDGIEARFGRSESAPSLHPYSPLSPKGR	S(0.004)ES(0.99)APS(0.005)LHPYSPLSPK	102	S	1.62523	0.02747	up
Q5SF07	Insulin-like growth factor 2 mRNA-binding protein 2	Igf2bp2	SFKISYIPDEEVSSPSPPHRAREQGHGPGSS	ISYIPDEEVS(0.007)S(0.017)PS(0.976)PPHR	164	S	2.6054	0.0391739	up
Q5SSM3	Rho GTPase-activating protein 44	Arhgap44	GPQPAASPSQLPADQSPHTLRKVSKKVAPIP	GSPGSIQGTPCPGTQLGPQPAASPS(0.016)QLPADQS(0.903)PHT(0.08)LR	636	S	3.39513	0.0398841	up
Q5SSZ5	Tensin-3	Tns3	GRQGDDPIGGRLRKLSIGQYDNDAASQVTFS	KLS(1)IGQYDNDAASQVTFSK	769	S	1.11617	0.00218875	up
Q5SW19	Clustered mitochondria protein homolog	Cluh	PEPEPEPERAVEDMGSPQTAKEGPSSLNLQG	AVEDMGS(0.999)PQT(0.001)AK	1300	S	3.10033	0.000440293	up
Q5SWW4	Mediator of RNA polymerase II transcription subunit 13	Med13	SVGTQFRIEVEEGFCSPKPSEIKDFSYVYKP	IEVEEGFCS(0.998)PKPS(0.002)EIK	889	S	0.676833	0.0397824	up
Q5U465	Coiled-coil domain-containing protein 125	Ccdc125	PPKVSDCPRTLKRSCSLPSTLFYK_______	S(0.001)CS(0.999)LPSTLFYK	492	S	0.699233	0.0243497	up
Q5U4C3	Splicing factor, arginine/serine-rich 19	Scaf1	LGSIGVKFSRDRESRSPFLKPDERAPAEVAK	S(1)PFLKPDER	821	S	0.7669	0.0165506	up
Q5XJY5	Coatomer subunit delta	Arcn1	APGFGGFGSSAVSGGSTAAMITETIIETDKP	KAPGFGGFGSSAVSGGS(0.945)T(0.055)AAMITETIIETDKPK	195	S	-2.82463	0.00356546	down
Q60591	Nuclear factor of activated T-cells, cytoplasmic 2	Nfatc2	LMQAGGALRGRDAGLSPEQPALALAGVAASP	DAGLS(1)PEQPALALAGVAAS(1)PR	136	S	1.87653	0.00195938	up
Q60592	Microtubule-associated serine/threonine-protein kinase 2	Mast2	__MVTGLSPLLFRKLSNPDIFAPTGKVKLQR	KLS(1)NPDIFAPTGK	14	S	0.798833	0.0326175	up
Q60668	Heterogeneous nuclear ribonucleoprotein D0	Hnrnpd	KIDASKNEEDEGHSNSSPRHTEAAAAQREEW	IDASKNEEDEGHSNS(0.953)S(0.047)PR	82	S	1.86317	0.0480245	up
Q60692	Proteasome subunit beta type-6	Psmb6	____MAAALAVRRAGSAPAFGPEALTPDWEN	AGS(1)APAFGPEALTPDWENR	12	S	0.733633	0.0349645	up
Q60875	Rho guanine nucleotide exchange factor 2	Arhgef2	AEAPWARRPLDPRRRSLPAGDALYLSFNPPQ	S(1)LPAGDALYLSFNPPQPSR	885	S	2.9308	0.00100731	up
Q60875	Rho guanine nucleotide exchange factor 2	Arhgef2	GSRRGLSSLSLAKSVSTTNIAGHFNDESPLG	S(0.013)VS(0.837)T(0.075)T(0.075)NIAGHFNDESPLGLR	151	S	2.2276	0.00393573	up
Q60876	Eukaryotic translation initiation factor 4E-binding protein 1	Eif4ebp1	SDEPPMQASQSQLPSSPEDKRAGGEESQFEM	DLPAIPGVTSPTSDEPPMQASQS(0.001)QLPS(0.089)S(0.909)PEDK	100	S	0.878633	0.00349118	up
Q60902	Epidermal growth factor receptor substrate 15-like 1	Eps15l1	SSLSLTMPPPKFHDTSSPLMATQSSAETHWA	FHDT(0.002)S(0.908)S(0.09)PLMATQSSAETHWAVR	107	S	-2.35587	0.00291906	down
Q61029	Lamina-associated polypeptide 2, isoforms beta/delta/epsilon/gamma	Tmpo	EMFPYEASTPTGISASCRRPIKGAAGRPLEL	EMFPYEASTPTGIS(0.001)AS(0.999)CR	361	S	1.00163	0.00276928	up
Q61037	Tuberin	Tsc2	FKESCAAEAFRCRSISVSEHVVRSRIQTSLT	SIS(0.999)VS(0.001)EHVVR	981	S	0.988033	0.0132855	up
Q61097	Kinase suppressor of Ras 1	Ksr1	CRITFLPLARLRRTESVPSDINNPVDRAAEP	RTES(1)VPSDINNPVDR	392	S	1.9117	0.000620167	up
Q61122	NGFI-A-binding protein 1	Nab1	ESEHSLSPADLGSPASPKESSEALDAAAALS	LWQGHHATESEHSLSPADLGS(0.001)PAS(0.999)PK	182	S	1.36133	0.0031373	up
Q61127	NGFI-A-binding protein 2	Nab2	LRLARLVSHDRVGRLSPCVPAKPPLAEFEEG	VGRLS(1)PCVPAKPPLAEFEEGLLDR	479	S	0.9318	0.0160019	up
Q61129	Complement factor I	Cfi	CAMNGRSYPTYCHQKSFECLHPEIKFSHNGT	S(1)FECLHPEIK	93	S	3.87683	0.0172145	up
Q61136	Serine/threonine-protein kinase PRP4 homolog	Prpf4b	HKRKEVIEASDKEGLSPAKRTKLDDLALLED	EVIEASDKEGLS(1)PAK	94	S	0.740533	0.0410824	up
Q61165	Sodium/hydrogen exchanger 1	Slc9a1	AHKLDSPTLSRARIGSDPLAYEPKADLPVIT	IGS(1)DPLAYEPK	707	S	0.6607	0.00715186	up
Q61191	Host cell factor 1	Hcfc1	PVPGPSVPPPEELQVSPGPRQQLPPRQLLQS	AVTTVTQSTPVPGPSVPPPEELQVS(1)PGPR	1516	S	0.795833	0.0440371	up
Q61206	Platelet-activating factor acetylhydrolase IB subunit beta	Pafah1b2	MVQLMQQYEIWRELFSPLHALNFGIGGDTTR	ELFS(1)PLHALNFGIGGDTTR	64	S	1.243	0.0291608	up
Q61233	Plastin-2	Lcp1	___________MARGSVSDEEMMELREAFAK	ARGS(1)VSDEEMMELR	5	S	1.8017	0.00194835	up
Q61234	Alpha-1-syntrophin	Snta1	PYFKNSAGGTSVGWDSPPASPLQRQPSSPGP	NSAGGTSVGWDS(0.999)PPAS(0.001)PLQR	183	S	1.52373	0.0169494	up
Q61235	Beta-2-syntrophin	Sntb2	IKKPSLVSDLPWEGASPQSPSFSGSEDSGSP	KPS(0.002)LVS(0.008)DLPWEGAS(0.951)PQS(0.036)PS(0.002)FSGSEDSGSPK	199	S	-3.49687	2.77331e-05	down
Q61382	TNF receptor-associated factor 4	Traf4	DPNWKNFQKPGTWRGSLDESSLGFGYPKFIS	GS(1)LDESSLGFGYPK	426	S	1.30747	0.00342143	up
Q61457	G1/S-specific cyclin-E1	Ccne1	KAQAKKAILSEQNRISPPPSVVLTPPPSSKK	IS(0.999)PPPSVVLTPPPSSK	385	S	2.0109	0.0474548	up
Q61526	Receptor tyrosine-protein kinase erbB-3	Erbb3	IQNKRAMRRYLERGESIEPLDPSEKANKVLA	GES(1)IEPLDPSEK	684	S	-1.30283	0.0141706	down
Q61687	Transcriptional regulator ATRX	Atrx	LKLDESKTTSTSNPSSPAPDWYKDFVTDTDA	TTSTSNPS(0.005)S(0.995)PAPDWYK	1979	S	1.31797	0.0144329	up
Q61702	Inter-alpha-trypsin inhibitor heavy chain H1	Itih1	MVGPRRTFVLSAIQPSPTAHPIDSKLPLRVT	T(0.004)FVLS(0.061)AIQPS(0.771)PT(0.164)AHPIDSK	648	S	2.14593	0.0281734	up
Q61703	Inter-alpha-trypsin inhibitor heavy chain H2	Itih2	FVQENGRHQRSLPEESGEETDTVDPVTLYSY	SLPEES(1)GEETDTVDPVTLYSYK	60	S	1.3583	0.027646	up
Q61703	Inter-alpha-trypsin inhibitor heavy chain H2	Itih2	AMKTILDDLRTDDQFSVVDFNHNVRTWRNDL	TDDQFS(1)VVDFNHNVR	347	S	2.92267	0.00243045	up
Q61768	Kinesin-1 heavy chain	Kif5b	AITSDKPAAAVGMAGSFTDAERRKCEEELAK	DIAIT(0.016)S(0.034)DKPAAAVGMAGS(0.77)FT(0.18)DAER	412	S	-1.12603	0.00681261	down
Q61823	Programmed cell death protein 4	Pdcd4	DNGSEAVRSGVAVPTSPKGRLLDRRSRSGKG	SGVAVPT(0.019)S(0.981)PK	94	S	-1.8859	0.0103007	down
Q61838	Alpha-2-macroglobulin	A2m	QRFIKKKSIQIIKAESPVFVQTDKPIYKPGQ	AES(1)PVFVQTDKPIYKPGQIVK	125	S	5.89747	0.00016687	up
Q61838	Alpha-2-macroglobulin	A2m	AVDQSVLLLKPEAKLSPQSIYNLLPGKTVQG	LS(1)PQSIYNLLPGK	613	S	5.0985	0.00171085	up
Q61845	Meiosis-expressed gene 1 protein	Meig1	____MATSDVKPKSISRAKKWSEEIENLYRF	AT(0.964)S(0.036)DVKPKS(0.007)IS(0.993)R	12	S	-3.51777	0.000161128	down
Q61879	Myosin-10	Myh10	SGRRQLHIEGASLELSDDDTESKTSDVNDTQ	QLHIEGASLELS(1)DDDTESK	1956	S	1.5906	0.0130101	up
Q61937	Nucleophosmin	Npm1	DELHIVEAEAMNYEGSPIKVTLATLKMSVQP	DELHIVEAEAMNYEGS(1)PIK	70	S	2.60053	0.0093068	up
Q62093	Serine/arginine-rich splicing factor 2	Srsf2	EGMTSLKVDNLTYRTSPDTLRRVFEKYGRVG	T(0.028)S(0.972)PDTLR	26	S	3.0048	0.0347749	up
Q62120	Tyrosine-protein kinase JAK2	Jak2	NLLVFRTNGISDVQISPTLQRHNNVNQMVFH	TNGISDVQIS(0.955)PT(0.045)LQR	523	S	-2.14103	0.000293217	down
Q62136	Tyrosine-protein phosphatase non-receptor type 21	Ptpn21	ETHRPRRDGLLTPSMSESDLTTSGRYRARRD	DGLLTPS(0.004)MS(0.949)ES(0.045)DLT(0.001)TSGR	799	S	0.716867	0.0148347	up
Q62136	Tyrosine-protein phosphatase non-receptor type 21	Ptpn21	ISSSNPDLITRRVHHSVQTFQEDSLPVAHSL	VHHS(0.798)VQT(0.174)FQEDS(0.039)LPVAHS(0.978)LQEVS(0.011)EPLTAAR	602	S	3.2443	0.00365814	up
Q62219	Transforming growth factor beta-1-induced transcript 1 protein	Tgfb1i1	EGRPLCENHFHAQRGSLCATCGLPVTGRCVS	GS(1)LCATCGLPVTGR	403	S	3.4141	0.00930819	up
Q62219	Transforming growth factor beta-1-induced transcript 1 protein	Tgfb1i1	QNHLPASGPPQPPAASPTREGCPSPPGQTSK	VQNHLPASGPPQPPAAS(0.932)PT(0.068)R	186	S	1.81797	0.000930753	up
Q62245	Son of sevenless homolog 1	Sos1	PAESSPSKIMSKHLDSPPAIPPRQPTSKAYS	HLDS(1)PPAIPPR	1164	S	1.4289	0.00348226	up
Q62261	Spectrin beta chain, non-erythrocytic 1	Sptbn1	KGDQVSQNGLPAEQGSPRMAGTMETSEMVNG	GDQVSQNGLPAEQGS(1)PR	2137	S	1.20363	0.0217649	up
Q62261	Spectrin beta chain, non-erythrocytic 1	Sptbn1	EQHLGLTKLLDPEDISVDHPDEKSIITYVVT	LLDPEDIS(1)VDHPDEK	257	S	1.04963	0.0184322	up
Q62311	Transcription initiation factor TFIID subunit 6	Taf6	LGGSTLCGGKQEAGDSPPPAPGTPKANGSQP	QEAGDS(1)PPPAPGTPK	653	S	1.58877	0.00720085	up
Q62313	Trans-Golgi network integral membrane protein 1	Tgoln1	AGDSDFSLKPEKGDKSSEPTEDVETKEIEEG	GDKS(0.994)S(0.006)EPTEDVETK	230	S	-2.5057	0.000526917	down
Q62313	Trans-Golgi network integral membrane protein 1	Tgoln1	PEKTDAELNETARPLSPVNPKLEKSDQSSTE	TDAELNETARPLS(1)PVNPK	117	S	2.68987	0.0487678	up
Q62376	U1 small nuclear ribonucleoprotein 70 kDa	Snrnp70	SGRDDTSRYDERPGPSPLPHRDRDRDRERER	YDERPGPS(1)PLPHR	226	S	1.57967	0.0150331	up
Q62394	Zinc finger protein 185	Znf185	TEDYKKLAPYNIRRSSISGTEEEEVPFTPDE	RS(0.012)S(0.982)IS(0.007)GTEEEEVPFTPDEQK	18	S	3.14477	0.000353882	up
Q62523	Zyxin	Zyx	FAPVAPKFTPVVSKFSPGAPSGPGPQPNQKM	FS(1)PGAPSGPGPQPNQK	272	S	2.54903	0.00482679	up
Q63836	Selenium-binding protein 2	Selenbp2	LTGQIFLGGSIVRGGSVQVLEDQELTCQPEP	GGS(1)VQVLEDQELTCQPEPLVVK	360	S	-2.9012	0.014889	down
Q63836	Selenium-binding protein 2	Selenbp2	LPGLISSRIYVVDVGSEPRAPKLHKVIEASE	IYVVDVGS(1)EPR	111	S	-2.02983	0.0428256	down
Q63880	Carboxylesterase 3A	Ces3a	LLLSPMSAGLFHRAISQSGVVISKILEDLNA	AIS(1)QSGVVISK	256	S	4.0132	0.00194582	up
Q64092	Transcription factor E3	Tfe3	SSVSPAVSKASSRRSSFSMEEES________	RS(0.131)S(0.827)FS(0.042)MEEES	565	S	0.837533	0.0348537	up
Q640M1	U3 small nucleolar RNA-associated protein 14 homolog A	Utp14a	EQMISLQNLLTTRTPSVTSLALPTTVEELED	T(0.019)PS(0.91)VT(0.048)S(0.023)LALPTTVEELEDEGAR	567	S	0.985667	0.0357786	up
Q64133	Amine oxidase [flavin-containing] A	Maoa	ICELYAKVLGSQEALSPVHYEEKNWCEEQYS	VLGSQEALS(1)PVHYEEK	388	S	2.1098	0.000266299	up
Q64314	Hematopoietic progenitor cell antigen CD34	Cd34	TENGGGQGYSSGPGASPETQGKANVTRGAQE	LGEDPYYTENGGGQGYSSGPGAS(0.955)PET(0.045)QGK	343	S	2.59287	0.0302323	up
Q64337	Sequestosome-1	Sqstm1	PRAGDGRPCPTAESASAPPEDPNVNFLKNVG	AGDGRPCPT(0.118)AES(0.028)AS(0.854)APPEDPNVNFLK	226	S	4.19613	0.000471798	up
Q64337	Sequestosome-1	Sqstm1	GTRYKCSVCPDYDLCSVCEGKGLHREHSKLI	CSVCPDYDLCS(1)VCEGK	152	S	4.54533	0.000506786	up
Q64337	Sequestosome-1	Sqstm1	GELQSLQMPESEGPSSLDPSQEGPTGLKEAA	EVDPSTGELQSLQMPESEGPS(0.093)S(0.898)LDPS(0.008)QEGPT(0.001)GLK	368	S	2.8095	0.0312044	up
Q64337	Sequestosome-1	Sqstm1	EHGGKRSRLTPTTPESSSTGTEDKSNTQPSS	LT(1)PTT(0.003)PES(0.979)S(0.009)S(0.006)T(0.002)GTEDK	275	S	6.6669	0.0110774	up
Q64374	Regucalcin	Rgn	MAEETAPAVLERHQGSLYSLFPDHSVKKYFD	HQGS(0.999)LY(0.001)SLFPDHSVK	133	S	1.92733	0.00688489	up
Q64374	Regucalcin	Rgn	LERHQGSLYSLFPDHSVKKYFDQVDISNGLD	HQGSLYSLFPDHS(1)VK	142	S	-2.0188	0.000133344	down
Q64442	Sorbitol dehydrogenase	Sord	VAKAMGAAQVVVTDLSASRLTKAKEVGADFT	AMGAAQVVVT(0.003)DLS(0.884)AS(0.113)R	206	S	-2.12367	0.0302349	down
Q64669	NAD(P)H dehydrogenase [quinone] 1	Nqo1	QYPSESSLAYKEGRLSPDIVAEHKKLEAADL	EGRLS(1)PDIVAEHK	82	S	1.9214	0.0317927	up
Q64701	Retinoblastoma-like protein 1	Rbl1	VRTDSGSLRQDMQPLSPISVHERYSSPAAGS	QDMQPLS(0.993)PIS(0.007)VHER	640	S	1.8588	0.00456962	up
Q64727	Vinculin	Vcl	REAVKAASDELSKTISPMVMDAKAVAGNISD	TIS(1)PMVMDAK	795	S	1.106	0.0169078	up
Q64735	Complement component receptor 1-like protein	Cr1l	EKYKEVGIHLNYKEDSCVRLQSLLTSQENSS	EVGIHLNYKEDS(1)CVR	454	S	1.27113	0.0108772	up
Q65Z40	Wings apart-like protein homolog	Wapal	PKVEEEDTGDPFGFDSDDESLPVSSKNLAQG	VEEEDT(0.076)GDPFGFDS(0.854)DDES(0.068)LPVS(0.002)S(0.001)K	77	S	-1.4561	0.00784473	down
Q68FD5	Clathrin heavy chain 1	Cltc	ALRTSIDAYDNFDNISLAQRLEKHELIEFRR	TSIDAYDNFDNIS(1)LAQR	1494	S	1.53193	0.0299227	up
Q68FE6	Protein FAM65A	Fam65a	RPQRRLLSARVSRSQSFAGVLGSHERGPRSF	SQS(1)FAGVLGSHER	22	S	0.766367	0.0244806	up
Q68FH0	Plakophilin-4	Pkp4	QIVASQLERCRLGAESPSIASTSSTEKSFPW	LGAES(0.924)PS(0.076)IASTSSTEK	75	S	0.756567	0.0123592	up
Q68FH0	Plakophilin-4	Pkp4	PNGPVPQYQTTTRVGSPLTLTDAQTRVASPS	VGS(1)PLTLTDAQTR	313	S	1.20363	0.0453169	up
Q69Z38	Pseudopodium-enriched atypical kinase 1	Peak1	SISYELKGLDVESYESLERPLHKERPVPSAA	GLDVES(0.01)Y(0.003)ES(0.987)LERPLHK	1206	S	3.81363	0.0388136	up
Q69ZC8	GPALPP motifs-containing protein 1	Gpalpp1	FFGPALPPGFKKQDDSPPRPIIGPALPPGFI	QDDS(1)PPRPIIGPALPPGFIK	104	S	0.703967	0.0096594	up
Q69ZH9	Rho GTPase-activating protein 23	Arhgap23	HYSQDCSSIKAGRRSSYLLAITTERSKSCDD	RS(0.004)S(0.995)YLLAITTER	607	S	0.617967	0.00721597	up
Q69ZJ7	RAB6A-GEF complex partner protein 1	Ric1	NGKCRAVGEQMLKSQSADPFITPEMDAGISN	S(0.065)QS(0.932)ADPFIT(0.003)PEMDAGISNIQR	1150	S	1.21437	0.0070745	up
Q69ZX6	MORC family CW-type zinc finger protein 2A	Morc2a	TRPIEEPVRRPQRPRSPPLPAVIKNAPSRPP	S(1)PPLPAVIK	614	S	0.851633	0.00265458	up
Q69ZX8	Actin-binding LIM protein 3	Ablim3	WTYHGSPKVPRARRFSSGGEEEDFDRSMHKL	RFS(0.984)S(0.016)GGEEEDFDR	502	S	-1.22113	0.0478222	down
Q6A0A9	Constitutive coactivator of PPAR-gamma-like protein 1	FAM120A	YKSQGAIQGRPPYAASAEEVAKELKSKSGES	SQGAIQGRPPYAAS(1)AEEVAK	1021	S	2.40513	0.0297185	up
Q6AW69	Cingulin-like protein 1	Cgnl1	SRAAGSAQGSNQAPNSPSEGNSLLDQKNKLI	AAGS(0.002)AQGS(0.016)NQAPNS(0.939)PS(0.039)EGNS(0.004)LLDQK	601	S	-3.24713	0.00693675	down
Q6DFW0	Protein C9orf72 homolog		_______MSTICPPPSPAVAKTEIALSGESP	S(0.002)T(0.002)ICPPPS(0.996)PAVAK	9	S	2.55167	0.0485169	up
Q6DFW4	Nucleolar protein 58	Nop58	KKKKDKKKHIKEEPLSEEEPCTSTAVPSPEK	EEPLS(1)EEEPCTSTAVPSPEK	509	S	-0.684033	0.0446231	down
Q6GQT6	Sterol regulatory element-binding protein cleavage-activating protein	Scap	GDCLTRIPRPGPRRDSCGGGAFETQENWERL	RDS(1)CGGGAFETQENWER	821	S	-0.643533	0.0322155	down
Q6KCD5	Nipped-B-like protein	Nipbl	PCSSPRDVPPDILLDSPERKQKKQKKIKLGK	DVPPDILLDS(1)PERK	318	S	0.776033	0.0145565	up
Q6NXH3	Vasculin	Gpbp1	IIRSSTFPQTDVLSSSLEAEHRLLKEMGWQE	SSTFPQTDVLS(0.001)S(0.174)S(0.825)LEAEHR	381	S	2.7875	0.0444935	up
Q6NXK2	Zinc finger protein 532	Znf532	TSGHTDKNKVKREAESNSITLSVYEPFKVRK	EAES(1)NS(1)IT(1)LS(1)VY(1)EPFKVR	206	S	-1.46957	5.95675e-05	down
Q6NXK2	Zinc finger protein 532	Znf532	GHTDKNKVKREAESNSITLSVYEPFKVRKAE	EAES(1)NS(1)IT(1)LS(1)VY(1)EPFKVR	208	S	-1.74103	0.00196553	down
Q6NXK2	Zinc finger protein 532	Znf532	KNKVKREAESNSITLSVYEPFKVRKAEDKLK	EAES(1)NS(1)IT(1)LS(1)VY(1)EPFKVR	212	S	-1.11147	0.0016728	down
Q6NZJ6	Eukaryotic translation initiation factor 4 gamma 1	Eif4g1	RGRDPVKREATLPPVSPPKAALSVDEVEKKS	REATLPPVS(1)PPK	1231	S	0.843033	0.0297181	up
Q6P4S6	Serine/threonine-protein kinase SIK3	Sik3	TLQLLNGMGPLGRRASDGGANIQLHAQQLLK	AS(1)DGGANIQLHAQQLLK	551	S	1.02077	0.0331141	up
Q6P6L0	Filamin A-interacting protein 1-like	Filip1l	HFSKSLRPSLNGRRISDPQVFSKEVQTEAAD	RIS(1)DPQVFSK	789	S	1.4048	0.00851832	up
Q6P9Q6	FK506-binding protein 15	Fkbp15	EVATDGLLQGNSRRLSLTPDPEKGEPPALDP	RLS(0.998)LT(0.002)PDPEK	1091	S	0.728167	0.0174096	up
Q6P9R2	Serine/threonine-protein kinase OSR1	Oxsr1	SSGRLHKTEDGGWEWSDDEFDEESEEGRAAI	TEDGGWEWS(1)DDEFDEESEEGR	339	S	-1.3314	0.0477212	down
Q6P9S0	MTSS1-like protein	Mtss1l	TVPDSPGYVGPTRAGSEECVFYTDEVASPLA	AGS(1)EECVFYTDEVASPLAPDLAK	575	S	0.934267	0.0359223	up
Q6PAJ1	Breakpoint cluster region protein	Bcr	PAPVEESEARPDGEGSPSKGRSASARRPAAA	ASAPRPPPAPADGADPAPVEES(0.028)EARPDGEGS(0.915)PS(0.057)K	122	S	0.846467	0.0100514	up
Q6PAL8	DENN domain-containing protein 5A	Dennd5a	PEVDERPCRTPPLQQSPSVIRRLVTISPNNK	VLVGELLT(0.005)S(0.013)LPEVDERPCRT(0.982)PPLQQS(0.919)PS(0.081)VIR	1085	S	1.8983	0.0407389	up
Q6PAM0	5'-AMP-activated protein kinase subunit beta-2	Prkab2	SGSFNNWSTKIPLIKSHNDFVAILDLPEGEH	S(1)HNDFVAILDLPEGEHQYK	107	S	0.635233	0.0452376	up
Q6PDG8	Vacuolar fusion protein MON1 homolog A	Mon1a	EPGAGQEGAMFVHTRSYEDLTELEDREASGD	S(1)YEDLTELEDR	56	S	-0.923967	0.0413637	down
Q6PDH0	Pleckstrin homology-like domain family B member 1	Phldb1	SSGDLRVPIPRERKNSITEISDNEDELLEYH	KNS(0.998)IT(0.002)EISDNEDELLEYHR	580	S	2.96307	0.0492576	up
Q6PDH0	Pleckstrin homology-like domain family B member 1	Phldb1	GESLAPRKGSFSGRLSPAYSLGSLTGASPRQ	LS(1)PAYSLGSLTGASPR	541	S	1.09883	0.0199306	up
Q6PDH0	Pleckstrin homology-like domain family B member 1	Phldb1	QTDKPHLVSLGSGRLSTAITLLPLEEGRTVI	LS(0.913)T(0.087)AITLLPLEEGR	51	S	1.4239	0.00431316	up
Q6PDH0	Pleckstrin homology-like domain family B member 1	Phldb1	YPSSGARSQPASIPGSPKFQSPVPAPRNKIG	SQPAS(0.005)IPGS(0.995)PK	382	S	1.16873	0.00651274	up
Q6PDI6	Protein FAM63B	Fam63b	DSPQPLELGVAAGRVSPPEGRRRGGREAEDG	MENS(0.001)PDS(0.003)PQPLELGVAAGRVS(0.996)PPEGR	21	S	1.2029	0.0264703	up
Q6PDK2	Histone-lysine N-methyltransferase 2D	Kmt2d	GLRAQEPPPAQALAPSPPSHPDVFRSGPYPD	AQEPPPAQALAPS(0.999)PPS(0.001)HPDVFR	2318	S	1.06657	0.0169866	up
Q6PDK2	Histone-lysine N-methyltransferase 2D	Kmt2d	VTSVAEQHPAVCSRLSPPEPGEIPIDAPDAL	LS(1)PPEPGEIPIDAPDALYVACQGQPK	373	S	0.7234	0.0103509	up
Q6PDL0	Cytoplasmic dynein 1 light intermediate chain 2	Dync1li2	KEFQDYIEPEEGCQGSPQRRGPLTSGSDEDS	EFQDYIEPEEGCQGS(1)PQR	194	S	3.6729	0.0438485	up
Q6PDN3	Myosin light chain kinase, smooth muscle	Mylk	LSSMAMISGLSGRKSSTGSPTSPINAEKLES	KS(0.092)S(0.897)T(0.008)GS(0.003)PTSPINAEK	1795	S	2.10977	0.00168776	up
Q6PDN3	Myosin light chain kinase, smooth muscle	Mylk	APRKVPQSSILQKSTSTITLQALKVQPEARV	S(0.013)T(0.013)S(0.973)T(0.002)ITLQALK	333	S	0.800233	0.00834125	up
Q6PEE2	CBP80/20-dependent translation initiation factor	Ctif	NSSAASASSEAGSSRSQEIEELERFIDSYVL	S(1)QEIEELER	18	S	2.7223	0.0329952	up
Q6PGH2	Hematological and neurological expressed 1-like protein	Hn1l	RSMKPPGGESSDLFGSPEEGISSSKPNRMAS	S(0.001)MKPPGGES(0.009)S(0.003)DLFGS(0.886)PEEGIS(0.038)S(0.046)S(0.016)KPNR	30	S	3.44867	0.00090533	up
Q6PGH2	Hematological and neurological expressed 1-like protein	Hn1l	QRLNPPGGKTSDIFGSPVTATAPLAHPNKPK	T(0.001)S(0.001)DIFGS(0.998)PVTATAPLAHPNKPK	97	S	1.5676	0.046716	up
Q6PGL7	WASH complex subunit FAM21	Fam21	SDQEAGGPSDIFSSSSPLDKGAKGRTRTVLS	EGLLPASDQEAGGPSDIFSS(0.001)S(0.057)S(0.942)PLDK	783	S	1.3355	0.0345759	up
Q6PGL7	WASH complex subunit FAM21	Fam21	NLKLVSETKTQKGLFSDEEDSEDLFSSQSSS	GLFS(1)DEEDSEDLFSSQSSSKPK	533	S	0.812367	0.0142035	up
Q6PGL7	WASH complex subunit FAM21	Fam21	SPLDKGAKGRTRTVLSLFDEDEDKVEDESST	T(0.006)VLS(0.994)LFDEDEDKVEDESSTCAPQDGR	798	S	0.9008	0.0042389	up
Q6PGL7	WASH complex subunit FAM21	Fam21	ATTKKESVPKVPLLFSDEEDSEVPSGVKPED	VPLLFS(1)DEEDSEVPSGVKPEDLK	723	S	1.89477	0.0271214	up
Q6PHU5	Sortilin	Sort1	ALDSTSHAKSGYHDDSDEDLLE_________	S(0.002)GYHDDS(0.998)DEDLLE	819	S	-1.79063	0.0185696	down
Q6WVG3	BTB/POZ domain-containing protein KCTD12	Kctd12	ASAGAPSPTLELASRSPSGGAAGPLLTPSQS	S(0.984)PS(0.016)GGAAGPLLTPSQSLDGSR	187	S	2.68567	0.0129037	up
Q6WVG3	BTB/POZ domain-containing protein KCTD12	Kctd12	AGAPSPTLELASRSPSGGAAGPLLTPSQSLD	S(0.038)PS(0.962)GGAAGPLLTPSQSLDGSR	189	S	2.94707	0.0251456	up
Q6Y685	Transforming acidic coiled-coil-containing protein 1	Tacc1	QPSDPTVQDALLDQMSPKLDPSKRSHPPANF	DGVSKPVGVEQPSDPTVQDALLDQMS(1)PK	376	S	1.07287	0.0245198	up
Q6Y7W8	PERQ amino acid-rich with GYF domain-containing protein 2	Gigyf2	GVFGRGGGREMHRSQSWEERGDRRFEKPGRK	S(0.016)QS(0.984)WEER	161	S	3.579	0.0362543	up
Q6ZPF3	T-lymphoma invasion and metastasis-inducing protein 2	Tiam2	LAEFPDGLIKESDILSDEDEDFHHPLKQGSP	ES(0.003)DILS(0.997)DEDEDFHHPLK	1590	S	-3.6116	0.00112237	down
Q6ZPR1	Cilia- and flagella-associated protein 97	Cfap97	PLRGASRTSSATSGLSCKTDRSVLDTSNGFL	STLGHYSPLRGAS(0.006)RT(0.862)S(0.126)S(0.126)AT(0.745)S(0.309)GLS(0.825)CK	513	S	-1.2677	0.0399746	down
Q6ZPZ3	Zinc finger CCCH domain-containing protein 4	Zc3h4	KPAPKTGTGSPFAGNSPAREGEQDAGSLKDV	T(0.372)GT(0.455)GS(0.173)PFAGNS(1)PAREGEQDAGSLK	1276	S	1.68607	0.0483145	up
Q6ZQ58	La-related protein 1	Larp1	TLDAKMPRKRKTRHSSNPPLESHVGWVMDSR	HS(0.019)S(0.981)NPPLESHVGWVMDSR	801	S	1.29137	0.00524473	up
Q6ZQB6	Inositol hexakisphosphate and diphosphoinositol-pentakisphosphate kinase 2	Ppip5k2	SSMATRSSPGMRRKISLNTYTPTKILPTPPA	KIS(0.998)LNT(0.002)YTPTK	1066	S	0.615033	0.00131192	up
Q6ZWQ0	Nesprin-2	Syne2	DPREIQADSWRKRRESEEPTSPQSLCHLVPP	RRES(0.834)EEPT(0.054)S(0.054)PQS(0.058)LCHLVPPALGHER	6371	S	1.06207	0.00606268	up
Q6ZWR6	Nesprin-1	Syne1	YDLSRDLESASRTLPSEDEEGEEDKEFYLRG	T(0.055)LPS(0.945)EDEEGEEDKEFYLR	8308	S	3.2989	0.00011515	up
Q70FJ1	A-kinase anchor protein 9	Akap9	TSTSSININRDGFGLSPGIEKTDPFYHSPGG	DGFGLS(1)PGIEK	3694	S	1.1507	0.0130872	up
Q70IV5	Synemin	Synm	VVRESLAKRSSPVPRSPDREDGEEVPAGGIL	S(1)PDREDGEEVPAGGILFK	1049	S	1.506	0.00925405	up
Q7TMY8	E3 ubiquitin-protein ligase HUWE1	Huwe1	AMSLGQDIPMDQRAESPEEVACRKEEEERKA	AES(1)PEEVACR	1395	S	2.59327	0.00261593	up
Q7TMY8	E3 ubiquitin-protein ligase HUWE1	Huwe1	TSVRREESPMDVDQPSPSAQDTQSIVISDGT	REESPMDVDQPS(0.767)PS(0.218)AQDT(0.013)QS(0.002)IVISDGTPQGEK	3818	S	-5.18987	3.85781e-06	down
Q7TMY8	E3 ubiquitin-protein ligase HUWE1	Huwe1	LLSPDYLPAMRRRRSSDPLGDTASNLGSAVD	RS(0.056)S(0.943)DPLGDT(0.001)ASNLGSAVDELMR	649	S	1.49593	0.0455839	up
Q7TMY8	E3 ubiquitin-protein ligase HUWE1	Huwe1	ARLLVGNDDVHIIARSDDELLDDFFHDQSTA	S(0.991)DDELLDDFFHDQS(0.004)T(0.004)ATSQAGTLSSIPTALTR	2619	S	2.73563	0.0401176	up
Q7TN29	Stromal membrane-associated protein 2	Smap2	SNALEKDLDLLASVPSPSSVSRKAVGSMPTA	DLDLLASVPS(0.931)PS(0.032)S(0.032)VS(0.005)R	219	S	-6.0961	7.15845e-05	down
Q7TPG6	Protein FAM19A3	Fam19a3	IAAHRCCNRNRIEERSQTVKCSCLSGQVAGT	S(0.985)QT(0.957)VKCS(0.943)CLS(0.116)GQVAGT(0.227)T(0.773)R	63	S	-1.3801	0.0425547	down
Q7TPH6	E3 ubiquitin-protein ligase MYCBP2	Mycbp2	PKDPKDSPGSENRAPSPHVVQENLHSEVVEV	APS(0.916)PHVVQENLHS(0.084)EVVEVCTSSTLK	2992	S	2.29707	0.036681	up
Q7TPM1	Protein PRRC2B	Prrc2b	HPKSADTLAMGMHVRSPDEALPGGLGSHSPY	S(1)PDEALPGGLGSHSPYALER	793	S	2.86227	0.0115999	up
Q7TPM9	Myotubularin-related protein 10	Mtmr10	GTPLSKFLSGAKIWLSTETLANED_______	IWLS(0.834)T(0.159)ET(0.007)LANED	763	S	0.982067	0.0152616	up
Q7TPS5	C2 domain-containing protein 5	C2cd5	LQTTKPHVEKSLQRASTDNEELLQFPLELCS	AS(0.849)T(0.151)DNEELLQFPLELCSDSLPPHPFPAAK	817	S	2.76923	0.0202844	up
Q7TPV4	Myb-binding protein 1A	Mybbp1a	KKKEKLSQVNGATPVSPIEPESKKHHQEALS	LSQVNGATPVS(1)PIEPESK	1280	S	1.7918	0.011613	up
Q7TPW1	Nexilin	Nexn	SMVLDDDSPEIYKTVSQESLTPGKLEINFEQ	TVS(1)QESLTPGK	296	S	2.5373	0.00538606	up
Q7TQH0	Ataxin-2-like protein	Atxn2l	KEKEVDGLLTSDPMGSPVSSKTESILDKEDK	EVDGLLTSDPMGS(0.994)PVS(0.003)S(0.003)K	597	S	1.47783	0.00561398	up
Q7TT18	Activating transcription factor 7-interacting protein 1	Atf7ip	VAVKNKQEDLNSEALSPSITCDLSSRVTTEP	NKQEDLNS(0.022)EALS(0.97)PS(0.008)ITCDLSSR	112	S	2.01737	0.0448176	up
Q80TG1	KAT8 regulatory NSL complex subunit 1	Kansl1	TSGSKTGREAEVAPTSPPVVPLKSRHLAATV	EAEVAPT(0.138)S(0.862)PPVVPLK	1013	S	0.6484	0.0491672	up
Q80TG1	KAT8 regulatory NSL complex subunit 1	Kansl1	SSHSLSEFSHGQSPRSPISPELHSAPLTPVA	S(0.95)PIS(0.05)PELHSAPLTPVAR	922	S	1.34297	0.0215759	up
Q80TM9	Nischarin	Nisch	DSLPPEDHRPIARACSDSLESIPAGQVASDD	ACS(0.973)DS(0.027)LESIPAGQVASDDLR	543	S	0.969467	0.0222804	up
Q80TY5	Vacuolar protein sorting-associated protein 13B	Vps13b	____________MLESYVTPILMSYVNRYIK	LES(0.999)Y(0.002)VT(0.963)PILMS(0.035)Y(0.001)VNR	4	S	0.776933	0.0419836	up
Q80TY5	Vacuolar protein sorting-associated protein 13B	Vps13b	SSSTSFSSGKKVRVLSLESLHASTRSSARQA	VLS(1)LESLHASTR	1891	S	1.21743	0.013293	up
Q80U19	Disheveled-associated activator of morphogenesis 2	Daam2	SRSMVSATGAKKELGSTEDIYITSRKVKELS	ELGS(0.999)T(0.001)EDIYITSR	704	S	2.06957	0.00226432	up
Q80U22	Iporin	Rusc2	QREARPTNRLPSDWLSLDKSVFQLVAQTMGA	LPS(0.112)DWLS(0.888)LDK	1409	S	0.726933	0.00501243	up
Q80U44	Zinc finger FYVE domain-containing protein 16	Zfyve16	VTANKDSLPENKRKESLVLGQKQPTWVPDSE	KES(1)LVLGQK	722	S	2.3443	0.000523567	up
Q80U44	Zinc finger FYVE domain-containing protein 16	Zfyve16	EVADTTKLSSGSKRCSDDFSPVLPDVPTMIN	RCS(0.997)DDFS(0.003)PVLPDVPTMINK	884	S	1.18527	0.00533259	up
Q80U58	Pumilio homolog 2	Pum2	SGQSFHGNSEVNAILSPRSESGGLGVSMVEY	SGQSFHGNSEVNAILS(1)PR	82	S	1.0792	0.0125497	up
Q80U62	Run domain Beclin-1 interacting and cysteine-rich containing protein	Kiaa0226	EEGRQSQAGSVLRRSSFSEGQTAPVASGTKK	RS(0.127)S(0.86)FS(0.013)EGQTAPVASGTK	390	S	1.9599	0.0403906	up
Q80UU9	Membrane-associated progesterone receptor component 2	Pgrmc2	WGRRGLCSGPGAGEESPAATLPRMKKRDFSL	GLCS(0.001)GPGAGEES(0.998)PAAT(0.001)LPR	84	S	2.05993	0.00366985	up
Q80V94	AP-4 complex subunit epsilon-1	Ap4e1	FPVENFKIIEQPECSSPVIETERTKSFQYSV	IIEQPECS(0.13)S(0.869)PVIETER	962	S	2.2362	0.0254798	up
Q80X19	Collagen alpha-1(XIV) chain	Col14a1	DEVKTDSFRVTWHPLSAEEGQHKLMWIPVYG	VTWHPLS(1)AEEGQHK	649	S	1.56297	0.0232863	up
Q80X50	Ubiquitin-associated protein 2-like	Ubap2l	TPLTGRDGSLASNPYSGDLTKFGRGDASSPA	DGSLAS(0.001)NPYS(0.998)GDLT(0.001)K	879	S	0.873667	0.00793666	up
Q80X90	Filamin-B	Flnb	NYEVSIKFNDEHIPDSPYLVPVIAPSDDARC	FNDEHIPDS(0.986)PY(0.014)LVPVIAPSDDAR	2274	S	2.19307	0.030855	up
Q80X90	Filamin-B	Flnb	SRSPFKAKVTGQRLVSPGSANETSSILVESV	LVS(1)PGSANETSSILVESVTR	2478	S	2.61457	0.010116	up
Q80X90	Filamin-B	Flnb	PYIVSVKYADEEIPRSPFKVKVLPTYDASKV	YADEEIPRS(1)PFK	1505	S	1.80173	0.0412322	up
Q80XN0	D-beta-hydroxybutyrate dehydrogenase, mitochondrial	Bdh1	SVVEPGNFIAATSLYSPERIQAIAKKMWDDL	VSVVEPGNFIAAT(0.007)S(0.013)LYS(0.98)PER	249	S	1.3465	0.00429871	up
Q80XQ2	TBC1 domain family member 5	Tbc1d5	QHQQQQQQQRLMKSESMPVQLNKGQSSKTIS	SES(1)MPVQLNK	546	S	0.747367	0.0275071	up
Q80YV2	Nuclear-interacting partner of ALK	Zc3hc1	TEPKDTAATFQSVDGSPQAEQSPLESTSKEA	DTAATFQSVDGS(1)PQAEQSPLESTSK	62	S	0.868533	0.0015948	up
Q80YV3	Transformation/transcription domain-associated protein	Trrap	RAATGAISAVFGRSQSLPGADSLLAKPIDKQ	S(0.029)QS(0.971)LPGADSLLAKPIDK	775	S	0.681367	0.0312456	up
Q80Z38	SH3 and multiple ankyrin repeat domains protein 2	Shank2	MREKGMFYRRELDRFSLDSEDVYSRSPAPQA	ELDRFS(0.998)LDS(0.002)EDVYSR	586	S	1.64427	0.045443	up
Q811L6	Microtubule-associated serine/threonine-protein kinase 4	Mast4	APKLSGQRYRSGRRKSAGSIPLSPLARTPSP	S(1)AGSIPLSPLAR	1368	S	1.10503	0.00380054	up
Q812A5	Proline-rich protein 5	Prr5	_____MRTLRRLKFMSSPSLSDLGKREPGAA	FMS(0.975)S(0.025)PS(0.001)LSDLGK	11	S	0.627	0.0478757	up
Q8BFU3	RING finger protein 214	Rnf214	DGLSPKDSAQKQKNLSPPSVSSQMITKESNR	NLS(0.989)PPS(0.011)VSSQMITK	48	S	1.09573	0.00725469	up
Q8BG95	Protein phosphatase 1 regulatory subunit 12B	Ppp1r12b	EEVKEALHERLSRLESGGTNPTSSDSYSDRA	LES(1)GGTNPTSSDSYSDR	833	S	1.44583	0.00677563	up
Q8BGB2	Tetratricopeptide repeat protein 7A	Ttc7a	TLYNFSQLGGLEKDGSFEGLTVKKQNGIHLT	DGS(1)FEGLTVK	648	S	-0.6118	0.046804	down
Q8BGD9	Eukaryotic translation initiation factor 4B	Eif4b	NPASKFSSASKYAALSVDGEDEDEGDDCTE_	YAALS(1)VDGEDEDEGDDCTE	597	S	-1.33523	0.0351733	down
Q8BGL3	Sulfotransferase	2810007J24Rik	VLKNISFQIMKERMISQSCLSNIEKHEFIMR	MIS(1)QSCLSNIEK	229	S	-3.15037	0.00385115	down
Q8BGT1		Flrt3	_________MISPAWSLFLIGTKIGLFFQVA	MIS(0.02)PAWS(0.964)LFLIGT(0.964)KIGLFFQVAPLS(0.022)VVAKS(0.022)CPS(0.007)VCR	7	S	-3.897	0.000338806	down
Q8BGZ4	Cell division cycle protein 23 homolog	Cdc23	LPASLSANNTPTRRVSPLNLSSVTP______	RVS(1)PLNLSSVTP	588	S	1.56923	0.0299648	up
Q8BHK9	DNA excision repair protein ERCC-6-like	Ercc6l	QSPAANSRAKSALTLSLDSSPKSDEESEVIS	S(0.001)ALT(0.047)LS(0.949)LDS(0.002)S(0.002)PK	994	S	-0.655567	0.0479846	down
Q8BHN3	Neutral alpha-glucosidase AB	Ganab	AAVVLQTKGSPESRLSFQHDPETSVLILRKP	LS(1)FQHDPETSVLILR	916	S	1.34923	0.0298322	up
Q8BHN3	Neutral alpha-glucosidase AB	Ganab	TFNYQTRHEFLLRRFSFSGSTLVSSSADPKG	RFS(0.978)FS(0.004)GS(0.004)T(0.015)LVSSSADPK	866	S	3.32897	0.000941912	up
Q8BHS6	Armadillo repeat-containing X-linked protein 3	Armcx3	YNDWSDDDDDSNESKSIVWYPPWARIGTEAG	S(1)IVWYPPWAR	72	S	0.990267	0.0380558	up
Q8BHZ4	Zinc finger protein 592	Znf592	DIVEVKVEAPDSEACSGEEVAMETKENGLEE	VEAPDS(0.001)EACS(0.999)GEEVAMETK	1202	S	-1.2497	0.0309636	down
Q8BIW9	Chromosome transmission fidelity protein 18 homolog	Chtf18	YSDANADKDLMQTLPSPRNRNPVLRRPPILE	DLMQTLPS(1)PR	156	S	1.5984	0.00954435	up
Q8BJ56	Patatin-like phospholipase domain-containing protein 2	Pnpla2	ATYSEALPNWVRNNLSLGDALAKWEECQRQL	NNLS(1)LGDALAK	430	S	1.75777	0.000761879	up
Q8BJS4	SUN domain-containing protein 2	Sun2	PLRTLKRKSSNMKHLSPAPQLGPSSDSHTSY	HLS(1)PAPQLGPSSDSHTSYYSESVVR	55	S	2.5751	0.00067867	up
Q8BKC8	Phosphatidylinositol 4-kinase beta	Pi4kb	SVPARIPENRIRSTRSVENLPECGITHEQRA	S(1)VENLPECGITHEQR	428	S	0.842667	0.0204671	up
Q8BL80	Rho GTPase-activating protein 22	Arhgap22	RGEPGSPGLPTHRTSSLDGPAAAVLSRTSPP	T(0.002)S(0.002)S(0.996)LDGPAAAVLSR	397	S	3.41957	0.000652668	up
Q8BMS1	Trifunctional enzyme subunit alpha, mitochondrial	Hadha	GLVDQLVEPLGPGIKSPEERTIEYLEEVAVN	MGLVDQLVEPLGPGIKS(1)PEER	231	S	1.42267	0.00489165	up
Q8BP27	Swi5-dependent recombination DNA repair protein 1 homolog	Sfr1	PPTSPAVPQTRENPPSPPTSPAAPQPRENPP	ENPPS(1)PPT(0.989)S(0.011)PAAPQPR	67	S	0.599233	0.0178615	up
Q8BQ30	Phostensin	Ppp1r18	EEEAAEPRPPTPAPLSPPPSAPTAPQPSGDP	QQEEEAAEPRPPT(0.011)PAPLS(0.941)PPPS(0.04)APT(0.007)APQPSGDPLMSR	412	S	2.1959	0.0181957	up
Q8BRT1	CLIP-associating protein 2	Clasp2	GSVASLPQSDRSSSSSQESLNRPFSSKWSTA	S(0.007)S(0.007)S(0.022)S(0.134)S(0.83)QESLNRPFSSK	333	S	2.67107	0.0240469	up
Q8BSA9	tRNA wybutosine-synthesizing protein 3 homolog	Tyw3	WKAQSLSKADLSRKGSVDEDAVEVVELLNSR	KGS(1)VDEDAVEVVELLNSR	25	S	0.961567	0.0290067	up
Q8BTI8	Serine/arginine repetitive matrix protein 2	Srrm2	FSRPSMSPTPLDRCRSPGMLEPLGSARTPMS	CRS(1)PGMLEPLGSAR	2084	S	2.0329	0.0199263	up
Q8BTM8	Filamin-A	Flna	EGRVKESITRRRRAPSVANIGSHCDLSLKIP	RAPS(1)VANIGSHCDLSLK	2152	S	2.36577	0.000242445	up
Q8BTM8	Filamin-A	Flna	DVTDASKVKCSGPGLSPGMVRANLPQSFQVD	CS(0.001)GPGLS(0.999)PGMVR	1459	S	1.05133	0.0466015	up
Q8BUR4	Dedicator of cytokinesis protein 1	Dock1	ILSETISPLRPQRPKSQVINVIGNERRFSVS	S(1)QVINVIGNER	1743	S	0.786233	0.0270256	up
Q8BUV3	Gephyrin	Gphn	VHDELEDLPSPPPPLSPPPTTSPHKQTEDKG	EVHDELEDLPS(1)PPPPLS(1)PPPTTSPHK	194	S	-0.7965	0.0394922	down
Q8BUV8	Protein GPR107	Gpr107	TTSGVMENMKKVKKVSNGAVEPQGSWEGTA_	KVS(1)NGAVEPQGSWEGTA	537	S	2.01187	0.0348657	up
Q8BVU0	Leucine-rich repeat and calponin homology domain-containing protein 3	Lrch3	LDSGFNSVDSGDKRWSGNEPTDEFSDLPLRV	RWS(1)GNEPTDEFSDLPLR	324	S	1.1837	0.0345315	up
Q8BW70	Ubiquitin carboxyl-terminal hydrolase 38	Usp38	AAFVCDSVVNQRVLGSPPVEFHCAESSSVPE	VLGS(1)PPVEFHCAESSSVPEESAK	680	S	0.861233	0.025391	up
Q8BWJ3	Phosphorylase b kinase regulatory subunit alpha, liver isoform	Phka2	FPMILPTKVLSGHRKSLNLVDSPQPLLKTTP	S(1)LNLVDSPQPLLK	729	S	-1.09177	0.0143571	down
Q8BWJ3	Phosphorylase b kinase regulatory subunit alpha, liver isoform	Phka2	RSVRPIHSSMSSPAISIHEVGHTGATKTERS	SVRPIHS(0.068)S(0.068)MS(0.245)S(0.639)PAIS(0.977)IHEVGHT(0.002)GATK	983	S	-1.5865	0.0387941	down
Q8BWL5	RNA-binding motif, single-stranded-interacting protein 3	Rbms3	TKQSYAPAPHPMAPPSPSTNSSSNSSGEQLS	QSYAPAPHPMAPPS(0.869)PS(0.083)T(0.017)NS(0.03)S(0.001)SNSSGEQLSK	39	S	3.19217	0.026277	up
Q8BWW4	La-related protein 4	Larp4	TELSEDMCKEYEVMYSPSCETTRNTADVEES	EYEVMYS(1)PSCETTR	69	S	0.9847	0.0439267	up
Q8BX02	KN motif and ankyrin repeat domain-containing protein 2	Kank2	KSQKFLGHPSGTRSRSELCLDLPEAPDDPAA	S(0.059)RS(0.941)ELCLDLPEAPDDPAALETR	248	S	1.28133	0.0383439	up
Q8BYU6	Torsin-1A-interacting protein 2	Tor1aip2	GARAQEHTDTGDRSESPEEPALEKPPLDKAE	S(0.006)ES(0.994)PEEPALEKPPLDK	83	S	-0.9312	0.0108889	down
Q8BYW1	Rho GTPase-activating protein 25	Arhgap25	PAQKNDAKKAPVPRSSVGWDATEDPPLSRTD	S(0.235)S(0.765)VGWDATEDPPLSR	380	S	2.939	0.0444233	up
Q8BZ03	Serine/threonine-protein kinase D2	Prkd2	TSLASGHSVRLGSSESLPCTAEELSRSTTDL	LGSS(0.003)ES(0.997)LPCTAEELSR	214	S	2.06467	0.0468953	up
Q8BZ32	Putative Polycomb group protein ASXL2	Asxl2	RNNKSENQEALAISPSKSKNAGLQKPIIKPV	SENQEALAIS(0.032)PS(0.968)K	479	S	1.5551	0.0215831	up
Q8BZ47	Zinc finger protein 609	Znf609	PGTKVEPTLVDRNCPSPVLIDCPHPNCNKKY	NCPS(1)PVLIDCPHPNCNK	491	S	0.815033	0.039823	up
Q8BZH4	Pogo transposable element with ZNF domain	Pogz	FLVASVLPGPDGNVNSPTRNADMQEELIASL	SFLVASVLPGPDGNVNS(0.752)PT(0.248)R	1334	S	1.09227	0.035747	up
Q8BZH4	Pogo transposable element with ZNF domain	Pogz	SLDAEPSVPSAAKPSSPEKTAPVTSTPSSTP	SLDAEPSVPSAAKPS(0.041)S(0.958)PEK	422	S	1.0711	2.09346e-05	up
Q8C079	Striatin-interacting protein 1	Strip1	LPEDSIKVIRNMRAASPPASASDLIEQQQKR	AAS(1)PPASASDLIEQQQK	335	S	0.734767	0.00204637	up
Q8C0E3	Tripartite motif-containing protein 47	Trim47	ISACASQWEQLRGLGSNEDGLQKLGSEDVES	GLGS(1)NEDGLQK	393	S	3.7196	0.000121937	up
Q8C0T7	Major facilitator superfamily domain-containing protein 9	Mfsd9	_____MALGVPGHGASRQDLASETPVTATAP	MALGVPGHGAS(1)R	11	S	4.1642	0.0234929	up
Q8C341	SUN domain-containing ossification factor	Suco	DQGKLIKALIQTKSGSLPSLHDIIKGNKEIT	S(0.139)GS(0.86)LPS(0.001)LHDIIK	1222	S	1.01267	0.00355937	up
Q8C3J5	Dedicator of cytokinesis protein 2	Dock2	TESDLKRLSRKQEFMSDTNLSEHAAIPARVS	KQEFMS(0.985)DT(0.015)NLSEHAAIPAR	1729	S	1.77727	0.000294155	up
Q8C3J5	Dedicator of cytokinesis protein 2	Dock2	ESAPPKTPKVEEEPISPGSTLPEVKLRRSKK	VEEEPIS(0.998)PGS(0.002)T(0.001)LPEVK	1683	S	3.24297	0.00386412	up
Q8C4M7	Centromere protein U	Cenpu	EPVTPRRTRLHSAQLSPVDETPATQSQLKTQ	LHS(0.024)AQLS(0.913)PVDET(0.063)PATQSQLK	186	S	2.4012	0.00115324	up
Q8C4S8	DENN domain-containing protein 2A	Dennd2a	RLWTGRQRPSADHRKSYEFEDLLQSSSENSR	S(1)YEFEDLLQSSSENSR	327	S	1.53047	0.0287898	up
Q8C4S8	DENN domain-containing protein 2A	Dennd2a	VDWYAQTKLGLTRTLSEENVYEDILDPPMKE	T(0.006)LS(0.994)EENVYEDILDPPMK	358	S	1.07083	0.00491917	up
Q8C5W0	Calmin	Clmn	PKVYEKAKRKSTRHHSEEEGEAESGFSAVCE	HHS(0.966)EEEGEAES(0.025)GFS(0.008)AVCEEEIPSAPPSTSVSLETLR	679	S	2.68167	0.0164281	up
Q8C5W0	Calmin	Clmn	ETLRSHSEEGLDFKPSPPLSKISVIPHDLFY	SHS(0.002)EEGLDFKPS(0.991)PPLS(0.007)K	724	S	5.66703	1.76701e-05	up
Q8C5W3	Tubulin-specific chaperone cofactor E-like protein	Tbcel	RGPGVGVHVPATPQGSPMKDRLNLPSVLVLN	RGPGVGVHVPAT(0.001)PQGS(0.999)PMK	41	S	2.24467	0.000141899	up
Q8C6B2	Rhotekin	Rtkn	PTWMQPLPWGRPRTFSLDAAPADHSLGPSRS	TFS(1)LDAAPADHSLGPSR	520	S	3.0788	0.020317	up
Q8C729	Protein FAM126B	Fam126b	LSIDSVELTPMKKHLSLPAGQVVPKTNSLSL	HLS(1)LPAGQVVPK	430	S	-1.2039	0.0267839	down
Q8C8U0	Liprin-beta-1	Ppfibp1	GSKALEYSNGIFDCQSPTSPFMGSLRALHLV	ALEY(0.003)S(0.004)NGIFDCQS(0.943)PT(0.041)S(0.008)PFMGSLR	37	S	1.95853	0.0452513	up
Q8C8U0	Liprin-beta-1	Ppfibp1	ATAGPRLGWSRDLGQSNSDLDMPFAKWTKEQ	DLGQS(0.975)NS(0.025)DLDMPFAK	595	S	1.26487	0.00169353	up
Q8C8U0	Liprin-beta-1	Ppfibp1	SKGSQGTSPFPMSPPSPDSRKKSRGIMRLFG	GSQGTSPFPMSPPS(0.993)PDS(0.007)R	538	S	1.47587	0.0155175	up
Q8CAY6	Acetyl-CoA acetyltransferase, cytosolic	Acat2	TEAERRMLKPLARIVSWSQAGVEPSVMGVGP	IVS(0.893)WS(0.104)QAGVEPS(0.003)VMGVGPIPAIK	282	S	1.0737	0.0203004	up
Q8CC35	Synaptopodin	Synpo	TSSRTPSRTVSPRAASPAKPSSLDLVPNLPR	AAS(1)PAKPSSLDLVPNLPR	833	S	2.2016	0.000869585	up
Q8CC35	Synaptopodin	Synpo	EASNFQQEPIARDRASPAAAEEAVPEWASCL	DRAS(1)PAAAEEAVPEWASCLK	672	S	1.6665	0.00251529	up
Q8CC35	Synaptopodin	Synpo	LYTAPVQDSLQPTAVSPTYSSDISPVSPSRA	SSPGLYTAPVQDSLQPT(0.03)AVS(0.9)PT(0.061)Y(0.001)S(0.006)S(0.002)DISPVSPSR	882	S	2.54953	0.00474249	up
Q8CC35	Synaptopodin	Synpo	PVPRVAQKPALGRSTSFTENDLKEAKARSQQ	S(0.007)T(0.007)S(0.98)FT(0.006)ENDLK	134	S	1.66587	0.00954272	up
Q8CC35	Synaptopodin	Synpo	YSEEASLLRHLEKVASEEEEVPLVVYLKENA	VAS(1)EEEEVPLVVYLK	258	S	1.622	0.0232228	up
Q8CCN5	Breast carcinoma-amplified sequence 3 homolog	Bcas3	SRDVVGSGTELQREGSIETLSNSSGSTSGSI	EGS(1)IETLSNSSGSTSGSIPR	886	S	-2.92187	4.27657e-05	down
Q8CCN5	Breast carcinoma-amplified sequence 3 homolog	Bcas3	VCGSWPEGFGLRHMSSMEHSEEGLRERLADA	HMS(0.243)S(0.757)MEHSEEGLR	850	S	-1.45863	0.0133094	down
Q8CDI6	Coiled-coil domain-containing protein 158	Ccdc158	PAMALSKTEEDGRTPSLGALEDRVRDCITES	T(0.002)PS(0.998)LGALEDR	929	S	3.74737	0.00269718	up
Q8CE72	Uncharacterized protein C5orf42 homolog		ARKVMQKIRVKGSLPSLGSFPESLLNYCKGG	GSLPS(0.997)LGS(0.997)FPES(0.006)LLNYCK	1224	S	3.28447	0.00199776	up
Q8CE72	Uncharacterized protein C5orf42 homolog		VMQKIRVKGSLPSLGSFPESLLNYCKGGIAF	GSLPS(0.997)LGS(0.997)FPES(0.006)LLNYCK	1227	S	3.22113	0.00136431	up
Q8CFC7	CLK4-associating serine/arginine rich protein	Clasrp	LDHIPDYTPPLLTTISPEQESDERKCNYERY	AHLDHIPDYTPPLLT(0.009)T(0.026)IS(0.878)PEQES(0.086)DERK	101	S	2.13277	0.00467223	up
Q8CFI0	E3 ubiquitin-protein ligase NEDD4-like	Nedd4l	NNHLVEPQIRRPRSLSSPTVTLSAPLEGAKD	S(0.032)LS(0.962)S(0.006)PTVTLSAPLEGAK	477	S	0.692567	0.00278021	up
Q8CFX1	GDH/6PGL endoplasmic bifunctional protein	H6pd	PKPSDFQVLGARYRQSPLITAWPEELISKLA	Y(0.094)RQS(0.89)PLIT(0.016)AWPEELISK	551	S	1.84983	0.00721585	up
Q8CG76	Aflatoxin B1 aldehyde reductase member 2	Akr7a2	GRPLAMSRPPPPRAASGAPLRPATVLGTMEM	AAS(1)GAPLRPATVLGTMEMGR	40	S	-0.9647	0.00538783	down
Q8CG79	Apoptosis-stimulating of p53 protein 2	Tp53bp2	SGGQDQVLSPASKQESPPAAAVRPFTPQPSK	QES(1)PPAAAVRPFTPQPSK	575	S	2.3891	0.000505494	up
Q8CGA3	Large neutral amino acids transporter small subunit 4	Slc43a2	AKEQAALQEGHKLCLSTVDLEVKCQPDAAAA	LCLS(0.964)T(0.036)VDLEVK	297	S	3.21383	0.0138545	up
Q8CGB6	Tensin-2	Tns2	SVDGALAHTRGPLDGSPYAQVQRVPRQTPPA	GPLDGS(0.968)PY(0.032)AQVQR	481	S	1.13043	0.0320582	up
Q8CGN4	BCL-6 corepressor	Bcor	VSEPPSDQGVVDTPHSPTLRLDRKRKLSGDS	YFLERPPVSEPPSDQGVVDT(0.01)PHS(0.928)PT(0.063)LR	1131	S	1.11707	0.0203328	up
Q8CH25	SAFB-like transcription modulator	Sltm	KDLEEFGENEEEIVHSQELLSTEENKTTQEF	DLEEFGENEEEIVHS(0.992)QELLS(0.004)T(0.005)EENK	139	S	3.84823	0.00555195	up
Q8CH25	SAFB-like transcription modulator	Sltm	ESLKKSEEKKRISSKSPGHMVILNQTKGDHC	S(1)PGHMVILNQTK	552	S	0.747633	0.014184	up
Q8CH77	Neuron navigator 1	Nav1	KSSGIPVKPVNGRKTSLDVSNSVEPGFLAPG	KT(0.03)S(0.97)LDVSNSVEPGFLAPGAR	651	S	2.13377	0.022032	up
Q8CHC4	Synaptojanin-1	Synj1	LSVLAVSKAQPSVQISPVLTPDPKMLIQLPS	AQPSVQIS(1)PVLTPDPK	1350	S	1.15797	0.0268494	up
Q8CHI8	E1A-binding protein p400	Ep400	VSRRGKESRLKGFDTSPEHSLDLGISGRKRK	GFDT(0.164)S(0.836)PEHSLDLGISGR	923	S	0.6702	0.00039122	up
Q8CHP5	Partner of Y14 and mago	Wibg	IPSALQGPQATPLAASDPSDSAATTEKAKKI	VSLGDTAQIPS(0.004)ALQGPQAT(0.002)PLAAS(0.923)DPS(0.051)DS(0.019)AAT(0.001)TEK	138	S	1.03603	0.0347881	up
Q8CHQ0	F-box only protein 4	Fbxo4	_____MAGSEPRGAGSPPPASDWGRLEAAIL	GAGS(1)PPPASDWGR	11	S	0.849633	0.0239673	up
Q8CI12	Smoothelin-like protein 2	Smtnl2	RFSSHATFSLSGRSPSVEHDEASDLEVRRAS	S(0.004)PS(0.996)VEHDEASDLEVR	131	S	2.14857	7.87175e-05	up
Q8CI51	PDZ and LIM domain protein 5	Pdlim5	RSAAAFKPVGSTSVKSPSWQRPNQAAPSTGR	S(0.871)PS(0.129)WQRPNQAAPSTGR	359	S	3.53217	0.000716898	up
Q8CI59	Metalloreductase STEAP3	Steap3	DFARSLATRLVGSGFSVVVGSRNPKRTAGLF	LVGS(0.003)GFS(0.997)VVVGS(1)R	53	S	1.66157	0.0360755	up
Q8CI71	Coiled-coil domain-containing protein 132	Ccdc132	FFGRNDSLESTGLGLSSSRLKTTLNRIQESL	NDS(0.359)LES(0.636)T(0.086)GLGLS(0.929)S(0.723)S(0.267)RLKT(0.305)T(0.695)LNR	668	S	2.86663	0.026997	up
Q8CI95	Oxysterol-binding protein-related protein 11	Osbpl11	HTEAIGKNNPPLKSRSFSLASSGNSPISQRR	S(1)FSLASSGNSPISQR	177	S	1.2389	0.0177776	up
Q8CI95	Oxysterol-binding protein-related protein 11	Osbpl11	_MQGGEPASVMKVSESEGKLEGLATAVTPNK	VS(0.009)ES(0.991)EGKLEGLATAVTPNK	15	S	1.02513	0.0370934	up
Q8CIM7	Cytochrome P450 2D26	Cyp2d26	LHIPGLPDKAFPKLNSFIALVNKMLIEHDLT	LNS(1)FIALVNK	249	S	1.32027	0.00922528	up
Q8CIN4	Serine/threonine-protein kinase PAK 2	Pak2	______________MSDNGELEDKPPAPPVR	S(1)DNGELEDKPPAPPVR	2	S	0.625467	0.0279071	up
Q8CIN4	Serine/threonine-protein kinase PAK 2	Pak2	VLKFYDSNTVKQKYLSFTPPEKDGFPSGTPA	YLS(1)FTPPEK	141	S	0.955633	0.0325913	up
Q8JZP9	GAS2-like protein 1	Gas2l1	SPRPGSPVPGSERRSSRPEVTPISLRGTKEG	RS(0.036)S(0.963)RPEVT(0.001)PISLR	316	S	0.9064	0.0239002	up
Q8JZY2	COMM domain-containing protein 10	Commd10	____MAASAALILPESPSMKKAVPLINAIDT	AASAALILPES(0.914)PS(0.086)MK	12	S	1.89013	4.25135e-05	up
Q8K010	5-oxoprolinase	Oplah	ASFPCIFGPGEDQPLSPEASRKALEAVAMEV	LLPASFPCIFGPGEDQPLS(0.997)PEAS(0.003)R	419	S	1.92293	0.0303922	up
Q8K019	Bcl-2-associated transcription factor 1	Bclaf1	PEQVKSEKLKELFDYSPPLHKSLDAREKSIF	ELFDYS(1)PPLHK	510	S	0.6525	0.00125762	up
Q8K019	Bcl-2-associated transcription factor 1	Bclaf1	ERSGSGSVGNGSSRYSPSQNSPIHHIPSRRS	Y(0.015)S(0.991)PS(0.628)QNS(0.366)PIHHIPSR	284	S	1.62633	0.020572	up
Q8K0D0	Cyclin-dependent kinase 17	Cdk17	SPPFDQPMSRRSRRASLSEIGFGKMETYIKL	AS(0.964)LS(0.036)EIGFGK	180	S	1.8001	0.016736	up
Q8K0F1	TBC1 domain family member 23	Tbc1d23	VALKTKSVTVREKVISFIENSSTPVDRHVSS	VIS(1)FIENSSTPVDR	507	S	0.6605	0.0351398	up
Q8K0L9	Zinc finger and BTB domain-containing protein 20	Zbtb20	DYYGQQRVQILERNESEECTEDTDQAEGTES	NES(0.996)EECT(0.004)EDTDQAEGTESEPK	353	S	-1.4523	0.0175418	down
Q8K0T0	Reticulon-1	Rtn1	DASSASEESPKREQDSPPMKPGALDAIREET	REQDS(1)PPMKPGALDAIR	487	S	0.912533	0.00707576	up
Q8K0T0	Reticulon-1	Rtn1	GTEPSAAESQGKGSVSEDELIAAIKEAKGLS	GSVS(1)EDELIAAIK	352	S	0.651133	0.00296206	up
Q8K1J5	Protein SDE2 homolog	Sde2	EDGIDAVEVAADRPGSPRSSASGTHSESPEK	EDGIDAVEVAADRPGS(1)PR	269	S	0.589267	0.0227308	up
Q8K1N2	Pleckstrin homology-like domain family B member 2	Phldb2	ALVCPDARYRCHRKGSLQDVDVAGFGNLGHS	KGS(1)LQDVDVAGFGNLGHSASFLAPR	510	S	0.862067	0.00340407	up
Q8K1N2	Pleckstrin homology-like domain family B member 2	Phldb2	QDVDVAGFGNLGHSASFLAPRGSRSDELLGD	KGS(1)LQDVDVAGFGNLGHS(0.003)AS(0.997)FLAPR	527	S	1.0346	0.0147818	up
Q8K1N2	Pleckstrin homology-like domain family B member 2	Phldb2	FGNLGHSASFLAPRGSRSDELLGDLTRTPPS	GS(0.961)RS(0.039)DELLGDLTR	534	S	2.288	0.0391497	up
Q8K1N2	Pleckstrin homology-like domain family B member 2	Phldb2	GSSPISRSGAASMPSSPKQVRKMNLQDHSTL	SGAASMPS(0.001)S(0.999)PK	203	S	1.8859	0.0480027	up
Q8K1X1	WD repeat-containing protein 11	Wdr11	GDTVVTKEGAPKDRLSNPLDICYDVLCENTY	DRLS(1)NPLDICYDVLCENTYFQK	959	S	2.04993	0.0280756	up
Q8K2C7	Protein OS-9	Os9	EETPAYQGPGIPELLSPMRDAPCLLKTKDWW	EREEETPAYQGPGIPELLS(1)PMR	103	S	3.74783	0.00317898	up
Q8K2C9	Very-long-chain (3R)-3-hydroxyacyl-CoA dehydratase 3	Hacd3	KEEERLNKLRLEREGSPETLTNLKKGYLFMY	EGS(1)PETLTNLK	138	S	0.586	0.0225617	up
Q8K2F8	Protein LSM14 homolog A	Lsm14a	TQDTRSVKPQLAQGRSSPQLDPLRKSPTMEQ	S(0.914)S(0.086)PQLDPLR	182	S	1.80773	0.0387142	up
Q8K2I9	F-box only protein 18	Fbxo18	PSCSRLREARQGAEDSLSQCSPVPGEAGRDI	QGAEDS(0.832)LS(0.141)QCS(0.026)PVPGEAGR	167	S	-0.9641	0.00367769	down
Q8K327	Chromosome alignment-maintaining phosphoprotein 1	Champ1	PPCELPELEKPERGPSPESVKSALVSSKPPK	VDPPCELPELEKPERGPS(0.961)PES(0.039)VK	204	S	0.808467	0.0176893	up
Q8K400	Syntaxin-binding protein 5	Stxbp5	SKMVANDLAKMSRKLSLPTDLKPDLDVKDNS	KLS(1)LPTDLKPDLDVK	760	S	0.7571	0.00269091	up
Q8K4G5	Actin-binding LIM protein 1	Ablim1	LPDGHMPAVRMDRGVSMPNMLEPKIFPYEML	GVS(1)MPNMLEPK	789	S	0.712833	0.0015782	up
Q8K4G5	Actin-binding LIM protein 1	Ablim1	GPPSLAAVGTDPRRRSSGREEDEEELLRRRQ	S(0.869)S(0.131)GREEDEEELLR	670	S	0.980533	0.0297647	up
Q8K4I3	Rho guanine nucleotide exchange factor 6	Arhgef6	TMKKFLHKRKTERKASEEEYVIRKSTAALEE	KAS(1)EEEYVIR	639	S	1.18013	0.00264188	up
Q8K4I3	Rho guanine nucleotide exchange factor 6	Arhgef6	AYCTSASFQQGTRKDSVPQVLLPEEEKLIIE	KDS(1)VPQVLLPEEEK	679	S	1.4147	0.000380608	up
Q8K4K2	Tribbles homolog 3	Trib3	RDEPEPGPLPSLLPPSPPPASDLSPAVAPAT	DEPEPGPLPS(0.163)LLPPS(0.837)PPPASDLSPAVAPATR	51	S	1.64963	0.0337613	up
Q8K4L3	Supervillin	Svil	TQFTVAGRMVKKGLASPTSITPISSPLCSKS	GLAS(0.998)PT(0.002)SITPISSPLCSK	1181	S	0.817133	0.0438677	up
Q8K4L3	Supervillin	Svil	RSPKQIPSSPLQQPASPNHPGDSPLPTEARA	QIPS(0.712)S(0.288)PLQQPAS(1)PNHPGDSPLPTEAR	241	S	1.0898	0.00732928	up
Q8K4L3	Supervillin	Svil	GDGQKEPKHVVLRRGSLELGNPSAAHLGDEL	RGS(1)LELGNPSAAHLGDELK	960	S	0.758433	0.0236393	up
Q8K4L3	Supervillin	Svil	AFFSERSISFPEVPRSPKQIPSSPLQQPASP	SIS(1)FPEVPRS(1)PK	227	S	1.07757	0.00226196	up
Q8QZR1	Tyrosine aminotransferase	Tat	RIQEFCEQHYHCAEGSQEECDK_________	IQEFCEQHYHCAEGS(1)QEECDK	448	S	3.9831	0.00626469	up
Q8R0G9	Nuclear pore complex protein Nup133	Nup133	GIGPTSTPRASRRGLSLGSAVNSPVLFSPAG	GLS(1)LGSAVNSPVLFSPAGR	37	S	0.676167	0.0279374	up
Q8R0J8	Probable gluconokinase	Idnk	LLRDVALGQPVVLACSALKKTYRDILIRGGS	DVALGQPVVLACS(1)ALK	84	S	-1.5321	0.0163718	down
Q8R0S2	IQ motif and SEC7 domain-containing protein 1	Iqsec1	EQTLSKQTYHKETRNSWDSPAFSNDVIRKRH	NS(1)WDSPAFSNDVIR	510	S	0.719667	0.00782343	up
Q8R0W0	Epiplakin	Eppk1	IITQETLEALAQGMQSPDEVAKQPTVKVCLW	DAGIITQETLEALAQGMQS(1)PDEVAK	1236	S	1.8633	0.0157533	up
Q8R0W0	Epiplakin	Eppk1	QRGCIDREMEAALSRSPETFPTPDGRGHTSY	EMEAALS(0.088)RS(0.76)PET(0.151)FPT(0.001)PDGR	1088	S	2.50663	0.0259727	up
Q8R0W0	Epiplakin	Eppk1	ERLSKVSFPGLRRQVSASELCTSGILDRDTM	QVS(1)ASELCTSGILDR	2705	S	0.924567	0.00247166	up
Q8R0W0	Epiplakin	Eppk1	AATGFIIDPVNNRRLSVEEAVAAGVVGGEIQ	RLS(1)VEEAVAAGVVGGEIQEK	2290	S	3.31477	0.00036401	up
Q8R0X2	CDK2-associated and cullin domain-containing protein 1	Cacul1	GDQSRKRAGDELAYNSPSACASSRGYR____	AGDELAY(0.03)NS(0.945)PS(0.023)ACAS(0.001)S(0.001)R	366	S	1.0434	0.0401351	up
Q8R146	Acylamino-acid-releasing enzyme	Apeh	AGPAGNSVETRGELLSRESPSGTMKAVLRKA	GELLS(0.978)RES(0.021)PSGTMK	94	S	1.44683	0.0426174	up
Q8R1A4	Dedicator of cytokinesis protein 7	Dock7	DLKRRSMSIDDTPRGSWACSIFDLKNSLPDA	GS(1)WACSIFDLK	190	S	0.949933	0.00221523	up
Q8R1F1	Niban-like protein 1	Fam129b	DEESGLPFEAGVEPPSPASPDSVTELRGLLA	QVMSVVQDEESGLPFEAGVEPPS(0.981)PAS(0.007)PDS(0.009)VT(0.003)ELR	647	S	1.5085	0.00504401	up
Q8R1G6	PDZ and LIM domain protein 2	Pdlim2	VLLHSPGRPSSPRFSSLDLEEDSEVFKMLQE	FS(0.111)S(0.889)LDLEEDSEVFK	210	S	2.0869	0.000292548	up
Q8R1Q8	Cytoplasmic dynein 1 light intermediate chain 1	Dync1li1	RDFQEYVEPGEDFPASPQRRTTGAQEDRGDS	DFQEYVEPGEDFPAS(1)PQR	207	S	1.57373	0.000787658	up
Q8R1S4	Metastasis suppressor protein 1	Mtss1	PVKTPTVPDLPGVLPSPPDGPEERGEHSPES	TPTVPDLPGVLPS(1)PPDGPEER	636	S	3.17357	0.0474968	up
Q8R1Z9	RING finger protein 121	Rnf121	ALAERELDEVDMSDLSPEEQWRVEHARMHAK	ELDEVDMS(0.004)DLS(0.996)PEEQWR	28	S	-1.38713	0.0427886	down
Q8R349	Cell division cycle protein 16 homolog	Cdc16	YDFDVHTMKTLKNIISPPWDFRDFEVEKQNT	NIIS(1)PPWDFRDFEVEK	560	S	1.5152	0.00560041	up
Q8R3L2	Transcription factor 25	Tcf25	PPLDTIYSYVRPERLSPVSHGNTIALFFRSL	LS(0.999)PVS(0.001)HGNTIALFFR	602	S	1.995	0.0341017	up
Q8R3Y8	Interferon regulatory factor 2-binding protein 1	Irf2bp1	VAPGGPYSSETPGVPSPIAALKNVAEALGHS	HWVAPGGPYSSETPGVPS(0.999)PIAALK	421	S	1.0293	0.0229927	up
Q8R3Y8	Interferon regulatory factor 2-binding protein 1	Irf2bp1	SPIAALKNVAEALGHSPKDPGGGGGSVRAGG	NVAEALGHS(1)PK	436	S	1.0562	0.0272871	up
Q8R4H2	Rho guanine nucleotide exchange factor 12	Arhgef12	RSEGVQDAEPQSLVGSPSTRGAPHIIGAEDD	SEGVQDAEPQSLVGS(0.995)PS(0.003)T(0.001)R	341	S	2.27917	0.0197496	up
Q8R4U7	Leucine zipper protein 1	Luzp1	LRCRVIKSSGREKPDSDDDLDIESFVTAKLV	EKPDS(1)DDDLDIESFVTAK	660	S	1.15847	0.0462287	up
Q8R4U7	Leucine zipper protein 1	Luzp1	NSKAPILSKYPYSSRSQENILQGFSLPNKEG	S(1)QENILQGFSLPNK	612	S	0.6824	0.0242232	up
Q8R4Z4	ETS translocation variant 3	Etv3	NYPFINIRSSGVVPQSAPPVPTASSRFHFPP	S(0.013)S(0.013)GVVPQS(0.947)APPVPT(0.003)AS(0.002)S(0.023)R	139	S	1.41083	0.0092725	up
Q8R550	SH3 domain-containing kinase-binding protein 1	Sh3kbp1	LTSSSLSSPDIFDSPSPEEDKEEHISLAHRG	RPPSQSLTSSSLSSPDIFDS(0.02)PS(0.979)PEEDKEEHISLAHR	555	S	1.7189	0.011358	up
Q8R550	SH3 domain-containing kinase-binding protein 1	Sh3kbp1	FGDIFKDKPIKLRPRSIEVENDFLPVEKTIG	S(1)IEVENDFLPVEK	274	S	1.57687	0.00298218	up
Q8R5F7	Interferon-induced helicase C domain-containing protein 1	Ifih1	HNSNMGRDSGTMGSDSDESVIQTKRVSPEPE	DSGT(0.001)MGS(0.078)DS(0.92)DES(0.001)VIQTK	291	S	1.37307	0.0260015	up
Q8R5H1	Ubiquitin carboxyl-terminal hydrolase 15	Usp15	PKSPGASNFSTLPKISPSSLSNNYNNINNRN	IS(0.974)PS(0.023)S(0.003)LSNNYNNINNR	242	S	1.92633	0.02618	up
Q8VBT6	Apolipoprotein B receptor	Apobr	EEEVRAEESSREKRNSWATEPTLVLDTEAKD	RNS(1)WATEPTLVLDTEAK	398	S	1.7962	0.00762378	up
Q8VBT9	Tether containing UBX domain for GLUT4	Aspscr1	AGKQESIAVRSKAPGSPVSSLSADQASSSTL	APGS(0.995)PVS(0.002)S(0.003)LSADQASSSTLLPLNSGEFSR	193	S	1.29057	0.0097943	up
Q8VC10		Osgin1	PRAGADLVIDPDQPLSPKRNPIDVDPFTHES	AGADLVIDPDQPLS(1)PK	422	S	5.45903	0.000694919	up
Q8VC30	Bifunctional ATP-dependent dihydroxyacetone kinase/FAD-AMP lyase (cyclizing)	Dak	AAEATKNMEAGAGRASYISSAQLDQPDPGAV	AS(0.954)YIS(0.045)S(0.001)AQLDQPDPGAVAAAAIFR	545	S	0.9745	0.0369366	up
Q8VC30	Bifunctional ATP-dependent dihydroxyacetone kinase/FAD-AMP lyase (cyclizing)	Dak	LDSLWAAAQEFQAWKSPGASLLPVLTKAVKS	S(1)PGASLLPVLTK	511	S	0.813367	0.0133644	up
Q8VC97	Beta-ureidopropionase	Upb1	EMYARELAEAVKPNYSPNIVKEDLVLAPSSG	ELAEAVKPNYS(1)PNIVK	378	S	3.5913	0.00487454	up
Q8VCF0	Mitochondrial antiviral-signaling protein	Mavs	KPVQDTQPPESPVENSEQLLQTNSGAVARMS	ET(0.004)PS(0.004)CPKPVQDT(0.003)QPPES(0.181)PVENS(0.807)EQLLQT(0.001)NSGAVAR	157	S	-2.84517	0.00616377	down
Q8VCM7	Fibrinogen gamma chain	Fgg	FKKNWIQYKEGFGHLSPTGTTEFWLGNEKIH	EGFGHLS(0.997)PT(0.003)GTTEFWLGNEK	244	S	6.001	0.000169534	up
Q8VCX2	Solute carrier family 35 member C2	Slc35c2	HSRGDGGPKPLKSLGSSADLELLLRSSQQEE	SLGS(0.967)S(0.033)ADLELLLR	335	S	4.27267	0.00316098	up
Q8VD31	Tapasin-related protein	Tapbpl	ELGGIPAQVSGASFSSLRQSTMGTYSISSTV	EELGGIPAQVSGAS(0.002)FS(0.065)S(0.933)LR	359	S	1.3998	0.023926	up
Q8VD58	Protein EVI2B	Evi2b	CMDNIRESEASTKRASVVSLMTWKPSKSTLL	AS(1)VVSLMTWKPSK	269	S	1.06833	0.00491284	up
Q8VD65	Phosphoinositide 3-kinase regulatory subunit 4	Pik3r4	KQDSNVNEEWKSMFGSLEPPNIPQALPKTSD	S(0.02)MFGS(0.98)LEPPNIPQALPK	865	S	-0.9803	0.0205914	down
Q8VDC1	FYVE and coiled-coil domain-containing protein 1	Fyco1	SCLQALELNVDKKEYSPSALQLENMAKELDT	EY(0.059)S(0.94)PS(0.001)ALQLENMAK	329	S	1.25257	0.0339285	up
Q8VDP3	Protein-methionine sulfoxide oxidase MICAL1	Mical1	SNMQPDPSSPPVTRVSPVPSPSQPARRLIRL	VS(1)PVPSPSQPAR	777	S	1.66203	0.00968695	up
Q8VDP4	Cell cycle and apoptosis regulator protein 2	Ccar2	KVSKDEVQNEGTAAESDSPLKEDGLLPKRPS	VSKDEVQNEGT(0.003)AAES(0.828)DS(0.17)PLKEDGLLPK	610	S	1.1499	0.0246936	up
Q8VDQ9	Protein KRI1 homolog	Kri1	KVILEKGGKYVDEDNSDGETVDHRLQETSTK	YVDEDNS(0.997)DGET(0.003)VDHR	142	S	-1.7659	0.0271858	down
Q8VDZ4	Palmitoyltransferase ZDHHC5	Zdhhc5	KTTYSKSNGQPKSIGSASPGPGQPPLSSPTR	S(0.025)IGS(0.942)AS(0.033)PGPGQPPLSSPTR	682	S	2.78693	0.01439	up
Q8VE88	Protein FAM114A2	Fam114a2	ISNVIEKAETSLGIPSPTEISAEVKQAAGEK	AET(0.068)S(0.068)LGIPS(0.804)PT(0.058)EIS(0.001)AEVK	119	S	1.70157	0.0362851	up
Q8VE91	Protein FAM134B	Fam134b	RERSEADKEKSHKDDSELDFSALCPKISLTV	S(0.038)HKDDS(0.962)ELDFSALCPK	264	S	2.34017	0.0181122	up
Q8VEB3	UNC119-binding protein C5orf30 homolog	D1Ertd622e	RSTLTTLPLPVAEGSSPGKAEAEKPRCSSTP	STLTTLPLPVAEGS(0.012)S(0.988)PGKAEAEKPR	25	S	2.0801	0.00207465	up
Q8VHG2	Angiomotin	Amot	EGPANPGASSGPRRLSTPNLMCNPDKPDAPA	RLS(0.801)T(0.199)PNLMCNPDKPDAPAFHSSTLER	1083	S	1.5396	0.00392059	up
Q8VHK1	Caskin-2	Caskin2	LPSAPTPLRPSFSRISQPAADDPLPSVPYGQ	IS(1)QPAADDPLPSVPYGQLPR	371	S	0.7159	0.00164214	up
Q8VHK1	Caskin-2	Caskin2	PAAPPDPPRPKRRSHSLSRPGPAEGEAEGEA	S(0.068)HS(0.775)LS(0.157)RPGPAEGEAEGEAEGPVGSALGSYATLTR	799	S	3.68127	0.000799322	up
Q8VI56	Low-density lipoprotein receptor-related protein 4	Lrp4	ECSSVHTAATPERRGSLPDTGWKHERKLSSE	RGS(1)LPDTGWK	1887	S	1.15637	0.023343	up
Q91V36	Nuclear receptor-binding protein 2	Nrbp2	EPAPRRGREREREDESEDESDILEESPCGRW	EREREDES(1)EDESDILEESPCGR	20	S	-1.53527	0.00513973	down
Q91VU6	DDB1- and CUL4-associated factor 11	Dcaf11	VQGRGAANLQLIQALSDSEEEHDSAWDGRLG	GAANLQLIQALS(0.992)DS(0.008)EEEHDSAWDGR	73	S	-1.16247	0.0065288	down
Q91VU6	DDB1- and CUL4-associated factor 11	Dcaf11	GRGAANLQLIQALSDSEEEHDSAWDGRLGDR	GAANLQLIQALS(0.005)DS(0.985)EEEHDS(0.01)AWDGR	75	S	-4.72007	0.000249191	down
Q91VW9	Zinc finger protein with KRAB and SCAN domains 3	Zkscan3	ELQGLLKMEDVAPVLSPRWTEQDSSQMNLYK	MEDVAPVLS(1)PR	223	S	-1.85433	0.0302462	down
Q91W40	Kinesin light chain 3	Klc3	LSTRHLSEAPRTLSISTQDLSPR________	TLS(0.064)IS(0.896)T(0.04)QDLSPR	501	S	2.23617	3.7685e-06	up
Q91W52	Transmembrane protein 19	Tmem19	MQFSGLDERTGLVVSSPTQETKHIAGKPILD	TGLVVS(0.135)S(0.797)PT(0.068)QETK	294	S	2.65313	0.00187896	up
Q91W64	Cytochrome P450 2C70	Cyp2c70	VLHEIQRYIDFVPIPSPRKTTQDVEFRGYHI	YIDFVPIPS(1)PR	365	S	2.76777	0.047528	up
Q91W69	Epsin-3	Epn3	VLPSGPPIADPWAPSSPTRKLPSTGADPWGA	TPVLPSGPPIADPWAPS(0.056)S(0.772)PT(0.171)R	387	S	1.03567	0.0407112	up
Q91WC0	Histone-lysine N-methyltransferase setd3	Setd3	ENLIPNGTRSENESLSPEESENVTGEESSGS	S(0.077)ENES(0.146)LS(0.773)PEES(0.003)ENVTGEESSGSMAK	571	S	1.33963	0.0368553	up
Q91WG5	5'-AMP-activated protein kinase subunit gamma-2	Prkag2	HSSRKVDSPFSSGSPSRGLFSRGPQPRPSSP	KVDSPFS(0.01)S(0.038)GS(0.037)PS(0.914)R	73	S	1.16307	0.0422255	up
Q91WK0	Leucine-rich repeat flightless-interacting protein 2	Lrrfip2	PLSGQSSRRGSGDTSSLIDPDTSLSELRESL	GS(0.026)GDT(0.026)S(0.153)S(0.794)LIDPDTSLSELR	116	S	2.26653	0.0334456	up
Q91WU0	Carboxylic ester hydrolase	Ces1f	LILSPLSKNLFHRAISESGVAFIPGMFTKDV	AIS(0.94)ES(0.06)GVAFIPGMFTK	245	S	2.507	0.00178698	up
Q91WU0	Carboxylic ester hydrolase	Ces1f	QRPKNVVGDHADDVYSVFGAPILREGASEEE	NVVGDHADDVYS(1)VFGAPILR	472	S	2.43187	0.000272666	up
Q91X43	SH3 domain-containing protein 19	Sh3d19	SGKPLVAPKPAANRASGEWDTWAENRLKVTS	AS(1)GEWDTWAENR	65	S	0.805333	0.00901838	up
Q91X72	Hemopexin	Hpx	GTAHGNSTHPMHSRCSPDPGLTALLSDHRGA	CS(1)PDPGLTALLSDHR	256	S	2.66917	0.027825	up
Q91X72	Hemopexin	Hpx	NLVSGYPKRLEKELGSPPGISLETIDAAFSC	ELGS(1)PPGISLETIDAAFSCPGSSR	349	S	6.8603	0.000123053	up
Q91X72	Hemopexin	Hpx	KLNAAKSLPQPQKVNSILGCSQ_________	VNS(1)ILGCSQ	454	S	2.05157	0.0220447	up
Q91X84	CREB-regulated transcription coactivator 3	Crtc3	GPSRRRQPPVSPLTLSPGPEAHQGFSRQLSA	QPPVS(0.008)PLT(0.039)LS(0.953)PGPEAHQGFSR	396	S	1.05537	0.0170052	up
Q91X84	CREB-regulated transcription coactivator 3	Crtc3	THLGIRTSSGLQSSRSNPSIQATLSKMALSS	S(1)NPSIQATLSK	329	S	0.6738	0.0383939	up
Q91XA2	Golgi membrane protein 1	Golm1	QQALKPQPKLQEEVPSEEQMPQEKGDVPRNK	LQEEVPS(1)EEQMPQEK	213	S	4.3217	0.00117051	up
Q91XC0	LIM domain-containing protein ajuba	Ajuba	CAHRSVGFGCQESRHSYPPALGSPGALTGAV	HS(1)YPPALGSPGALTGAVVGTAGPLER	239	S	0.9447	0.0208837	up
Q91XC8	Death-associated protein 1	Dap	GKEERDKDDQEWESTSPPKPTVFISGVIARG	DKDDQEWES(0.004)T(0.057)S(0.938)PPKPT(0.001)VFISGVIAR	51	S	7.14047	0.0188718	up
Q91XV3	Brain acid soluble protein 1	Basp1	AAAAKEEAPKAEPEKSEGAAEEQPEPAPAPE	S(1)EGAAEEQPEPAPAPEQEAAAPGPAAGGEAPK	92	S	2.42057	0.032353	up
Q91YD3	mRNA-decapping enzyme 1A	Dcp1a	DKHPPSYTLPLSPVLSPTLPAEAPTTQVPHL	HPPS(0.001)YT(0.001)LPLS(0.015)PVLS(0.982)PT(0.002)LPAEAPTTQVPHLPR	339	S	2.9798	0.0312998	up
Q91YD6	Villin-like protein	Vill	NLLRIMEAVLGCRSGSLCPSVPSNSVSQLQK	S(0.198)GS(0.802)LCPSVPSNSVSQLQK	234	S	3.8134	0.00170903	up
Q91YQ5	Dolichyl-diphosphooligosaccharide--protein glycosyltransferase subunit 1	Rpn1	VVLVHPGGGSTSRASSFVLALEPELESRLAH	AS(0.103)S(0.897)FVLALEPELESR	69	S	2.52023	0.00483507	up
Q91YW3	DnaJ homolog subfamily C member 3	Dnajc3	MRKKFDDGEDPLDAESQQGGGGNPFHRSWNS	KFDDGEDPLDAES(1)QQGGGGNPFHR	469	S	2.18853	0.0487446	up
Q91Z67	SLIT-ROBO Rho GTPase-activating protein 2	Srgap2	TQLLKDPEPAFQRSASTAGDIACAFRPVKSV	S(0.007)AS(0.87)T(0.123)AGDIACAFRPVK	1013	S	2.35313	0.0162929	up
Q91Z96	BMP-2-inducible protein kinase	Bmp2k	CVDHTTILPGRPRQNSVHGSFHSAETLRMDD	QNS(0.999)VHGS(0.001)FHSAETLR	1087	S	2.15873	0.0126017	up
Q91ZJ9	Hyaluronidase-1	Hyal1	RWAFNWDSKDIYRQRSMELVQAEHPDWPETL	S(1)MELVQAEHPDWPETLVEAAAK	179	S	2.42233	0.00238892	up
Q91ZV8	G-protein coupled receptor 124	Gpr124	SHVPARALPTATEDGSPVLGEGPASLKSSPS	ALPTAT(0.008)EDGS(0.991)PVLGEGPASLK	1104	S	1.5708	0.00234432	up
Q91ZW3	SWI/SNF-related matrix-associated actin-dependent regulator of chromatin subfamily A member 5	Smarca5	SGPADTEMEEVFDHGSPGKQKEIQEPDPTYE	GGPEGGAAPAAPCAAGSGPADTEMEEVFDHGS(1)PGK	65	S	0.764033	0.0195892	up
Q920Q8	Influenza virus NS1A-binding protein homolog	Ivns1abp	PQSSPTSTPKLSKSLSFEMQPDELLEKPMSP	S(0.046)LS(0.954)FEMQPDELLEKPMSPMQYAR	338	S	1.91243	0.0406027	up
Q920R0	Alsin	Als2	MDIREEELEGGSRRLSLPGLLSQVSPRLLRK	RLS(1)LPGLLSQVS(1)PR	477	S	-0.871467	0.0257344	down
Q920R0	Alsin	Als2	GGSRRLSLPGLLSQVSPRLLRKAARVKTRTV	RLS(1)LPGLLSQVS(1)PR	486	S	-0.844667	0.018904	down
Q920R0	Alsin	Als2	REEQVKQESLQGKKSSSLMDIREEELEGGSR	S(0.037)S(0.945)S(0.019)LMDIREEELEGGSR	459	S	-1.2416	0.000665842	down
Q921I1	Serotransferrin	Tf	EHFGKGKSKDFQLFSSPLGKDLLFKDSAFGL	DFQLFS(0.097)S(0.903)PLGK	306	S	1.2534	0.0265344	up
Q921I1	Serotransferrin	Tf	VIPIGLLFCKLSEPRSPLEKAVSSFFSGSCV	LS(0.108)EPRS(0.892)PLEK	163	S	2.30917	0.0437275	up
Q921K9	B-cell CLL/lymphoma 7 protein family member B	Bcl7b	SSTNSSPSPQQSESLSPAHTSDFRTDDSQPP	VDSSTNSSPSPQQS(0.014)ES(0.091)LS(0.877)PAHT(0.01)S(0.008)DFR	122	S	3.13883	0.0121666	up
Q922J3	CAP-Gly domain-containing linker protein 1	Clip1	TKTASESISNLSEAGSVKKGERELKVGDRVL	TASESISNLSEAGS(1)VK	203	S	4.34627	0.00017506	up
Q922Y1	UBX domain-containing protein 1	Ubxn1	SRSSPPATDPGPVPSSPSQEPPTKREYDQCR	SSPPATDPGPVPS(0.039)S(0.836)PS(0.124)QEPPTK	200	S	3.31833	0.000325533	up
Q924A2	Protein capicua homolog	Cic	PILQSVPSAPPPKAQSVSPVQATPSGGSAQL	AQS(0.926)VS(0.074)PVQATPSGGSAQLLPGK	1807	S	0.588433	0.0279434	up
Q925J9	Mediator of RNA polymerase II transcription subunit 1	Med1	ESESGSSIAERSYQNSPSSEDGIRPLPEYST	S(0.001)Y(0.002)QNS(0.994)PS(0.001)S(0.001)EDGIRPLPEYSTEK	1481	S	0.734067	0.0277111	up
Q99JT2	Serine/threonine-protein kinase 26	Stk26	____________MAHSPVAVQVPGMQNNIAD	AHS(1)PVAVQVPGMQNNIADPEELFTK	4	S	1.82223	0.045869	up
Q99JV5	StAR-related lipid transfer protein 4	Stard4	__________MADPESPWSQIGRKIKLEGLS	ADPES(0.998)PWS(0.002)QIGR	6	S	0.934533	0.00512257	up
Q99JX3	Golgi reassembly-stacking protein 2	Gorasp2	TTAKADASSLTVDVTSPASKVPTTVEDRVSD	ADASSLTVDVT(0.003)S(0.966)PAS(0.031)K	418	S	2.6792	0.0166411	up
Q99K01	Pyridoxal-dependent decarboxylase domain-containing protein 1	Pdxdc1	GQKPFKRSLRGSDAVSETSSVSHIEDLEKVE	GSDAVS(0.999)ETSSVSHIEDLEK	718	S	0.898133	0.0311359	up
Q99K28	ADP-ribosylation factor GTPase-activating protein 2	Arfgap2	__________MAASPSKTEIQTIFKRLRAIP	AAS(0.111)PS(0.908)KT(0.982)EIQT(0.999)IFKR	6	S	2.37357	0.0233278	up
Q99K28	ADP-ribosylation factor GTPase-activating protein 2	Arfgap2	GTDLWIDSMNSAPSHSPEKKDSDFFTEHTQA	HGTDLWIDSMNSAPS(0.002)HS(0.998)PEKK	145	S	1.2651	0.00830786	up
Q99K99	Uncharacterized protein C4orf19 homolog		DNADPEEKDCLFENHSEVEPLPGIQPRVSQL	DCLFENHS(1)EVEPLPGIQPR	211	S	0.869267	0.0319481	up
Q99KG5	Lipolysis-stimulated lipoprotein receptor	Lsr	GPPNGRVERAMSEVTSLHEDDWRSRPSRAPA	AMS(0.001)EVT(0.151)S(0.848)LHEDDWR	379	S	2.92577	0.000306876	up
Q99KG5	Lipolysis-stimulated lipoprotein receptor	Lsr	SSGRRGRAYAPPRSRSRDDLYDPDDPRDLPH	S(1)RDDLYDPDDPRDLPHSR	473	S	-1.6212	0.00539952	down
Q99L43	Phosphatidate cytidylyltransferase 2	Cds2	DKESESEAKLDGETASDSESRAETAPLPTSV	ES(0.003)ES(0.003)EAKLDGET(0.022)AS(0.925)DS(0.046)ES(0.002)R	32	S	-2.20087	0.0233505	down
Q99L88	Beta-1-syntrophin	Sntb1	YMREATPYVKKGSPVSEIGWETPPPESPRLG	KGS(0.084)PVS(0.911)EIGWET(0.004)PPPES(1)PR	207	S	2.1248	0.0332038	up
Q99LJ0	CTTNBP2 N-terminal-like protein	Cttnbp2nl	DQQASGLQSPPSRDLSPTLLDNSAAKQLARN	DLS(1)PTLLDNSAAK	488	S	1.03903	0.00281305	up
Q99MB2	Mitochondrial fission regulator 1	Mtfr1	PSRHTSFPSLSQDKPSPERTLASEEALQKIS	HTSFPSLSQDKPS(1)PER	129	S	2.83287	0.000571919	up
Q99MN1	Lysine--tRNA ligase	Kars	TAATTETPESTEASPSV______________	ET(0.001)AATTETPES(0.001)T(0.001)EAS(0.071)PS(0.925)V	594	S	1.97587	0.022031	up
Q99MS7	EH domain-binding protein 1-like protein 1	Ehbp1l1	ITGGQVGPETPEPPPSPPETRSTGQPGQTMV	GQGSEPAAITGGQVGPETPEPPPS(0.983)PPET(0.017)R	284	S	0.7743	0.000649891	up
Q99MZ3	Carbohydrate-responsive element-binding protein	Mlxipl	GMTPHSGNTRLQARNSCSGPLDPNPFLSSEF	NS(0.995)CS(0.005)GPLDPNPFLSSEFLLPEDPK	366	S	-0.970567	0.0301791	down
Q99NH2	Partitioning defective 3 homolog	Pard3	QLSQREKNNYSPGRFSPDSHCVANRSVANNA	FS(1)PDSHCVANR	383	S	0.794233	0.0433269	up
Q99NH2	Partitioning defective 3 homolog	Pard3	RISHSLYSGIEGLDESPTRNAALSRIMGKCQ	ISHSLYS(0.001)GIEGLDES(0.935)PT(0.064)R	728	S	1.0818	0.0236291	up
Q99P30	Peroxisomal coenzyme A diphosphatase NUDT7	Nudt7	______________MSRPCGLPEPVRNNLID	S(1)RPCGLPEPVR	2	S	-3.198	0.0450257	down
Q99P72	Reticulon-4	Rtn4	SETVTQHKHKERLSASPQEVGKPYLESFQPN	LS(0.014)AS(0.98)PQEVGKPY(0.006)LESFQPNLHITK	768	S	2.85427	0.0124466	up
Q99P72	Reticulon-4	Rtn4	PAAPPSTPAAPKRRGSGSVDETLFALPAASE	RGS(0.955)GS(0.042)VDET(0.004)LFALPAASEPVIPSSAEK	165	S	1.35687	0.00125942	up
Q99PE8	ATP-binding cassette sub-family G member 5	Abcg5	FLSPEGARGPHINRGSLSSLEQGSVTGTEAR	GS(0.999)LS(0.001)SLEQGSVTGTEAR	21	S	0.836767	0.00214324	up
Q99PG0	Arylacetamide deacetylase	Aadac	EKYGVDPRRVGVSGDSAGGNLAAAVTQQLIQ	VGVS(0.074)GDS(0.926)AGGNLAAAVTQQLIQDPDVK	188	S	3.35933	0.000987549	up
Q99PG2	Opioid growth factor receptor	Ogfr	SEVEKIALNLEGCALSPTSQEPREAEQPCLV	IALNLEGCALS(0.963)PT(0.026)S(0.011)QEPR	403	S	1.85083	0.00937938	up
Q99PL5	Ribosome-binding protein 1	Rrbp1	LSDMRSHVEDGDVAGSPAVPPAEQDPMKLKT	SHVEDGDVAGS(1)PAVPPAEQDPMK	1472	S	1.28347	0.00637755	up
Q99PP2	Zinc finger protein 318	Znf318	SSNKESKMNEKSCIKSPSSTESLQPTVKQSD	S(0.781)PS(0.205)S(0.011)T(0.003)ESLQPTVK	1059	S	1.2674	0.00332474	up
Q99PU7	Ubiquitin carboxyl-terminal hydrolase BAP1	Bap1	QESQLPEESKPASSKSPLGLEAGRTPVASEC	SQES(0.001)QLPEES(0.002)KPAS(0.003)S(0.009)KS(0.986)PLGLEAGR	292	S	1.93057	0.0185347	up
Q9CQ10	Charged multivesicular body protein 3	Chmp3	TDALPEPEPAGAMAASEEGEEEEDEEDLEAM	VTDALPEPEPAGAMAAS(1)EEGEEEEDEEDLEAMQSR	200	S	-2.31453	0.0109342	down
Q9CQ22	Ragulator complex protein LAMTOR1	Lamtor1	TDEQALLSSILAKTASNIIDVSAADSQGMEQ	T(0.19)AS(0.81)NIIDVSAADSQGMEQHEYMDR	63	S	2.71067	0.0322604	up
Q9CQU5	ZW10 interactor	Zwint	KQQAGQEQEKLQRNQSYLQLLCSLQNKLVIS	NQS(1)YLQLLCSLQNK	216	S	1.58937	0.027061	up
Q9CQY2	RNMT-activating mini protein	Fam103a1	KDDKEYQEYLKRPPESPPIVEEWNSRAGGNQ	RPPES(1)PPIVEEWNSR	36	S	0.701167	0.0395172	up
Q9CRC8	Leucine-rich repeat-containing protein 40	Lrrc40	DRGPSVPQGLLKAARSSGQLNLAGRNLGEVP	S(0.965)S(0.035)GQLNLAGR	37	S	1.18687	0.0369444	up
Q9CRD0	OCIA domain-containing protein 1	Ociad1	SYVKTCQEKFKKLENSPLGEALRSGELRRSS	LENS(1)PLGEALR	108	S	2.5691	0.0122789	up
Q9CRD0	OCIA domain-containing protein 1	Ociad1	ITDHIAQGPEPNLEESPKRKGVTYEELRSKN	YEPIPFSASMNESTPTGITDHIAQGPEPNLEES(1)PK	193	S	1.91073	0.024777	up
Q9CS00	Cactin	Cactin	PGSSASSLDSPRRSRSPGTATLALSQQQSLQ	S(0.997)PGT(0.003)ATLALSQQQSLQER	148	S	2.80473	0.0269418	up
Q9CT10	Ran-binding protein 3	Ranbp3	STKFVFGQNMSERVLSPPKLNEANSDTSRET	VLS(1)PPKLNEANSDTSR	257	S	0.64	0.0232847	up
Q9CW46	Ribonucleoprotein PTB-binding 1	Raver1	__MAADVSVTHRPPLSPEAEAEAETPETVDR	AADVSVT(0.001)HRPPLS(0.999)PEAEAEAETPETVDR	14	S	0.723733	0.00269704	up
Q9CX60	Protein LBH	Lbh	PSDFDRCCKLKDRLPSIVVEPTEGEVESGEL	DRLPS(1)IVVEPTEGEVESGELR	63	S	1.067	0.0475221	up
Q9CX84	Regulator of G-protein signaling 19	Rgs19	SKLQPLPSCEVCTPPSPKEVQSWAQSFDKLM	LQPLPSCEVCT(0.004)PPS(0.995)PK	80	S	1.23627	0.00515135	up
Q9CY50	Translocon-associated protein subunit alpha	Ssr1	DEPTDLAEDKEEEDVSSEPEASPSADTTILF	EEEDVS(0.812)S(0.186)EPEAS(0.002)PSADTTILFVK	74	S	3.711	0.00554695	up
Q9CY58	Plasminogen activator inhibitor 1 RNA-binding protein	Serbp1	SRGKREFDRHSGSDRSSFSHYSGLKHEDKRG	S(0.842)S(0.106)FS(0.051)HYS(0.001)GLK	202	S	4.3943	0.0317556	up
Q9CYI0	Protein Njmu-R1		PSLQESLDGDEKELESSEEGGSAEERRLEPP	ELES(0.907)S(0.093)EEGGSAEER	18	S	-2.31813	0.0120089	down
Q9CYR6	Phosphoacetylglucosamine mutase	Pgm3	RSKQTRSTIGVMVTASHNPEEDNGVKLVDPL	STIGVMVT(0.005)AS(0.995)HNPEEDNGVK	64	S	1.84813	0.0136973	up
Q9CYZ2	Tumor protein D54	Tpd52l2	____MDSASQDINLNSPNKGVLSDFMTDVPV	MDSASQDINLNS(1)PNK	12	S	1.67637	0.00463916	up
Q9CZB3	THUMP domain-containing protein 2	Thumpd2	AKDHGESQEDKLLQGSPEQGEAVTRTELQDH	LLQGS(1)PEQGEAVTR	172	S	1.21413	0.0079733	up
Q9CZX9	ER membrane protein complex subunit 4	Emc4	GGSRGRSDRGSGQGDSLYPVGYLDKQVPDTS	S(0.001)DRGS(0.076)GQGDS(0.92)LY(0.002)PVGYLDK	41	S	-1.63927	0.00136457	down
Q9D0B0	Serine/arginine-rich splicing factor 9	Srsf9	RSGSRGRDSPYQSRGSPHYFSPFRPY_____	GS(1)PHYFSPFRPY	212	S	0.7447	0.00298058	up
Q9D0E1	Heterogeneous nuclear ribonucleoprotein M	Hnrnpm	SFDRAIEMERGNFGGSFAGSFGGAGGHAPGV	GNFGGS(1)FAGSFGGAGGHAPGVAR	632	S	1.10623	0.000765439	up
Q9D0I4	Syntaxin-17	Stx17	KLIQRRKQKMMEKLTSSCPDLPSQSDKKRS_	LT(0.011)S(0.808)S(0.181)CPDLPSQSDK	287	S	3.22763	0.0466331	up
Q9D0M1	Phosphoribosyl pyrophosphate synthase-associated protein 1	Prpsap1	GEAQCTELDMDDGRHSPPMVKNATVHPGLEL	LGLAVIHGEAQCTELDMDDGRHS(1)PPMVK	215	S	0.743333	0.0221213	up
Q9D1Q6	Endoplasmic reticulum resident protein 44	Erp44	EQKDSENYRVFERVASILHDDCAFLSAFGDL	VAS(1)ILHDDCAFLSAFGDLSKPER	183	S	3.2835	1.3339e-05	up
Q9D281	Protein Noxp20	Fam114a1	DPGFKRTKTLMERTVSLSQMLREAKEKEKQR	T(0.001)VS(0.999)LSQMLR	262	S	1.00657	0.00911783	up
Q9D486	C-Maf-inducing protein	Cmip	PCDRKPTLPLRLLHPSPDLVSQEATLSEPRL	LLHPS(0.999)PDLVS(0.001)QEATLSEPR	377	S	2.0468	0.000933344	up
Q9D6W8	Uncharacterized protein C17orf59 homolog		RRATISSPLELEGTVSRHGDLTHFVANNLQL	RATISSPLELEGT(1)VS(1)R	213	S	-1.61767	0.0125756	down
Q9D6Z1	Nucleolar protein 56	Nop56	SSAKRKKSSPKEEVASEPEEAASPTTPKKKR	EEVAS(1)EPEEAASPTTPK	536	S	-1.23007	0.0351663	down
Q9D7W5	Mediator of RNA polymerase II transcription subunit 8	Med8	KTPLFRNQVIIPLVLSPDRDEDLMRQTEGRV	NQVIIPLVLS(1)PDRDEDLMR	82	S	1.4824	0.0376604	up
Q9D8X1	Copper homeostasis protein cutC homolog	Cutc	LQRILEGSGATEFHCSARSSRDSGMKFRNSS	ILEGSGAT(0.011)EFHCS(0.989)AR	223	S	-0.855333	0.0368888	down
Q9DAR7	m7GpppX diphosphatase	Dcps	KTPFQVEHVAQLLTGSPELKLQFSNDIYSTY	TPFQVEHVAQLLT(0.018)GS(0.982)PELK	100	S	1.62243	0.0231268	up
Q9DB29	Isoamyl acetate-hydrolyzing esterase 1 homolog	Iah1	EKECVLKGCKLNRLNSVVGEYANACLQVARD	LNS(1)VVGEYANACLQVAR	157	S	1.77763	0.00074221	up
Q9DBJ1	Phosphoglycerate mutase 1	Pgam1	TAAKHGEAQVKIWRRSYDVPPPPMEPDHPFY	RS(0.998)Y(0.002)DVPPPPMEPDHPFYSNISK	118	S	1.27933	0.00988652	up
Q9DBJ3	Brain-specific angiogenesis inhibitor 1-associated protein 2-like protein 1	Baiap2l1	AMSVPTPSPAPVRSISTVDLTEKSSVVIPPP	SIS(1)TVDLTEK	421	S	0.648367	0.00279323	up
Q9DBJ3	Brain-specific angiogenesis inhibitor 1-associated protein 2-like protein 1	Baiap2l1	STANTGEDPSLQRSVSVATGLNMMKKQKVKT	SVS(1)VATGLNMMK	332	S	1.13353	0.000514608	up
Q9DBJ3	Brain-specific angiogenesis inhibitor 1-associated protein 2-like protein 1	Baiap2l1	IKTPISTPVSGTPQPSPMIERSKMIGKDYDT	TPISTPVSGTPQPS(1)PMIER	261	S	3.8669	0.00365	up
Q9DBM2	Peroxisomal bifunctional enzyme	Ehhadh	RRILNKPVPSLPNMDSVFAEAIAKVRKQYPG	ILNKPVPS(0.005)LPNMDS(0.995)VFAEAIAK	209	S	1.59263	0.0305103	up
Q9DBR1	5'-3' exoribonuclease 2	Xrn2	PSISPNTSFASDGSPSPLGGIKRKAEDSDSE	NSSPS(0.001)ISPNTS(0.001)FAS(0.009)DGS(0.039)PS(0.949)PLGGIK	487	S	0.758367	0.0115627	up
Q9DBR7	Protein phosphatase 1 regulatory subunit 12A	Ppp1r12a	DESPASWRLGLRKTGSYGALAEISASKEAQK	TGS(1)YGALAEISASK	445	S	0.769433	0.000944484	up
Q9DBS9	Oxysterol-binding protein-related protein 3	Osbpl3	IQVPKPFSGPVRLHSSNPNLSTLDFGEEKSY	LHS(0.038)S(0.962)NPNLSTLDFGEEK	272	S	3.76653	0.00119987	up
Q9DBU0	Transmembrane 9 superfamily member 1	Tm9sf1	VSVRDVKPHSLDGLRSDELLGLTHTYSVRWS	DVKPHS(0.059)LDGLRS(0.94)DELLGLT(0.001)HTYSVR	194	S	0.926033	0.00381484	up
Q9DBU3	Serine/threonine-protein kinase RIO3	Riok3	_________MDLVGVSSPEPGPAAAWGPSKC	MDLVGVS(0.996)S(0.004)PEPGPAAAWGPSK	7	S	0.989167	0.0230746	up
Q9DC04	Regulator of G-protein signaling 3	Rgs3	DTSDDNYGDRSEAKRSSLIETGQGAEGGFSL	S(0.76)S(0.24)LIETGQGAEGGFSLR	685	S	1.02	0.000660031	up
Q9DCF9	Translocon-associated protein subunit gamma	Ssr3	_____MAPKGGSKQQSEEDLLLQDFSRNLSA	QQS(1)EEDLLLQDFSR	11	S	1.5625	0.0152603	up
Q9DCT6	Chromatin complexes subunit BAP18	Bap18	KRKVYEDSGIPLPAESPKKGPKKMTSGVLSP	VYEDSGIPLPAES(1)PKK	96	S	1.9182	0.00627948	up
Q9DCY0	Glycine N-acyltransferase-like protein Keg1	Keg1	GELRMGGTLPKYRRQSLIYHVASQQIQTLEK	RQS(0.996)LIY(0.004)HVASQQIQTLEK	240	S	-2.5762	0.0219805	down
Q9EPB4	Apoptosis-associated speck-like protein containing a CARD	Pycard	ALKEIHPYLVMDLEQS_______________	EIHPYLVMDLEQS(1)	193	S	2.3845	0.0420941	up
Q9EPC1	Alpha-parvin	Parva	________MATSPQKSPLVPKSPTPKSPPSR	ATSPQKS(1)PLVPK	8	S	6.6172	3.02363e-05	up
Q9EPU0	Regulator of nonsense transcripts 1	Upf1	SYLGDEFKSQIDVALSQDSTYQGERAYQHGG	SQIDVALS(0.999)QDS(0.001)TYQGER	1102	S	5.2327	0.00013917	up
Q9EPW0	Type I inositol 3,4-bisphosphate 4-phosphatase	Inpp4a	HGLNAARPDYIASKASPTSTEEEQVMLRNDQ	AS(0.993)PT(0.007)STEEEQVMLR	488	S	1.24533	0.0246617	up
Q9EQ32	Phosphoinositide 3-kinase adapter protein 1	Pik3ap1	RPTKDSMIRKFLEGNSVKPASWEREQHHPYG	FLEGNS(0.939)VKPAS(0.061)WER	494	S	2.1525	0.00274289	up
Q9EQN3	TSC22 domain family protein 4	Tsc22d4	PAETGKVPPTDSRPNSPALYFDASLVHKSPD	VPPT(0.504)DS(0.504)RPNS(0.987)PALY(0.004)FDASLVHK	258	S	3.75777	0.000420924	up
Q9ER72	Cysteine--tRNA ligase, cytoplasmic	Cars	GDQKALQEGEGDLSISADRLSEKRSPNDFAL	ALQEGEGDLS(0.001)IS(0.999)ADR	390	S	-0.916933	0.0344893	down
Q9ER74	Sal-like protein 1	Sall1	CTKNQLVLIVNESPASPAKTFPPGPSLNDPD	NQLVLIVNES(0.002)PAS(0.998)PAK	80	S	1.59147	0.0140216	up
Q9ER74	Sal-like protein 1	Sall1	THMWNSTPARRGRRLSVDGPMTFLGGNPVKF	RLS(1)VDGPMTFLGGNPVK	1197	S	1.64117	0.00125168	up
Q9ERG0	LIM domain and actin-binding protein 1	Lima1	QVKSEAQQPMHPKPLSPDARTSSLPESSPSK	SEAQQPMHPKPLS(1)PDAR	360	S	3.3503	0.0236482	up
Q9ERS5	Pleckstrin homology domain-containing family A member 2	Plekha2	EGCEPGTHAFLRRSQSYIPTSGCRPSTGPPL	S(0.002)QS(0.998)YIPTSGCRPSTGPPLIK	184	S	0.977967	0.000330379	up
Q9ES28	Rho guanine nucleotide exchange factor 7	Arhgef7	LFPNLLLMLSASPRMSGFIYQGKLPTTGMTI	MS(1)GFIYQGK	497	S	0.721467	0.0149514	up
Q9ES28	Rho guanine nucleotide exchange factor 7	Arhgef7	SSHSRTSKLLQSQYRSLDMTDNTNSQLVVRA	S(1)LDMTDNTNSQLVVR	155	S	0.704333	0.0209203	up
Q9ES52	Phosphatidylinositol 3,4,5-trisphosphate 5-phosphatase 1	Inpp5d	GRGEGPPTPPSQPPLSPKKFSSSTANRGPCP	GEGPPTPPSQPPLS(1)PK	972	S	1.1496	0.00452396	up
Q9ES70	Serine/threonine-protein kinase Nek6	Nek6	___MAGQPSHMPHGGSPNHLCHALGPAPPPD	AGQPS(0.022)HMPHGGS(0.978)PNHLCHALGPAPPPDPQR	13	S	0.892733	0.0209326	up
Q9ES97	Reticulon-3	Rtn3	SSSGAEPSALGGGGGSPGACPALGAKSCGSS	AESSAATQSPSVSSSSSGAEPSALGGGGGS(1)PGACPALGAK	31	S	2.26147	0.00120036	up
Q9ESJ0	Exportin-4	Xpo4	RLHGQLQRHQQQFLASPGSSTIDNKMLDDLY	HQQQFLAS(0.99)PGS(0.007)S(0.002)T(0.002)IDNK	521	S	0.782633	0.0190497	up
Q9JHU4	Cytoplasmic dynein 1 heavy chain 1	Dync1h1	DDLAYAETEKKARTDSTSDGRPAWMRTLHTT	TDS(0.998)T(0.001)SDGRPAWMR	4366	S	2.62057	0.0476356	up
Q9JHU9	Inositol-3-phosphate synthase 1	Isyna1	ERPGPGIKPGEVVATSPLPCKKEPTPATNGC	MERPGPGIKPGEVVAT(0.124)S(0.876)PLPCK	524	S	1.63713	0.000910673	up
Q9JIA7	Sphingosine kinase 2	Sphk2	YLPATTEPALPIPGHSLPRAKSELVLAPAPA	LSYLPATTEPALPIPGHS(1)LPR	358	S	1.271	0.0112151	up
Q9JIX8	Apoptotic chromatin condensation inducer in the nucleus	Acin1	DLEKAPVVLQPEQIVSEEETPPPLLTKEASS	APVVLQPEQIVS(1)EEET(0.996)PPPLLT(0.004)K	413	S	0.695033	0.0407993	up
Q9JJG0	Transforming acidic coiled-coil-containing protein 2	Tacc2	ETPPVKETQQEPGEESPVPSEEHLAPETKTE	ET(0.025)QQEPGEES(0.964)PVPS(0.01)EEHLAPET(0.001)K	354	S	1.6554	0.000416459	up
Q9JJG0	Transforming acidic coiled-coil-containing protein 2	Tacc2	PKMKKTPEKLDNTPASPPRSPTEPSDTPIAK	LDNT(0.002)PAS(0.997)PPRS(0.064)PT(0.839)EPS(0.086)DT(0.013)PIAK	510	S	1.1497	5.27693e-05	up
Q9JJG0	Transforming acidic coiled-coil-containing protein 2	Tacc2	FDTFRVKKSPKRSPLSDPPSQDPTPAATPEA	RS(0.112)PLS(0.757)DPPS(0.076)QDPT(0.026)PAAT(0.03)PEAPSAISTVVHATDEEK	645	S	3.75487	0.00126942	up
Q9JJY4	Probable ATP-dependent RNA helicase DDX20	Ddx20	VEDSSSNSQHQAKDSSPGSLPKIPCLSSFKV	DS(0.001)S(0.999)PGSLPK	569	S	2.02737	0.0436636	up
Q9JK92	Heat shock protein beta-8	Hspb8	GPPATARFGVPAEGRSPPPFPGEPWKVCVNV	S(1)PPPFPGEPWK	87	S	1.6837	0.039412	up
Q9JKB3	Y-box-binding protein 3	Ybx3	AADAPAAAPPDPAPKSPAASGAPQAPAPAAL	S(0.976)PAAS(0.024)GAPQAPAPAALLAGSPGGDAAPGPAPASSAPAGGEDAEKK	33	S	4.29237	0.00259153	up
Q9JKB3	Y-box-binding protein 3	Ybx3	PAAAPPDPAPKSPAASGAPQAPAPAALLAGS	S(0.004)PAAS(0.996)GAPQAPAPAALLAGSPGGDAAPGPAPASSAPAGGEDAEKK	37	S	1.33737	0.0259484	up
Q9JKB3	Y-box-binding protein 3	Ybx3	SGAPQAPAPAALLAGSPGGDAAPGPAPASSA	SPAASGAPQAPAPAALLAGS(1)PGGDAAPGPAPASSAPAGGEDAEK	52	S	3.327	0.0108111	up
Q9JL26	Formin-like protein 1	Fmnl1	DSVASGAEKSKPLDQSVEDLSKAPPSSVPKS	SKPLDQS(0.998)VEDLS(0.002)K	184	S	2.77617	0.00485481	up
Q9JLN9	Serine/threonine-protein kinase mTOR	Mtor	DTNTKGNKRSRTRTDSYSAGQSVEILDGVEL	T(0.043)RT(0.068)DS(0.782)Y(0.001)S(0.106)AGQSVEILDGVELGEPAHK	2448	S	-4.43323	2.59956e-05	down
Q9JLQ0	CD2-associated protein	Cd2ap	SKPKLDPEQLPVRPKSVDLDAFVARNSKETD	S(1)VDLDAFVAR	458	S	1.20773	0.0117143	up
Q9JLV1	BAG family molecular chaperone regulator 3	Bag3	PSPPKNVAAEQKAAPSPAPAEPAAPKSGEAE	AAPS(1)PAPAEPAAPK	404	S	-2.22053	0.000151468	down
Q9JM73	Serum response factor	Srf	ETGKALIQTCLNSPDSPPRSDPTTDQRMSAT	ALIQT(0.054)CLNS(0.01)PDS(0.936)PPR	220	S	1.1262	0.000412552	up
Q9JM96	Cdc42 effector protein 4	Cdc42ep4	LGSLRDSALFVKNAMSLPQLNEKEAAEKDSS	NAMS(1)LPQLNEK	116	S	1.10423	0.0248053	up
Q9JMH9	Unconventional myosin-XVIIIa	Myo18a	SASETSTPSEHSAAPSPQVEVRTLEGQLMQH	SRDESASETSTPS(0.001)EHS(0.025)AAPS(0.974)PQVEVR	164	S	2.4759	0.0436513	up
Q9QWH1	Polyhomeotic-like protein 2	Phc2	DSSRCSDNSSYEEPLSPISASSSTSRRRQGQ	CS(0.003)DNS(0.007)S(0.009)Y(0.003)EEPLS(0.951)PIS(0.021)AS(0.001)S(0.001)S(0.001)T(0.001)S(0.002)R	743	S	1.61977	0.0137037	up
Q9QXC1	Fetuin-B	Fetub	NTAPTSSPSVTAPRGSIQHLPELDDEKPEES	GS(1)IQHLPELDDEKPEESK	306	S	4.45097	0.00362306	up
Q9QXC1	Fetuin-B	Fetub	PVSKRKTHTTCPDCPSPIDLSNPSALEAATE	T(0.001)HT(0.002)T(0.005)CPDCPS(0.992)PIDLS(0.001)NPSALEAATESLAK	159	S	2.9879	0.0427587	up
Q9QXF8	Glycine N-methyltransferase	Gnmt	______MVDSVYRTRSLGVAAEGLPDQYADG	S(1)LGVAAEGLPDQYADGEAAR	10	S	2.7627	0.0203471	up
Q9QXL1	Kinesin-like protein KIF21B	Kif21b	KFKGEPKLSAQMKAVSAECLGPPLDSSTKNI	AVS(1)AECLGPPLDSSTK	1150	S	1.75887	0.0142841	up
Q9QXS1	Plectin	Plec	YYSPYSVSGSGSTAGSRTGSRTGSRAGSRRG	GY(0.019)Y(0.894)S(0.084)PY(0.003)SVSGSGST(0.001)AGS(0.999)R	4633	S	-2.25947	0.0282919	down
Q9QXZ0	Microtubule-actin cross-linking factor 1	Macf1	LESKEEVLKAMDATLSPTKTETVKAQAESNK	AMDAT(0.002)LS(0.804)PT(0.195)K	4458	S	2.51447	0.00239628	up
Q9QY01	Serine/threonine-protein kinase ULK2	Ulk2	QNLISTASSGTNPHGSPRSAVVRRSNTSPMG	IEQNLISTASSGTNPHGS(1)PR	430	S	-1.22803	0.0460124	down
Q9QY06	Unconventional myosin-IXb	Myo9b	CREESSTHREPSRRASLEIGESFPEGTKGPR	RAS(1)LEIGESFPEGTK	1175	S	0.652233	0.0199093	up
Q9QY06	Unconventional myosin-IXb	Myo9b	GAVEGPPAPALPCPISPTLSPLPEAAAPPRG	GAVEGPPAPALPCPIS(0.945)PT(0.04)LS(0.016)PLPEAAAPPR	1988	S	1.9802	0.0119004	up
Q9QY06	Unconventional myosin-IXb	Myo9b	VHKIQSYCSYTGRRKSELGAEPGHFGVCVDS	S(1)ELGAEPGHFGVCVDSLTSDK	1647	S	0.959333	0.038979	up
Q9QY06	Unconventional myosin-IXb	Myo9b	IIRLQSLCRGHLQRRSFSQMVSEKQKAEQAR	S(0.897)FS(0.103)QMVSEK	1043	S	1.51207	0.0289047	up
Q9QYB5	Gamma-adducin	Add3	IKSPERTEEVLSPDGSPSKSPSKKKKKFRTP	TEEVLS(0.007)PDGS(0.893)PS(0.1)K	677	S	2.0578	3.79447e-06	up
Q9QYC0	Alpha-adducin	Add1	EKSPPDQSAVPNTPPSTPVKLEEDLPQEPTS	S(0.004)PPDQS(0.033)AVPNT(0.92)PPS(0.906)T(0.138)PVKLEEDLPQEPTSR	613	S	1.6337	0.00326975	up
Q9QZC2	Plexin-C1	Plxnc1	VVVTRYKSKELSRKQSQQLELLESELRKEIR	KQS(1)QQLELLESELR	984	S	0.835967	0.00684733	up
Q9QZE7	Translin-associated protein X	Tsnax	TFPHNQRREGKDASLSSPVMLAFKSFQQELD	EGKDAS(0.01)LS(0.979)S(0.01)PVMLAFK	32	S	1.329	0.0217728	up
Q9QZK2	Breast cancer anti-estrogen resistance protein 3	Bcar3	LEERYGTSPGRGREGSLAEGRPDVVKRLSLT	EGS(1)LAEGRPDVVK	271	S	-2.75453	0.000889721	down
Q9QZK2	Breast cancer anti-estrogen resistance protein 3	Bcar3	SLPRGNLLRNKEKSGSQPACLDHVQDRKALT	S(0.21)GS(0.79)QPACLDHVQDR	312	S	-1.3514	0.0413354	down
Q9QZK2	Breast cancer anti-estrogen resistance protein 3	Bcar3	CPSSPVFRTGSEPTLSPALVRRFSSDARTGE	TGSEPTLS(1)PALVR	370	S	1.19087	0.038428	up
Q9QZR5	Homeodomain-interacting protein kinase 2	Hipk2	RNVSTCEVTSSQAISSPQRSKRVKENTPPRC	NVSTCEVTSSQAIS(0.219)S(0.781)PQR	827	S	1.31167	0.0142176	up
Q9QZW0	Phospholipid-transporting ATPase 11C	Atp11c	VRRRSARRNLSCRRASDSLSARPSVRPLLLR	AS(0.97)DS(0.03)LS(0.003)ARPS(0.997)VRPLLLR	1105	S	-0.603233	0.0383405	down
Q9R022	DnaJ homolog subfamily C member 12	Dnajc12	EPKFPEEGISPQNPDSPGLSDLNCGHLRFRW	FPEEGISPQNPDS(1)PGLSDLNCGHLR	166	S	3.07383	0.00571171	up
Q9R049	E3 ubiquitin-protein ligase AMFR	Amfr	PFPTQRSDSLRPALNSPVERPSPDLEEGEAS	S(0.013)DS(0.013)LRPALNS(0.959)PVERPS(0.013)PDLEEGEAS(0.001)VQT(0.001)ER	516	S	4.00537	0.0406953	up
Q9R078	5'-AMP-activated protein kinase subunit beta-1	Prkab1	LSGSFNNWSKLPLTRSQNNFVAILDLPEGEH	S(1)QNNFVAILDLPEGEHQYK	108	S	0.815767	0.0317287	up
Q9R1C7	Pre-mRNA-processing factor 40 homolog A	Prpf40a	TGKDSGNWDTSGSELSEGELEKRRRTLLEQL	DSGNWDT(0.001)S(0.001)GS(0.01)ELS(0.988)EGELEK	934	S	1.76193	0.0168309	up
Q9R1Y5	Hypermethylated in cancer 1 protein	Hic1	SPGERLEERGGDPAASPGGPPLGLVPPPRYP	GGDPAAS(1)PGGPPLGLVPPPR	366	S	1.14267	0.00851599	up
Q9R1Y5	Hypermethylated in cancer 1 protein	Hic1	ERRCSPLCGLDLSKKSPPGSSVPERPLSERE	KS(0.988)PPGS(0.005)S(0.007)VPERPLSER	248	S	2.39483	0.00232236	up
Q9R210	Transcription factor EB	Tfeb	STMSPEASKASSRRSSFSMEEGDVL______	RS(0.092)S(0.875)FS(0.033)MEEGDVL	466	S	0.795267	0.00176446	up
Q9WTI7	Unconventional myosin-Ic	Myo1c	LLNLRRQLPRNVLDTSWPTPPPALREASELL	NVLDT(0.218)S(0.779)WPT(0.003)PPPALR	832	S	0.608467	0.0145896	up
Q9WTS2	Alpha-(1,6)-fucosyltransferase	Fut8	SETCTDRSGLSTGHWSGEVNDKNIQVVELPI	SGLSTGHWS(1)GEVNDK	278	S	1.49833	0.0032712	up
Q9WTU0	Lysine-specific demethylase PHF2	Phf2	KDGSKKKGKKCKESASPTIPNLDLLEAHTKE	ES(0.148)AS(0.848)PT(0.003)IPNLDLLEAHTK	536	S	1.49277	0.0356625	up
Q9WTU0	Lysine-specific demethylase PHF2	Phf2	NKGTGKRLLKRTAKNSVDLEDYEEQDHLDAC	NS(1)VDLEDYEEQDHLDACFK	848	S	1.00147	0.01242	up
Q9WTV7	E3 ubiquitin-protein ligase RLIM	Rlim	SPEHRRTRARAERSRSPLQPTSEIPRRAPTL	S(0.186)RS(0.814)PLQPTSEIPR	229	S	2.6935	0.0417744	up
Q9WU19	Hydroxyacid oxidase 1	Hao1	PQLRMKNFETNDLAFSPKGNFGDNSGLAEYV	NFETNDLAFS(1)PK	194	S	1.2042	0.00389349	up
Q9WU42	Nuclear receptor corepressor 2	Ncor2	LEEEAAKPPEPEKPVSPPPIESKHRSLVQII	QQQLEEEAAKPPEPEKPVS(0.999)PPPIES(0.001)K	215	S	0.707933	0.010943	up
Q9WU42	Nuclear receptor corepressor 2	Ncor2	DEVDEPEGGDKGRLLSPRPSLLTPAGDPRAS	LLS(0.949)PRPS(0.045)LLT(0.005)PAGDPR	938	S	1.1498	0.0154557	up
Q9WU42	Nuclear receptor corepressor 2	Ncor2	YHSGAGYSPDGVEPISPVSSPSLTHDKGLSK	SLGYHSGAGYSPDGVEPIS(0.998)PVS(0.271)S(0.591)PS(0.124)LT(0.015)HDK	2012	S	1.0525	0.000391142	up
Q9WU42	Nuclear receptor corepressor 2	Ncor2	LYRDGEQGEPRMGSKSPGNTSQPPAFFSKLT	S(0.998)PGNT(0.002)SQPPAFFSK	2215	S	2.7476	0.0269634	up
Q9WUD1	STIP1 homology and U box-containing protein 1	Stub1	EEKEGGARLGTGGGGSPDKSPSAQELKEQGN	LGTGGGGS(0.999)PDKS(0.001)PSAQELK	20	S	2.35987	0.0113546	up
Q9WUX5	Protein MRVI1	Mrvi1	SMSLTMGKNMPRRRVSVAVVPKFNALNLPGQ	RVS(1)VAVVPK	683	S	2.14613	0.0230826	up
Q9WV66	E3 ubiquitin-protein ligase MARCH7	Mar7	STSDVPPRSHIFRRDSNEVVHLEAQGDSLGA	RDS(1)NEVVHLEAQGDSLGAAANRPQASGASSSAAAGGSTPELPQGGR	429	S	2.24483	0.00109139	up
Q9WVA4	Transgelin-2	Tagln2	GKNVIGLQMGTNRGASQAGMTGYGMPRQIL_	GAS(1)QAGMTGYGMPR	185	S	1.59893	0.00233643	up
Q9WVA4	Transgelin-2	Tagln2	PNWFPKKSKENPRNFSDNQLQEGKNVIGLQM	NFS(1)DNQLQEGK	163	S	2.08973	0.00580859	up
Q9WVL0	Maleylacetoacetate isomerase	Gstz1	LVPQVANAERFKVDLSPYPTISHINKELLAL	VDLS(1)PYPTISHINK	181	S	-0.752367	0.0139586	down
Q9Z0H8	CAP-Gly domain-containing linker protein 2	Clip2	TGLDKEKSLSEQRRYSLIDPASPPELLKLQH	RY(0.018)S(0.982)LIDPASPPELLK	974	S	1.06583	0.00205478	up
Q9Z0J7	Growth/differentiation factor 15	Gdf15	VPSSYTPVVLMHRTDSGVSLQTYDDLVARGC	T(0.141)DS(0.859)GVSLQTYDDLVAR	285	S	1.97873	0.0320442	up
Q9Z0P7	Suppressor of fused homolog	Sufu	RQNGLTHDRAPSRKDSLGSDSSTAIIPHELI	KDS(0.988)LGS(0.008)DS(0.003)S(0.001)TAIIPHELIR	346	S	2.57067	0.00333382	up
Q9Z0R4	Intersectin-1	Itsn1	SGPGSQLNTKLQKAQSFDVASAPPAAEWAVP	AQS(1)FDVASAPPAAEWAVPQSSR	203	S	0.806767	0.0125591	up
Q9Z0R6	Intersectin-2	Itsn2	QQKSAFTRTVSPGSVSPIHGQGQAVENLKAQ	TVSPGS(0.005)VS(0.995)PIHGQGQAVENLK	843	S	0.7576	0.0241376	up
Q9Z0U1	Tight junction protein ZO-2	Tjp2	YSERSRHSSHDMLSHSWEGNRERGRPHQRTQ	HSSHDMLS(0.083)HS(0.917)WEGNR	147	S	1.34587	0.0347052	up
Q9Z0U1	Tight junction protein ZO-2	Tjp2	RGQRSSGGVKKNLRKSREDLAAAVSVSTKFP	S(1)REDLAAAVSVSTK	684	S	1.38347	0.0241257	up
Q9Z0X4	cGMP-inhibited 3',5'-cyclic phosphodiesterase A	Pde3a	AGEMSGCSGKSHRRTSLPCIPREQLMGHSEW	RT(0.022)S(0.978)LPCIPR	310	S	0.9171	0.016585	up
Q9Z130	Heterogeneous nuclear ribonucleoprotein D-like	Hnrnpdl	LKGKEPPKKVFVGGLSPDTSEEQIKEYFGAF	VFVGGLS(0.997)PDT(0.003)SEEQIK	122	S	2.5483	0.0384641	up
Q9Z1P7	KN motif and ankyrin repeat domain-containing protein 3	Kank3	PARAVTRSPRGSGRSSPAPNPALASPGPAQL	GS(0.465)GRS(0.692)S(0.837)PAPNPALAS(0.006)PGPAQLQLVR	167	S	0.931567	0.00625401	up
Q9Z1S8	GRB2-associated-binding protein 2	Gab2	TDSLRNLSSASHGPRSSPAEFSSSQHLLRER	S(0.815)S(0.185)PAEFSSSQHLLR	142	S	1.55433	0.0189963	up
Q9Z1Z0	General vesicular transport factor p115	Uso1	SKLKDLGHPVEEEDESGDQEDDDDEIDDGDK	DLGHPVEEEDES(1)GDQEDDDDEIDDGDKDQDI	940	S	-2.27503	0.0365669	down
Q9Z2H5	Band 4.1-like protein 1	Epb41l1	MIPGPQTVATEIRSLSPIIGKDVLTSTYGAT	SLS(1)PIIGK	782	S	1.55237	0.0122625	up
Q9Z2X8	Kelch-like ECH-associated protein 1	Keap1	___MQPEPKLSGAPRSSQFLPLWSKCPEGAG	S(0.798)S(0.202)QFLPLWSK	13	S	0.7461	0.0454283	up
Q9Z2Z6	Mitochondrial carnitine/acylcarnitine carrier protein	Slc25a20	_______MADEPKPISPFKNLLAGGFGGMCL	ADEPKPIS(1)PFK	9	S	1.31643	0.0290629	up
Q9Z329	Inositol 1,4,5-trisphosphate receptor type 2	Itpr2	HGVGEMMTQMVLSRGSIFPVSVPDAQPIVHP	GS(1)IFPVSVPDAQPIVHPSK	937	S	-1.014	0.0380427	down
A2AAE1	Uncharacterized protein KIAA1109	Kiaa1109	CLLDFLEKALETIPITPIERNYTAVSSQDED	ALET(0.001)IPIT(0.999)PIER	3996	T	1.6203	0.041195	up
A2BH40	AT-rich interactive domain-containing protein 1A	Arid1a	SKIELLPSRPYVPCPTPPRKHLTTVEGTPGT	IELLPSRPYVPCPT(1)PPRK	1874	T	0.639	0.029472	up
B2RUR8	OTU domain-containing protein 7B	Otud7b	QLAGGPCVGGLPSYATFPRQYPGRPYPHQDN	QLAGGPCVGGLPS(0.053)YAT(0.947)FPR	730	T	1.4316	0.0145684	up
D0QMC3	Myeloid cell nuclear differentiation antigen-like protein	Mndal	QDQDHLPETSGTDIKTEEDCLQNSPKPPPTS	LT(0.001)QDQDHLPET(0.022)S(0.022)GT(0.022)DIKT(0.847)EEDCLQNS(0.083)PKPPPT(0.001)S(0.002)PSSSSNK	162	T	2.1978	0.0212919	up
E9Q394		Akap13	DMTECSTPLPEDCSPTHSPRVLFRSNTEEAL	DMTECSTPLPEDCS(0.058)PT(0.924)HS(0.017)PR	2363	T	2.93253	0.0300355	up
E9Q4Z2	Acetyl-CoA carboxylase 2	Acacb	AVPISVSNPDLLRHSTELFMDSGFSPLCQRM	HST(1)ELFMDSGFSPLCQR	1341	T	-1.51603	0.0221531	down
E9Q784		Zc3h13	DEEAAPQNKKKRGPRTPPLAIKEELADISTD	T(1)PPLAIKEELADISTDK	1109	T	0.673133	0.022336	up
E9QAT4		Sec16a	HRSPPGSARPQELVGTFIQQEVGKLEDDTSG	S(0.031)PPGS(0.005)ARPQELVGT(0.964)FIQQEVGK	567	T	2.63133	0.0321074	up
O08553	Dihydropyrimidinase-related protein 2	Dpysl2	VPRGLYDGPVCEVSVTPKTVTPASSAKTSPA	GLYDGPVCEVS(0.007)VT(0.993)PK	509	T	1.819	0.015824	up
O08715	A-kinase anchor protein 1, mitochondrial	Akap1	DSCTETISSSGDKAMTPPLPVSTQPFSNGVL	AMT(1)PPLPVSTQPFSNGVLK	487	T	-0.764333	0.023477	down
O35887	Calumenin	Calu	DAFLGAEEAKSFDQLTPEESKERLGKIVSKI	SFDQLT(0.995)PEES(0.005)K	65	T	2.7844	0.029898	up
O54774	AP-3 complex subunit delta-1	Ap3d1	KKDKKGEDLDFWLSTTPPPAAAPIPAPSTEE	KGEDLDFWLS(0.023)T(0.03)T(0.947)PPPAAAPIPAPSTEELAASTITSPK	870	T	4.61513	0.043163	up
O55201	Transcription elongation factor SPT5	Supt5h	SEKVVSISSEHLEPITPTKNNKVKVILGEDR	VVSISSEHLEPIT(0.999)PT(0.001)K	1028	T	4.20237	0.00507077	up
O70305	Ataxin-2	Atxn2	DSSSSSSNCTSGSSKTNSPSISPSMLSNAEH	T(0.873)NS(0.126)PS(0.001)ISPSMLSNAEHK	830	T	2.60657	0.0213257	up
O70324	Monocarboxylate transporter 8	Slc16a2	SHDPDPNGELLPGSPTPEEPI__________	MLSHDPDPNGELLPGS(0.002)PT(0.998)PEEPI	540	T	-4.1184	0.000185541	down
O70405	Serine/threonine-protein kinase ULK1	Ulk1	LLARQGVVMTPPRNRTLPDLSEASPFHGQQL	NRT(1)LPDLSEASPFHGQQLGSGLRPAEDTR	659	T	0.627467	0.0283431	up
O70475	UDP-glucose 6-dehydrogenase	Ugdh	DDAIREADLVFISVNTPTKTYGMGKGRAADL	EADLVFISVNT(0.909)PT(0.091)K	91	T	2.59537	0.00903231	up
O89053	Coronin-1A	Coro1a	ELRVNRGLDSARRRATPEPSGTPSSDTVSRL	RAT(1)PEPSGTPSSDTVSR	418	T	3.24983	0.0272669	up
P02088	Hemoglobin subunit beta-1	Hbb-b1	IMGNAKVKAHGKKVITAFNDGLNHLDSLKGT	VIT(1)AFNDGLNHLDSLK	70	T	0.748067	0.0200643	up
P05627	Transcription factor AP-1	Jun	GSLKPHLRAKNSDLLTSPDVGLLKLASPELE	NSDLLT(0.931)S(0.069)PDVGLLK	62	T	2.7192	0.0412371	up
P0C605	cGMP-dependent protein kinase 1	Prkg1	DFGFAKKIGFGKKTWTFCGTPEYVAPEIILN	T(0.023)WT(0.976)FCGTPEYVAPEIILNK	517	T	2.05113	0.0126921	up
P0DOV1			GETSLEKNGQEAGPATPTSTTSHMLASERGE	NGQEAGPAT(1)PTSTTSHMLASER	106	T	1.17503	0.00304521	up
P15261	Interferon gamma receptor 1	Ifngr1	EAGGSTSAMTPDSPPTPTQRRSFSLLSSNQS	ALEAGGSTSAMTPDS(0.001)PPT(0.987)PT(0.012)QR	373	T	1.34307	0.0241463	up
P20444	Protein kinase C alpha type	Prkca	FGMCKEHMMDGVTTRTFCGTPDYIAPEIIAY;FGMCKENVFPGSTTRTFCGTPDYIAPEIIAY	T(1)FCGTPDYIAPEIIAYQPYGK	497	T	1.10177	0.00340175	up
P21614	Vitamin D-binding protein	Gc	VKSCESDAPFPVHPGTPECCTKEGLERKLCM	SCESDAPFPVHPGT(1)PECCTK	108	T	6.93087	0.00231099	up
P21619	Lamin-B2	Lmnb2	IKRQVLEGEDIAYKFTPKYVLRAGQTVTVWA	QVLEGEDIAYKFT(1)PK	494	T	1.64377	0.0230759	up
P25206	DNA replication licensing factor MCM3	Mcm3	PYDFSEAETQMPQVHTPKTDDSQEKTDDSQE	DGESYDPYDFSEAETQMPQVHT(1)PK	719	T	6.95763	0.000488629	up
P26443	Glutamate dehydrogenase 1, mitochondrial	Glud1	RVKAKIIAEGANGPTTPEADKIFLERNIMVI	IIAEGANGPT(0.016)T(0.984)PEADK	410	T	1.1967	0.0318856	up
P28656	Nucleosome assembly protein 1-like 1	Nap1l1	QILAALQERLDGLVDTPTGYIESLPKVVKRR	LDGLVDT(0.977)PT(0.022)GY(0.001)IESLPK	62	T	-3.8872	9.80188e-05	down
P28741	Kinesin-like protein KIF3A	Kif3a	ARPKMGRRKRSAKPETVIDSLLQ________	S(0.011)AKPET(0.989)VIDSLLQ	694	T	1.71913	0.0178581	up
P29699	Alpha-2-HS-glycoprotein	Ahsg	HAFSPVASVESASGETLHSPKVGQPGAAGPV	HAFS(0.091)PVAS(0.907)VES(0.713)AS(0.305)GET(0.968)LHS(0.015)PK	317	T	3.35883	0.00577757	up
P29788	Vitronectin	Vtn	TLKPTAFLDPEEQPSTPAPKVEQQEEILRPD	TDGTLKPTAFLDPEEQPS(0.206)T(0.794)PAPK	125	T	5.8904	0.000261483	up
P32507	Nectin-2	Pvrl2	DEEEELEGPPSYKPPTPKAKLEEPEMPSQLF	LQAADEEEELEGPPSYKPPT(1)PK	401	T	0.929533	0.00375545	up
P37913	DNA ligase 1	Lig1	QVLSCEGEDEDEAPGTPKVQKPVSDSEQSSP	VAQVLSCEGEDEDEAPGT(1)PK	77	T	3.42397	0.0105235	up
P41216	Long-chain-fatty-acid--CoA ligase 1	Acsl1	IAVHPELFSIDNGLLTPTLKAKRPELRNYFR	GIAVHPELFSIDNGLLT(0.9)PT(0.1)LK	672	T	2.82367	0.0139075	up
P42209	Septin-1	Sep1	RDGTRPVRGRRYSWGTVEVENPHHCDFLNLR	Y(0.067)S(0.075)WGT(0.859)VEVENPHHCDFLNLR	250	T	1.42917	0.0165823	up
P43274	Histone H1.4	Hist1h1e	VKKKARKAAGGAKRKTSGPPVSELITKAVAA	KT(0.998)S(0.002)GPPVSELITK	35	T	-1.4321	0.00867164	down
P43274	Histone H1.4	Hist1h1e	ETAPAAPAAPAPAEKTPVKKKARKAAGGAKR	SETAPAAPAAPAPAEKT(1)PVK	18	T	2.41747	0.030987	up
P43277	Histone H1.3	Hist1h1d	ETAPAAPAAPAPVEKTPVKKKAKKTGAAAGK	SETAPAAPAAPAPVEKT(1)PVK	18	T	2.2005	0.0424703	up
P49813	Tropomodulin-1	Tmod1	MLEKNTTLLKFGYHFTQQGPRLRASNAMMSN	VEMEIVNMLEKNT(0.276)T(0.724)LLKFGY(0.035)HFT(0.965)QQGPR	320	T	2.2881	0.0485739	up
P56399	Ubiquitin carboxyl-terminal hydrolase 5	Usp5	QPGEEELPDIAPPLVTPDEPKGSLGFYGNED	GTGLQPGEEELPDIAPPLVT(1)PDEPK	623	T	1.29673	0.0454421	up
P58334	Krueppel-like factor 16	Klf16	GPAAGLDVRATRREATPPGTPGAPPPPATAP	EAT(0.899)PPGT(0.097)PGAPPPPAT(0.003)APGPGGATAAPHLLAASILADLR	51	T	1.30897	0.010067	up
P97434	Myosin phosphatase Rho-interacting protein	Mprip	KKSRARERRREGRSKTFDWAEFRPIQQALAQ	T(1)FDWAEFRPIQQALAQER	540	T	2.02067	0.0357912	up
P97872	Dimethylaniline monooxygenase [N-oxide-forming] 5	Fmo5	MFGLKPKHRALSQHPTVNDDLPNRIIAGLVK	ALS(0.004)QHPT(0.996)VNDDLPNR	284	T	1.66483	0.0341724	up
Q01965	T-lymphocyte surface antigen Ly-9	Ly9	ATRYRQAEVPAEIPETPTGHGQFSVLSQRYE	QAEVPAEIPET(0.993)PT(0.007)GHGQFSVLSQR	499	T	2.36357	0.0457578	up
Q02357	Ankyrin-1	Ank1	PTRITCRLVKPQKLNTPPPLAEEEGLASRII	LNT(1)PPPLAEEEGLASR	957	T	1.00303	0.0292089	up
Q03141	MAP/microtubule affinity-regulating kinase 3	Mark3	DFGFSNEFTFGNKLDTFCGSPPYAAPELFQG;DFGFSNEFTLGSKLDTFCGSPPYAAPELFQG;DFGFSNEFTVGSKLDTFCGSPPYAAPELFQG	LDT(1)FCGSPPYAAPELFQGK	211	T	0.637533	0.0131084	up
Q03160	Growth factor receptor-bound protein 7	Grb7	SSPEDVCPTPATPPETPPPPDNPPPGDVKRS	MELDLS(0.003)PT(0.007)HLS(0.006)S(0.016)S(0.015)PEDVCPT(0.486)PAT(0.486)PPET(0.983)PPPPDNPPPGDVK	27	T	-3.68533	3.66879e-06	down
Q04690	Neurofibromin	Nf1	GSEGYLAATYPAVGQTSPRARKSMSLDMGQP	GSEGYLAAT(0.001)YPAVGQT(0.942)S(0.057)PR	2516	T	5.33163	0.000187204	up
Q07456	Protein AMBP	Ambp	RARRAVLPQESEGSGTEPLITGTLKKEDSCQ	AVLPQESEGS(0.003)GT(0.989)EPLIT(0.007)GT(0.001)LK	216	T	1.50563	0.0288273	up
Q3UHJ0	AP2-associated protein kinase 1	Aak1	DVTHSAVFGVPASKSTQLLQAAAAEASLNKS	S(0.093)T(0.907)QLLQAAAAEASLNK	651	T	0.728367	0.0150317	up
Q3UPF5	Zinc finger CCCH-type antiviral protein 1	Zc3hav1	SQIMDETPNVSKSSPTGFGIKSAVTGGKEAV	S(0.083)S(0.083)PT(0.835)GFGIK	492	T	0.942233	0.00927466	up
Q3UPL5	Uncharacterized protein C11orf96 homolog	Ag2	KGKGRLRRPRQSRFKTQPVTFDEIQEVEEEG	FKT(1)QPVTFDEIQEVEEEGVSPMEEEK	179	T	2.261	0.00611301	up
Q3UQ44	Ras GTPase-activating-like protein IQGAP2	Iqgap2	ESSDLVAVQNQLRSPTIGFNNLDEAHVDRYA	S(0.067)PT(0.933)IGFNNLDEAHVDR	398	T	2.45363	0.0387554	up
Q3V172	Protein sel-1 homolog 2	Sel1l2	MGNKILQESKSQKQKTEAYTLFTRAANMGNL	S(0.001)QKQKT(0.999)EAY(1)T(1)LFT(1)R	128	T	-2.9738	0.0311412	down
Q3V172	Protein sel-1 homolog 2	Sel1l2	ILQESKSQKQKTEAYTLFTRAANMGNLKAME	S(0.001)QKQKT(0.999)EAY(1)T(1)LFT(1)R	132	T	-2.89793	0.0309408	down
Q3V172	Protein sel-1 homolog 2	Sel1l2	ESKSQKQKTEAYTLFTRAANMGNLKAMEKMA	S(0.001)QKQKT(0.999)EAY(1)T(1)LFT(1)R	135	T	-2.4459	0.035981	down
Q4VAA2	Protein CDV3	Cdv3	GVYRPPGARLTTTRKTPQGPPEIYSDTQFPS	KT(0.997)PQGPPEIY(0.002)S(0.001)DTQFPSLQSTAK	205	T	2.13893	0.00795357	up
Q52KI8	Serine/arginine repetitive matrix protein 1	Srrm1	SAQEEPAAAPEPRKETESEAEDDNLDDLERH	KET(1)ES(1)EAEDDNLDDLER	913	T	3.79457	0.00566537	up
Q58A65	C-Jun-amino-terminal kinase-interacting protein 4	Spag9	AGDGLLTPDTQKGGETPGSEQWKFQELSQPR	GGET(1)PGSEQWK	226	T	1.30087	0.0327359	up
Q5BLK4	Terminal uridylyltransferase 7	Zcchc6	EEEEEEEEPRLSINLTEDEEGVANEHQVDSR	LS(0.004)INLT(0.996)EDEEGVANEHQVDSR	865	T	-2.25423	0.0401847	down
Q5PSV9	Mediator of DNA damage checkpoint protein 1	Mdc1	TSRPTRGRANRSSTRTPELIVPVDPELQPST	T(1)PELIVPVDPELQPSTSTEQPVIPK	1056	T	1.17053	0.0495984	up
Q5RL79	Keratinocyte-associated protein 2	Krtcap2	NKISSTLYQATAPVLTPAKITGKGKKRN___	ISSTLYQAT(0.002)APVLT(0.998)PAK	124	T	3.10397	0.0221163	up
Q60598	Src substrate cortactin	Cttn	EARRKLEEQARAKKQTPPASPSPQPIEDRPP	KQT(1)PPAS(0.94)PS(0.06)PQPIEDRPPSSPIYEDAAPFK	401	T	0.6421	0.00479621	up
Q60662	A-kinase anchor protein 4	Akap4	SRCGRDAMMSQNYSETPGPEVIVNNQCSTTN	DAMMS(0.999)QNY(0.965)S(0.968)ET(0.965)PGPEVIVNNQCS(0.022)T(0.041)T(0.041)NLQK	749	T	2.08137	0.0481777	up
Q60710	Deoxynucleoside triphosphate triphosphohydrolase SAMHD1	Samhd1	EDITFIKEQIMGPPITPVKDSLWPYKGRPAT	EQIMGPPIT(1)PVK	310	T	1.8396	0.00965874	up
Q61029	Lamina-associated polypeptide 2, isoforms beta/delta/epsilon/gamma	Tmpo	KLLKLREQGTESRSSTPLPTVSSSAENTRQN	S(0.115)S(0.115)T(0.76)PLPT(0.003)VS(0.007)SSAENTR	159	T	1.11093	0.00323633	up
Q61845	Meiosis-expressed gene 1 protein	Meig1	_____________MATSDVKPKSISRAKKWS	AT(0.964)S(0.036)DVKPKS(0.007)IS(0.993)R	3	T	-3.58457	0.00146804	down
Q62219	Transforming growth factor beta-1-induced transcript 1 protein	Tgfb1i1	MSRLGAPKERPPETLTPPPPYGHQPQTGSGE	ERPPET(0.011)LT(0.989)PPPPYGHQPQTGSGESSGTTGDK	33	T	1.84883	0.00608735	up
Q62261	Spectrin beta chain, non-erythrocytic 1	Sptbn1	TSASTQSTPASSRAQTLPTSVVTITSESSPG	AQT(0.999)LPTSVVTITSESSPGK	2327	T	1.5171	0.0156239	up
Q62383	Transcription elongation factor SPT6	Supt6h	FRWFKDHYQDPVPGITPSSSNRTRTPASINA	DHYQDPVPGIT(0.999)PS(0.001)SSNR	1523	T	0.751833	0.0156266	up
Q62504	Msx2-interacting protein	Spen	LQPQQIEARAPQRVGTPQPATTGVPALATQH	VGT(0.833)PQPAT(0.077)T(0.077)GVPALAT(0.013)QHPPEEEVHYHLPVAR	3114	T	-1.6843	0.0132823	down
Q64337	Sequestosome-1	Sqstm1	IDVEHGGKRSRLTPTTPESSSTGTEDKSNTQ	S(0.534)RLT(0.216)PT(0.29)T(0.952)PES(0.002)S(0.003)STGT(0.003)EDK	272	T	4.3541	0.0181857	up
Q67FY2	B-cell CLL/lymphoma 9-like protein	Bcl9l	SPLVTSPSANLKSPQTPSQMVPLPSANPPGP	S(0.012)PQT(0.917)PS(0.071)QMVPLPSANPPGPLK	954	T	2.19873	0.0226532	up
Q69Z38	Pseudopodium-enriched atypical kinase 1	Peak1	FGEKTDQEGLNASQPTPPPLPKKMIRANTEP	TDQEGLNAS(0.007)QPT(0.993)PPPLPK	1141	T	1.19043	0.0102956	up
Q69ZS7	HBS1-like protein	Hbs1l	GDDVSVASPNIPETGTPKSALPPPSLQTSEE	GPPGDDVSVASPNIPET(0.005)GT(0.995)PK	210	T	1.89293	0.0468912	up
Q6GYP7	Ral GTPase-activating protein subunit alpha-1	Ralgapa1	GSPGTEKARSIVRQKTVDIDDAQILPRSTRV	T(1)VDIDDAQILPR	753	T	0.8754	0.0316352	up
Q6NXI6	Regulation of nuclear pre-mRNA domain-containing protein 2	Rprd2	SIDGTPVRDERSGTPTQDEMMDKPTSSSVDT	S(0.083)GT(0.028)PT(0.887)QDEMMDKPT(0.001)SSSVDTMSLLSK	753	T	-4.80977	6.75034e-05	down
Q6NXK2	Zinc finger protein 532	Znf532	TDKNKVKREAESNSITLSVYEPFKVRKAEDK	EAES(1)NS(1)IT(1)LS(1)VY(1)EPFKVR	210	T	-1.08053	0.000337313	down
Q6NZR5		Skiv2l	DKPVVSDNPRDKGPATPDVPHPDDLIGFKLF	GPAT(1)PDVPHPDDLIGFK	890	T	2.1839	0.047442	up
Q6P9Q6	FK506-binding protein 15	Fkbp15	ATDGLLQGNSRRLSLTPDPEKGEPPALDPES	RLS(0.018)LT(0.982)PDPEK	1093	T	1.98747	0.0425387	up
Q6PDN3	Myosin light chain kinase, smooth muscle	Mylk	SSMAMISGLSGRKSSTGSPTSPINAEKLESE	S(0.008)S(0.012)T(0.957)GS(0.023)PTSPINAEK	1796	T	4.38007	0.000560593	up
Q6PDQ2	Chromodomain-helicase-DNA-binding protein 4	Chd4	PKTPTPSTPGDTQPNTPAPVPPAEDGIKIEE	TPTPSTPGDT(0.001)QPNT(0.999)PAPVPPAEDGIK	1546	T	0.617133	0.0101748	up
Q6ZPR1	Cilia- and flagella-associated protein 97	Cfap97	RSTLGHYSPLRGASRTSSATSGLSCKTDRSV	STLGHYSPLRGAS(0.006)RT(0.862)S(0.126)S(0.126)AT(0.745)S(0.309)GLS(0.825)CK	505	T	-1.66517	0.0279912	down
Q78PY7	Staphylococcal nuclease domain-containing protein 1	Snd1	NVTVDYIRPASPATETVPAFSERTCATVTIG	VNVT(0.001)VDY(0.001)IRPAS(0.009)PAT(0.068)ET(0.894)VPAFS(0.028)ER	431	T	1.3623	0.0370379	up
Q80VC9	Calmodulin-regulated spectrin-associated protein 3	Camsap3	ARPAELKLAPLTRVLTPPHDVDSLPHLRKFS	VLT(1)PPHDVDSLPHLR	797	T	0.960767	0.0476195	up
Q80WV7	Serine/arginine repetitive matrix protein 3	Srrm3	EEQGYSEEEIRQKVGTFRQMLMEKEGVLTRE	VGT(1)FRQMLMEK	90	T	1.05057	0.0436174	up
Q8BG87	Methylcytosine dioxygenase TET3	Tet3	EGGQEATPTKAENPLTPTLSGFLESPLKYLD	AENPLT(0.996)PT(0.003)LSGFLESPLK	800	T	2.1009	0.0105479	up
Q8BGT1		Flrt3	___MISPAWSLFLIGTKIGLFFQVAPLSVVA	MIS(0.02)PAWS(0.964)LFLIGT(0.964)KIGLFFQVAPLS(0.022)VVAKS(0.022)CPS(0.007)VCR	13	T	-3.4773	0.000110443	down
Q8BTI8	Serine/arginine repetitive matrix protein 2	Srrm2	VPSAFSDQSRSVVQTTPVAGSQSLSSGTVAK	S(0.001)VVQT(0.081)T(0.918)PVAGSQSLSSGTVAK	2421	T	1.28073	0.0257788	up
Q8BTM8	Filamin-A	Flna	PFQVTALAGDQPTVQTPLRSQQLAPQYNYPQ	FGGEHVPNSPFQVTALAGDQPT(0.001)VQT(0.999)PLR	1750	T	4.51723	0.0223324	up
Q8BTM8	Filamin-A	Flna	FVVPVASPSGDARRLTVSSLQESGLKVNQPA	RLT(0.991)VS(0.007)S(0.002)LQESGLK	2336	T	2.2465	0.00137185	up
Q8BWP5	Alpha-tocopherol transfer protein	Ttpa	LAELRRRVQEAGVPQTPQPLTDAFLLRFLRA	VQEAGVPQT(1)PQPLTDAFLLR	43	T	3.11093	0.00470588	up
Q8BZN6	Dedicator of cytokinesis protein 10	Dock10	HTTSGHEGHKQHRSQTLPIIRGKNALSNPKL	SQT(1)LPIIR	1440	T	1.40127	0.000774063	up
Q8C0E3	Tripartite motif-containing protein 47	Trim47	PGPMSAPASGSTRGATPEPSAPSAPPPAPEP	GAT(0.97)PEPS(0.028)APS(0.002)APPPAPEPSAPCAPEQWPAGEEPVR	100	T	3.502	0.000557942	up
Q8C196	Carbamoyl-phosphate synthase [ammonia], mitochondrial	Cps1	LGIPLPEIKNVVSGKTSACFEPSLDYMVTKI	T(0.85)S(0.15)ACFEPSLDYMVTK	758	T	0.820833	0.0295128	up
Q8CBC4	Consortin	Cnst	KICTTHQDPLLSKLKTAPVEPSPERKSLARA	T(1)APVEPS(1)PERKS(1)LAR	273	T	0.611567	0.0198173	up
Q8CC35	Synaptopodin	Synpo	SPGLYTAPVQDSLQPTAVSPTYSSDISPVSP	S(0.017)S(0.017)PGLY(0.013)T(0.014)APVQDS(0.027)LQPT(0.789)AVS(0.087)PT(0.023)Y(0.001)S(0.008)S(0.003)DISPVSPSR	879	T	3.34263	0.0185124	up
Q8CC35	Synaptopodin	Synpo	NAPGGFRVASLSPARTPPASLYHGYLPENGV	T(0.938)PPAS(0.06)LY(0.001)HGYLPENGVLRPEPTK	769	T	2.63923	0.0410375	up
Q8CDV6	Coiled-coil domain-containing protein 63	Ccdc63	TDINLQQYFAIIEKKTNDLLLLESFRRLQEA	KT(1)NDLLLLESFR	451	T	1.39873	0.00397418	up
Q8CHH9	Septin-8	Sep8	____________MAATDLERVSNAEPEPRSL	AAT(0.838)DLERVS(0.162)NAEPEPR	4	T	1.01373	0.00782989	up
Q8CI11	Guanine nucleotide-binding protein-like 3	Gnl3	GERNAEISDVAPVEETRELSPEQSTAGKPSD	NAEIS(0.005)DVAPVEET(0.954)RELS(0.036)PEQS(0.002)T(0.002)AGKPSDGSSALDR	501	T	1.68587	0.0464765	up
Q8JZQ9	Eukaryotic translation initiation factor 3 subunit B	Eif3b	EVRAKPAAQSEEETATSPAASPTPQSAERSP	AKPAAQS(0.018)EEET(0.01)AT(0.964)S(0.967)PAAS(0.01)PT(0.03)PQS(0.001)AER	74	T	-4.9834	0.0315736	down
Q8K0L9	Zinc finger and BTB domain-containing protein 20	Zbtb20	NVGDVFPGIQDSGQDTPRGTPESGTSGQSSD	IVSQNVGDVFPGIQDS(0.001)GQDT(0.999)PR	211	T	-0.7092	0.00486277	down
Q8K1N2	Pleckstrin homology-like domain family B member 2	Phldb2	PRGSRSDELLGDLTRTPPSSSAAFLKATNES	T(0.991)PPS(0.009)SS(0.001)AAFLK	546	T	0.9076	0.0072958	up
Q8K4L3	Supervillin	Svil	NRIDVRQRRMNARYQTQPVTLGEVEQVQSGK	YQT(1)QPVTLGEVEQVQSGK	811	T	1.10147	0.018648	up
Q8K4R4	Cytoplasmic phosphatidylinositol transfer protein 1	Pitpnc1	LLPSSVRSAPSSAPSTPLSTDAPEFLSIPKD	S(0.099)APS(0.098)S(0.098)APS(0.684)T(0.806)PLS(0.201)T(0.013)DAPEFLSIPK	278	T	-1.21237	0.0258045	down
Q8VCR2	17-beta-hydroxysteroid dehydrogenase 13	Hsd17b13	ESLVKFFIPRRRKSVTGQTVLITGAGHGIGR	KS(0.148)VT(0.844)GQT(0.007)VLITGAGHGIGR	35	T	2.12137	0.00346721	up
Q8VI59	Pecanex-like protein 3	Pcnxl3	SDDTLRSFDTVIGAGTPPGQTEPLLVVRPKD	SFDT(0.002)VIGAGT(0.998)PPGQTEPLLVVRPK	370	T	0.7478	0.0162421	up
Q91W92	Cdc42 effector protein 1	Cdc42ep1	SPVGWVSSSHGKRRLTADMISPPLGDFRHTM	RLT(1)ADMISPPLGDFR	34	T	0.935167	0.0130393	up
Q920R0	Alsin	Als2	LLRKAARVKTRTVVLTPTYSGEADALLPSLR	TVVLT(0.999)PT(0.001)YSGEADALLPSLR	504	T	1.76703	0.0158765	up
Q922J3	CAP-Gly domain-containing linker protein 1	Clip1	QAEDEANGLQAAPGRTASPLSTAAATMVSSS	T(0.833)AS(0.162)PLS(0.004)TAAATMVSSSPATPSNIPHKPSQSTAK	144	T	-2.70557	0.0233416	down
Q922R0	cAMP-dependent protein kinase catalytic subunit PRKX	Prkx	LTDFGFAKKLVDRTWTLCGTPEYLAPEVIQS	T(0.162)WT(0.823)LCGT(0.015)PEYLAPEVIQSK	200	T	-2.05517	0.00280448	down
Q99KG5	Lipolysis-stimulated lipoprotein receptor	Lsr	PGPPNGRVERAMSEVTSLHEDDWRSRPSRAP	AMSEVT(0.906)S(0.094)LHEDDWR	378	T	-2.19223	0.00200459	down
Q99LC5	Electron transfer flavoprotein subunit alpha, mitochondrial	Etfa	VAQHDAYKGLLPEELTPLILETQKQFSYTHI	GLLPEELT(1)PLILETQK	93	T	0.9563	0.0321868	up
Q99LJ0	CTTNBP2 N-terminal-like protein	Cttnbp2nl	KQLARNTVTQVLSRFTNQGPIKPVSPNSSPF	FT(0.931)NQGPIKPVS(0.052)PNS(0.013)S(0.004)PFGTDYR	513	T	2.3095	0.0112663	up
Q99NB9	Splicing factor 3B subunit 1	Sf3b1	ATSSARKNRWDETPKTERDTPGHGSGWAETP	T(0.799)ERDT(0.2)PGHGSGWAETPR	299	T	1.99687	0.0397887	up
Q99NB9	Splicing factor 3B subunit 1	Sf3b1	RKRRWDQTADQTPGATPKKLSSWDQAETPGH	WDQTADQTPGAT(1)PK	211	T	-3.42603	9.75606e-06	down
Q9CQY2	RNMT-activating mini protein	Fam103a1	____________MSDTSEEIPNFEEMFASRF	S(0.096)DT(0.869)S(0.035)EEIPNFEEMFASR	4	T	1.17303	0.0445398	up
Q9CW42	Mitochondrial amidoxime-reducing component 1	Mar1	LTLSAAYTKDLLLPITPPATNPLLQCRVHGL	DLLLPIT(1)PPATNPLLQCR	142	T	1.22013	0.0329849	up
Q9D0F3	Protein ERGIC-53	Lman1	YVSSLTEEISRRGAGTPGQPGQVSQQELDTV	GAGT(1)PGQPGQVSQQELDTVVK	385	T	2.867	0.00410102	up
Q9D4J3	Discoidin, CUB and LCCL domain-containing protein 1	Dcbld1	SAPRNGLAPLNQTAMTALL____________	DPAS(0.013)QS(0.129)QMT(0.426)S(0.426)GGDDGY(0.093)S(0.099)APRNGLAPLNQT(0.884)AMT(0.93)ALL	500	T	-2.16603	0.0235416	down
Q9D6W8	Uncharacterized protein C17orf59 homolog		GGRRATISSPLELEGTVSRHGDLTHFVANNL	RATISSPLELEGT(1)VS(1)R	211	T	-1.61767	0.0125756	down
Q9D8N6	Protein lin-37 homolog	Lin37	CRSRIPSPLQPETEGTPDDEPSEPEPSPSTL	S(0.002)RIPS(0.072)PLQPET(0.084)EGT(0.842)PDDEPSEPEPSPSTLIYR	191	T	2.4985	0.00229807	up
Q9DBM2	Peroxisomal bifunctional enzyme	Ehhadh	VRKGQGLTGPSLPPGTPTRKRGNTRYSPIAD	GQGLTGPSLPPGT(0.814)PT(0.186)R	543	T	3.08743	0.0405417	up
Q9ES52	Phosphatidylinositol 3,4,5-trisphosphate 5-phosphatase 1	Inpp5d	PKDSSLGPGRGEGPPTPPSQPPLSPKKFSSS	GEGPPT(1)PPS(0.002)QPPLS(0.998)PK	964	T	1.04557	0.00433929	up
Q9ESZ8	General transcription factor II-I	Gtf2i	SMLSPSGSCGPIKVKTEPTEDSGISLEMAAV	S(0.017)MLS(0.017)PS(0.017)GS(0.17)CGPIKVKT(0.759)EPT(0.161)EDS(0.048)GIS(0.166)LEMAAVT(0.645)VK	222	T	1.47457	0.00542726	up
Q9JJG0	Transforming acidic coiled-coil-containing protein 2	Tacc2	PEKLDNTPASPPRSPTEPSDTPIAKGTYTFD	LDNT(0.002)PAS(0.997)PPRS(0.064)PT(0.839)EPS(0.086)DT(0.013)PIAK	516	T	3.04527	0.0160759	up
Q9JLV1	BAG family molecular chaperone regulator 3	Bag3	KDPQTESQQLEAKAATPPNPSNPADSAGNLV	AAT(0.999)PPNPS(0.001)NPADSAGNLVAP	560	T	0.687433	4.38051e-05	up
Q9QYC0	Alpha-adducin	Add1	EQKEKSPPDQSAVPNTPPSTPVKLEEDLPQE	EKS(0.003)PPDQS(0.016)AVPNT(0.97)PPS(0.006)T(0.005)PVK	610	T	1.09293	0.0213285	up
Q9QYG0	Protein NDRG2	Ndrg2	QEVQITEEKPLLPGQTPETAKEAELAARILL	AELQEVQIT(0.001)EEKPLLPGQT(0.952)PET(0.046)AK	20	T	1.48323	9.75213e-05	up
Q9QYG0	Protein NDRG2	Ndrg2	SSCMTRLSRSRTASLTSAASIDGSRSRSRTL	TAS(0.039)LT(0.926)S(0.035)AASIDGSR	334	T	-4.68553	0.0456873	down
Q9QYX7	Protein piccolo	Pclo	EVVDLSTSKSHRTVVTMDESTSNVVTKIIED	S(0.907)HRT(0.172)VVT(0.906)MDES(0.011)T(0.018)S(0.033)NVVT(0.953)K	2839	T	2.11023	0.0318611	up
Q9WUH1	Transmembrane protein 115	Tmem115	AGAKTDSPLPLEEASTPPGKVTVPESSLITL	TDSPLPLEEAS(0.19)T(0.81)PPGK	329	T	1.2221	0.0257719	up
Q9Z0P4	Paralemmin-1	Palm	QKSETLVNAQQTPLGTPKENRTSTPVRSPGG	SETLVNAQQTPLGT(1)PK	145	T	1.1676	0.0119611	up
P59808	SAM and SH3 domain-containing protein 1	Sash1	QKGIMRQTSKGEDVGYVASEITMSDEERIQL	QT(0.599)S(0.52)KGEDVGY(0.903)VAS(0.885)EIT(0.063)MS(0.029)DEERIQLMMMVK	170	Y	-3.07833	0.00120934	down
P97929	Breast cancer type 2 susceptibility protein homolog	Brca2	FERPSIQLTATKRTQYQQLPVSSETLLQVYQ	T(0.997)QY(0.998)QQLPVS(0.046)S(0.046)ET(0.91)LLQVY(0.004)QPR	2954	Y	-3.70373	0.00274257	down
P98083	SHC-transforming protein 1	Shc1	PPPPCPGRELFDDPSYVNIQNLDKARQAGGG	ELFDDPS(0.128)Y(0.872)VNIQNLDK	423	Y	1.15293	0.000357345	up
Q3V172	Protein sel-1 homolog 2	Sel1l2	KILQESKSQKQKTEAYTLFTRAANMGNLKAM	S(0.001)QKQKT(0.999)EAY(1)T(1)LFT(1)R	131	Y	-2.53733	0.0377842	down
Q60662	A-kinase anchor protein 4	Akap4	GSGSRCGRDAMMSQNYSETPGPEVIVNNQCS	DAMMS(0.999)QNY(0.965)S(0.968)ET(0.965)PGPEVIVNNQCS(0.022)T(0.041)T(0.041)NLQK	746	Y	1.86367	0.0404531	up
Q61136	Serine/threonine-protein kinase PRP4 homolog	Prpf4b	DFGSASHVADNDITPYLVSRFYRAPEIIIGK	LCDFGSASHVADNDIT(0.002)PY(0.994)LVS(0.004)R	849	Y	0.769533	0.028555	up
Q63844	Mitogen-activated protein kinase 3	Mapk3	RIADPEHDHTGFLTEYVATRWYRAPEIMLNS	IADPEHDHTGFLT(0.022)EY(0.83)VAT(0.148)R	205	Y	2.53713	0.0227598	up
Q6NXK2	Zinc finger protein 532	Znf532	KVKREAESNSITLSVYEPFKVRKAEDKLKEN	EAES(1)NS(1)IT(1)LS(1)VY(1)EPFKVR	214	Y	-0.882067	0.0186173	down
Q8CC35	Synaptopodin	Synpo	PSPALPRPSRSSPGLYTAPVQDSLQPTAVSP	S(0.017)S(0.018)PGLY(0.828)T(0.105)APVQDS(0.018)LQPT(0.014)AVSPTY(0.001)S(0.001)S(0.002)DIS(0.034)PVS(0.754)PS(0.209)R	868	Y	2.16193	0.0137696	up
Q8VI36	Paxillin	Pxn	GVGSLCSRAGEEEHVYSFPNKQKSAEPSPTV	AGEEEHVY(0.975)S(0.025)FPNK	118	Y	1.8586	0.0408209	up
Q91ZE0	Trimethyllysine dioxygenase, mitochondrial	Tmlhe	_____________MWYHKLLHQQSRLRNLMK	MWY(1)HKLLHQQSRLR	3	Y	0.8065	0.00989838	up
Q9DBJ1	Phosphoglycerate mutase 1	Pgam1	HGESAWNLENRFSGWYDADLSPAGHEEAKRG	FS(0.002)GWY(0.82)DADLS(0.177)PAGHEEAK	26	Y	2.18883	0.000394161	up
Q9QXS1	Plectin	Plec	GLRLLEAAAQSSKGYYSPYSVSGSGSTAGSR	GY(0.006)Y(0.992)S(0.001)PY(0.001)SVSGS(0.002)GS(0.002)T(0.006)AGS(0.99)R	4619	Y	-2.5821	0.0307655	down
