# Supplementary material for: Proteomics and Phosphoproteomics Revealed Dysregulated Kinases and Potential Therapy for Liver Fibrosis
Source: Mol Cell Proteomics. 2025 May 12;24(6):100991. doi: 10.1016/j.mcpro.2025.100991 (PMC12181035; doi:10.1016/j.mcpro.2025.100991)
Supplement: Table S6 [file mmc6.xlsx]

## Sheet: Up
Table S6. Metascape analysis of upregulated phosphosites corresponding proteins from phosphoproteomics dataset
Totally 952 upregulated sites corresponding 728 proteins were subjected to Metascape for biological function analysis.
The well-adopted hypergeometric test and Benjamini-Hochberg p-value correction algorithm was used to identify the significantly enriched pathways.
GroupID	Category	Term	Description	LogP	Log(q-value)	Genes	Symbols	Count	Selected in Fig.2H	Selected in Fig.S3H
1_Summary	Reactome Gene Sets	R-MMU-194315	Signaling by Rho GTPases	-23.5472	-19.5801	11855,12387,12549,13424,13511,14026,14270,15516,16443,16800,17931,17970,18750,18753,19299,20166,20401,20619,20662,20742,20779,20807,21873,22143,22352,22628,26417,26951,27360,51796,52696,54126,54324,56430,56699,56784,57778,58996,64652,66508,66898,67300,68428,68813,70350,70361,70719,70804,71703,71876,73341,74018,75547,76499,77579,94176,104445,110279,207425,210293,216831,224105,227937,230972,232201,…	Arhgap5,Ctnnb1,Arhgap31,Dync1h1,Dsg2,Evl,Srgap2,Hsp90ab1,Itsn1,Arhgef2,Ppp1r12a,Ncf2,Prkca,Prkcd,Abcd3,Rtkn,Sh3bp1,Snap23,Sos1,Sptbn1,Src,Srf,Tjp2,Tuba1b,Vim,Ywhag,Mapk3,Zw10,Add3,Srrm1,Zwint,Arhgef7,Arhgef5,Clip1,Cdc42ep4,Ralgapa1,Fmnl1,Arhgap23,Nisch,Lamtor1,Baiap2l1,Cltc,Steap3,Dock5,Basp1,Lman1,Arhgap45,Pgrmc2,Armcx3,Cenpu,Arhgef6,Als2,Akap13,Clasp2,Myh10,Dock2,Cdc42ep1,Bcr,Wdr11,Dock10,Arhga…	74	+
1_Member	Reactome Gene Sets	R-MMU-194315	Signaling by Rho GTPases	-23.5472	-19.5801	11855,12387,12549,13424,13511,14026,14270,15516,16443,16800,17931,17970,18750,18753,19299,20166,20401,20619,20662,20742,20779,20807,21873,22143,22352,22628,26417,26951,27360,51796,52696,54126,54324,56430,56699,56784,57778,58996,64652,66508,66898,67300,68428,68813,70350,70361,70719,70804,71703,71876,73341,74018,75547,76499,77579,94176,104445,110279,207425,210293,216831,224105,227937,230972,232201,…	Arhgap5,Ctnnb1,Arhgap31,Dync1h1,Dsg2,Evl,Srgap2,Hsp90ab1,Itsn1,Arhgef2,Ppp1r12a,Ncf2,Prkca,Prkcd,Abcd3,Rtkn,Sh3bp1,Snap23,Sos1,Sptbn1,Src,Srf,Tjp2,Tuba1b,Vim,Ywhag,Mapk3,Zw10,Add3,Srrm1,Zwint,Arhgef7,Arhgef5,Clip1,Cdc42ep4,Ralgapa1,Fmnl1,Arhgap23,Nisch,Lamtor1,Baiap2l1,Cltc,Steap3,Dock5,Basp1,Lman1,Arhgap45,Pgrmc2,Armcx3,Cenpu,Arhgef6,Als2,Akap13,Clasp2,Myh10,Dock2,Cdc42ep1,Bcr,Wdr11,Dock10,Arhga…	73
1_Member	Reactome Gene Sets	R-MMU-9716542	Signaling by Rho GTPases, Miro GTPases and RHOBTB3	-23.541	-19.5801	11855,12387,12447,12549,13424,13511,14026,14270,15516,16443,16800,17931,17970,18750,18753,19299,20166,20401,20619,20662,20742,20779,20807,21873,22143,22352,22628,26417,26951,27360,51796,52696,54126,54324,56430,56699,56784,57778,58996,64652,66508,66898,67300,68428,68813,70350,70361,70719,70804,71703,71876,73341,74018,75547,76499,77579,94176,104445,110279,207425,210293,216831,224105,227937,230972,2…	Arhgap5,Ctnnb1,Ccne1,Arhgap31,Dync1h1,Dsg2,Evl,Srgap2,Hsp90ab1,Itsn1,Arhgef2,Ppp1r12a,Ncf2,Prkca,Prkcd,Abcd3,Rtkn,Sh3bp1,Snap23,Sos1,Sptbn1,Src,Srf,Tjp2,Tuba1b,Vim,Ywhag,Mapk3,Zw10,Add3,Srrm1,Zwint,Arhgef7,Arhgef5,Clip1,Cdc42ep4,Ralgapa1,Fmnl1,Arhgap23,Nisch,Lamtor1,Baiap2l1,Cltc,Steap3,Dock5,Basp1,Lman1,Arhgap45,Pgrmc2,Armcx3,Cenpu,Arhgef6,Als2,Akap13,Clasp2,Myh10,Dock2,Cdc42ep1,Bcr,Wdr11,Dock10…	74
1_Member	Reactome Gene Sets	R-MMU-9012999	RHO GTPase cycle	-18.1089	-14.546	11855,12549,13511,14270,15516,16443,16800,17970,19299,20166,20401,20619,20662,20742,21873,22143,22352,27360,51796,54126,54324,56699,56784,57778,58996,64652,66508,66898,67300,68428,68813,70350,70361,70719,70804,71703,73341,74018,75547,94176,104445,110279,207425,210293,216831,224105,227937,230972,232201,239027,244895,330662,544963	Arhgap5,Arhgap31,Dsg2,Srgap2,Hsp90ab1,Itsn1,Arhgef2,Ncf2,Abcd3,Rtkn,Sh3bp1,Snap23,Sos1,Sptbn1,Tjp2,Tuba1b,Vim,Add3,Srrm1,Arhgef7,Arhgef5,Cdc42ep4,Ralgapa1,Fmnl1,Arhgap23,Nisch,Lamtor1,Baiap2l1,Cltc,Steap3,Dock5,Basp1,Lman1,Arhgap45,Pgrmc2,Armcx3,Arhgef6,Als2,Akap13,Dock2,Cdc42ep1,Bcr,Wdr11,Dock10,Arhgap44,Pak2,Pkp4,Arhgef16,Arhgap25,Arhgap22,Peak1,Dock1,Iqgap2	53
1_Member	Reactome Gene Sets	R-MMU-9013149	RAC1 GTPase cycle	-13.305	-9.94623	11855,12549,14270,17970,20401,20619,20662,54126,54324,56699,57778,58996,64652,66508,66898,68813,70719,73341,74018,94176,104445,110279,210293,216831,224105,232201,239027,330662,544963	Arhgap5,Arhgap31,Srgap2,Ncf2,Sh3bp1,Snap23,Sos1,Arhgef7,Arhgef5,Cdc42ep4,Fmnl1,Arhgap23,Nisch,Lamtor1,Baiap2l1,Dock5,Arhgap45,Arhgef6,Als2,Dock2,Cdc42ep1,Bcr,Dock10,Arhgap44,Pak2,Arhgap25,Arhgap22,Dock1,Iqgap2	29
1_Member	Reactome Gene Sets	R-MMU-9013408	RHOG GTPase cycle	-7.50415	-4.94986	11855,13511,16443,54324,66508,68813,70361,70804,94176,104445,224105,230972,330662,544963	Arhgap5,Dsg2,Itsn1,Arhgef5,Lamtor1,Dock5,Lman1,Pgrmc2,Dock2,Cdc42ep1,Pak2,Arhgef16,Dock1,Iqgap2	14
1_Member	Reactome Gene Sets	R-MMU-9013404	RAC2 GTPase cycle	-6.58629	-4.14398	13511,17970,56699,66508,66898,70361,70804,71703,94176,104445,110279,210293,224105,330662	Dsg2,Ncf2,Cdc42ep4,Lamtor1,Baiap2l1,Lman1,Pgrmc2,Armcx3,Dock2,Cdc42ep1,Bcr,Dock10,Pak2,Dock1	14
1_Member	Reactome Gene Sets	R-MMU-9013423	RAC3 GTPase cycle	-5.47693	-3.2525	11855,13511,14270,17970,20619,66508,66898,70361,70804,104445,110279,210293,224105	Arhgap5,Dsg2,Srgap2,Ncf2,Snap23,Lamtor1,Baiap2l1,Lman1,Pgrmc2,Cdc42ep1,Bcr,Dock10,Pak2	13
2_Summary	GO Biological Processes	GO:0030036	actin cytoskeleton organization	-20.1191	-16.3343	11518,12317,12331,12488,12631,12721,13043,13821,13822,14026,16691,16800,17118,17912,17913,18015,18720,18826,20166,20401,20416,20742,20779,20807,21346,21894,21916,22027,22041,22351,22793,27494,52690,54126,54132,54324,56376,57342,57778,58194,64652,65970,66898,74392,76441,77569,77579,78926,94176,109270,110279,171580,208431,211401,213019,225115,229707,232201,232227,239719,276829,286940,360013,544963,…	Add1,Calr,Cap1,Cd2ap,Cfl1,Coro1a,Cttn,Epb41l1,Epb41l2,Evl,Krt8,Arhgef2,Marcks,Myo1b,Myo1c,Nf1,Pip5k1a,Lcp1,Rtkn,Sh3bp1,Shc1,Sptbn1,Src,Srf,Tagln2,Tln1,Tmod1,Hsp90b1,Trf,Vill,Zyx,Amot,Setd3,Arhgef7,Pdlim1,Arhgef5,Pdlim5,Parva,Fmnl1,Sh3kbp1,Nisch,Lima1,Baiap2l1,Specc1l,Daam2,Limch1,Myh10,Gas2l1,Dock2,Prr5,Bcr,Mical1,Shroom4,Mtss1,Pdlim2,Svil,Strip1,Arhgap25,Iqsec1,Mrtfb,Smtnl2,Flnb,Myo18a,Iqgap2,Pa…	81		+
2_Member	GO Biological Processes	GO:0030036	actin cytoskeleton organization	-20.1191	-16.3343	11518,12317,12331,12488,12631,12721,13043,13821,13822,14026,16691,16800,17118,17912,17913,18015,18720,18826,20166,20401,20416,20742,20779,20807,21346,21894,21916,22027,22041,22351,22793,27494,52690,54126,54132,54324,56376,57342,57778,58194,64652,65970,66898,74392,76441,77569,77579,78926,94176,109270,110279,171580,208431,211401,213019,225115,229707,232201,232227,239719,276829,286940,360013,544963,…	Add1,Calr,Cap1,Cd2ap,Cfl1,Coro1a,Cttn,Epb41l1,Epb41l2,Evl,Krt8,Arhgef2,Marcks,Myo1b,Myo1c,Nf1,Pip5k1a,Lcp1,Rtkn,Sh3bp1,Shc1,Sptbn1,Src,Srf,Tagln2,Tln1,Tmod1,Hsp90b1,Trf,Vill,Zyx,Amot,Setd3,Arhgef7,Pdlim1,Arhgef5,Pdlim5,Parva,Fmnl1,Sh3kbp1,Nisch,Lima1,Baiap2l1,Specc1l,Daam2,Limch1,Myh10,Gas2l1,Dock2,Prr5,Bcr,Mical1,Shroom4,Mtss1,Pdlim2,Svil,Strip1,Arhgap25,Iqsec1,Mrtfb,Smtnl2,Flnb,Myo18a,Iqgap2,Pa…	65
2_Member	GO Biological Processes	GO:0030029	actin filament-based process	-19.7811	-16.1213	11518,12317,12331,12488,12631,12721,13043,13821,13822,14026,16691,16800,17118,17912,17913,18015,18720,18826,20166,20401,20416,20742,20779,20807,21346,21894,21916,22027,22041,22351,22793,27494,52690,54126,54132,54324,56376,57342,57778,58194,64652,65970,66898,74392,76441,77569,77579,78926,93742,94176,109270,110279,171580,208431,211401,213019,223697,225115,229707,232201,232227,239719,276829,286940,3…	Add1,Calr,Cap1,Cd2ap,Cfl1,Coro1a,Cttn,Epb41l1,Epb41l2,Evl,Krt8,Arhgef2,Marcks,Myo1b,Myo1c,Nf1,Pip5k1a,Lcp1,Rtkn,Sh3bp1,Shc1,Sptbn1,Src,Srf,Tagln2,Tln1,Tmod1,Hsp90b1,Trf,Vill,Zyx,Amot,Setd3,Arhgef7,Pdlim1,Arhgef5,Pdlim5,Parva,Fmnl1,Sh3kbp1,Nisch,Lima1,Baiap2l1,Specc1l,Daam2,Limch1,Myh10,Gas2l1,Pard3,Dock2,Prr5,Bcr,Mical1,Shroom4,Mtss1,Pdlim2,Sun2,Svil,Strip1,Arhgap25,Iqsec1,Mrtfb,Smtnl2,Flnb,Syne2…	68
2_Member	GO Biological Processes	GO:0007015	actin filament organization	-10.2657	-7.23427	11518,12331,12488,12631,12721,14026,16800,17118,17912,17913,18826,20401,20779,20807,21346,21916,22027,22041,22351,22793,54132,58194,65970,66898,77579,78926,171580,208431,211401,225115,232201,544963,677884	Add1,Cap1,Cd2ap,Cfl1,Coro1a,Evl,Arhgef2,Marcks,Myo1b,Myo1c,Lcp1,Sh3bp1,Src,Srf,Tagln2,Tmod1,Hsp90b1,Trf,Vill,Zyx,Pdlim1,Sh3kbp1,Lima1,Baiap2l1,Myh10,Gas2l1,Mical1,Shroom4,Mtss1,Svil,Arhgap25,Iqgap2,Pakap	33
2_Member	GO Biological Processes	GO:0097435	supramolecular fiber organization	-8.66781	-5.78616	11518,12331,12488,12631,12721,12818,13424,14026,16691,16765,16800,17118,17758,17912,17913,18015,18826,20401,20779,20807,21346,21916,22027,22041,22351,22352,22793,54132,56430,57752,58194,65970,66898,69697,76499,77579,78926,100986,101706,171580,208431,211401,223650,225115,232201,269713,544963,677884	Add1,Cap1,Cd2ap,Cfl1,Coro1a,Col14a1,Dync1h1,Evl,Krt8,Stmn1,Arhgef2,Marcks,Map4,Myo1b,Myo1c,Nf1,Lcp1,Sh3bp1,Src,Srf,Tagln2,Tmod1,Hsp90b1,Trf,Vill,Vim,Zyx,Pdlim1,Clip1,Tacc2,Sh3kbp1,Lima1,Baiap2l1,Camsap3,Clasp2,Myh10,Gas2l1,Akap9,Numa1,Mical1,Shroom4,Mtss1,Eppk1,Svil,Arhgap25,Clip2,Iqgap2,Pakap	48
3_Summary	GO Biological Processes	GO:0051493	regulation of cytoskeleton organization	-14.2508	-10.7671	11518,11806,12488,12631,12721,13043,13424,13728,14026,16765,16800,17913,18148,18484,18753,19303,20401,20742,21916,22351,26417,27360,28006,30948,54126,54324,56430,56699,65970,66824,66898,67300,69697,73205,74392,75547,76441,76499,77569,78926,80880,99889,100986,101706,102693,104445,105689,208177,211401,216831,224105,225115,235041,268396,544963,606496,11816,12759,11303,13685,15161,15951,16475,18826,2…	Add1,Apoa1,Cd2ap,Cfl1,Coro1a,Cttn,Dync1h1,Mark2,Evl,Stmn1,Arhgef2,Myo1c,Npm1,Pam,Prkcd,Pxn,Sh3bp1,Sptbn1,Tmod1,Vill,Mapk3,Add3,Washc2,Bin1,Arhgef7,Arhgef5,Clip1,Cdc42ep4,Lima1,Pycard,Baiap2l1,Cltc,Camsap3,C9orf72,Specc1l,Akap13,Daam2,Clasp2,Limch1,Gas2l1,Kank3,Arfip1,Akap9,Numa1,Phldb1,Cdc42ep1,Mycbp2,Phldb2,Mtss1,Arhgap44,Pak2,Svil,Kank2,Sh3pxd2b,Iqgap2,Gsk3a,Apoe,Clu,Abca1,Eif4ebp1,Hcfc1,Ifi204…	122		+
3_Member	GO Biological Processes	GO:0051493	regulation of cytoskeleton organization	-14.2508	-10.7671	11518,11806,12488,12631,12721,13043,13424,13728,14026,16765,16800,17913,18148,18484,18753,19303,20401,20742,21916,22351,26417,27360,28006,30948,54126,54324,56430,56699,65970,66824,66898,67300,69697,73205,74392,75547,76441,76499,77569,78926,80880,99889,100986,101706,102693,104445,105689,208177,211401,216831,224105,225115,235041,268396,544963,606496	Add1,Apoa1,Cd2ap,Cfl1,Coro1a,Cttn,Dync1h1,Mark2,Evl,Stmn1,Arhgef2,Myo1c,Npm1,Pam,Prkcd,Pxn,Sh3bp1,Sptbn1,Tmod1,Vill,Mapk3,Add3,Washc2,Bin1,Arhgef7,Arhgef5,Clip1,Cdc42ep4,Lima1,Pycard,Baiap2l1,Cltc,Camsap3,C9orf72,Specc1l,Akap13,Daam2,Clasp2,Limch1,Gas2l1,Kank3,Arfip1,Akap9,Numa1,Phldb1,Cdc42ep1,Mycbp2,Phldb2,Mtss1,Arhgap44,Pak2,Svil,Kank2,Sh3pxd2b,Iqgap2,Gsk3a	56
3_Member	GO Biological Processes	GO:1902903	regulation of supramolecular fiber organization	-13.3084	-9.94623	11518,11806,11816,12631,12721,12759,13043,14026,16765,16800,17913,18753,19303,20401,20742,21916,22351,27360,28006,30948,54126,54324,56430,56699,65970,66824,66898,69697,73205,74392,75547,76441,76499,77569,78926,80880,99889,100986,101706,104445,208177,211401,224105,225115,235041,268396	Add1,Apoa1,Apoe,Cfl1,Coro1a,Clu,Cttn,Evl,Stmn1,Arhgef2,Myo1c,Prkcd,Pxn,Sh3bp1,Sptbn1,Tmod1,Vill,Add3,Washc2,Bin1,Arhgef7,Arhgef5,Clip1,Cdc42ep4,Lima1,Pycard,Baiap2l1,Camsap3,C9orf72,Specc1l,Akap13,Daam2,Clasp2,Limch1,Gas2l1,Kank3,Arfip1,Akap9,Numa1,Cdc42ep1,Phldb2,Mtss1,Pak2,Svil,Kank2,Sh3pxd2b	46
3_Member	GO Biological Processes	GO:0043254	regulation of protein-containing complex assembly	-12.4761	-9.16847	11303,11518,11816,12631,12721,12759,13043,13685,14026,15161,15951,16475,16765,16800,17913,18753,18826,20362,20742,20779,21916,22241,22351,27360,30948,54126,54324,54343,56424,56430,56699,66824,66878,66898,69697,69903,76441,76499,80880,100986,101706,104445,208643,225115,235041,381308,545384,100040462	Abca1,Add1,Apoe,Cfl1,Coro1a,Clu,Cttn,Eif4ebp1,Evl,Hcfc1,Ifi204,Ajuba,Stmn1,Arhgef2,Myo1c,Prkcd,Lcp1,Septin8,Sptbn1,Src,Tmod1,Ulk1,Vill,Add3,Bin1,Arhgef7,Arhgef5,Atf7ip,Stub1,Clip1,Cdc42ep4,Pycard,Riok3,Baiap2l1,Camsap3,Rasip1,Daam2,Clasp2,Kank3,Akap9,Numa1,Cdc42ep1,Eif4g1,Svil,Kank2,Ifi211,Ifi214,Mndal	48
3_Member	GO Biological Processes	GO:0110053	regulation of actin filament organization	-11.755	-8.52679	11518,11806,12631,12721,13043,14026,16765,17913,18753,19303,20401,20742,21916,22351,27360,28006,30948,54324,56699,65970,66824,66898,73205,74392,76441,76499,77569,80880,99889,104445,208177,211401,224105,225115,235041,268396	Add1,Apoa1,Cfl1,Coro1a,Cttn,Evl,Stmn1,Myo1c,Prkcd,Pxn,Sh3bp1,Sptbn1,Tmod1,Vill,Add3,Washc2,Bin1,Arhgef5,Cdc42ep4,Lima1,Pycard,Baiap2l1,C9orf72,Specc1l,Daam2,Clasp2,Limch1,Kank3,Arfip1,Cdc42ep1,Phldb2,Mtss1,Pak2,Svil,Kank2,Sh3pxd2b	36
3_Member	GO Biological Processes	GO:0032956	regulation of actin cytoskeleton organization	-11.7472	-8.52679	11518,11806,12488,12631,12721,13043,14026,16765,17913,18484,18753,19303,20401,20742,21916,22351,27360,28006,30948,54324,56699,65970,66824,66898,73205,74392,75547,76441,76499,77569,80880,99889,104445,208177,211401,216831,224105,225115,235041,268396,544963	Add1,Apoa1,Cd2ap,Cfl1,Coro1a,Cttn,Evl,Stmn1,Myo1c,Pam,Prkcd,Pxn,Sh3bp1,Sptbn1,Tmod1,Vill,Add3,Washc2,Bin1,Arhgef5,Cdc42ep4,Lima1,Pycard,Baiap2l1,C9orf72,Specc1l,Akap13,Daam2,Clasp2,Limch1,Kank3,Arfip1,Cdc42ep1,Phldb2,Mtss1,Arhgap44,Pak2,Svil,Kank2,Sh3pxd2b,Iqgap2	41
3_Member	GO Biological Processes	GO:0032970	regulation of actin filament-based process	-11.6692	-8.48653	11518,11806,12488,12631,12721,13043,13511,14026,16765,17913,18484,18753,19303,20401,20742,21916,22351,27360,28006,30948,54324,56699,65970,66824,66898,73205,74392,75547,76441,76499,77569,80880,93742,99889,100986,104445,208177,211401,216831,224105,225115,235041,268396,544963	Add1,Apoa1,Cd2ap,Cfl1,Coro1a,Cttn,Dsg2,Evl,Stmn1,Myo1c,Pam,Prkcd,Pxn,Sh3bp1,Sptbn1,Tmod1,Vill,Add3,Washc2,Bin1,Arhgef5,Cdc42ep4,Lima1,Pycard,Baiap2l1,C9orf72,Specc1l,Akap13,Daam2,Clasp2,Limch1,Kank3,Pard3,Arfip1,Akap9,Cdc42ep1,Phldb2,Mtss1,Arhgap44,Pak2,Svil,Kank2,Sh3pxd2b,Iqgap2	44
3_Member	GO Biological Processes	GO:0051129	negative regulation of cellular component organization	-9.94355	-6.93782	11518,11806,11808,11816,12631,12721,12759,13685,14026,14629,15937,15951,16765,16800,16905,17216,17758,18148,18676,18753,19089,19347,19876,20239,20742,20779,21750,21916,22241,22351,22352,22589,26921,26951,27360,52696,54126,59026,65970,66878,68585,69697,74392,76499,78926,80880,93762,110351,208177,216831,217835,224105,225115,228357,235041,239667,381308,545384,606496,100040462,100502698	Add1,Apoa1,Apoa4,Apoe,Cfl1,Coro1a,Clu,Eif4ebp1,Evl,Gclc,Ier3,Ifi204,Stmn1,Arhgef2,Lmna,Mcm2,Map4,Npm1,Phf2,Prkcd,Prkcsh,Dennd5a,Robo1,Atxn2,Sptbn1,Src,Terf2,Tmod1,Ulk1,Vill,Vim,Atrx,Map4k4,Zw10,Add3,Zwint,Arhgef7,Huwe1,Lima1,Riok3,Rtn4,Camsap3,Specc1l,Clasp2,Gas2l1,Kank3,Smarca5,Rap1gap,Phldb2,Arhgap44,Rin3,Pak2,Svil,Lrp4,Kank2,Dip2b,Ifi211,Ifi214,Gsk3a,Mndal,Rubcn	61
3_Member	GO Biological Processes	GO:0032271	regulation of protein polymerization	-9.16629	-6.24685	11518,12631,12721,13043,14026,16765,17913,18753,20742,21916,22351,27360,30948,54126,56430,56699,66824,66898,69697,76441,76499,80880,100986,101706,104445,225115,235041	Add1,Cfl1,Coro1a,Cttn,Evl,Stmn1,Myo1c,Prkcd,Sptbn1,Tmod1,Vill,Add3,Bin1,Arhgef7,Clip1,Cdc42ep4,Pycard,Baiap2l1,Camsap3,Daam2,Clasp2,Kank3,Akap9,Numa1,Cdc42ep1,Svil,Kank2	27
3_Member	GO Biological Processes	GO:1902904	negative regulation of supramolecular fiber organization	-8.7533	-5.85317	11518,11816,12631,12721,12759,14026,16765,16800,18753,20742,21916,22351,27360,54126,65970,69697,74392,76499,78926,80880,208177,224105,225115,235041	Add1,Apoe,Cfl1,Coro1a,Clu,Evl,Stmn1,Arhgef2,Prkcd,Sptbn1,Tmod1,Vill,Add3,Arhgef7,Lima1,Camsap3,Specc1l,Clasp2,Gas2l1,Kank3,Phldb2,Pak2,Svil,Kank2	24
3_Member	GO Biological Processes	GO:0008064	regulation of actin polymerization or depolymerization	-8.35144	-5.60809	11518,12631,12721,13043,14026,17913,18753,20401,20742,21916,22351,27360,30948,56699,65970,66824,66898,74392,76441,80880,104445,225115,235041	Add1,Cfl1,Coro1a,Cttn,Evl,Myo1c,Prkcd,Sh3bp1,Sptbn1,Tmod1,Vill,Add3,Bin1,Cdc42ep4,Lima1,Pycard,Baiap2l1,Specc1l,Daam2,Kank3,Cdc42ep1,Svil,Kank2	23
3_Member	GO Biological Processes	GO:0030832	regulation of actin filament length	-8.20114	-5.48335	11518,12631,12721,13043,14026,17913,18753,20401,20742,21916,22351,27360,30948,56699,65970,66824,66898,74392,76441,80880,104445,225115,235041	Add1,Cfl1,Coro1a,Cttn,Evl,Myo1c,Prkcd,Sh3bp1,Sptbn1,Tmod1,Vill,Add3,Bin1,Cdc42ep4,Lima1,Pycard,Baiap2l1,Specc1l,Daam2,Kank3,Cdc42ep1,Svil,Kank2	23
3_Member	GO Biological Processes	GO:0051494	negative regulation of cytoskeleton organization	-8.15184	-5.44628	11518,12631,12721,14026,16765,16800,18148,18753,20742,21916,22351,27360,54126,65970,69697,74392,76499,78926,80880,208177,224105,225115,235041	Add1,Cfl1,Coro1a,Evl,Stmn1,Arhgef2,Npm1,Prkcd,Sptbn1,Tmod1,Vill,Add3,Arhgef7,Lima1,Camsap3,Specc1l,Clasp2,Gas2l1,Kank3,Phldb2,Pak2,Svil,Kank2	23
3_Member	GO Biological Processes	GO:0010639	negative regulation of organelle organization	-7.95304	-5.27097	11518,12631,12721,14026,14629,15937,16765,16800,16905,17216,17758,18148,18753,20742,20779,21750,21916,22351,22589,26951,27360,52696,54126,59026,65970,69697,74392,76499,78926,80880,93762,208177,224105,225115,235041	Add1,Cfl1,Coro1a,Evl,Gclc,Ier3,Stmn1,Arhgef2,Lmna,Mcm2,Map4,Npm1,Prkcd,Sptbn1,Src,Terf2,Tmod1,Vill,Atrx,Zw10,Add3,Zwint,Arhgef7,Huwe1,Lima1,Camsap3,Specc1l,Clasp2,Gas2l1,Kank3,Smarca5,Phldb2,Pak2,Svil,Kank2	35
3_Member	GO Biological Processes	GO:0043244	regulation of protein-containing complex disassembly	-7.93794	-5.26715	11518,12631,14026,16800,17281,19704,20401,20742,21916,21968,22351,27360,65970,69697,74392,76499,78926,209815,225115,100502698	Add1,Cfl1,Evl,Arhgef2,Fyco1,Upf1,Sh3bp1,Sptbn1,Tmod1,Tom1,Vill,Add3,Lima1,Camsap3,Specc1l,Clasp2,Gas2l1,Tbc1d25,Svil,Rubcn	20
3_Member	GO Biological Processes	GO:0031333	negative regulation of protein-containing complex assembly	-7.90033	-5.25126	11518,12759,13685,14026,15951,16765,16800,18753,20742,20779,21916,22241,22351,27360,54126,66878,80880,225115,235041,381308,545384,100040462	Add1,Clu,Eif4ebp1,Evl,Ifi204,Stmn1,Arhgef2,Prkcd,Sptbn1,Src,Tmod1,Ulk1,Vill,Add3,Arhgef7,Riok3,Kank3,Svil,Kank2,Ifi211,Ifi214,Mndal	22
3_Member	GO Biological Processes	GO:0090066	regulation of anatomical structure size	-7.88503	-5.24958	11518,11816,11855,12631,12721,13043,14026,14629,14630,15516,16644,17540,17913,18127,18148,18753,19091,20401,20416,20742,20807,21916,22241,22351,26875,27360,30948,56699,65970,66824,66898,67972,68585,68813,74018,74392,76441,76499,80880,80913,99571,104445,217835,225115,227231,235041,239667	Add1,Apoe,Arhgap5,Cfl1,Coro1a,Cttn,Evl,Gclc,Gclm,Hsp90ab1,Kng1,Irag1,Myo1c,Nos3,Npm1,Prkcd,Prkg1,Sh3bp1,Shc1,Sptbn1,Srf,Tmod1,Ulk1,Vill,Pclo,Add3,Bin1,Cdc42ep4,Lima1,Pycard,Baiap2l1,Atp2b1,Rtn4,Dock5,Als2,Specc1l,Daam2,Clasp2,Kank3,Pum2,Fgg,Cdc42ep1,Rin3,Svil,Cps1,Kank2,Dip2b	47
3_Member	GO Biological Processes	GO:0030833	regulation of actin filament polymerization	-7.24903	-4.73067	11518,12631,12721,13043,14026,17913,18753,20742,21916,22351,27360,30948,56699,66824,66898,76441,80880,104445,225115,235041	Add1,Cfl1,Coro1a,Cttn,Evl,Myo1c,Prkcd,Sptbn1,Tmod1,Vill,Add3,Bin1,Cdc42ep4,Pycard,Baiap2l1,Daam2,Kank3,Cdc42ep1,Svil,Kank2	20
3_Member	GO Biological Processes	GO:0032535	regulation of cellular component size	-7.16543	-4.667	11518,11816,11855,12631,12721,13043,14026,15516,17913,18148,18753,20401,20742,20807,21916,22241,22351,26875,27360,30948,56699,65970,66824,66898,68585,74018,74392,76441,76499,80880,80913,104445,217835,225115,235041,239667	Add1,Apoe,Arhgap5,Cfl1,Coro1a,Cttn,Evl,Hsp90ab1,Myo1c,Npm1,Prkcd,Sh3bp1,Sptbn1,Srf,Tmod1,Ulk1,Vill,Pclo,Add3,Bin1,Cdc42ep4,Lima1,Pycard,Baiap2l1,Rtn4,Als2,Specc1l,Daam2,Clasp2,Kank3,Pum2,Cdc42ep1,Rin3,Svil,Kank2,Dip2b	36
3_Member	GO Biological Processes	GO:0043242	negative regulation of protein-containing complex disassembly	-6.99796	-4.52143	11518,12631,14026,16800,20742,21916,22351,27360,65970,69697,74392,76499,78926,225115,100502698	Add1,Cfl1,Evl,Arhgef2,Sptbn1,Tmod1,Vill,Add3,Lima1,Camsap3,Specc1l,Clasp2,Gas2l1,Svil,Rubcn	15
3_Member	GO Biological Processes	GO:1901880	negative regulation of protein depolymerization	-6.87164	-4.41596	11518,12631,14026,16800,20742,21916,22351,27360,65970,69697,74392,76499,78926,225115	Add1,Cfl1,Evl,Arhgef2,Sptbn1,Tmod1,Vill,Add3,Lima1,Camsap3,Specc1l,Clasp2,Gas2l1,Svil	14
3_Member	GO Biological Processes	GO:1901879	regulation of protein depolymerization	-6.41725	-4.01273	11518,12631,14026,16800,20401,20742,21916,22351,27360,65970,69697,74392,76499,78926,225115	Add1,Cfl1,Evl,Arhgef2,Sh3bp1,Sptbn1,Tmod1,Vill,Add3,Lima1,Camsap3,Specc1l,Clasp2,Gas2l1,Svil	15
3_Member	GO Biological Processes	GO:0030835	negative regulation of actin filament depolymerization	-6.31806	-3.92834	11518,12631,14026,20742,21916,22351,27360,65970,74392,225115	Add1,Cfl1,Evl,Sptbn1,Tmod1,Vill,Add3,Lima1,Specc1l,Svil	10
3_Member	GO Biological Processes	GO:0030834	regulation of actin filament depolymerization	-5.95818	-3.65536	11518,12631,14026,20401,20742,21916,22351,27360,65970,74392,225115	Add1,Cfl1,Evl,Sh3bp1,Sptbn1,Tmod1,Vill,Add3,Lima1,Specc1l,Svil	11
3_Member	GO Biological Processes	GO:0032272	negative regulation of protein polymerization	-5.18268	-3.02119	11518,14026,16765,18753,20742,21916,22351,27360,54126,80880,225115,235041	Add1,Evl,Stmn1,Prkcd,Sptbn1,Tmod1,Vill,Add3,Arhgef7,Kank3,Svil,Kank2	12
3_Member	GO Biological Processes	GO:0030837	negative regulation of actin filament polymerization	-4.59902	-2.56247	11518,14026,18753,20742,21916,22351,27360,80880,225115,235041	Add1,Evl,Prkcd,Sptbn1,Tmod1,Vill,Add3,Kank3,Svil,Kank2	10
3_Member	GO Biological Processes	GO:0051693	actin filament capping	-4.07452	-2.16485	11518,14026,20742,21916,22351,27360,225115	Add1,Evl,Sptbn1,Tmod1,Vill,Add3,Svil	7
3_Member	GO Biological Processes	GO:0051016	barbed-end actin filament capping	-3.35766	-1.63738	11518,14026,22351,27360,225115	Add1,Evl,Vill,Add3,Svil	5
4_Summary	GO Biological Processes	GO:0043087	regulation of GTPase activity	-10.6323	-7.4844	14270,16475,16765,18015,18720,19091,20401,20662,26921,27494,29815,51791,54126,54324,54712,56784,66824,69903,70719,72238,73205,74018,75687,76041,110279,110351,209815,210293,216831,227937,230972,232201,239027,244654,319939,544963,11806,11808,11818,15951,17931,18753,19264,19876,192656,223453,381308,545384,100040462,11855,12549,16443,73341	Srgap2,Ajuba,Stmn1,Nf1,Pip5k1a,Prkg1,Sh3bp1,Sos1,Map4k4,Amot,Bcar3,Rgs14,Arhgef7,Arhgef5,Plxnc1,Ralgapa1,Pycard,Rasip1,Arhgap45,Tbc1d5,C9orf72,Als2,Ripor1,Ccdc125,Bcr,Rap1gap,Tbc1d25,Dock10,Arhgap44,Pkp4,Arhgef16,Arhgap25,Arhgap22,Mtss2,Tns3,Iqgap2,Apoa1,Apoa4,Apoh,Ifi204,Ppp1r12a,Prkcd,Ptprc,Robo1,Ripk2,Dap,Ifi211,Ifi214,Mndal,Arhgap5,Arhgap31,Itsn1,Arhgef6	53		+
4_Member	GO Biological Processes	GO:0043087	regulation of GTPase activity	-10.6323	-7.4844	14270,16475,16765,18015,18720,19091,20401,20662,26921,27494,29815,51791,54126,54324,54712,56784,66824,69903,70719,72238,73205,74018,75687,76041,110279,110351,209815,210293,216831,227937,230972,232201,239027,244654,319939,544963	Srgap2,Ajuba,Stmn1,Nf1,Pip5k1a,Prkg1,Sh3bp1,Sos1,Map4k4,Amot,Bcar3,Rgs14,Arhgef7,Arhgef5,Plxnc1,Ralgapa1,Pycard,Rasip1,Arhgap45,Tbc1d5,C9orf72,Als2,Ripor1,Ccdc125,Bcr,Rap1gap,Tbc1d25,Dock10,Arhgap44,Pkp4,Arhgef16,Arhgap25,Arhgap22,Mtss2,Tns3,Iqgap2	36
4_Member	GO Biological Processes	GO:0043547	positive regulation of GTPase activity	-7.77535	-5.15695	14270,18015,18720,20401,20662,26921,29815,51791,54126,54324,56784,70719,72238,73205,74018,76041,110279,110351,209815,210293,216831,227937,230972,232201,239027,244654	Srgap2,Nf1,Pip5k1a,Sh3bp1,Sos1,Map4k4,Bcar3,Rgs14,Arhgef7,Arhgef5,Ralgapa1,Arhgap45,Tbc1d5,C9orf72,Als2,Ccdc125,Bcr,Rap1gap,Tbc1d25,Dock10,Arhgap44,Pkp4,Arhgef16,Arhgap25,Arhgap22,Mtss2	26
4_Member	GO Biological Processes	GO:0051345	positive regulation of hydrolase activity	-7.19736	-4.69138	11806,11808,11818,14270,15951,17931,18015,18720,18753,19264,19876,20401,20662,26921,29815,51791,54126,54324,56784,66824,70719,72238,73205,74018,76041,110279,110351,192656,209815,210293,216831,223453,227937,230972,232201,239027,244654,381308,545384,100040462	Apoa1,Apoa4,Apoh,Srgap2,Ifi204,Ppp1r12a,Nf1,Pip5k1a,Prkcd,Ptprc,Robo1,Sh3bp1,Sos1,Map4k4,Bcar3,Rgs14,Arhgef7,Arhgef5,Ralgapa1,Pycard,Arhgap45,Tbc1d5,C9orf72,Als2,Ccdc125,Bcr,Rap1gap,Ripk2,Tbc1d25,Dock10,Arhgap44,Dap,Pkp4,Arhgef16,Arhgap25,Arhgap22,Mtss2,Ifi211,Ifi214,Mndal	40
4_Member	Reactome Gene Sets	R-MMU-9013148	CDC42 GTPase cycle	-4.84333	-2.73466	11855,12549,14270,16443,54324,70719,73341,110279,210293,216831,230972,239027	Arhgap5,Arhgap31,Srgap2,Itsn1,Arhgef5,Arhgap45,Arhgef6,Bcr,Dock10,Arhgap44,Arhgef16,Arhgap22	12
4_Member	GO Biological Processes	GO:0090630	activation of GTPase activity	-4.03739	-2.13412	18720,54324,70719,72238,76041,110279,209815,230972,232201,239027,244654	Pip5k1a,Arhgef5,Arhgap45,Tbc1d5,Ccdc125,Bcr,Tbc1d25,Arhgef16,Arhgap25,Arhgap22,Mtss2	11
5_Summary	GO Biological Processes	GO:0051647	nucleus localization	-10.4652	-7.36568	13405,13424,16905,16907,30948,57752,64009,77579,94040,223697,229227,230917,319565,320165,19294,66870,68585,93762,105348,232286,234865	Dmd,Dync1h1,Lmna,Lmnb2,Bin1,Tacc2,Syne1,Myh10,Clmn,Sun2,Bltp1,Tmem201,Syne2,Tacc1,Nectin2,Serbp1,Rtn4,Smarca5,Golm1,Tmf1,Nup133	21		+
5_Member	GO Biological Processes	GO:0051647	nucleus localization	-10.4652	-7.36568	13405,13424,16905,16907,30948,57752,64009,77579,94040,223697,229227,230917,319565,320165	Dmd,Dync1h1,Lmna,Lmnb2,Bin1,Tacc2,Syne1,Myh10,Clmn,Sun2,Bltp1,Tmem201,Syne2,Tacc1	14
5_Member	GO Biological Processes	GO:0007097	nuclear migration	-8.47113	-5.70063	13424,16905,16907,57752,64009,77579,94040,223697,230917,319565,320165	Dync1h1,Lmna,Lmnb2,Tacc2,Syne1,Myh10,Clmn,Sun2,Tmem201,Syne2,Tacc1	11
5_Member	GO Biological Processes	GO:0006997	nucleus organization	-3.27435	-1.5712	16905,16907,19294,30948,64009,66870,68585,93762,105348,223697,230917,232286,234865	Lmna,Lmnb2,Nectin2,Bin1,Syne1,Serbp1,Rtn4,Smarca5,Golm1,Sun2,Tmem201,Tmf1,Nup133	13
6_Summary	GO Biological Processes	GO:0051640	organelle localization	-10.4346	-7.36568	11776,12387,12628,12631,12934,13405,13424,16800,16905,16907,17281,17758,17913,18148,19294,20619,21425,26754,26875,26951,30948,52563,52635,52696,54204,57752,64009,66508,67581,67727,68428,70834,71703,74148,75687,76499,77038,77579,93742,94040,100986,101706,101994,207425,219024,223697,227648,229227,230917,319565,320165	Ap3d1,Ctnnb1,Cfh,Cfl1,Dpysl2,Dmd,Dync1h1,Arhgef2,Lmna,Lmnb2,Fyco1,Map4,Myo1c,Npm1,Nectin2,Snap23,Tfeb,Cops5,Pclo,Zw10,Bin1,Cdc23,Esyt2,Zwint,Septin1,Tacc2,Syne1,Lamtor1,Tbc1d23,Stx17,Steap3,Spag9,Armcx3,Cluh,Ripor1,Clasp2,Arfgap2,Myh10,Pard3,Clmn,Akap9,Numa1,Champ1,Wdr11,Pip4p1,Sun2,Sec16a,Bltp1,Tmem201,Syne2,Tacc1	51		+
6_Member	GO Biological Processes	GO:0051640	organelle localization	-10.4346	-7.36568	11776,12387,12628,12631,12934,13405,13424,16800,16905,16907,17281,17758,17913,18148,19294,20619,21425,26754,26875,26951,30948,52563,52635,52696,54204,57752,64009,66508,67581,67727,68428,70834,71703,74148,75687,76499,77038,77579,93742,94040,100986,101706,101994,207425,219024,223697,227648,229227,230917,319565,320165	Ap3d1,Ctnnb1,Cfh,Cfl1,Dpysl2,Dmd,Dync1h1,Arhgef2,Lmna,Lmnb2,Fyco1,Map4,Myo1c,Npm1,Nectin2,Snap23,Tfeb,Cops5,Pclo,Zw10,Bin1,Cdc23,Esyt2,Zwint,Septin1,Tacc2,Syne1,Lamtor1,Tbc1d23,Stx17,Steap3,Spag9,Armcx3,Cluh,Ripor1,Clasp2,Arfgap2,Myh10,Pard3,Clmn,Akap9,Numa1,Champ1,Wdr11,Pip4p1,Sun2,Sec16a,Bltp1,Tmem201,Syne2,Tacc1	51
6_Member	GO Biological Processes	GO:0051656	establishment of organelle localization	-8.24658	-5.5162	11776,12387,12631,12934,13424,16800,16905,16907,17281,17758,17913,18148,19294,20619,26754,26875,26951,52563,52696,54204,57752,64009,67581,68428,71703,75687,76499,77038,77579,93742,94040,101706,101994,207425,223697,227648,230917,319565,320165	Ap3d1,Ctnnb1,Cfl1,Dpysl2,Dync1h1,Arhgef2,Lmna,Lmnb2,Fyco1,Map4,Myo1c,Npm1,Nectin2,Snap23,Cops5,Pclo,Zw10,Cdc23,Zwint,Septin1,Tacc2,Syne1,Tbc1d23,Steap3,Armcx3,Ripor1,Clasp2,Arfgap2,Myh10,Pard3,Clmn,Numa1,Champ1,Wdr11,Sun2,Sec16a,Tmem201,Syne2,Tacc1	39
6_Member	GO Biological Processes	GO:0051650	establishment of vesicle localization	-2.52423	-1.05054	11776,12387,12934,17281,17913,26754,26875,67581,68428,76499,77038,207425,227648	Ap3d1,Ctnnb1,Dpysl2,Fyco1,Myo1c,Cops5,Pclo,Tbc1d23,Steap3,Clasp2,Arfgap2,Wdr11,Sec16a	13
6_Member	GO Biological Processes	GO:0051648	vesicle localization	-2.19207	-0.821746	11776,12387,12934,17281,17913,26754,26875,67581,68428,76499,77038,207425,227648	Ap3d1,Ctnnb1,Dpysl2,Fyco1,Myo1c,Cops5,Pclo,Tbc1d23,Steap3,Clasp2,Arfgap2,Wdr11,Sec16a	13
7_Summary	GO Biological Processes	GO:0051056	regulation of small GTPase mediated signal transduction	-10.4234	-7.36568	11303,11806,11816,12488,16765,16800,18015,19876,20401,20662,20779,26921,27494,56784,68585,69903,75547,75687,76041,94176,99371,110279,110351,216831,228357,232201,232227,234353,235041,319939,329877	Abca1,Apoa1,Apoe,Cd2ap,Stmn1,Arhgef2,Nf1,Robo1,Sh3bp1,Sos1,Src,Map4k4,Amot,Ralgapa1,Rtn4,Rasip1,Akap13,Ripor1,Ccdc125,Dock2,Arfgef2,Bcr,Rap1gap,Arhgap44,Lrp4,Arhgap25,Iqsec1,Psd3,Kank2,Tns3,Dennd4c	31		+
7_Member	GO Biological Processes	GO:0051056	regulation of small GTPase mediated signal transduction	-10.4234	-7.36568	11303,11806,11816,12488,16765,16800,18015,19876,20401,20662,20779,26921,27494,56784,68585,69903,75547,75687,76041,94176,99371,110279,110351,216831,228357,232201,232227,234353,235041,319939,329877	Abca1,Apoa1,Apoe,Cd2ap,Stmn1,Arhgef2,Nf1,Robo1,Sh3bp1,Sos1,Src,Map4k4,Amot,Ralgapa1,Rtn4,Rasip1,Akap13,Ripor1,Ccdc125,Dock2,Arfgef2,Bcr,Rap1gap,Arhgap44,Lrp4,Arhgap25,Iqsec1,Psd3,Kank2,Tns3,Dennd4c	31
7_Member	GO Biological Processes	GO:0046578	regulation of Ras protein signal transduction	-8.49614	-5.71141	11303,11806,11816,16765,16800,18015,19876,20401,20662,20779,26921,68585,69903,75547,75687,76041,94176,99371,110279,216831,228357,232227,234353,235041,319939,329877	Abca1,Apoa1,Apoe,Stmn1,Arhgef2,Nf1,Robo1,Sh3bp1,Sos1,Src,Map4k4,Rtn4,Rasip1,Akap13,Ripor1,Ccdc125,Dock2,Arfgef2,Bcr,Arhgap44,Lrp4,Iqsec1,Psd3,Kank2,Tns3,Dennd4c	26
7_Member	GO Biological Processes	GO:0035023	regulation of Rho protein signal transduction	-5.25178	-3.06352	11303,11806,11816,16765,16800,19876,69903,75547,75687,76041,110279,235041,319939	Abca1,Apoa1,Apoe,Stmn1,Arhgef2,Robo1,Rasip1,Akap13,Ripor1,Ccdc125,Bcr,Kank2,Tns3	13
7_Member	GO Biological Processes	GO:0035020	regulation of Rac protein signal transduction	-3.98967	-2.10621	18015,20401,68585,94176,216831,228357,319939	Nf1,Sh3bp1,Rtn4,Dock2,Arhgap44,Lrp4,Tns3	7
7_Member	GO Biological Processes	GO:0046579	positive regulation of Ras protein signal transduction	-3.46314	-1.71583	11806,19876,20662,20779,26921,68585,75547,94176,228357,319939	Apoa1,Robo1,Sos1,Src,Map4k4,Rtn4,Akap13,Dock2,Lrp4,Tns3	10
7_Member	GO Biological Processes	GO:0051057	positive regulation of small GTPase mediated signal transduction	-3.18293	-1.51754	11806,19876,20662,20779,26921,68585,75547,94176,228357,319939	Apoa1,Robo1,Sos1,Src,Map4k4,Rtn4,Akap13,Dock2,Lrp4,Tns3	10
7_Member	GO Biological Processes	GO:0035022	positive regulation of Rac protein signal transduction	-2.47581	-1.01842	68585,94176,228357,319939	Rtn4,Dock2,Lrp4,Tns3	4
8_Summary	GO Biological Processes	GO:0010632	regulation of epithelial cell migration	-9.92093	-6.93782	11816,11818,11855,11946,12317,14026,15507,15586,16367,16476,18015,18127,18750,18815,20317,20401,20779,20850,26921,27494,52392,68585,68750,68813,76499,78560,101540,223650,232227,330662,384783,12631,12721,13043,16170,16800,17913,19264,20737,22041,22370,26417,66824,70834,71175,75687,76441,109270,214812,223697,224617,319565,11518,12266,12387,12490,14886,15258,19303,20416	Apoe,Apoh,Arhgap5,Atp5f1a,Calr,Evl,Hspb1,Hyal1,Irs1,Jun,Nf1,Nos3,Prkca,Plg,Serpinf1,Sh3bp1,Src,Stat5a,Map4k4,Amot,Macir,Rtn4,Rreb1,Dock5,Clasp2,Adgra2,Prkd2,Eppk1,Iqsec1,Dock1,Irs2,Cfl1,Coro1a,Cttn,Il16,Arhgef2,Myo1c,Ptprc,Spn,Trf,Vtn,Mapk3,Pycard,Spag9,Nipbl,Ripor1,Daam2,Prr5,Zfp609,Sun2,Tbc1d24,Syne2,Add1,C3,Ctnnb1,Cd34,Gtf2i,Hipk2,Pxn,Shc1	60		+
8_Member	GO Biological Processes	GO:0010632	regulation of epithelial cell migration	-9.92093	-6.93782	11816,11818,11855,11946,12317,14026,15507,15586,16367,16476,18015,18127,18750,18815,20317,20401,20779,20850,26921,27494,52392,68585,68750,68813,76499,78560,101540,223650,232227,330662,384783	Apoe,Apoh,Arhgap5,Atp5f1a,Calr,Evl,Hspb1,Hyal1,Irs1,Jun,Nf1,Nos3,Prkca,Plg,Serpinf1,Sh3bp1,Src,Stat5a,Map4k4,Amot,Macir,Rtn4,Rreb1,Dock5,Clasp2,Adgra2,Prkd2,Eppk1,Iqsec1,Dock1,Irs2	31
8_Member	GO Biological Processes	GO:0010634	positive regulation of epithelial cell migration	-8.61014	-5.76325	11855,11946,12317,15507,15586,16367,16476,18127,18750,18815,20779,20850,26921,27494,68585,68750,68813,76499,78560,101540,232227,330662,384783	Arhgap5,Atp5f1a,Calr,Hspb1,Hyal1,Irs1,Jun,Nos3,Prkca,Plg,Src,Stat5a,Map4k4,Amot,Rtn4,Rreb1,Dock5,Clasp2,Adgra2,Prkd2,Iqsec1,Dock1,Irs2	23
8_Member	GO Biological Processes	GO:0040017	positive regulation of locomotion	-5.50312	-3.27468	11855,11946,12317,12631,12721,13043,15507,15586,16170,16367,16476,16800,17913,18127,18750,18815,19264,20737,20779,20850,22041,22370,26417,26921,27494,66824,68585,68750,68813,70834,71175,75687,76441,76499,78560,101540,109270,214812,223697,224617,232227,319565,330662,384783	Arhgap5,Atp5f1a,Calr,Cfl1,Coro1a,Cttn,Hspb1,Hyal1,Il16,Irs1,Jun,Arhgef2,Myo1c,Nos3,Prkca,Plg,Ptprc,Spn,Src,Stat5a,Trf,Vtn,Mapk3,Map4k4,Amot,Pycard,Rtn4,Rreb1,Dock5,Spag9,Nipbl,Ripor1,Daam2,Clasp2,Adgra2,Prkd2,Prr5,Zfp609,Sun2,Tbc1d24,Iqsec1,Syne2,Dock1,Irs2	44
8_Member	GO Biological Processes	GO:2000147	positive regulation of cell motility	-5.04803	-2.91651	11855,11946,12317,12631,12721,15507,15586,16367,16476,16800,17913,18127,18750,18815,19264,20737,20779,20850,22041,22370,26417,26921,27494,66824,68585,68750,68813,70834,71175,75687,76441,76499,78560,101540,109270,214812,223697,224617,232227,319565,330662,384783	Arhgap5,Atp5f1a,Calr,Cfl1,Coro1a,Hspb1,Hyal1,Irs1,Jun,Arhgef2,Myo1c,Nos3,Prkca,Plg,Ptprc,Spn,Src,Stat5a,Trf,Vtn,Mapk3,Map4k4,Amot,Pycard,Rtn4,Rreb1,Dock5,Spag9,Nipbl,Ripor1,Daam2,Clasp2,Adgra2,Prkd2,Prr5,Zfp609,Sun2,Tbc1d24,Iqsec1,Syne2,Dock1,Irs2	42
8_Member	GO Biological Processes	GO:0030335	positive regulation of cell migration	-4.81213	-2.71164	11855,11946,12317,12721,15507,15586,16367,16476,16800,17913,18127,18750,18815,19264,20737,20779,20850,22370,26417,26921,27494,66824,68585,68750,68813,70834,71175,75687,76441,76499,78560,101540,109270,214812,223697,224617,232227,319565,330662,384783	Arhgap5,Atp5f1a,Calr,Coro1a,Hspb1,Hyal1,Irs1,Jun,Arhgef2,Myo1c,Nos3,Prkca,Plg,Ptprc,Spn,Src,Stat5a,Vtn,Mapk3,Map4k4,Amot,Pycard,Rtn4,Rreb1,Dock5,Spag9,Nipbl,Ripor1,Daam2,Clasp2,Adgra2,Prkd2,Prr5,Zfp609,Sun2,Tbc1d24,Iqsec1,Syne2,Dock1,Irs2	40
8_Member	GO Biological Processes	GO:0043535	regulation of blood vessel endothelial cell migration	-3.56587	-1.78831	11816,11946,15507,18015,18127,18750,18815,20401,20850,27494,101540	Apoe,Atp5f1a,Hspb1,Nf1,Nos3,Prkca,Plg,Sh3bp1,Stat5a,Amot,Prkd2	11
8_Member	GO Biological Processes	GO:0043536	positive regulation of blood vessel endothelial cell migration	-3.25703	-1.56051	11946,15507,18127,18750,18815,20850,27494,101540	Atp5f1a,Hspb1,Nos3,Prkca,Plg,Stat5a,Amot,Prkd2	8
8_Member	GO Biological Processes	GO:0010594	regulation of endothelial cell migration	-3.20479	-1.53128	11816,11818,11946,12317,15507,18015,18127,18750,18815,20317,20401,20850,27494,78560,101540	Apoe,Apoh,Atp5f1a,Calr,Hspb1,Nf1,Nos3,Prkca,Plg,Serpinf1,Sh3bp1,Stat5a,Amot,Adgra2,Prkd2	15
8_Member	GO Biological Processes	GO:0045765	regulation of angiogenesis	-2.62188	-1.12792	11518,11818,12266,12387,12490,14886,15258,15507,15586,18015,18127,18750,18815,19303,20317,20416,27494,68585,78560,101540	Add1,Apoh,C3,Ctnnb1,Cd34,Gtf2i,Hipk2,Hspb1,Hyal1,Nf1,Nos3,Prkca,Plg,Pxn,Serpinf1,Shc1,Amot,Rtn4,Adgra2,Prkd2	20
8_Member	GO Biological Processes	GO:0010595	positive regulation of endothelial cell migration	-2.52545	-1.05054	11946,12317,15507,18127,18750,18815,20850,27494,78560,101540	Atp5f1a,Calr,Hspb1,Nos3,Prkca,Plg,Stat5a,Amot,Adgra2,Prkd2	10
8_Member	GO Biological Processes	GO:1901342	regulation of vasculature development	-2.51071	-1.03773	11518,11818,12266,12387,12490,14886,15258,15507,15586,18015,18127,18750,18815,19303,20317,20416,27494,68585,78560,101540	Add1,Apoh,C3,Ctnnb1,Cd34,Gtf2i,Hipk2,Hspb1,Hyal1,Nf1,Nos3,Prkca,Plg,Pxn,Serpinf1,Shc1,Amot,Rtn4,Adgra2,Prkd2	20
9_Summary	GO Biological Processes	GO:0031329	regulation of cellular catabolic process	-9.55727	-6.59644	11808,11816,11818,11991,13043,15568,15937,16367,17281,17425,18148,18412,18475,18555,18753,19704,19733,20924,21425,21968,22241,22352,26417,27059,29810,50868,54403,66824,66853,67758,68617,68837,69305,69903,73158,73205,75901,78781,80888,80913,108099,192656,208643,209815,223453,227331,228775,230753,237400,319765,384783,606496,100502698,12759,14629,21804,22225,56424,13030,16783,22186,67727,70231,66270…	Apoa4,Apoe,Apoh,Hnrnpd,Cttn,Elavl1,Ier3,Irs1,Fyco1,Foxk1,Npm1,Sqstm1,Pafah1b2,Cdk16,Prkcd,Upf1,Rgn,Supt5,Tfeb,Tom1,Ulk1,Vim,Mapk3,Sh3d19,Bag3,Keap1,Slc4a4,Pycard,Pnpla2,Aadac,Mtcl1,Foxk2,Dcps,Rasip1,Larp1,C9orf72,Dcp1a,Zc3hav1,Hspb8,Pum2,Prkag2,Ripk2,Eif4g1,Tbc1d25,Dap,Gigyf2,Trib3,Thrap3,Mex3d,Igf2bp2,Irs2,Gsk3a,Rubcn,Clu,Gclc,Tgfb1i1,Usp5,Stub1,Ctsb,Lamp1,Uba52,Stx17,Gorasp2,Retreg1,Cltc,Vps51,…	69		+
9_Member	GO Biological Processes	GO:0031329	regulation of cellular catabolic process	-9.55727	-6.59644	11808,11816,11818,11991,13043,15568,15937,16367,17281,17425,18148,18412,18475,18555,18753,19704,19733,20924,21425,21968,22241,22352,26417,27059,29810,50868,54403,66824,66853,67758,68617,68837,69305,69903,73158,73205,75901,78781,80888,80913,108099,192656,208643,209815,223453,227331,228775,230753,237400,319765,384783,606496,100502698	Apoa4,Apoe,Apoh,Hnrnpd,Cttn,Elavl1,Ier3,Irs1,Fyco1,Foxk1,Npm1,Sqstm1,Pafah1b2,Cdk16,Prkcd,Upf1,Rgn,Supt5,Tfeb,Tom1,Ulk1,Vim,Mapk3,Sh3d19,Bag3,Keap1,Slc4a4,Pycard,Pnpla2,Aadac,Mtcl1,Foxk2,Dcps,Rasip1,Larp1,C9orf72,Dcp1a,Zc3hav1,Hspb8,Pum2,Prkag2,Ripk2,Eif4g1,Tbc1d25,Dap,Gigyf2,Trib3,Thrap3,Mex3d,Igf2bp2,Irs2,Gsk3a,Rubcn	53
9_Member	GO Biological Processes	GO:0031331	positive regulation of cellular catabolic process	-7.71345	-5.11435	11808,11816,11818,11991,15568,16367,17281,18412,18475,18555,18753,19704,20924,21425,21968,22241,26417,27059,29810,54403,66853,67758,69305,73158,73205,75901,78781,80888,192656,227331,237400,384783,606496	Apoa4,Apoe,Apoh,Hnrnpd,Elavl1,Irs1,Fyco1,Sqstm1,Pafah1b2,Cdk16,Prkcd,Upf1,Supt5,Tfeb,Tom1,Ulk1,Mapk3,Sh3d19,Bag3,Slc4a4,Pnpla2,Aadac,Dcps,Larp1,C9orf72,Dcp1a,Zc3hav1,Hspb8,Ripk2,Gigyf2,Mex3d,Irs2,Gsk3a	33
9_Member	GO Biological Processes	GO:0009896	positive regulation of catabolic process	-6.17478	-3.81055	11808,11816,11818,11991,12759,14629,15568,15937,16367,17281,18412,18475,18555,18753,19704,20924,21425,21804,21968,22225,22241,26417,27059,29810,54403,56424,66853,67758,69305,73158,73205,75901,78781,80888,192656,227331,228775,237400,384783,606496	Apoa4,Apoe,Apoh,Hnrnpd,Clu,Gclc,Elavl1,Ier3,Irs1,Fyco1,Sqstm1,Pafah1b2,Cdk16,Prkcd,Upf1,Supt5,Tfeb,Tgfb1i1,Tom1,Usp5,Ulk1,Mapk3,Sh3d19,Bag3,Slc4a4,Stub1,Pnpla2,Aadac,Dcps,Larp1,C9orf72,Dcp1a,Zc3hav1,Hspb8,Ripk2,Gigyf2,Trib3,Mex3d,Irs2,Gsk3a	40
9_Member	GO Biological Processes	GO:0010506	regulation of autophagy	-5.83077	-3.55568	13043,17281,17425,18412,18475,18555,20924,21425,21968,22241,26417,29810,50868,66824,68617,68837,69903,73158,73205,80888,192656,208643,209815,223453,228775,606496,100502698	Cttn,Fyco1,Foxk1,Sqstm1,Pafah1b2,Cdk16,Supt5,Tfeb,Tom1,Ulk1,Mapk3,Bag3,Keap1,Pycard,Mtcl1,Foxk2,Rasip1,Larp1,C9orf72,Hspb8,Ripk2,Eif4g1,Tbc1d25,Dap,Trib3,Gsk3a,Rubcn	27
9_Member	GO Biological Processes	GO:0016239	positive regulation of macroautophagy	-4.38212	-2.39902	17281,18475,20924,21968,22241,26417,29810,73158,73205,80888,192656	Fyco1,Pafah1b2,Supt5,Tom1,Ulk1,Mapk3,Bag3,Larp1,C9orf72,Hspb8,Ripk2	11
9_Member	GO Biological Processes	GO:0016241	regulation of macroautophagy	-3.98033	-2.10049	17281,18475,20924,21968,22241,26417,29810,73158,73205,80888,192656,209815,100502698	Fyco1,Pafah1b2,Supt5,Tom1,Ulk1,Mapk3,Bag3,Larp1,C9orf72,Hspb8,Ripk2,Tbc1d25,Rubcn	13
9_Member	GO Biological Processes	GO:0010508	positive regulation of autophagy	-3.70108	-1.88793	17281,18412,18475,18555,20924,21425,21968,22241,26417,29810,73158,73205,80888,192656,606496	Fyco1,Sqstm1,Pafah1b2,Cdk16,Supt5,Tfeb,Tom1,Ulk1,Mapk3,Bag3,Larp1,C9orf72,Hspb8,Ripk2,Gsk3a	15
9_Member	KEGG Pathway	mmu04140	Autophagy - animal - Mus musculus (house mouse)	-2.56936	-1.08348	13030,16367,16783,18412,18753,22186,22241,26417,67727,70231,73205,384783,100502698	Ctsb,Irs1,Lamp1,Sqstm1,Prkcd,Uba52,Ulk1,Mapk3,Stx17,Gorasp2,C9orf72,Irs2,Rubcn	13
9_Member	GO Biological Processes	GO:0006914	autophagy	-2.46317	-1.01087	12759,18412,21425,21968,22241,26417,56424,66270,67300,67727,68505,72238,73205,74140,192656,209815,223453,227648,100502698	Clu,Sqstm1,Tfeb,Tom1,Ulk1,Mapk3,Stub1,Retreg1,Cltc,Stx17,Vps51,Tbc1d5,C9orf72,Tm9sf1,Ripk2,Tbc1d25,Dap,Sec16a,Rubcn	19
9_Member	GO Biological Processes	GO:0061919	process utilizing autophagic mechanism	-2.46317	-1.01087	12759,18412,21425,21968,22241,26417,56424,66270,67300,67727,68505,72238,73205,74140,192656,209815,223453,227648,100502698	Clu,Sqstm1,Tfeb,Tom1,Ulk1,Mapk3,Stub1,Retreg1,Cltc,Stx17,Vps51,Tbc1d5,C9orf72,Tm9sf1,Ripk2,Tbc1d25,Dap,Sec16a,Rubcn	19
10_Summary	GO Biological Processes	GO:0043086	negative regulation of catalytic activity	-9.21035	-6.27071	11625,11699,11806,11816,11905,15502,15507,15951,16424,16425,16475,16644,17216,17931,18015,18104,18127,18148,18483,18750,18753,18755,19088,19264,19277,20317,20703,20779,21750,22370,27494,30948,51791,59083,66824,69903,108099,110651,171580,192289,219158,224105,225896,228775,381308,384783,545384,606496,100037258,100040462,14061,15258,15516,24069,57438,74841,12388,12631,12759,14629,19733,19876,21804,2…	Ahsg,Ambp,Apoa1,Apoe,Serpinc1,Dnaja1,Hspb1,Ifi204,Itih1,Itih2,Ajuba,Kng1,Mcm2,Ppp1r12a,Nf1,Nqo1,Nos3,Npm1,Palm,Prkca,Prkcd,Prkch,Prkar2b,Ptprc,Ptpro,Serpinf1,Serpina1d,Src,Terf2,Vtn,Amot,Bin1,Rgs14,Fetub,Pycard,Rasip1,Prkag2,Rps6ka3,Mical1,Tmlhe,Ccar2,Pak2,Ubxn1,Trib3,Ifi211,Irs2,Ifi214,Gsk3a,Dnajc3,Mndal,F2,Hipk2,Hsp90ab1,Sufu,Marchf7,Usp38,Ctnnd1,Cfl1,Clu,Gclc,Rgn,Robo1,Tgfb1i1,Usp5,Sh3d19,Stub…	69		+
10_Member	GO Biological Processes	GO:0043086	negative regulation of catalytic activity	-9.21035	-6.27071	11625,11699,11806,11816,11905,15502,15507,15951,16424,16425,16475,16644,17216,17931,18015,18104,18127,18148,18483,18750,18753,18755,19088,19264,19277,20317,20703,20779,21750,22370,27494,30948,51791,59083,66824,69903,108099,110651,171580,192289,219158,224105,225896,228775,381308,384783,545384,606496,100037258,100040462	Ahsg,Ambp,Apoa1,Apoe,Serpinc1,Dnaja1,Hspb1,Ifi204,Itih1,Itih2,Ajuba,Kng1,Mcm2,Ppp1r12a,Nf1,Nqo1,Nos3,Npm1,Palm,Prkca,Prkcd,Prkch,Prkar2b,Ptprc,Ptpro,Serpinf1,Serpina1d,Src,Terf2,Vtn,Amot,Bin1,Rgs14,Fetub,Pycard,Rasip1,Prkag2,Rps6ka3,Mical1,Tmlhe,Ccar2,Pak2,Ubxn1,Trib3,Ifi211,Irs2,Ifi214,Gsk3a,Dnajc3,Mndal	50
10_Member	GO Biological Processes	GO:0045861	negative regulation of proteolysis	-4.46914	-2.46973	11625,11699,11905,14061,15258,15516,15951,16424,16425,16644,20317,20703,20779,22370,24069,30948,57438,59083,74841,110651,171580,219158,224105,225896,381308,545384,100040462	Ahsg,Ambp,Serpinc1,F2,Hipk2,Hsp90ab1,Ifi204,Itih1,Itih2,Kng1,Serpinf1,Serpina1d,Src,Vtn,Sufu,Bin1,Marchf7,Fetub,Usp38,Rps6ka3,Mical1,Ccar2,Pak2,Ubxn1,Ifi211,Ifi214,Mndal	27
10_Member	GO Biological Processes	GO:0030162	regulation of proteolysis	-4.12496	-2.19755	11625,11699,11816,11905,12388,12631,12759,14061,14629,15258,15516,15951,16424,16425,16644,19733,19876,20317,20703,20779,21804,22225,22370,24069,27059,30948,56424,57438,59083,66824,74841,110651,171580,192656,219158,223453,224105,225896,228775,232286,381308,545384,606496,100040462	Ahsg,Ambp,Apoe,Serpinc1,Ctnnd1,Cfl1,Clu,F2,Gclc,Hipk2,Hsp90ab1,Ifi204,Itih1,Itih2,Kng1,Rgn,Robo1,Serpinf1,Serpina1d,Src,Tgfb1i1,Usp5,Vtn,Sufu,Sh3d19,Bin1,Stub1,Marchf7,Fetub,Pycard,Usp38,Rps6ka3,Mical1,Ripk2,Ccar2,Dap,Pak2,Ubxn1,Trib3,Tmf1,Ifi211,Ifi214,Gsk3a,Mndal	44
10_Member	GO Biological Processes	GO:0051346	negative regulation of hydrolase activity	-3.78156	-1.94622	11625,11699,11806,11905,15951,16424,16425,16644,18127,20317,20703,20779,21750,22370,27494,30948,59083,110651,171580,224105,225896,381308,545384,100040462	Ahsg,Ambp,Apoa1,Serpinc1,Ifi204,Itih1,Itih2,Kng1,Nos3,Serpinf1,Serpina1d,Src,Terf2,Vtn,Amot,Bin1,Fetub,Rps6ka3,Mical1,Pak2,Ubxn1,Ifi211,Ifi214,Mndal	24
10_Member	GO Biological Processes	GO:0010466	negative regulation of peptidase activity	-3.74731	-1.9232	11625,11699,11905,15951,16424,16425,16644,20317,20703,20779,22370,30948,59083,110651,171580,224105,225896,381308,545384,100040462	Ahsg,Ambp,Serpinc1,Ifi204,Itih1,Itih2,Kng1,Serpinf1,Serpina1d,Src,Vtn,Bin1,Fetub,Rps6ka3,Mical1,Pak2,Ubxn1,Ifi211,Ifi214,Mndal	20
10_Member	GO Biological Processes	GO:0010951	negative regulation of endopeptidase activity	-3.23033	-1.53931	11625,15951,16644,20317,20703,20779,22370,30948,59083,110651,171580,224105,381308,545384,100040462	Ahsg,Ifi204,Kng1,Serpinf1,Serpina1d,Src,Vtn,Bin1,Fetub,Rps6ka3,Mical1,Pak2,Ifi211,Ifi214,Mndal	15
10_Member	GO Biological Processes	GO:0045862	positive regulation of proteolysis	-2.22979	-0.844731	11816,12388,12631,12759,14629,15951,19733,19876,20779,21804,22225,27059,56424,66824,192656,223453,228775,381308,545384,606496,100040462	Apoe,Ctnnd1,Cfl1,Clu,Gclc,Ifi204,Rgn,Robo1,Src,Tgfb1i1,Usp5,Sh3d19,Stub1,Pycard,Ripk2,Dap,Trib3,Ifi211,Ifi214,Gsk3a,Mndal	21
10_Member	GO Biological Processes	GO:0052547	regulation of peptidase activity	-2.15747	-0.802238	11625,11699,11905,15951,16424,16425,16644,19876,20317,20703,20779,22370,30948,59083,66824,110651,171580,192656,223453,224105,225896,381308,545384,100040462	Ahsg,Ambp,Serpinc1,Ifi204,Itih1,Itih2,Kng1,Robo1,Serpinf1,Serpina1d,Src,Vtn,Bin1,Fetub,Pycard,Rps6ka3,Mical1,Ripk2,Dap,Pak2,Ubxn1,Ifi211,Ifi214,Mndal	24
11_Summary	Reactome Gene Sets	R-MMU-75153	Apoptotic execution phase	-8.64627	-5.78236	11518,12368,12387,13511,14957,16905,18753,21873,22352,50709,56215,70415,80838,12475,18107,22628,26417,22186,56424	Add1,Casp6,Ctnnb1,Dsg2,H1f3,Lmna,Prkcd,Tjp2,Vim,H1f4,Acin1,Stk26,H1f1,Cd14,Nmt1,Ywhag,Mapk3,Uba52,Stub1	19	+
11_Member	Reactome Gene Sets	R-MMU-75153	Apoptotic execution phase	-8.64627	-5.78236	11518,12368,12387,13511,14957,16905,18753,21873,22352,50709,56215,70415,80838	Add1,Casp6,Ctnnb1,Dsg2,H1f3,Lmna,Prkcd,Tjp2,Vim,H1f4,Acin1,Stk26,H1f1	13
11_Member	Reactome Gene Sets	R-MMU-109581	Apoptosis	-7.68508	-5.09532	11518,12368,12387,12475,13511,14957,16905,18107,18753,21873,22352,22628,26417,50709,56215,70415,80838	Add1,Casp6,Ctnnb1,Cd14,Dsg2,H1f3,Lmna,Nmt1,Prkcd,Tjp2,Vim,Ywhag,Mapk3,H1f4,Acin1,Stk26,H1f1	17
11_Member	Reactome Gene Sets	R-MMU-5357801	Programmed Cell Death	-7.36548	-4.8279	11518,12368,12387,12475,13511,14957,16905,18107,18753,21873,22186,22352,22628,26417,50709,56215,56424,70415,80838	Add1,Casp6,Ctnnb1,Cd14,Dsg2,H1f3,Lmna,Nmt1,Prkcd,Tjp2,Uba52,Vim,Ywhag,Mapk3,H1f4,Acin1,Stub1,Stk26,H1f1	19
11_Member	Reactome Gene Sets	R-MMU-111465	Apoptotic cleavage of cellular proteins	-6.89977	-4.43726	11518,12368,12387,13511,16905,18753,21873,22352,56215,70415	Add1,Casp6,Ctnnb1,Dsg2,Lmna,Prkcd,Tjp2,Vim,Acin1,Stk26	10
11_Member	Reactome Gene Sets	R-MMU-264870	Caspase-mediated cleavage of cytoskeletal proteins	-2.3527	-0.932204	11518,12368,22352	Add1,Casp6,Vim	3
12_Summary	GO Biological Processes	GO:0034248	regulation of amide metabolic process	-8.58619	-5.75886	11816,11991,12317,12759,13685,15129,15568,15979,16475,17346,17975,18148,18626,18750,18753,18755,19704,20168,22352,26417,30948,56422,56632,63913,66870,67070,68585,73158,78428,80913,104001,207181,207214,208643,223453,227331,269037,319765,606496,100037258,53424,69305,75901,106052,230753,237400	Apoe,Hnrnpd,Calr,Clu,Eif4ebp1,Hbb-b1,Elavl1,Ifngr1,Ajuba,Mknk1,Ncl,Npm1,Per1,Prkca,Prkcd,Prkch,Upf1,Rtn3,Vim,Mapk3,Bin1,Hbs1l,Sphk2,Niban1,Serbp1,Lsm14a,Rtn4,Larp1,Pym1,Pum2,Rtn1,Rbms3,Larp4,Eif4g1,Dap,Gigyf2,Ctif,Igf2bp2,Gsk3a,Dnajc3,Tsnax,Dcps,Dcp1a,Fbxo4,Thrap3,Mex3d	46		+
12_Member	GO Biological Processes	GO:0034248	regulation of amide metabolic process	-8.58619	-5.75886	11816,11991,12317,12759,13685,15129,15568,15979,16475,17346,17975,18148,18626,18750,18753,18755,19704,20168,22352,26417,30948,56422,56632,63913,66870,67070,68585,73158,78428,80913,104001,207181,207214,208643,223453,227331,269037,319765,606496,100037258	Apoe,Hnrnpd,Calr,Clu,Eif4ebp1,Hbb-b1,Elavl1,Ifngr1,Ajuba,Mknk1,Ncl,Npm1,Per1,Prkca,Prkcd,Prkch,Upf1,Rtn3,Vim,Mapk3,Bin1,Hbs1l,Sphk2,Niban1,Serbp1,Lsm14a,Rtn4,Larp1,Pym1,Pum2,Rtn1,Rbms3,Larp4,Eif4g1,Dap,Gigyf2,Ctif,Igf2bp2,Gsk3a,Dnajc3	40
12_Member	GO Biological Processes	GO:0006417	regulation of translation	-5.56512	-3.3203	11991,12317,13685,15129,15568,16475,17346,17975,18148,18626,18750,18755,19704,22352,26417,56422,63913,66870,67070,73158,78428,80913,207181,207214,208643,223453,227331,269037,319765,100037258	Hnrnpd,Calr,Eif4ebp1,Hbb-b1,Elavl1,Ajuba,Mknk1,Ncl,Npm1,Per1,Prkca,Prkch,Upf1,Vim,Mapk3,Hbs1l,Niban1,Serbp1,Lsm14a,Larp1,Pym1,Pum2,Rbms3,Larp4,Eif4g1,Dap,Gigyf2,Ctif,Igf2bp2,Dnajc3	30
12_Member	GO Biological Processes	GO:0034250	positive regulation of amide metabolic process	-5.51899	-3.28413	11816,11991,12759,15568,15979,18148,18753,18755,22352,26417,56632,63913,73158,78428,207181,207214,208643,606496,100037258	Apoe,Hnrnpd,Clu,Elavl1,Ifngr1,Npm1,Prkcd,Prkch,Vim,Mapk3,Sphk2,Niban1,Larp1,Pym1,Rbms3,Larp4,Eif4g1,Gsk3a,Dnajc3	19
12_Member	GO Biological Processes	GO:0034249	negative regulation of amide metabolic process	-5.18299	-3.02119	11816,12317,12759,13685,16475,17975,18750,18755,20168,30948,66870,67070,68585,73158,104001,208643,227331,319765	Apoe,Calr,Clu,Eif4ebp1,Ajuba,Ncl,Prkca,Prkch,Rtn3,Bin1,Serbp1,Lsm14a,Rtn4,Larp1,Rtn1,Eif4g1,Gigyf2,Igf2bp2	18
12_Member	GO Biological Processes	GO:0010608	post-transcriptional regulation of gene expression	-3.99703	-2.10992	11991,12317,13685,15129,15568,16475,17346,17975,18148,18626,18750,18755,19704,22352,26417,53424,56422,63913,66870,67070,69305,73158,75901,78428,80913,106052,207181,207214,208643,223453,227331,230753,237400,269037,319765,100037258	Hnrnpd,Calr,Eif4ebp1,Hbb-b1,Elavl1,Ajuba,Mknk1,Ncl,Npm1,Per1,Prkca,Prkch,Upf1,Vim,Mapk3,Tsnax,Hbs1l,Niban1,Serbp1,Lsm14a,Dcps,Larp1,Dcp1a,Pym1,Pum2,Fbxo4,Rbms3,Larp4,Eif4g1,Dap,Gigyf2,Thrap3,Mex3d,Ctif,Igf2bp2,Dnajc3	36
12_Member	GO Biological Processes	GO:0006446	regulation of translational initiation	-3.56626	-1.78831	13685,15129,17346,18148,73158,208643,227331,269037,100037258	Eif4ebp1,Hbb-b1,Mknk1,Npm1,Larp1,Eif4g1,Gigyf2,Ctif,Dnajc3	9
12_Member	GO Biological Processes	GO:0045727	positive regulation of translation	-3.30439	-1.59521	11991,15568,18148,18755,22352,26417,63913,73158,78428,207181,207214,208643,100037258	Hnrnpd,Elavl1,Npm1,Prkch,Vim,Mapk3,Niban1,Larp1,Pym1,Rbms3,Larp4,Eif4g1,Dnajc3	13
12_Member	GO Biological Processes	GO:0017148	negative regulation of translation	-2.68544	-1.16709	12317,13685,16475,17975,18750,18755,66870,67070,73158,208643,227331,319765	Calr,Eif4ebp1,Ajuba,Ncl,Prkca,Prkch,Serbp1,Lsm14a,Larp1,Eif4g1,Gigyf2,Igf2bp2	12
13_Summary	CORUM	CORUM:6938	c-Src immune complex	-8.57356	-5.75886	16706,18750,18753,19303,20779,22143,22330,26417,15507,18019,18127,56632,12631,12934,14270,19876,50780,54712,93742,224105,226251,15586,66824,70312,192656	Ksr1,Prkca,Prkcd,Pxn,Src,Tuba1b,Vcl,Mapk3,Hspb1,Nfatc2,Nos3,Sphk2,Cfl1,Dpysl2,Srgap2,Robo1,Rgs3,Plxnc1,Pard3,Pak2,Ablim1,Hyal1,Pycard,Cactin,Ripk2	25
13_Member	CORUM	CORUM:6938	c-Src immune complex	-8.57356	-5.75886	16706,18750,18753,19303,20779,22143,22330,26417	Ksr1,Prkca,Prkcd,Pxn,Src,Tuba1b,Vcl,Mapk3	8
13_Member	KEGG Pathway	mmu04370	VEGF signaling pathway - Mus musculus (house mouse)	-3.30816	-1.59775	15507,18019,18127,18750,19303,20779,26417,56632	Hspb1,Nfatc2,Nos3,Prkca,Pxn,Src,Mapk3,Sphk2	8
13_Member	KEGG Pathway	mmu04360	Axon guidance - Mus musculus (house mouse)	-2.25066	-0.854502	12631,12934,14270,18019,18750,19876,20779,26417,50780,54712,93742,224105,226251	Cfl1,Dpysl2,Srgap2,Nfatc2,Prkca,Robo1,Src,Mapk3,Rgs3,Plxnc1,Pard3,Pak2,Ablim1	13
13_Member	GO Biological Processes	GO:0070555	response to interleukin-1	-2.05957	-0.732005	12631,15586,18750,20779,26417,66824,70312,192656	Cfl1,Hyal1,Prkca,Src,Mapk3,Pycard,Cactin,Ripk2	8
14_Summary	Reactome Gene Sets	R-MMU-5653656	Vesicle-mediated transport	-8.51979	-5.72033	11657,11699,11733,11806,11816,12317,13424,15458,16443,16565,16568,18475,19347,20619,20742,20779,22027,22041,22134,22143,22186,22241,26754,26951,27059,30948,56395,58194,67300,67727,68505,70361,74018,77038,108011,209773,209815,217835,224617,227648,232286,232943,234663,235661,238055,269774,329877	Alb,Ambp,Ank1,Apoa1,Apoe,Calr,Dync1h1,Hpx,Itsn1,Kif21b,Kif3a,Pafah1b2,Dennd5a,Snap23,Sptbn1,Src,Hsp90b1,Trf,Tgoln1,Tuba1b,Uba52,Ulk1,Cops5,Zw10,Sh3d19,Bin1,Tmem115,Sh3kbp1,Cltc,Stx17,Vps51,Lman1,Als2,Arfgap2,Ap4e1,Dennd2a,Tbc1d25,Rin3,Tbc1d24,Sec16a,Tmf1,Klc3,Dync1li2,Dync1li1,Apob,Aak1,Dennd4c	47	+
14_Member	Reactome Gene Sets	R-MMU-5653656	Vesicle-mediated transport	-8.51979	-5.72033	11657,11699,11733,11806,11816,12317,13424,15458,16443,16565,16568,18475,19347,20619,20742,20779,22027,22041,22134,22143,22186,22241,26754,26951,27059,30948,56395,58194,67300,67727,68505,70361,74018,77038,108011,209773,209815,217835,224617,227648,232286,232943,234663,235661,238055,269774,329877	Alb,Ambp,Ank1,Apoa1,Apoe,Calr,Dync1h1,Hpx,Itsn1,Kif21b,Kif3a,Pafah1b2,Dennd5a,Snap23,Sptbn1,Src,Hsp90b1,Trf,Tgoln1,Tuba1b,Uba52,Ulk1,Cops5,Zw10,Sh3d19,Bin1,Tmem115,Sh3kbp1,Cltc,Stx17,Vps51,Lman1,Als2,Arfgap2,Ap4e1,Dennd2a,Tbc1d25,Rin3,Tbc1d24,Sec16a,Tmf1,Klc3,Dync1li2,Dync1li1,Apob,Aak1,Dennd4c	47
14_Member	Reactome Gene Sets	R-MMU-199991	Membrane Trafficking	-6.15418	-3.8049	11733,13424,16443,16565,16568,18475,19347,20619,20742,20779,22041,22134,22143,22186,22241,26754,26951,27059,30948,56395,58194,67300,67727,68505,70361,74018,77038,108011,209773,209815,217835,224617,227648,232286,232943,234663,235661,238055,269774,329877	Ank1,Dync1h1,Itsn1,Kif21b,Kif3a,Pafah1b2,Dennd5a,Snap23,Sptbn1,Src,Trf,Tgoln1,Tuba1b,Uba52,Ulk1,Cops5,Zw10,Sh3d19,Bin1,Tmem115,Sh3kbp1,Cltc,Stx17,Vps51,Lman1,Als2,Arfgap2,Ap4e1,Dennd2a,Tbc1d25,Rin3,Tbc1d24,Sec16a,Tmf1,Klc3,Dync1li2,Dync1li1,Apob,Aak1,Dennd4c	40
14_Member	Reactome Gene Sets	R-MMU-8856825	Cargo recognition for clathrin-mediated endocytosis	-2.40939	-0.971006	16443,22041,22134,22186,26754,58194,67300,238055,269774	Itsn1,Trf,Tgoln1,Uba52,Cops5,Sh3kbp1,Cltc,Apob,Aak1	9
15_Summary	Reactome Gene Sets	R-MMU-8957275	Post-translational protein phosphorylation	-8.4406	-5.68389	11625,11657,11806,11816,11905,12266,12321,16425,19089,19123,20750,22027,22041,22134,66853,99571,105348,238055,100037258	Ahsg,Alb,Apoa1,Apoe,Serpinc1,C3,Calu,Itih2,Prkcsh,Proc,Spp1,Hsp90b1,Trf,Tgoln1,Pnpla2,Fgg,Golm1,Apob,Dnajc3	19	+
15_Member	Reactome Gene Sets	R-MMU-8957275	Post-translational protein phosphorylation	-8.4406	-5.68389	11625,11657,11806,11816,11905,12266,12321,16425,19089,19123,20750,22027,22041,22134,66853,99571,105348,238055,100037258	Ahsg,Alb,Apoa1,Apoe,Serpinc1,C3,Calu,Itih2,Prkcsh,Proc,Spp1,Hsp90b1,Trf,Tgoln1,Pnpla2,Fgg,Golm1,Apob,Dnajc3	19
15_Member	Reactome Gene Sets	R-MMU-381426	Regulation of Insulin-like Growth Factor (IGF) transport and uptake by Insulin-like Growth Factor Binding Proteins (IGFBPs)	-8.05875	-5.36509	11625,11657,11806,11816,11905,12266,12321,16425,19089,19123,20750,22027,22041,22134,66853,99571,105348,238055,100037258	Ahsg,Alb,Apoa1,Apoe,Serpinc1,C3,Calu,Itih2,Prkcsh,Proc,Spp1,Hsp90b1,Trf,Tgoln1,Pnpla2,Fgg,Golm1,Apob,Dnajc3	19
16_Summary	GO Biological Processes	GO:0060627	regulation of vesicle-mediated transport	-7.92167	-5.26187	11518,11625,11806,11816,12266,12317,12475,12488,12721,12759,15387,16443,16568,16783,18750,19264,20239,20619,20779,22041,22370,26417,26875,30948,54204,56632,66824,72238,73205,74741,76499,80838,93742,94176,99571,99889,110279,110351,140780,171580,216831,217835,226744,232227,235661,269774,360013,100502698	Add1,Ahsg,Apoa1,Apoe,C3,Calr,Cd14,Cd2ap,Coro1a,Clu,Hnrnpk,Itsn1,Kif3a,Lamp1,Prkca,Ptprc,Atxn2,Snap23,Src,Trf,Vtn,Mapk3,Pclo,Bin1,Septin1,Sphk2,Pycard,Tbc1d5,C9orf72,C2cd5,Clasp2,H1f1,Pard3,Dock2,Fgg,Arfip1,Bcr,Rap1gap,Bmp2k,Mical1,Arhgap44,Rin3,Cnst,Iqsec1,Dync1li1,Aak1,Myo18a,Rubcn	48		+
16_Member	GO Biological Processes	GO:0060627	regulation of vesicle-mediated transport	-7.92167	-5.26187	11518,11625,11806,11816,12266,12317,12475,12488,12721,12759,15387,16443,16568,16783,18750,19264,20239,20619,20779,22041,22370,26417,26875,30948,54204,56632,66824,72238,73205,74741,76499,80838,93742,94176,99571,99889,110279,110351,140780,171580,216831,217835,226744,232227,235661,269774,360013,100502698	Add1,Ahsg,Apoa1,Apoe,C3,Calr,Cd14,Cd2ap,Coro1a,Clu,Hnrnpk,Itsn1,Kif3a,Lamp1,Prkca,Ptprc,Atxn2,Snap23,Src,Trf,Vtn,Mapk3,Pclo,Bin1,Septin1,Sphk2,Pycard,Tbc1d5,C9orf72,C2cd5,Clasp2,H1f1,Pard3,Dock2,Fgg,Arfip1,Bcr,Rap1gap,Bmp2k,Mical1,Arhgap44,Rin3,Cnst,Iqsec1,Dync1li1,Aak1,Myo18a,Rubcn	48
16_Member	GO Biological Processes	GO:0030100	regulation of endocytosis	-7.24434	-4.73067	11518,11625,11806,11816,12266,12317,12475,12488,12759,15387,16443,16568,18750,19264,20239,20779,22041,22370,30948,66824,72238,80838,93742,94176,110279,110351,140780,217835,232227,269774,360013,100502698	Add1,Ahsg,Apoa1,Apoe,C3,Calr,Cd14,Cd2ap,Clu,Hnrnpk,Itsn1,Kif3a,Prkca,Ptprc,Atxn2,Src,Trf,Vtn,Bin1,Pycard,Tbc1d5,H1f1,Pard3,Dock2,Bcr,Rap1gap,Bmp2k,Rin3,Iqsec1,Aak1,Myo18a,Rubcn	32
16_Member	GO Biological Processes	GO:0045807	positive regulation of endocytosis	-6.83344	-4.38449	11518,11625,11806,11816,12266,12317,12475,12759,15387,16443,16568,19264,22041,22370,30948,66824,72238,80838,93742,94176,110279,110351,360013	Add1,Ahsg,Apoa1,Apoe,C3,Calr,Cd14,Clu,Hnrnpk,Itsn1,Kif3a,Ptprc,Trf,Vtn,Bin1,Pycard,Tbc1d5,H1f1,Pard3,Dock2,Bcr,Rap1gap,Myo18a	23
16_Member	GO Biological Processes	GO:0048259	regulation of receptor-mediated endocytosis	-5.29454	-3.09714	12266,12488,12759,15387,16568,18750,20239,22041,22370,72238,80838,93742,140780,217835,232227,269774	C3,Cd2ap,Clu,Hnrnpk,Kif3a,Prkca,Atxn2,Trf,Vtn,Tbc1d5,H1f1,Pard3,Bmp2k,Rin3,Iqsec1,Aak1	16
16_Member	GO Biological Processes	GO:0048260	positive regulation of receptor-mediated endocytosis	-3.72036	-1.90566	12266,12759,15387,16568,22041,22370,72238,80838,93742	C3,Clu,Hnrnpk,Kif3a,Trf,Vtn,Tbc1d5,H1f1,Pard3	9
16_Member	GO Biological Processes	GO:0050766	positive regulation of phagocytosis	-3.18293	-1.51754	11625,11806,12266,12317,19264,66824,94176,110279,110351,360013	Ahsg,Apoa1,C3,Calr,Ptprc,Pycard,Dock2,Bcr,Rap1gap,Myo18a	10
16_Member	GO Biological Processes	GO:0050764	regulation of phagocytosis	-2.20863	-0.833832	11625,11806,12266,12317,19264,66824,94176,110279,110351,360013	Ahsg,Apoa1,C3,Calr,Ptprc,Pycard,Dock2,Bcr,Rap1gap,Myo18a	10
17_Summary	Reactome Gene Sets	R-MMU-195258	RHO GTPase Effectors	-7.87797	-5.24958	12387,13424,14026,14270,17931,17970,18750,18753,20166,20779,20807,22143,22628,26417,26951,52696,56430,57778,71876,76499,77579,224105,232943,234663,234865,235661,544963,12447,12537,15516,16475,16881,16905,17215,17216,17219,17222,18148,19088,19175,19182,19650,21750,22186,22589,27223,52563,69957,70231,71175,75660,93762,100710,100986,101706,214901,225659,240087	Ctnnb1,Dync1h1,Evl,Srgap2,Ppp1r12a,Ncf2,Prkca,Prkcd,Rtkn,Src,Srf,Tuba1b,Ywhag,Mapk3,Zw10,Zwint,Clip1,Fmnl1,Cenpu,Clasp2,Myh10,Pak2,Klc3,Dync1li2,Nup133,Dync1li1,Iqgap2,Ccne1,Cdk11b,Hsp90ab1,Ajuba,Lig1,Lmna,Mcm3,Mcm2,Mcm6,Anapc1,Npm1,Prkar2b,Psmb6,Psmc3,Rbl1,Terf2,Uba52,Atrx,Trp53bp1,Cdc23,Cdc16,Gorasp2,Nipbl,Lin37,Smarca5,Pds5b,Akap9,Numa1,Chtf18,Cep76,Mdc1	58	+
17_Member	Reactome Gene Sets	R-MMU-195258	RHO GTPase Effectors	-7.87797	-5.24958	12387,13424,14026,14270,17931,17970,18750,18753,20166,20779,20807,22143,22628,26417,26951,52696,56430,57778,71876,76499,77579,224105,232943,234663,234865,235661,544963	Ctnnb1,Dync1h1,Evl,Srgap2,Ppp1r12a,Ncf2,Prkca,Prkcd,Rtkn,Src,Srf,Tuba1b,Ywhag,Mapk3,Zw10,Zwint,Clip1,Fmnl1,Cenpu,Clasp2,Myh10,Pak2,Klc3,Dync1li2,Nup133,Dync1li1,Iqgap2	27
17_Member	Reactome Gene Sets	R-MMU-1640170	Cell Cycle	-7.71361	-5.11435	12447,12537,13424,15516,16475,16881,16905,17215,17216,17219,17222,17931,18148,18750,19088,19175,19182,19650,20779,21750,22143,22186,22589,22628,26417,26951,27223,52563,52696,56430,69957,70231,71175,71876,75660,76499,93762,100710,100986,101706,214901,225659,234663,234865,235661,240087	Ccne1,Cdk11b,Dync1h1,Hsp90ab1,Ajuba,Lig1,Lmna,Mcm3,Mcm2,Mcm6,Anapc1,Ppp1r12a,Npm1,Prkca,Prkar2b,Psmb6,Psmc3,Rbl1,Src,Terf2,Tuba1b,Uba52,Atrx,Ywhag,Mapk3,Zw10,Trp53bp1,Cdc23,Zwint,Clip1,Cdc16,Gorasp2,Nipbl,Cenpu,Lin37,Clasp2,Smarca5,Pds5b,Akap9,Numa1,Chtf18,Cep76,Dync1li2,Nup133,Dync1li1,Mdc1	46
17_Member	Reactome Gene Sets	R-MMU-69278	Cell Cycle, Mitotic	-6.54149	-4.11673	12447,12537,13424,15516,16475,16881,16905,17215,17216,17219,17222,17931,18750,19088,19175,19182,19650,20779,22143,22186,22628,26417,26951,52563,52696,56430,69957,70231,71175,71876,75660,76499,100710,100986,101706,225659,234663,234865,235661	Ccne1,Cdk11b,Dync1h1,Hsp90ab1,Ajuba,Lig1,Lmna,Mcm3,Mcm2,Mcm6,Anapc1,Ppp1r12a,Prkca,Prkar2b,Psmb6,Psmc3,Rbl1,Src,Tuba1b,Uba52,Ywhag,Mapk3,Zw10,Cdc23,Zwint,Clip1,Cdc16,Gorasp2,Nipbl,Cenpu,Lin37,Clasp2,Pds5b,Akap9,Numa1,Cep76,Dync1li2,Nup133,Dync1li1	39
17_Member	Reactome Gene Sets	R-MMU-5663220	RHO GTPases Activate Formins	-4.70151	-2.63457	13424,14026,14270,20779,20807,22143,26951,52696,56430,57778,71876,76499,234663,234865,235661	Dync1h1,Evl,Srgap2,Src,Srf,Tuba1b,Zw10,Zwint,Clip1,Fmnl1,Cenpu,Clasp2,Dync1li2,Nup133,Dync1li1	15
17_Member	Reactome Gene Sets	R-MMU-2467813	Separation of Sister Chromatids	-4.09585	-2.17641	13424,17222,19175,19182,22143,22186,26951,52563,52696,56430,69957,71876,76499,100710,234663,234865,235661	Dync1h1,Anapc1,Psmb6,Psmc3,Tuba1b,Uba52,Zw10,Cdc23,Zwint,Clip1,Cdc16,Cenpu,Clasp2,Pds5b,Dync1li2,Nup133,Dync1li1	17
17_Member	Reactome Gene Sets	R-MMU-69620	Cell Cycle Checkpoints	-4.04152	-2.13569	12447,13424,17215,17216,17219,17222,19175,19182,22186,22628,26951,27223,52563,52696,56430,69957,71876,76499,234663,234865,235661,240087	Ccne1,Dync1h1,Mcm3,Mcm2,Mcm6,Anapc1,Psmb6,Psmc3,Uba52,Ywhag,Zw10,Trp53bp1,Cdc23,Zwint,Clip1,Cdc16,Cenpu,Clasp2,Dync1li2,Nup133,Dync1li1,Mdc1	22
17_Member	Reactome Gene Sets	R-MMU-68886	M Phase	-3.95024	-2.08458	13424,16905,17222,18750,19088,19175,19182,22143,22186,22628,26417,26951,52563,52696,56430,69957,70231,71175,71876,76499,100710,100986,101706,225659,234663,234865,235661	Dync1h1,Lmna,Anapc1,Prkca,Prkar2b,Psmb6,Psmc3,Tuba1b,Uba52,Ywhag,Mapk3,Zw10,Cdc23,Zwint,Clip1,Cdc16,Gorasp2,Nipbl,Cenpu,Clasp2,Pds5b,Akap9,Numa1,Cep76,Dync1li2,Nup133,Dync1li1	27
17_Member	Reactome Gene Sets	R-MMU-69618	Mitotic Spindle Checkpoint	-3.79224	-1.95526	13424,17222,26951,52563,52696,56430,69957,71876,76499,234663,234865,235661	Dync1h1,Anapc1,Zw10,Cdc23,Zwint,Clip1,Cdc16,Cenpu,Clasp2,Dync1li2,Nup133,Dync1li1	12
17_Member	Reactome Gene Sets	R-MMU-68882	Mitotic Anaphase	-3.61978	-1.82775	13424,16905,17222,19175,19182,22143,22186,26951,52563,52696,56430,69957,71876,76499,100710,234663,234865,235661	Dync1h1,Lmna,Anapc1,Psmb6,Psmc3,Tuba1b,Uba52,Zw10,Cdc23,Zwint,Clip1,Cdc16,Cenpu,Clasp2,Pds5b,Dync1li2,Nup133,Dync1li1	18
17_Member	Reactome Gene Sets	R-MMU-2555396	Mitotic Metaphase and Anaphase	-3.59536	-1.80904	13424,16905,17222,19175,19182,22143,22186,26951,52563,52696,56430,69957,71876,76499,100710,234663,234865,235661	Dync1h1,Lmna,Anapc1,Psmb6,Psmc3,Tuba1b,Uba52,Zw10,Cdc23,Zwint,Clip1,Cdc16,Cenpu,Clasp2,Pds5b,Dync1li2,Nup133,Dync1li1	18
17_Member	Reactome Gene Sets	R-MMU-68877	Mitotic Prometaphase	-3.4537	-1.70904	13424,19088,22143,22628,26951,52696,56430,71876,76499,100710,100986,101706,225659,234663,234865,235661	Dync1h1,Prkar2b,Tuba1b,Ywhag,Zw10,Zwint,Clip1,Cenpu,Clasp2,Pds5b,Akap9,Numa1,Cep76,Dync1li2,Nup133,Dync1li1	16
17_Member	Reactome Gene Sets	R-MMU-2500257	Resolution of Sister Chromatid Cohesion	-2.87443	-1.28926	13424,22143,26951,52696,56430,71876,76499,100710,234663,234865,235661	Dync1h1,Tuba1b,Zw10,Zwint,Clip1,Cenpu,Clasp2,Pds5b,Dync1li2,Nup133,Dync1li1	11
17_Member	Reactome Gene Sets	R-MMU-9648025	EML4 and NUDC in mitotic spindle formation	-2.67293	-1.15693	13424,22143,26951,52696,56430,71876,76499,234663,234865,235661	Dync1h1,Tuba1b,Zw10,Zwint,Clip1,Cenpu,Clasp2,Dync1li2,Nup133,Dync1li1	10
17_Member	Reactome Gene Sets	R-MMU-141424	Amplification of signal from the kinetochores	-2.63021	-1.12968	13424,26951,52696,56430,71876,76499,234663,234865,235661	Dync1h1,Zw10,Zwint,Clip1,Cenpu,Clasp2,Dync1li2,Nup133,Dync1li1	9
17_Member	Reactome Gene Sets	R-MMU-141444	Amplification of signal from unattached kinetochores via a MAD2 inhibitory signal	-2.63021	-1.12968	13424,26951,52696,56430,71876,76499,234663,234865,235661	Dync1h1,Zw10,Zwint,Clip1,Cenpu,Clasp2,Dync1li2,Nup133,Dync1li1	9
18_Summary	GO Biological Processes	GO:0022604	regulation of cell morphogenesis	-7.66099	-5.08037	12631,12721,13728,13822,14061,15387,16568,17118,17909,18483,19303,20779,27059,54712,56194,56699,57342,57778,58194,67785,68750,70834,77579,80288,104445,207214,224617,229707,677884	Cfl1,Coro1a,Mark2,Epb41l2,F2,Hnrnpk,Kif3a,Marcks,Myo10,Palm,Pxn,Src,Sh3d19,Plxnc1,Prpf40a,Cdc42ep4,Parva,Fmnl1,Sh3kbp1,Zmym4,Rreb1,Spag9,Myh10,Bcl9l,Cdc42ep1,Larp4,Tbc1d24,Strip1,Pakap	29		+
18_Member	GO Biological Processes	GO:0022604	regulation of cell morphogenesis	-7.66099	-5.08037	12631,12721,13728,13822,14061,15387,16568,17118,17909,18483,19303,20779,27059,54712,56194,56699,57342,57778,58194,67785,68750,70834,77579,80288,104445,207214,224617,229707,677884	Cfl1,Coro1a,Mark2,Epb41l2,F2,Hnrnpk,Kif3a,Marcks,Myo10,Palm,Pxn,Src,Sh3d19,Plxnc1,Prpf40a,Cdc42ep4,Parva,Fmnl1,Sh3kbp1,Zmym4,Rreb1,Spag9,Myh10,Bcl9l,Cdc42ep1,Larp4,Tbc1d24,Strip1,Pakap	29
18_Member	GO Biological Processes	GO:0008360	regulation of cell shape	-6.16719	-3.80842	12631,12721,13728,13822,14061,16568,17909,18483,19303,54712,56194,56699,57342,57778,58194,77579,104445,677884	Cfl1,Coro1a,Mark2,Epb41l2,F2,Kif3a,Myo10,Palm,Pxn,Plxnc1,Prpf40a,Cdc42ep4,Parva,Fmnl1,Sh3kbp1,Myh10,Cdc42ep1,Pakap	18
19_Summary	GO Biological Processes	GO:0006468	protein phosphorylation	-7.60272	-5.03106	12143,12447,12488,12537,12631,13728,15258,15458,16706,17169,17346,17776,18412,18555,18557,18750,18753,18755,19079,19091,19134,19264,19303,20737,20779,20850,21969,22241,26398,26410,26411,26417,26921,59126,66878,70415,70661,101540,108099,109270,110279,110651,140780,192656,224105,228775,237459,244895,269774,328329,606496,11806,16568,18107,20586,50709,52690,66059,71586	Blk,Ccne1,Cd2ap,Cdk11b,Cfl1,Mark2,Hipk2,Hpx,Ksr1,Mark3,Mknk1,Mast2,Sqstm1,Cdk16,Cdk18,Prkca,Prkcd,Prkch,Prkab1,Prkg1,Prpf4b,Ptprc,Pxn,Spn,Src,Stat5a,Top1,Ulk1,Map2k4,Map3k8,Map4k1,Mapk3,Map4k4,Nek6,Riok3,Stk26,Sik3,Prkd2,Prkag2,Prr5,Bcr,Rps6ka3,Bmp2k,Ripk2,Pak2,Trib3,Cdk17,Peak1,Aak1,Mast4,Gsk3a,Apoa1,Kif3a,Nmt1,Smarca4,H1f4,Setd3,Krtcap2,Ifih1	59		+
19_Member	GO Biological Processes	GO:0006468	protein phosphorylation	-7.60272	-5.03106	12143,12447,12488,12537,12631,13728,15258,15458,16706,17169,17346,17776,18412,18555,18557,18750,18753,18755,19079,19091,19134,19264,19303,20737,20779,20850,21969,22241,26398,26410,26411,26417,26921,59126,66878,70415,70661,101540,108099,109270,110279,110651,140780,192656,224105,228775,237459,244895,269774,328329,606496	Blk,Ccne1,Cd2ap,Cdk11b,Cfl1,Mark2,Hipk2,Hpx,Ksr1,Mark3,Mknk1,Mast2,Sqstm1,Cdk16,Cdk18,Prkca,Prkcd,Prkch,Prkab1,Prkg1,Prpf4b,Ptprc,Pxn,Spn,Src,Stat5a,Top1,Ulk1,Map2k4,Map3k8,Map4k1,Mapk3,Map4k4,Nek6,Riok3,Stk26,Sik3,Prkd2,Prkag2,Prr5,Bcr,Rps6ka3,Bmp2k,Ripk2,Pak2,Trib3,Cdk17,Peak1,Aak1,Mast4,Gsk3a	51
19_Member	GO Biological Processes	GO:0018105	peptidyl-serine phosphorylation	-4.24714	-2.29841	13728,15258,17169,17346,17776,18750,18753,18755,21969,22241,26411,59126,101540,110651,224105,328329,606496	Mark2,Hipk2,Mark3,Mknk1,Mast2,Prkca,Prkcd,Prkch,Top1,Ulk1,Map4k1,Nek6,Prkd2,Rps6ka3,Pak2,Mast4,Gsk3a	17
19_Member	GO Biological Processes	GO:0018209	peptidyl-serine modification	-3.92228	-2.05836	13728,15258,17169,17346,17776,18750,18753,18755,21969,22241,26411,59126,101540,110651,224105,328329,606496	Mark2,Hipk2,Mark3,Mknk1,Mast2,Prkca,Prkcd,Prkch,Top1,Ulk1,Map4k1,Nek6,Prkd2,Rps6ka3,Pak2,Mast4,Gsk3a	17
19_Member	GO Biological Processes	GO:0046777	protein autophosphorylation	-2.56936	-1.08348	17169,17346,18750,19264,20779,22241,26411,26417,59126,70415,101540,224105,244895	Mark3,Mknk1,Prkca,Ptprc,Src,Ulk1,Map4k1,Mapk3,Nek6,Stk26,Prkd2,Pak2,Peak1	13
19_Member	GO Biological Processes	GO:0018193	peptidyl-amino acid modification	-2.56387	-1.08081	11806,12143,13728,15258,15458,16568,17169,17346,17776,18107,18750,18753,18755,19264,19303,20586,20779,20850,21969,22241,26411,26417,50709,52690,59126,66059,71586,101540,110651,224105,328329,606496	Apoa1,Blk,Mark2,Hipk2,Hpx,Kif3a,Mark3,Mknk1,Mast2,Nmt1,Prkca,Prkcd,Prkch,Ptprc,Pxn,Smarca4,Src,Stat5a,Top1,Ulk1,Map4k1,Mapk3,H1f4,Setd3,Nek6,Krtcap2,Ifih1,Prkd2,Rps6ka3,Pak2,Mast4,Gsk3a	32
20_Summary	GO Biological Processes	GO:0033044	regulation of chromosome organization	-7.57231	-5.00942	11991,12054,12055,12387,16905,17216,17222,19704,20586,20779,21750,22589,26417,26951,30877,52563,52696,54343,59126,69957,74522,93760,93762,101706,106052,218973,235661,17345,80913,214901,12317,12447,12537,13424,15586,15937,18148,18432,19014,19650,27223,30948,54611,56194,56463,56706,67300,208643,208768,219158,225659,227331,227937,235041,240087,15568,67302,77889,105246	Hnrnpd,Bcl7b,Bcl7c,Ctnnb1,Lmna,Mcm2,Anapc1,Upf1,Smarca4,Src,Terf2,Atrx,Mapk3,Zw10,Gnl3,Cdc23,Zwint,Atf7ip,Nek6,Cdc16,Morc2a,Arid1a,Smarca5,Numa1,Fbxo4,Wdhd1,Dync1li1,Mki67,Pum2,Chtf18,Calr,Ccne1,Cdk11b,Dync1h1,Hyal1,Ier3,Npm1,Mybbp1a,Med1,Rbl1,Trp53bp1,Bin1,Pde3a,Prpf40a,Snd1,Ccnl1,Cltc,Eif4g1,Sde2,Ccar2,Cep76,Gigyf2,Pkp4,Kank2,Mdc1,Elavl1,Zc3h13,Lbh,Brd9	59		+
20_Member	GO Biological Processes	GO:0033044	regulation of chromosome organization	-7.57231	-5.00942	11991,12054,12055,12387,16905,17216,17222,19704,20586,20779,21750,22589,26417,26951,30877,52563,52696,54343,59126,69957,74522,93760,93762,101706,106052,218973,235661	Hnrnpd,Bcl7b,Bcl7c,Ctnnb1,Lmna,Mcm2,Anapc1,Upf1,Smarca4,Src,Terf2,Atrx,Mapk3,Zw10,Gnl3,Cdc23,Zwint,Atf7ip,Nek6,Cdc16,Morc2a,Arid1a,Smarca5,Numa1,Fbxo4,Wdhd1,Dync1li1	27
20_Member	GO Biological Processes	GO:0051983	regulation of chromosome segregation	-4.74154	-2.65577	12054,12055,17222,17345,20586,26951,52563,52696,59126,69957,80913,93760,101706,214901,235661	Bcl7b,Bcl7c,Anapc1,Mki67,Smarca4,Zw10,Cdc23,Zwint,Nek6,Cdc16,Pum2,Arid1a,Numa1,Chtf18,Dync1li1	15
20_Member	GO Biological Processes	GO:0010564	regulation of cell cycle process	-3.96761	-2.09314	12054,12055,12317,12387,12447,12537,13424,15586,15937,17222,17345,18148,18432,19014,19650,20586,22589,26951,27223,30948,52563,52696,54611,56194,56463,56706,59126,67300,69957,80913,93760,93762,101706,106052,208643,208768,214901,219158,225659,227331,227937,235041,235661,240087	Bcl7b,Bcl7c,Calr,Ctnnb1,Ccne1,Cdk11b,Dync1h1,Hyal1,Ier3,Anapc1,Mki67,Npm1,Mybbp1a,Med1,Rbl1,Smarca4,Atrx,Zw10,Trp53bp1,Bin1,Cdc23,Zwint,Pde3a,Prpf40a,Snd1,Ccnl1,Nek6,Cltc,Cdc16,Pum2,Arid1a,Smarca5,Numa1,Fbxo4,Eif4g1,Sde2,Chtf18,Ccar2,Cep76,Gigyf2,Pkp4,Kank2,Dync1li1,Mdc1	44
20_Member	GO Biological Processes	GO:0033045	regulation of sister chromatid segregation	-3.83131	-1.9861	12054,12055,17222,20586,26951,52563,52696,59126,69957,93760,101706,235661	Bcl7b,Bcl7c,Anapc1,Smarca4,Zw10,Cdc23,Zwint,Nek6,Cdc16,Arid1a,Numa1,Dync1li1	12
20_Member	GO Biological Processes	GO:0030071	regulation of mitotic metaphase/anaphase transition	-3.22111	-1.53841	12054,12055,20586,26951,52563,52696,59126,69957,93760,235661	Bcl7b,Bcl7c,Smarca4,Zw10,Cdc23,Zwint,Nek6,Cdc16,Arid1a,Dync1li1	10
20_Member	GO Biological Processes	GO:1902099	regulation of metaphase/anaphase transition of cell cycle	-3.10829	-1.45281	12054,12055,20586,26951,52563,52696,59126,69957,93760,235661	Bcl7b,Bcl7c,Smarca4,Zw10,Cdc23,Zwint,Nek6,Cdc16,Arid1a,Dync1li1	10
20_Member	GO Biological Processes	GO:2000036	regulation of stem cell population maintenance	-2.53325	-1.05673	12054,12055,15568,20586,67302,77889,93760,105246	Bcl7b,Bcl7c,Elavl1,Smarca4,Zc3h13,Lbh,Arid1a,Brd9	8
20_Member	GO Biological Processes	GO:1902459	positive regulation of stem cell population maintenance	-2.29775	-0.890295	12054,12055,20586,77889,93760,105246	Bcl7b,Bcl7c,Smarca4,Lbh,Arid1a,Brd9	6
20_Member	GO Biological Processes	GO:0070316	regulation of G0 to G1 transition	-2.20974	-0.833832	12054,12055,19014,20586,93760	Bcl7b,Bcl7c,Med1,Smarca4,Arid1a	5

## Sheet: Down
Table S6. Metascape analysis of downregulated phosphosites corresponding proteins from phosphoproteomics dataset
Totally 156 downregulated sites corresponding 129 proteins were subjected to Metascape for biological function analysis.
The well-adopted hypergeometric test and Benjamini-Hochberg p-value correction algorithm was used to identify the significantly enriched pathways.
GroupID	Category	Term	Description	LogP	Log(q-value)	Genes	Symbols	Count	Selected in Fig.S3H
1_Summary	GO Biological Processes	GO:0046889	positive regulation of lipid biosynthetic process	-5.28292	-1.02185	19733,20280,56490,56717,58805,217166,235623,54135,100705,11758,29810,67809,72825,108737,225049	Rgn,Scp2,Zbtb20,Mtor,Mlxipl,Nr1d1,Scap,Lsr,Acacb,Prdx6,Bag3,Rmdn3,Mon1a,Oxsr1,Ttc7	15	+
1_Member	GO Biological Processes	GO:0046889	positive regulation of lipid biosynthetic process	-5.28292	-1.02185	19733,20280,56490,56717,58805,217166,235623	Rgn,Scp2,Zbtb20,Mtor,Mlxipl,Nr1d1,Scap	7
1_Member	GO Biological Processes	GO:0045834	positive regulation of lipid metabolic process	-4.28943	-0.417883	19733,20280,56490,56717,58805,217166,235623	Rgn,Scp2,Zbtb20,Mtor,Mlxipl,Nr1d1,Scap	7
1_Member	GO Biological Processes	GO:0062013	positive regulation of small molecule metabolic process	-3.9479	-0.417883	19733,20280,56490,56717,58805,217166,235623	Rgn,Scp2,Zbtb20,Mtor,Mlxipl,Nr1d1,Scap	7
1_Member	GO Biological Processes	GO:0046890	regulation of lipid biosynthetic process	-3.47917	-0.417883	19733,20280,56490,56717,58805,217166,235623	Rgn,Scp2,Zbtb20,Mtor,Mlxipl,Nr1d1,Scap	7
1_Member	GO Biological Processes	GO:0019216	regulation of lipid metabolic process	-3.4566	-0.417883	19733,20280,54135,56490,56717,58805,100705,217166,235623	Rgn,Scp2,Lsr,Zbtb20,Mtor,Mlxipl,Acacb,Nr1d1,Scap	9
1_Member	GO Biological Processes	GO:0019217	regulation of fatty acid metabolic process	-3.3192	-0.417883	19733,56717,58805,100705,235623	Rgn,Mtor,Mlxipl,Acacb,Scap	5
1_Member	GO Biological Processes	GO:0030813	positive regulation of nucleotide catabolic process	-3.29561	-0.417883	56490,56717,58805	Zbtb20,Mtor,Mlxipl	3
1_Member	GO Biological Processes	GO:0033123	positive regulation of purine nucleotide catabolic process	-3.29561	-0.417883	56490,56717,58805	Zbtb20,Mtor,Mlxipl	3
1_Member	GO Biological Processes	GO:0045821	positive regulation of glycolytic process	-3.29561	-0.417883	56490,56717,58805	Zbtb20,Mtor,Mlxipl	3
1_Member	GO Biological Processes	GO:0010565	regulation of cellular ketone metabolic process	-3.27706	-0.417883	19733,56717,58805,100705,217166,235623	Rgn,Mtor,Mlxipl,Acacb,Nr1d1,Scap	6
1_Member	GO Biological Processes	GO:0062012	regulation of small molecule metabolic process	-2.71414	-0.160634	19733,20280,56490,56717,58805,100705,217166,235623	Rgn,Scp2,Zbtb20,Mtor,Mlxipl,Acacb,Nr1d1,Scap	8
1_Member	GO Biological Processes	GO:1903580	positive regulation of ATP metabolic process	-2.67094	-0.15362	56490,56717,58805	Zbtb20,Mtor,Mlxipl	3
1_Member	GO Biological Processes	GO:0045913	positive regulation of carbohydrate metabolic process	-2.63779	-0.15362	19733,56490,56717,58805	Rgn,Zbtb20,Mtor,Mlxipl	4
1_Member	GO Biological Processes	GO:0019725	cellular homeostasis	-2.61595	-0.15362	11758,19733,29810,56490,58805,67809,72825,100705,108737,217166,225049	Prdx6,Rgn,Bag3,Zbtb20,Mlxipl,Rmdn3,Mon1a,Acacb,Oxsr1,Nr1d1,Ttc7	11
1_Member	GO Biological Processes	GO:0045981	positive regulation of nucleotide metabolic process	-2.51169	-0.109467	56490,56717,58805	Zbtb20,Mtor,Mlxipl	3
1_Member	GO Biological Processes	GO:1900544	positive regulation of purine nucleotide metabolic process	-2.51169	-0.109467	56490,56717,58805	Zbtb20,Mtor,Mlxipl	3
1_Member	GO Biological Processes	GO:0042304	regulation of fatty acid biosynthetic process	-2.46321	-0.0829521	19733,58805,235623	Rgn,Mlxipl,Scap	3
1_Member	GO Biological Processes	GO:0006110	regulation of glycolytic process	-2.32923	-0.031941	56490,56717,58805	Zbtb20,Mtor,Mlxipl	3
1_Member	GO Biological Processes	GO:0030811	regulation of nucleotide catabolic process	-2.32923	-0.031941	56490,56717,58805	Zbtb20,Mtor,Mlxipl	3
1_Member	GO Biological Processes	GO:0033121	regulation of purine nucleotide catabolic process	-2.32923	-0.031941	56490,56717,58805	Zbtb20,Mtor,Mlxipl	3
1_Member	GO Biological Processes	GO:0006109	regulation of carbohydrate metabolic process	-2.15586	0	19733,56490,56717,58805,100705	Rgn,Zbtb20,Mtor,Mlxipl,Acacb	5
1_Member	GO Biological Processes	GO:0043470	regulation of carbohydrate catabolic process	-2.06854	0	56490,56717,58805	Zbtb20,Mtor,Mlxipl	3
2_Summary	GO Biological Processes	GO:0051036	regulation of endosome size	-4.17667	-0.417883	66700,71923,74018,13859,19707,20661,75669	Chmp3,Borcs6,Als2,Eps15l1,Reps1,Sort1,Pik3r4	7	+
2_Member	GO Biological Processes	GO:0051036	regulation of endosome size	-4.17667	-0.417883	66700,71923,74018	Chmp3,Borcs6,Als2	3
2_Member	GO Biological Processes	GO:0097494	regulation of vesicle size	-3.62684	-0.417883	66700,71923,74018	Chmp3,Borcs6,Als2	3
2_Member	GO Biological Processes	GO:0016197	endosomal transport	-2.49687	-0.109467	13859,19707,20661,66700,74018,75669	Eps15l1,Reps1,Sort1,Chmp3,Als2,Pik3r4	6
2_Member	GO Biological Processes	GO:0007034	vacuolar transport	-2.07399	0	20661,66700,74018,75669	Sort1,Chmp3,Als2,Pik3r4	4
3_Summary	GO Biological Processes	GO:0042306	regulation of protein import into nucleus	-3.98387	-0.417883	11640,15516,16452,29810,228607,16573,20280,56717,22791,12465,13649,53328,269587,13867,20661,217166	Akap1,Hsp90ab1,Jak2,Bag3,Mavs,Kif5b,Scp2,Mtor,Dnajc2,Cct5,Egfr,Pgrmc1,Epb41,Erbb3,Sort1,Nr1d1	16	+
3_Member	GO Biological Processes	GO:0042306	regulation of protein import into nucleus	-3.98387	-0.417883	11640,15516,16452,29810,228607	Akap1,Hsp90ab1,Jak2,Bag3,Mavs	5
3_Member	GO Biological Processes	GO:0032388	positive regulation of intracellular transport	-3.57671	-0.417883	15516,16452,16573,20280,29810,228607	Hsp90ab1,Jak2,Kif5b,Scp2,Bag3,Mavs	6
3_Member	GO Biological Processes	GO:0042307	positive regulation of protein import into nucleus	-3.56124	-0.417883	15516,16452,29810,228607	Hsp90ab1,Jak2,Bag3,Mavs	4
3_Member	GO Biological Processes	GO:1900180	regulation of protein localization to nucleus	-3.38597	-0.417883	11640,15516,16452,29810,56717,228607	Akap1,Hsp90ab1,Jak2,Bag3,Mtor,Mavs	6
3_Member	GO Biological Processes	GO:0090316	positive regulation of intracellular protein transport	-3.3192	-0.417883	15516,16452,16573,29810,228607	Hsp90ab1,Jak2,Kif5b,Bag3,Mavs	5
3_Member	GO Biological Processes	GO:0033157	regulation of intracellular protein transport	-3.23772	-0.417883	11640,15516,16452,16573,29810,228607	Akap1,Hsp90ab1,Jak2,Kif5b,Bag3,Mavs	6
3_Member	GO Biological Processes	GO:0046824	positive regulation of nucleocytoplasmic transport	-2.99574	-0.314453	15516,16452,29810,228607	Hsp90ab1,Jak2,Bag3,Mavs	4
3_Member	GO Biological Processes	GO:0046822	regulation of nucleocytoplasmic transport	-2.93499	-0.295131	11640,15516,16452,29810,228607	Akap1,Hsp90ab1,Jak2,Bag3,Mavs	5
3_Member	Reactome Gene Sets	R-MMU-3371556	Cellular response to heat stress	-2.93295	-0.295131	15516,22791,29810,56717	Hsp90ab1,Dnajc2,Bag3,Mtor	4
3_Member	GO Biological Processes	GO:0032386	regulation of intracellular transport	-2.80078	-0.211803	11640,15516,16452,16573,20280,29810,228607	Akap1,Hsp90ab1,Jak2,Kif5b,Scp2,Bag3,Mavs	7
3_Member	GO Biological Processes	GO:1900182	positive regulation of protein localization to nucleus	-2.51058	-0.109467	15516,16452,29810,228607	Hsp90ab1,Jak2,Bag3,Mavs	4
3_Member	GO Biological Processes	GO:1903829	positive regulation of protein localization	-2.37975	-0.0480963	12465,13649,15516,16452,16573,29810,53328,228607,269587	Cct5,Egfr,Hsp90ab1,Jak2,Kif5b,Bag3,Pgrmc1,Mavs,Epb41	9
3_Member	GO Biological Processes	GO:1904951	positive regulation of establishment of protein localization	-2.27686	-0.00255671	12465,13649,15516,16452,16573,29810,228607	Cct5,Egfr,Hsp90ab1,Jak2,Kif5b,Bag3,Mavs	7
3_Member	GO Biological Processes	GO:0097191	extrinsic apoptotic signaling pathway	-2.26159	0	13867,16452,20661,29810	Erbb3,Jak2,Sort1,Bag3	4
3_Member	GO Biological Processes	GO:0051222	positive regulation of protein transport	-2.0377	0	13649,15516,16452,16573,29810,228607	Egfr,Hsp90ab1,Jak2,Kif5b,Bag3,Mavs	6
3_Member	GO Biological Processes	GO:0070201	regulation of establishment of protein localization	-2.00862	0	11640,12465,13649,15516,16452,16573,29810,217166,228607	Akap1,Cct5,Egfr,Hsp90ab1,Jak2,Kif5b,Bag3,Nr1d1,Mavs	9
4_Summary	GO Biological Processes	GO:0031331	positive regulation of cellular catabolic process	-3.75141	-0.417883	29810,29869,56490,56717,58805,214290,217351,268420,381305,19733,75669,100705,11758	Bag3,Ulk2,Zbtb20,Mtor,Mlxipl,Tut7,Tnrc6c,Alkbh5,Rc3h1,Rgn,Pik3r4,Acacb,Prdx6	13	+
4_Member	GO Biological Processes	GO:0031331	positive regulation of cellular catabolic process	-3.75141	-0.417883	29810,29869,56490,56717,58805,214290,217351,268420,381305	Bag3,Ulk2,Zbtb20,Mtor,Mlxipl,Tut7,Tnrc6c,Alkbh5,Rc3h1	9
4_Member	GO Biological Processes	GO:0031329	regulation of cellular catabolic process	-3.44656	-0.417883	19733,29810,29869,56490,56717,58805,75669,100705,214290,217351,268420,381305	Rgn,Bag3,Ulk2,Zbtb20,Mtor,Mlxipl,Pik3r4,Acacb,Tut7,Tnrc6c,Alkbh5,Rc3h1	12
4_Member	GO Biological Processes	GO:1903313	positive regulation of mRNA metabolic process	-2.83757	-0.239251	11758,214290,217351,268420,381305	Prdx6,Tut7,Tnrc6c,Alkbh5,Rc3h1	5
4_Member	GO Biological Processes	GO:0061014	positive regulation of mRNA catabolic process	-2.63779	-0.15362	214290,217351,268420,381305	Tut7,Tnrc6c,Alkbh5,Rc3h1	4
4_Member	GO Biological Processes	GO:0043488	regulation of mRNA stability	-2.58743	-0.145899	56717,214290,217351,268420,381305	Mtor,Tut7,Tnrc6c,Alkbh5,Rc3h1	5
4_Member	GO Biological Processes	GO:0043487	regulation of RNA stability	-2.41226	-0.0650007	56717,214290,217351,268420,381305	Mtor,Tut7,Tnrc6c,Alkbh5,Rc3h1	5
4_Member	GO Biological Processes	GO:0009896	positive regulation of catabolic process	-2.39027	-0.0534726	29810,29869,56490,56717,58805,214290,217351,268420,381305	Bag3,Ulk2,Zbtb20,Mtor,Mlxipl,Tut7,Tnrc6c,Alkbh5,Rc3h1	9
4_Member	GO Biological Processes	GO:0061013	regulation of mRNA catabolic process	-2.33161	-0.031941	56717,214290,217351,268420,381305	Mtor,Tut7,Tnrc6c,Alkbh5,Rc3h1	5
4_Member	GO Biological Processes	GO:1903311	regulation of mRNA metabolic process	-2.0377	0	11758,56717,214290,217351,268420,381305	Prdx6,Mtor,Tut7,Tnrc6c,Alkbh5,Rc3h1	6
5_Summary	GO Biological Processes	GO:1904037	positive regulation of epithelial cell apoptotic process	-3.72547	-0.417883	16452,18569,20661,56717,100705,19733,27979	Jak2,Pdcd4,Sort1,Mtor,Acacb,Rgn,Eif3b	7	+
5_Member	GO Biological Processes	GO:1904037	positive regulation of epithelial cell apoptotic process	-3.72547	-0.417883	16452,18569,20661,56717	Jak2,Pdcd4,Sort1,Mtor	4
5_Member	GO Biological Processes	GO:1904035	regulation of epithelial cell apoptotic process	-2.15272	0	16452,18569,20661,56717	Jak2,Pdcd4,Sort1,Mtor	4
5_Member	KEGG Pathway	mmu04920	Adipocytokine signaling pathway - Mus musculus (house mouse)	-2.0852	0	16452,56717,100705	Jak2,Mtor,Acacb	3
5_Member	GO Biological Processes	GO:0045428	regulation of nitric oxide biosynthetic process	-2.03597	0	16452,19733,56717	Jak2,Rgn,Mtor	3
5_Member	WikiPathways	WP450	IL 2 signaling pathway	-2.00439	0	16452,27979,56717	Jak2,Eif3b,Mtor	3
6_Summary	GO Biological Processes	GO:0016054	organic acid catabolic process	-3.53872	-0.417883	14874,15445,20280,20322,67528,75731,76971	Gstz1,Hpd,Scp2,Sord,Nudt7,Idnk,Sult2a8	7	+
6_Member	GO Biological Processes	GO:0016054	organic acid catabolic process	-3.53872	-0.417883	14874,15445,20280,20322,67528,75731,76971	Gstz1,Hpd,Scp2,Sord,Nudt7,Idnk,Sult2a8	7
6_Member	GO Biological Processes	GO:0046395	carboxylic acid catabolic process	-3.53872	-0.417883	14874,15445,20280,20322,67528,75731,76971	Gstz1,Hpd,Scp2,Sord,Nudt7,Idnk,Sult2a8	7
6_Member	GO Biological Processes	GO:0072329	monocarboxylic acid catabolic process	-3.2318	-0.417883	20280,20322,67528,75731,76971	Scp2,Sord,Nudt7,Idnk,Sult2a8	5
6_Member	GO Biological Processes	GO:0044282	small molecule catabolic process	-2.5095	-0.109467	14874,15445,20280,20322,67528,75731,76971	Gstz1,Hpd,Scp2,Sord,Nudt7,Idnk,Sult2a8	7
7_Summary	Reactome Gene Sets	R-MMU-199991	Membrane Trafficking	-3.52653	-0.417883	13649,13859,16573,19707,20661,22134,56041,66700,72825,74018,213827,14786,16452,18810	Egfr,Eps15l1,Kif5b,Reps1,Sort1,Tgoln1,Uso1,Chmp3,Mon1a,Als2,Arcn1,Grb7,Jak2,Plec	14
7_Member	Reactome Gene Sets	R-MMU-199991	Membrane Trafficking	-3.52653	-0.417883	13649,13859,16573,19707,20661,22134,56041,66700,72825,74018,213827	Egfr,Eps15l1,Kif5b,Reps1,Sort1,Tgoln1,Uso1,Chmp3,Mon1a,Als2,Arcn1	11
7_Member	Reactome Gene Sets	R-MMU-5653656	Vesicle-mediated transport	-3.31463	-0.417883	13649,13859,16573,19707,20661,22134,56041,66700,72825,74018,213827	Egfr,Eps15l1,Kif5b,Reps1,Sort1,Tgoln1,Uso1,Chmp3,Mon1a,Als2,Arcn1	11
7_Member	WikiPathways	WP572	EGFR1 signaling pathway	-3.25075	-0.417883	13649,13859,14786,16452,18810,19707	Egfr,Eps15l1,Grb7,Jak2,Plec,Reps1	6
7_Member	Reactome Gene Sets	R-MMU-8856825	Cargo recognition for clathrin-mediated endocytosis	-2.60488	-0.149983	13649,13859,19707,22134	Egfr,Eps15l1,Reps1,Tgoln1	4
7_Member	Reactome Gene Sets	R-MMU-8856828	Clathrin-mediated endocytosis	-2.11838	0	13649,13859,19707,22134	Egfr,Eps15l1,Reps1,Tgoln1	4
8_Summary	Reactome Gene Sets	R-MMU-194315	Signaling by Rho GTPases	-3.28926	-0.417883	14786,15516,16573,24001,56381,56430,74018,75669,236930,263406,434204	Grb7,Hsp90ab1,Kif5b,Tiam2,Spen,Clip1,Als2,Pik3r4,Ercc6l,Plekhg3,Whamm	11
8_Member	Reactome Gene Sets	R-MMU-194315	Signaling by Rho GTPases	-3.28926	-0.417883	14786,15516,16573,24001,56381,56430,74018,75669,236930,263406,434204	Grb7,Hsp90ab1,Kif5b,Tiam2,Spen,Clip1,Als2,Pik3r4,Ercc6l,Plekhg3,Whamm	11
8_Member	Reactome Gene Sets	R-MMU-9716542	Signaling by Rho GTPases, Miro GTPases and RHOBTB3	-3.19623	-0.397708	14786,15516,16573,24001,56381,56430,74018,75669,236930,263406,434204	Grb7,Hsp90ab1,Kif5b,Tiam2,Spen,Clip1,Als2,Pik3r4,Ercc6l,Plekhg3,Whamm	11
8_Member	Reactome Gene Sets	R-MMU-9012999	RHO GTPase cycle	-2.07714	0	14786,15516,24001,56381,74018,263406,434204	Grb7,Hsp90ab1,Tiam2,Spen,Als2,Plekhg3,Whamm	7
9_Summary	GO Biological Processes	GO:0010893	positive regulation of steroid biosynthetic process	-3.15873	-0.397708	20280,217166,235623	Scp2,Nr1d1,Scap	3	+
9_Member	GO Biological Processes	GO:0010893	positive regulation of steroid biosynthetic process	-3.15873	-0.397708	20280,217166,235623	Scp2,Nr1d1,Scap	3
9_Member	GO Biological Processes	GO:0045940	positive regulation of steroid metabolic process	-2.79087	-0.211039	20280,217166,235623	Scp2,Nr1d1,Scap	3
10_Summary	GO Biological Processes	GO:0006112	energy reserve metabolic process	-3.15363	-0.397708	18679,56717,110094,217166,16439,100705	Phka1,Mtor,Phka2,Nr1d1,Itpr2,Acacb	6	+
10_Member	GO Biological Processes	GO:0006112	energy reserve metabolic process	-3.15363	-0.397708	18679,56717,110094,217166	Phka1,Mtor,Phka2,Nr1d1	4
10_Member	KEGG Pathway	mmu04922	Glucagon signaling pathway - Mus musculus (house mouse)	-2.49548	-0.109467	16439,18679,100705,110094	Itpr2,Phka1,Acacb,Phka2	4
10_Member	GO Biological Processes	GO:0005977	glycogen metabolic process	-2.37212	-0.045546	18679,110094,217166	Phka1,Phka2,Nr1d1	3
10_Member	GO Biological Processes	GO:0044042	glucan metabolic process	-2.32923	-0.031941	18679,110094,217166	Phka1,Phka2,Nr1d1	3
10_Member	KEGG Pathway	mmu04910	Insulin signaling pathway - Mus musculus (house mouse)	-2.05237	0	18679,56717,100705,110094	Phka1,Mtor,Acacb,Phka2	4
10_Member	GO Biological Processes	GO:0005976	polysaccharide metabolic process	-2.05213	0	18679,110094,217166	Phka1,Phka2,Nr1d1	3
11_Summary	GO Biological Processes	GO:1901224	positive regulation of non-canonical NF-kappaB signal transduction	-3.15363	-0.397708	13649,18569,70097,381305	Egfr,Pdcd4,Sash1,Rc3h1	4	+
11_Member	GO Biological Processes	GO:1901224	positive regulation of non-canonical NF-kappaB signal transduction	-3.15363	-0.397708	13649,18569,70097,381305	Egfr,Pdcd4,Sash1,Rc3h1	4
11_Member	GO Biological Processes	GO:1901222	regulation of non-canonical NF-kappaB signal transduction	-2.58871	-0.145899	13649,18569,70097,381305	Egfr,Pdcd4,Sash1,Rc3h1	4
12_Summary	KEGG Pathway	mmu04136	Autophagy - other - Mus musculus (house mouse)	-3.07546	-0.343719	29869,56717,75669,16439,67134	Ulk2,Mtor,Pik3r4,Itpr2,Nop56	5
12_Member	KEGG Pathway	mmu04136	Autophagy - other - Mus musculus (house mouse)	-3.07546	-0.343719	29869,56717,75669	Ulk2,Mtor,Pik3r4	3
12_Member	KEGG Pathway	mmu05017	Spinocerebellar ataxia - Mus musculus (house mouse)	-2.85114	-0.243279	16439,29869,56717,67134,75669	Itpr2,Ulk2,Mtor,Nop56,Pik3r4	5
13_Summary	GO Biological Processes	GO:0006650	glycerophospholipid metabolic process	-3.07331	-0.343719	11758,71795,75669,110911,213056,225049,241274,11515,20280,20322,100705,268566	Prdx6,Pitpnc1,Pik3r4,Cds2,Hycc2,Ttc7,Pnpla7,Adcy9,Scp2,Sord,Acacb,Gphn	12	+
13_Member	GO Biological Processes	GO:0006650	glycerophospholipid metabolic process	-3.07331	-0.343719	11758,71795,75669,110911,213056,225049,241274	Prdx6,Pitpnc1,Pik3r4,Cds2,Hycc2,Ttc7,Pnpla7	7
13_Member	GO Biological Processes	GO:0090407	organophosphate biosynthetic process	-2.66623	-0.15362	11515,20280,20322,75669,100705,110911,213056,225049,268566	Adcy9,Scp2,Sord,Pik3r4,Acacb,Cds2,Hycc2,Ttc7,Gphn	9
13_Member	GO Biological Processes	GO:0006644	phospholipid metabolic process	-2.43092	-0.0674771	11758,71795,75669,110911,213056,225049,241274	Prdx6,Pitpnc1,Pik3r4,Cds2,Hycc2,Ttc7,Pnpla7	7
13_Member	GO Biological Processes	GO:0046486	glycerolipid metabolic process	-2.41699	-0.0650007	11758,71795,75669,110911,213056,225049,241274	Prdx6,Pitpnc1,Pik3r4,Cds2,Hycc2,Ttc7,Pnpla7	7
13_Member	GO Biological Processes	GO:0046854	phosphatidylinositol phosphate biosynthetic process	-2.39421	-0.0534726	75669,213056,225049	Pik3r4,Hycc2,Ttc7	3
14_Summary	GO Biological Processes	GO:1904377	positive regulation of protein localization to cell periphery	-3.01729	-0.314453	13649,16573,53328,269587	Egfr,Kif5b,Pgrmc1,Epb41	4	+
14_Member	GO Biological Processes	GO:1904377	positive regulation of protein localization to cell periphery	-3.01729	-0.314453	13649,16573,53328,269587	Egfr,Kif5b,Pgrmc1,Epb41	4
14_Member	GO Biological Processes	GO:1903078	positive regulation of protein localization to plasma membrane	-2.22878	0	13649,16573,53328	Egfr,Kif5b,Pgrmc1	3
15_Summary	GO Biological Processes	GO:0048660	regulation of smooth muscle cell proliferation	-3.01718	-0.314453	13649,14870,16452,18569,29811,56717	Egfr,Gstp1,Jak2,Pdcd4,Ndrg2,Mtor	6	+
15_Member	GO Biological Processes	GO:0048660	regulation of smooth muscle cell proliferation	-3.01718	-0.314453	13649,14870,16452,18569,29811,56717	Egfr,Gstp1,Jak2,Pdcd4,Ndrg2,Mtor	6
15_Member	GO Biological Processes	GO:1904706	negative regulation of vascular associated smooth muscle cell proliferation	-2.99762	-0.314453	14870,18569,29811	Gstp1,Pdcd4,Ndrg2	3
15_Member	GO Biological Processes	GO:1904705	regulation of vascular associated smooth muscle cell proliferation	-2.97451	-0.304503	14870,16452,18569,29811	Gstp1,Jak2,Pdcd4,Ndrg2	4
15_Member	GO Biological Processes	GO:0048662	negative regulation of smooth muscle cell proliferation	-2.03597	0	14870,18569,29811	Gstp1,Pdcd4,Ndrg2	3
16_Summary	KEGG Pathway	mmu01521	EGFR tyrosine kinase inhibitor resistance - Mus musculus (house mouse)	-2.93295	-0.295131	13649,13867,16452,56717,16439,18569,75705,11515,15516,16649,29815,13859,14786,71436,75669,14870,29869,108737,18032,18810,20678,50755,70097,74018,228140,228607,11758,58805,12190	Egfr,Erbb3,Jak2,Mtor,Itpr2,Pdcd4,Eif4b,Adcy9,Hsp90ab1,Kpna4,Bcar3,Eps15l1,Grb7,Flrt3,Pik3r4,Gstp1,Ulk2,Oxsr1,Nfix,Plec,Sox5,Fbh1,Sash1,Als2,Tnks1bp1,Mavs,Prdx6,Mlxipl,Brca2	29
16_Member	KEGG Pathway	mmu01521	EGFR tyrosine kinase inhibitor resistance - Mus musculus (house mouse)	-2.93295	-0.295131	13649,13867,16452,56717	Egfr,Erbb3,Jak2,Mtor	4
16_Member	KEGG Pathway	mmu05205	Proteoglycans in cancer - Mus musculus (house mouse)	-2.89403	-0.266429	13649,13867,16439,18569,56717,75705	Egfr,Erbb3,Itpr2,Pdcd4,Mtor,Eif4b	6
16_Member	KEGG Pathway	mmu05207	Chemical carcinogenesis - receptor activation - Mus musculus (house mouse)	-2.68926	-0.15362	11515,13649,15516,16452,16649,56717	Adcy9,Egfr,Hsp90ab1,Jak2,Kpna4,Mtor	6
16_Member	GO Biological Processes	GO:0007173	epidermal growth factor receptor signaling pathway	-2.64281	-0.15362	13649,13867,29815	Egfr,Erbb3,Bcar3	3
16_Member	Reactome Gene Sets	R-MMU-9006934	Signaling by Receptor Tyrosine Kinases	-2.62534	-0.15362	13649,13859,13867,14786,16452,56717,71436,75669	Egfr,Eps15l1,Erbb3,Grb7,Jak2,Mtor,Flrt3,Pik3r4	8
16_Member	Reactome Gene Sets	R-MMU-1227986	Signaling by ERBB2	-2.61535	-0.15362	13649,13867,14786	Egfr,Erbb3,Grb7	3
16_Member	WikiPathways	WP1261	ErbB signaling pathway	-2.61535	-0.15362	13649,13867,56717	Egfr,Erbb3,Mtor	3
16_Member	KEGG Pathway	mmu05215	Prostate cancer - Mus musculus (house mouse)	-2.57272	-0.137727	13649,14870,15516,56717	Egfr,Gstp1,Hsp90ab1,Mtor	4
16_Member	GO Biological Processes	GO:0046777	protein autophosphorylation	-2.54176	-0.113199	13649,16452,29869,56717,108737	Egfr,Jak2,Ulk2,Mtor,Oxsr1	5
16_Member	GO Biological Processes	GO:0010001	glial cell differentiation	-2.49687	-0.109467	13649,13867,18032,18810,20678,56717	Egfr,Erbb3,Nfix,Plec,Sox5,Mtor	6
16_Member	GO Biological Processes	GO:0042327	positive regulation of phosphorylation	-2.41304	-0.0650007	13649,13867,15516,16452,29815,50755,56717,70097,74018,228140,228607	Egfr,Erbb3,Hsp90ab1,Jak2,Bcar3,Fbh1,Mtor,Sash1,Als2,Tnks1bp1,Mavs	11
16_Member	GO Biological Processes	GO:0006979	response to oxidative stress	-2.34889	-0.031941	11758,13649,14870,16452,16649,74018,108737	Prdx6,Egfr,Gstp1,Jak2,Kpna4,Als2,Oxsr1	7
16_Member	GO Biological Processes	GO:0038127	ERBB signaling pathway	-2.30839	-0.0250381	13649,13867,29815	Egfr,Erbb3,Bcar3	3
16_Member	GO Biological Processes	GO:0033674	positive regulation of kinase activity	-2.29621	-0.0174122	13649,13867,15516,16452,56717,70097,74018	Egfr,Erbb3,Hsp90ab1,Jak2,Mtor,Sash1,Als2	7
16_Member	WikiPathways	WP488	Alpha 6 beta 4 integrin signaling pathway	-2.17267	0	13649,18810,56717	Egfr,Plec,Mtor	3
16_Member	GO Biological Processes	GO:0001934	positive regulation of protein phosphorylation	-2.16125	0	13649,15516,16452,29815,50755,56717,70097,74018,228140,228607	Egfr,Hsp90ab1,Jak2,Bcar3,Fbh1,Mtor,Sash1,Als2,Tnks1bp1,Mavs	10
16_Member	GO Biological Processes	GO:0007584	response to nutrient	-2.0852	0	18810,56717,58805	Plec,Mtor,Mlxipl	3
16_Member	GO Biological Processes	GO:0043549	regulation of kinase activity	-2.07006	0	13649,13867,14870,15516,16452,18810,56717,70097,74018	Egfr,Erbb3,Gstp1,Hsp90ab1,Jak2,Plec,Mtor,Sash1,Als2	9
16_Member	GO Biological Processes	GO:0021782	glial cell development	-2.06313	0	13649,13867,18032,18810	Egfr,Erbb3,Nfix,Plec	4
16_Member	GO Biological Processes	GO:0042063	gliogenesis	-2.04425	0	13649,13867,18032,18810,20678,56717	Egfr,Erbb3,Nfix,Plec,Sox5,Mtor	6
16_Member	GO Biological Processes	GO:0045860	positive regulation of protein kinase activity	-2.00534	0	13649,15516,16452,56717,70097,74018	Egfr,Hsp90ab1,Jak2,Mtor,Sash1,Als2	6
16_Member	KEGG Pathway	mmu05212	Pancreatic cancer - Mus musculus (house mouse)	-2.00439	0	12190,13649,56717	Brca2,Egfr,Mtor	3
17_Summary	GO Biological Processes	GO:0051053	negative regulation of DNA metabolic process	-2.86482	-0.247204	19733,22791,50709,50755,218914	Rgn,Dnajc2,H1f4,Fbh1,Wapl	5	+
17_Member	GO Biological Processes	GO:0051053	negative regulation of DNA metabolic process	-2.86482	-0.247204	19733,22791,50709,50755,218914	Rgn,Dnajc2,H1f4,Fbh1,Wapl	5
18_Summary	GO Biological Processes	GO:0051262	protein tetramerization	-2.74143	-0.170554	12972,66388,100705,228607	Cryz,Cutc,Acacb,Mavs	4	+
18_Member	GO Biological Processes	GO:0051262	protein tetramerization	-2.74143	-0.170554	12972,66388,100705,228607	Cryz,Cutc,Acacb,Mavs	4
19_Summary	GO Biological Processes	GO:0007044	cell-substrate junction assembly	-2.72935	-0.16725	18810,21961,434204,20661,53328,54135,71436,74018,268566	Plec,Tns1,Whamm,Sort1,Pgrmc1,Lsr,Flrt3,Als2,Gphn	9	+
19_Member	GO Biological Processes	GO:0007044	cell-substrate junction assembly	-2.72935	-0.16725	18810,21961,434204	Plec,Tns1,Whamm	3
19_Member	GO Biological Processes	GO:0150115	cell-substrate junction organization	-2.67094	-0.15362	18810,21961,434204	Plec,Tns1,Whamm	3
19_Member	GO Biological Processes	GO:0034330	cell junction organization	-2.21384	0	18810,20661,21961,53328,54135,71436,74018,268566,434204	Plec,Sort1,Tns1,Pgrmc1,Lsr,Flrt3,Als2,Gphn,Whamm	9
20_Summary	GO Biological Processes	GO:0006623	protein targeting to vacuole	-2.61535	-0.15362	20661,72825,75669	Sort1,Mon1a,Pik3r4	3	+
20_Member	GO Biological Processes	GO:0006623	protein targeting to vacuole	-2.61535	-0.15362	20661,72825,75669	Sort1,Mon1a,Pik3r4	3
20_Member	GO Biological Processes	GO:0072666	establishment of protein localization to vacuole	-2.30839	-0.0250381	20661,72825,75669	Sort1,Mon1a,Pik3r4	3
20_Member	GO Biological Processes	GO:0072665	protein localization to vacuole	-2.02006	0	20661,72825,75669	Sort1,Mon1a,Pik3r4	3
