# Supplementary material for: Proteomics and Phosphoproteomics Revealed Dysregulated Kinases and Potential Therapy for Liver Fibrosis
Source: Mol Cell Proteomics. 2025 May 12;24(6):100991. doi: 10.1016/j.mcpro.2025.100991 (PMC12181035; doi:10.1016/j.mcpro.2025.100991)
Supplement: Table S7 [file mmc7.xlsx]

## Sheet: Changed phos groups
Table S7. The changed phosphorylation was divided into four groups based on proteome and phosphoproteome quantification
Label free-based quantification of differential proteins and phosphosites (< 1% false discovery rate).
Raw files were analyzed with MaxQuant (v. 2.1.4.0) using Uniprot fasta (released on 2024_02_03, containing 17,201 entry proteins ).
Changes in phophosites were divided into four categories:
Group I and III were up- or down-regulated in both phosphorylation and protein levels;
Group II was up-regulated only in phosphorylation levels, but unchanged and/or downregulated in protein levels;
Group IV was down-regulated only in phosphorylation levels, but unchanged in protein levels.
Leading proteins	Protein names	Gene names	Sequence window	Phospho (STY) Probabilities	Position	Amino acid	FC-pro	P-pro	FC-phos	P-phos	Group
A2A5R2	Brefeldin A-inhibited guanine nucleotide-exchange protein 2	Arfgef2	MQSKPQSPVIQATAGSPKFSRLKQSQAQSKP	ELEKPMQSKPQSPVIQATAGS(1)PK	227	S	1.00747	0.00173516	0.6844	0.0222251	Ⅰ
A2A5R2	Brefeldin A-inhibited guanine nucleotide-exchange protein 2	Arfgef2	SSIDRNASERGQSQLSNPTDDSWKGAPYAHQ	GQS(0.008)QLS(0.986)NPT(0.006)DDSWK	1535	S	1.00747	0.00173516	0.6059	0.00523902	Ⅰ
A2AAY5	SH3 and PX domain-containing protein 2B	Sh3pxd2b	ELLERERQKMEPLRGSSPKPPGMILPMIPAK	GS(0.906)S(0.094)PKPPGMILPMIPAK	550	S	1.03797	0.404411	3.15597	0.00185745	Ⅱ
A2AAY5	SH3 and PX domain-containing protein 2B	Sh3pxd2b	DPTQEEKPSLPPRKESIIKSEEELLERERQK	KES(1)IIKSEEELLER	528	S	1.03797	0.404411	3.53023	0.00384288	Ⅱ
A2AJ88	Patatin-like phospholipase domain-containing protein 7	Pnpla7	LLSVASVAGRAKRQMSYGPEEQLERSLRPSE	QMS(1)YGPEEQLER	341	S	0.291	0.257467	-0.760167	0.0077322	Ⅳ
A2AN08	E3 ubiquitin-protein ligase UBR4	Ubr4	KAAPPPPPPPPPLESSPRVKSPNKQASGEKG	AAPPPPPPPPPLES(0.156)S(0.844)PR	620	S	0.673267	0.531532	1.8562	0.0307376	Ⅱ
A2AN08	E3 ubiquitin-protein ligase UBR4	Ubr4	TLSDVEDQKELASPVSPELRQKEVQMNFLNQ	ELAS(0.009)PVS(0.991)PELR	181	S	0.673267	0.531532	1.4361	0.00316704	Ⅱ
A2APT9	Kelch domain-containing protein 7A	Klhdc7a	DSRPVPCPAALADAPSPGPGPEPLVTGAASR	ADS(0.001)RPVPCPAALADAPS(0.998)PGPGPEPLVTGAASR	313	S	-2.5189	0.00857491	2.41577	0.0465333	Ⅱ
A6H630	Protein-glutamate O-methyltransferase	Armt1	____________MAESPAFLSAKDEGSFAYL	AES(1)PAFLSAK	4	S	-1.11223	0.00206037	0.9111	0.0377067	Ⅱ
A6H6A9	Rab GTPase-activating protein 1-like	Rabgap1l	AGGPMSPQEDEAEEESDNELSSGTGDVSKDC	ESDKEEPITPT(0.004)S(0.004)AGGPMS(0.017)PQEDEAEEES(0.855)DNELS(0.04)S(0.018)GT(0.062)GDVS(0.001)K	490	S	-0.0906333	0.926773	-3.73187	0.0221271	Ⅳ
B1AY13	Ubiquitin carboxyl-terminal hydrolase 24	Usp24	DDFLFRASRIIVNSHSPASSAAISQQDFHPK	IIVNS(0.023)HS(0.977)PASSAAISQQDFHPK	1609	S	-0.2713	0.426802	2.53853	0.00538789	Ⅱ
E9Q0S6	Tensin-1	Tns1	PLRRRAASDGQYENQSPEATSPRSPGVRSPV	AASDGQYENQS(0.991)PEAT(0.007)S(0.002)PR	1062	S	0.431167	0.160308	-2.12097	0.00295242	Ⅳ
E9Q0S6	Tensin-1	Tns1	ALPEKRRMSVGDRAGSLPNYATINGKVSSSP	AGS(0.998)LPNY(0.002)ATINGK	1554	S	0.431167	0.160308	1.02117	0.0144643	Ⅱ
E9Q0S6	Tensin-1	Tns1	VISPGSPSLGRHLGGSGSVVPGSPSLDRHAA	HLGGS(0.999)GS(0.001)VVPGSPSLDR	1461	S	0.431167	0.160308	1.29387	0.00205917	Ⅱ
E9Q0S6	Tensin-1	Tns1	SPGSPSLGRHLGGSGSVVPGSPSLDRHAAYG	HLGGS(0.177)GS(0.823)VVPGS(0.8)PS(0.2)LDR	1463	S	0.431167	0.160308	-0.6639	0.0320129	Ⅳ
E9Q0S6	Tensin-1	Tns1	PATSPSPDSAAFRQGSPTPALPEKRRMSVGD	QGS(1)PTPALPEK	1535	S	0.431167	0.160308	0.983367	0.00678232	Ⅱ
E9Q0S6	Tensin-1	Tns1	AVAGPRAQDVEPKSFSAPAAHAYGHETPLRN	S(0.044)FS(0.956)APAAHAYGHETPLR	1203	S	0.431167	0.160308	4.32903	7.39921e-05	Ⅱ
E9Q0S6	Tensin-1	Tns1	SAHCGCDPSGLFRSQSFPDVEPQLPQAPTRG	S(0.003)QS(0.997)FPDVEPQLPQAPTR	792	S	0.431167	0.160308	0.8011	0.0396139	Ⅱ
E9Q0S6	Tensin-1	Tns1	DLEPASAAAPLHKSQSVPGAWPGASPLSSQP	S(0.021)QS(0.979)VPGAWPGASPLSSQPLLGSSR	899	S	0.431167	0.160308	1.03397	0.00256297	Ⅱ
E9Q0S6	Tensin-1	Tns1	SPSIQPQPQSQPTSLSRNTSVSRAMEDSCEL	VSPSIQPQPQSQPT(0.002)S(0.194)LS(0.804)R	169	S	0.431167	0.160308	2.08443	0.00778915	Ⅱ
E9Q1P8	Interferon regulatory factor 2-binding protein 2	Irf2bp2	KTVRDTLLALHQHGHSGPFESKFKKEPALTA	DTLLALHQHGHS(0.975)GPFES(0.025)K	300	S	0.600633	0.120737	-0.7891	0.0165772	Ⅳ
E9Q1P8	Interferon regulatory factor 2-binding protein 2	Irf2bp2	NGSKAVARTARKRKPSPEPEGEVGPPKINGE	RKPS(1)PEPEGEVGPPK	343	S	0.600633	0.120737	2.5816	0.0237126	Ⅱ
E9Q1P8	Interferon regulatory factor 2-binding protein 2	Irf2bp2	NGFSKLEEPPELNRQSPNPRRAHAVPPTLVP	LEEPPELNRQS(1)PNPR	169	S	0.600633	0.120737	0.9134	0.0234311	Ⅱ
E9Q394	A-kinase anchor protein 13	Akap13	VIMRNKSSQPKERPRSAVLLADEATAAPMFT	S(1)AVLLADEATAAPMFTNR	1839	S	0.1659	0.68764	1.05727	0.00945187	Ⅱ
E9Q394	A-kinase anchor protein 13	Akap13	PSVTKSGSLDSELSVSPKRNSISRTQKDKGP	SGSLDSELSVS(1)PK	2692	S	0.1659	0.68764	0.922833	0.00142013	Ⅱ
E9Q3C1	C2 domain-containing protein 2	C2cd2	KTKPRFDTGRATPLNSESPVRTPVTVKVIEK	AT(0.059)PLNS(0.828)ES(0.056)PVRT(0.056)PVTVK	434	S	-0.1144	0.860178	-1.3106	0.0129387	Ⅳ
E9Q414	Apolipoprotein B-100	Apob	IGVELSGRADLSGLYSPIKLPFFYSEPVNVL	ADLS(0.004)GLYS(0.996)PIK	2021	S	1.18647	0.000517494	1.8783	0.0234053	Ⅰ
E9Q7G0	Nuclear mitotic apparatus protein 1	Numa1	EEMKTGDPRETLRRASMQPAQIAEGVGITTR	RAS(1)MQPAQIAEGVGITTR	1951	S	0.7436	0.00544276	1.35987	0.0104339	Ⅱ
G5E829	Plasma membrane calcium-transporting ATPase 1	Atp2b1	SIHNFMTHPEFRIEDSEPHIPLIDDTDAEDD	IEDS(1)EPHIPLIDDTDAEDDAPTK	1155	S	1.12907	0.142377	4.68233	0.00968768	Ⅱ
G5E8V9	Arfaptin-1	Arfip1	AHEHGYNRDLKHSLPSGLGLSETQITSHGFD	HS(0.002)LPS(0.998)GLGLSETQITSHGFDSTK	39	S	0.579167	0.122817	0.700967	0.00705142	Ⅱ
O08539	Myc box-dependent-interacting protein 1	Bin1	AQPSDNAPEKGNKSPSPPPDGSPAATPEIRV	S(0.006)PS(0.994)PPPDGS(1)PAATPEIR	298	S	1.33427	0.0148503	2.29997	0.010773	Ⅰ
O08638	Myosin-11	Myh11	SRRAGGRRVIENTDGSEEEMDARDSDFNGTK	VIENTDGS(1)EEEMDAR	1954	S	2.78443	0.0206454	1.81443	0.00907852	Ⅰ
O08677	Kininogen-1	Kng1	LPKPCPGCPRDIPVDSPELKEVLGHSIAQLN	DIPVDS(1)PELK	274	S	0.597	0.140455	1.65863	0.0387428	Ⅱ
O08677	Kininogen-1	Kng1	DIPVDSPELKEVLGHSIAQLNAENDHPFYYK	EVLGHS(1)IAQLNAENDHPFYYK	284	S	0.597	0.140455	3.92253	0.000397433	Ⅱ
O08677	Kininogen-1	Kng1	NTELAEDCEIKHLGQSLDCNANVYMRPWENK	HLGQS(1)LDCNANVYMRPWENK	347	S	0.597	0.140455	3.87127	0.000130628	Ⅱ
O08709	Peroxiredoxin-6	Prdx6	VDWKKGESVMVVPTLSEEEAKQCFPKGVFTK	GESVMVVPTLS(1)EEEAK	194	S	-0.873467	0.00466393	-0.682933	0.0011464	Ⅳ
O08738	Caspase-6	Casp6	RRGTNADRDNLTRRFSDLGFEVKCFNDLRAE	RFS(1)DLGFEVK	62	S	-0.111	0.661865	0.992167	0.0322874	Ⅱ
O08795	Glucosidase 2 subunit beta	Prkcsh	LCPFKLVSQKPKHGGSPTSLGTWGSWAGPDH	HGGS(0.98)PT(0.016)S(0.004)LGTWGSWAGPDHDK	435	S	-0.00876667	0.957851	5.8137	0.00240572	Ⅱ
O09044	Synaptosomal-associated protein 23	Snap23	DAREDEMEENLTQVGSILGNLKNMALDMGNE	ITNDAREDEMEENLTQVGS(1)ILGNLK	160	S	-0.3584	0.123133	1.70697	0.0215028	Ⅱ
O09172	Glutamate--cysteine ligase regulatory subunit	Gclm	RDCIQKTLNEWSSQISPDLVREFPDVLECTM	TLNEWSSQIS(1)PDLVR	59	S	-0.5851	0.0194084	2.96953	0.0120484	Ⅱ
O35343	Importin subunit alpha-3	Kpna4	LLKRRNVPQEDICEDSDIDGDYRVQNTSLEA	NVPQEDICEDS(1)DIDGDYR	60	S	-0.263033	0.224232	-1.51233	0.042389	Ⅳ
O35711	Liprin-beta-2	Ppfibp2	PKGIKKFWGKIRRTQSGNFNTDAPGMAEFRR	T(0.001)QS(0.999)GNFNTDAPGMAEFR	518	S	-0.870433	0.0255267	5.33247	1.60544e-05	Ⅱ
O35864	COP9 signalosome complex subunit 5	Cops5	LSEKLEQSEAQLGRGSFMLGLETHDRKSEDK	GS(1)FMLGLETHDR	284	S	-0.568433	0.13952	0.909767	0.0453503	Ⅱ
O35972	39S ribosomal protein L23, mitochondrial	Mrpl23	QTFTFPDLFPEKDPRSPEPLEEELPQQRQSS	S(1)PEPLEEELPQQR	118	S	0.160833	0.503178	2.77527	0.000259271	Ⅱ
O54692	Centromere/kinetochore protein zw10 homolog	Zw10	VKIGPDCKEALPDLPSPDADHKLQVQTVCKA	EALPDLPS(1)PDADHK	438	S	0.375867	0.465383	1.77143	0.0152509	Ⅱ
O54804	Choline kinase alpha	Chka	LPPPPPPPLPLPPPPSPPLADEQPEPRTRRR	TQPLALPPPPPPPLPLPPPPS(1)PPLADEQPEPR	71	S	0.971533	0.261711	1.72023	0.00762965	Ⅱ
O54916	RalBP1-associated Eps domain-containing protein 1	Reps1	SADVGEQPGEVGYSGSPAEAPPSKSPSMPSL	LIDLEDSADVGEQPGEVGY(0.004)S(0.233)GS(0.761)PAEAPPS(0.002)K	392	S	0.428967	0.517973	-3.17003	0.00165894	Ⅳ
O54931	A-kinase anchor protein 2	Akap2	MVGPFKLRSRKQRTLSMIEEEIRAAQEREEE	TLS(1)MIEEEIR	936	S	-0.0701333	0.853065	0.966267	0.00121145	Ⅱ
O55022	Membrane-associated progesterone receptor component 1	Pgrmc1	HVGKLLKEGEEPTVYSDDEEPKDETARKNE_	EGEEPTVYS(1)DDEEPKDETAR	181	S	-0.9184	0.00847901	-2.14443	0.0255969	Ⅳ
O55111	Desmoglein-2	Dsg2	DKVVPSLLVADHAESSAVRGGVGGAMLKEGM	VVPSLLVADHAES(0.213)S(0.787)AVR	686	S	-0.4484	0.0932904	0.752367	0.00821354	Ⅱ
O70145	Neutrophil cytosol factor 2	Ncf2	EDTSPESDIPPPPNSSPPGRLQLSPGHKQKE	IHPQSQPQEDTSPES(0.002)DIPPPPNS(0.227)S(0.77)PPGR	324	S	1.5814	0.159678	4.90003	9.32708e-05	Ⅱ
O70305	Ataxin-2	Atxn2	SFIDSSSSSSNCTSGSSKTNSPSISPSMLSN	DSFIDSSSSSSNCTS(0.005)GS(0.917)S(0.078)K	827	S	-0.218133	0.450935	2.8521	0.0498469	Ⅱ
O70310	Glycylpeptide N-tetradecanoyltransferase 1	Nmt1	DCENEEDNSHNRSGLSPANDTGAKKKKKKQK	SGLS(1)PANDTGAK	47	S	-0.350933	0.187527	1.5206	0.0217089	Ⅱ
O70318	Band 4.1-like protein 2	Epb41l2	PTQADVEDQILGKEESLPEEESRAKGDAEEM	KEPTQADVEDQILGKEES(1)LPEEESR	116	S	0.578633	0.0279193	1.20923	0.00246288	Ⅱ
O70378	ER membrane protein complex subunit 8	Emc8	HDYCEDWPEAQRISASLLDSRSYETLVDFDN	ISAS(0.996)LLDS(0.003)R	170	S	-0.442067	0.213567	0.7271	0.0379743	Ⅱ
O70400	PDZ and LIM domain protein 1	Pdlim1	DNMTLTVSRSEQKIWSPLVTEEGKRHPYKMN	IWS(1)PLVTEEGK	90	S	0.422833	0.00256776	1.51207	0.00217067	Ⅱ
O70492	Sorting nexin-3	Snx3	LPIFKLKESTVRRRYSDFEWLRSELERESKV	RYS(1)DFEWLR	72	S	-0.550367	0.0502985	0.813333	0.0134202	Ⅱ
O88343	Electrogenic sodium bicarbonate cotransporter 1	Slc4a4	NPDNGSPAMTHRNLTSSSLNDISDKPEKDQL	NLT(0.995)S(0.9)S(0.059)S(0.046)LNDISDKPEK	255	S	0.141167	0.748783	2.74333	0.00990571	Ⅱ
O88685	26S protease regulatory subunit 6A	Psmc3	____MQEMNLLPTPESPVTRQEKMATVWDEA	MQEMNLLPT(0.001)PES(0.991)PVT(0.008)R	12	S	-0.0540667	0.550572	1.06647	0.000313006	Ⅱ
O88746	Target of Myb protein 1	Tom1	QHATPLPTPAVLPGDSPITPTPEQIGKLRSE	GDLSQHATPLPT(0.004)PAVLPGDS(0.965)PIT(0.014)PT(0.017)PEQIGK	208	S	-0.252133	0.034487	2.40457	0.0212744	Ⅱ
O88746	Target of Myb protein 1	Tom1	RRKGLEFPMTDLDMLSPIHTPQRTVFNSETP	GLEFPMTDLDMLS(0.931)PIHT(0.069)PQR	160	S	-0.252133	0.034487	0.9527	0.00301471	Ⅱ
P01027	Complement C3	C3	QVPDTDSETRIILQGSPVVQMAEDAVDGERL	IILQGS(1)PVVQMAEDAVDGER	985	S	0.4432	0.0811836	4.0836	0.00152725	Ⅱ
P01027	Complement C3	C3	LREQHRRDHVLGLARSELEEDIIPEEDIISR	S(1)ELEEDIIPEEDIISR	749	S	0.4432	0.0811836	3.041	0.00341876	Ⅱ
P01942	Hemoglobin subunit alpha	Hba	DFTPAVHASLDKFLASVSTVLTSKYR_____	FLAS(0.999)VSTVLTSK	132	S	-0.145567	0.592882	0.861167	0.0281259	Ⅱ
P05213	Tubulin alpha-1B chain	Tuba1b	DGQMPSDKTIGGGDDSFNTFFSETGAGKHVP	T(0.011)IGGGDDS(0.989)FNTFFSETGAGK	48	S	0.382967	0.194225	3.85483	0.0091313	Ⅱ
P05480	Neuronal proto-oncogene tyrosine-protein kinase Src	Src	GSNKSKPKDASQRRRSLEPSENVHGAGGAFP	S(0.959)LEPS(0.041)ENVHGAGGAFPASQTPSKPASADGHR	17	S	-0.470733	0.777696	1.23337	0.0315304	Ⅱ
P06728	Apolipoprotein A-IV	Apoa4	LVQQLEQFRQQLGPNSGEVESHLSFLEKSLR	QQLGPNS(1)GEVESHLSFLEK	333	S	2.142	0.00314988	5.31793	0.00874744	Ⅰ
P06800	Receptor-type tyrosine-protein phosphatase C	Ptprc	QHIGNQEENKKKNRNSNVVPYDFNRVPLKHE	NRNS(1)NVVPYDFNR	964	S	0.380067	0.0254637	1.18837	0.00728355	Ⅱ
P06909	Complement factor H	Cfh	VCAAEDCKGPPPRENSEILSGSWSEQLYPEG	ENS(0.997)EILSGS(0.001)WS(0.001)EQLYPEGTQATYK	30	S	0.6227	0.0594239	3.09667	0.0166949	Ⅱ
P07309	Transthyretin	Ttr	SEGSWEPFASGKTAESGELHGLTTDEKFVEG	TAES(1)GELHGLTTDEK	72	S	0.162033	0.0112005	1.4186	0.0128368	Ⅱ
P07724	Serum albumin	Alb	FLDTCCKAADKDTCFSTEGPNLVTRCKDALA	DTCFS(0.824)T(0.176)EGPNLVTR	593	S	0.704833	0.00999291	2.07657	0.0229704	Ⅱ
P07724	Serum albumin	Alb	TYVPKEFKAETFTFHSDICTLPEKEKQIKKQ	AET(0.002)FT(0.01)FHS(0.988)DICTLPEK	535	S	0.704833	0.00999291	4.14263	0.00538158	Ⅱ
P07724	Serum albumin	Alb	QTCCDKPLLKKAHCLSEVEHDTMPADLPAIA	AHCLS(0.994)EVEHDT(0.006)MPADLPAIAADFVEDQEVCK	315	S	0.704833	0.00999291	3.91987	0.00317561	Ⅱ
P07724	Serum albumin	Alb	PERNECFLQHKDDNPSLPPFERPEAEAMCTS	DDNPS(0.995)LPPFERPEAEAMCT(0.003)S(0.001)FK	135	S	0.704833	0.00999291	3.96207	0.0114874	Ⅱ
P07724	Serum albumin	Alb	AKTCVADESAANCDKSLHTLFGDKLCAIPNL	S(1)LHTLFGDK	89	S	0.704833	0.00999291	6.3396	0.000452395	Ⅱ
P08113	Endoplasmin	Hsp90b1	VQREEEAIQLDGLNASQIRELREKSEKFAFQ	EEEAIQLDGLNAS(1)QIR	64	S	-0.3502	0.0162204	3.1117	0.0198609	Ⅱ
P08226	Apolipoprotein E	Apoe	RLGQYRNEVHTMLGQSTEEIRARLSTHLRKM	NEVHTMLGQS(0.986)T(0.014)EEIR	139	S	0.217533	0.292971	1.59957	0.000688055	Ⅱ
P09405	Nucleolin	Ncl	SKKVRAARTLLAKNLSFNITEDELKEVFEDA	NLS(1)FNITEDELK	403	S	0.351767	0.145713	2.01273	0.00847393	Ⅱ
P0DOV2	Interferon-activable protein 204	Ifi204	PDQPPCCEEPTARCQSPILHSSSSASSNIPS	CQS(1)PILHSSSSASSNIPSAK	190	S	1.1382	0.213656	1.60417	0.00166076	Ⅱ
P10605	Cathepsin B	Ctsb	EGDTPRCNKSCEAGYSPSYKEDKHFGYTSYS	SCEAGYS(0.997)PS(0.003)YKEDK	216	S	0.436933	0.12914	4.34177	0.000658708	Ⅱ
P10649	Glutathione S-transferase Mu 1	Gstm1	KLGLDFPNLPYLIDGSHKITQSNAILRYLAR	LGLDFPNLPYLIDGS(1)HK	67	S	-0.071	0.838004	0.911767	0.00773419	Ⅱ
P10810	Monocyte differentiation antigen CD14	Cd14	LSVLDLSYNRLDRNPSPDELPQVGNLSLKGN	LDRNPS(1)PDELPQVGNLSLK	308	S	5.4655	0.00330517	4.616	0.00208442	Ⅰ
P10810	Monocyte differentiation antigen CD14	Cd14	SLNFSCEQVRVFPALSTLDLSDNPELGERGL	VFPALS(0.985)T(0.015)LDLSDNPELGER	193	S	5.4655	0.00330517	2.77207	0.00410125	Ⅰ
P11438	Lysosome-associated membrane glycoprotein 1	Lamp1	CTQDGPSPTTGPPSPSPPLVPTNPTVSKYNV	EETHCTQDGPSPT(0.001)T(0.001)GPPS(0.015)PS(0.984)PPLVPTNPTVSK	200	S	0.8139	0.220711	5.9813	2.0106e-05	Ⅱ
P11499	Heat shock protein HSP 90-beta	Hsp90ab1	EDKEDEEKPKIEDVGSDEEDDSGKDKKKKTK	IEDVGS(1)DEEDDSGKDK	255	S	-0.232933	0.198636	-0.9938	0.0448643	Ⅳ
P11499	Heat shock protein HSP 90-beta	Hsp90ab1	LKLGIHEDSTNRRRLSELLRYHTSQSGDEMT	RLS(1)ELLR	452	S	-0.232933	0.198636	1.9973	0.00385404	Ⅱ
P11531	Dystrophin	Dmd	TTVSSPSTSLQRSDSSQPMLLRVVGSQTSES	SDS(0.123)S(0.877)QPMLLR	3617	S	0.217633	0.478027	0.812633	0.03523	Ⅱ
P12367	cAMP-dependent protein kinase type II-alpha regulatory subunit	Prkar2a	ADLEVPVPSKFTRRVSVCAETFNPDEEEEDN	RVS(1)VCAETFNPDEEEEDNDPR	96	S	-0.700233	0.0180733	-0.656333	0.041626	Ⅳ
P14152	Malate dehydrogenase, cytoplasmic	Mdh1	LQGKEVGVYEALKDDSWLKGEFITTVQQRGA	EVGVYEALKDDS(1)WLK	217	S	-0.959967	0.00660182	0.6919	0.0462438	Ⅱ
P14211	Calreticulin	Calr	PEDWDERAKIDDPTDSKPEDWDKPEHIPDPD	AKIDDPT(0.175)DS(0.825)KPEDWDKPEHIPDPDAK	231	S	-0.297167	0.00550572	3.3875	0.00748553	Ⅱ
P14211	Calreticulin	Calr	NTYEVKIDNSQVESGSLEDDWDFLPPKKIKD	IDNSQVES(0.039)GS(0.961)LEDDWDFLPPKK	195	S	-0.297167	0.00550572	4.79283	0.00231251	Ⅱ
P14602	Heat shock protein beta-1	Hspb1	TLAAPAFSRALNRQLSSGVSEIRQTADRWRV	QLS(1)SGVSEIR	86	S	3.46023	0.00340247	3.67743	0.0101219	Ⅰ
P14602	Heat shock protein beta-1	Hspb1	___MTERRVPFSLLRSPSWEPFRDWYPAHSR	S(0.986)PS(0.014)WEPFR	13	S	3.46023	0.00340247	3.46177	0.00634044	Ⅰ
P16460	Argininosuccinate synthase	Ass1	PGLYTKTQDPAKAPNSPDVLEIEFKKGVPVK	APNS(1)PDVLEIEFK	219	S	-0.2049	0.386767	1.48877	0.0337131	Ⅱ
P18654	Ribosomal protein S6 kinase alpha-3	Rps6ka3	TFYFDPEFTAKTPKDSPGIPPSANAHQLFRG	DS(0.998)PGIPPS(0.002)ANAHQLFR	369	S	1.77347	0.00213209	2.12877	0.0412644	Ⅰ
P18654	Ribosomal protein S6 kinase alpha-3	Rps6ka3	KGAMAATYSALNRNQSPVLEPVGRSTLAQRR	NQS(1)PVLEPVGR	715	S	1.77347	0.00213209	1.24447	0.00249307	Ⅰ
P18654	Ribosomal protein S6 kinase alpha-3	Rps6ka3	QTVGVHSIVQQLHRNSIQFTDGYEVKEDIGV	NS(1)IQFTDGYEVK	415	S	1.77347	0.00213209	0.929333	0.0240247	Ⅰ
P18760	Cofilin-1	Cfl1	_____________MASGVAVSDGVIKVFNDM	AS(1)GVAVSDGVIK	3	S	0.5101	0.00392827	1.75943	0.0244414	Ⅱ
P19157	Glutathione S-transferase P 1	Gstp1	VKALPGHLKPFETLLSQNQGGKAFIVGDQIS	ALPGHLKPFET(0.001)LLS(0.999)QNQGGK	135	S	-1.41397	0.00737164	-2.25663	0.0409532	Ⅲ
P19221	Prothrombin	F2	PQQALSLLQRVRRANSGFLEELRKGNLEREC	ANS(1)GFLEELR	46	S	1.26957	0.000751228	1.471	0.0116942	Ⅰ
P19221	Prothrombin	F2	TVVMTPRSGGSKDNLSPPLGQCLTERGRLYQ	DNLS(1)PPLGQCLTER	209	S	1.26957	0.000751228	4.29507	0.00158632	Ⅰ
P19973	Lymphocyte-specific protein 1	Lsp1	ATESSGRTPKLSRQPSIELPSMAVASTKTLW	QPS(1)IELPSMAVASTK	243	S	3.55723	0.0257807	1.2798	0.00569675	Ⅰ
P20152	Vimentin	Vim	RQAKQESNEYRRQVQSLTCEVDALKGTNESL	QVQS(0.999)LT(0.001)CEVDALK	325	S	1.47957	0.0152518	1.3599	0.0085532	Ⅰ
P20152	Vimentin	Vim	PSSNRSYVTTSTRTYSLGSALRPSTSRSLYS	T(0.003)Y(0.003)S(0.976)LGS(0.016)ALRPS(0.001)TSR	39	S	1.47957	0.0152518	0.943833	0.0324094	Ⅰ
P20918	Plasminogen	Plg	ACQKWGATFPHVPNYSPSTHPNEGLEENYCR	WGAT(0.003)FPHVPNY(0.196)S(0.786)PS(0.01)T(0.005)HPNEGLEENYCR	138	S	1.30343	0.0341173	2.8653	0.0052108	Ⅰ
P21614	Vitamin D-binding protein	Gc	ECCDTQDSVACFSTQSPLLKRQLTSFIEKGQ	ECCDTQDSVACFSTQS(1)PLLK	389	S	0.655867	0.000909403	4.2847	0.0220752	Ⅱ
P21614	Vitamin D-binding protein	Gc	EDFRSLSLILYSRKFSSSTFEQVNQLVKEVV	KFS(0.985)S(0.012)S(0.003)T(0.001)FEQVNQLVK	53	S	0.655867	0.000909403	5.9625	0.00743366	Ⅱ
P23116	Eukaryotic translation initiation factor 3 subunit A	Eif3a	LARRQTIEERKERLESLNIQREKEELEQREA	LES(1)LNIQR	584	S	-0.2394	0.215264	2.0129	0.00366599	Ⅱ
P23953	Carboxylesterase 1C	Ces1c	LVLSPLGKDLFHRAISESGVVINTNVGKKNI	AIS(1)ESGVVINTNVGK	245	S	0.173867	0.464661	4.6961	0.000297801	Ⅱ
P24452	Macrophage-capping protein	Capg	YSPNTQVEILPQGRESPIFKQFFKNWK____	YSPNTQVEILPQGRES(1)PIFK	341	S	2.81707	0.0126604	3.74547	0.00498759	Ⅰ
P24788	Cyclin-dependent kinase 11B	Cdk11b	TWPAKSEQQRVKRGTSPRPPEGGLGYSQLGD	RGT(0.995)S(0.963)PRPPEGGLGY(0.041)S(0.001)QLGDDDLK	741	S	0.0782	0.726105	5.72787	1.18799e-05	Ⅱ
P25206	DNA replication licensing factor MCM3	Mcm3	VHYCPATKKTIERRYSDLTTLVAFPSSSVYP	RY(0.05)S(0.936)DLT(0.007)T(0.007)LVAFPSSSVYPTK	160	S	3.6882	0.0236441	2.63407	0.0320874	Ⅰ
P26039	Talin-1	Tln1	SKLLLAAKALSTDPASPNLKSQLAAAARAVT	ALS(0.008)T(0.006)DPAS(0.986)PNLK	1328	S	0.3999	0.0975717	2.55387	0.027335	Ⅱ
P26645	Myristoylated alanine-rich C-kinase substrate	Marcks	ASSTSSPKAEDGAAPSPSSETPKKKKKRFSF	AEDGAAPS(0.994)PS(0.004)S(0.001)ETPK	138	S	1.88627	0.155926	3.24583	0.0127905	Ⅱ
P27546	Microtubule-associated protein 4	Map4	TGNDITTPPNKEPPPSPEKKAKPLATTQPAK	AAVGVTGNDITTPPNKEPPPS(1)PEKK	667	S	0.163333	0.421072	2.80273	6.93614e-05	Ⅱ
P27546	Microtubule-associated protein 4	Map4	TAPPTETNLGMAKDMSPLPESEVTLGKDVVI	DMS(1)PLPESEVTLGK	475	S	0.163333	0.421072	1.07953	0.00516909	Ⅱ
P27546	Microtubule-associated protein 4	Map4	VTPLSEEEVTSVKDMSPSAETEAPLAKNADL	DMS(1)PSAETEAPLAK	517	S	0.163333	0.421072	1.56463	0.00529532	Ⅱ
P27546	Microtubule-associated protein 4	Map4	APPMEEEIVPGNDTTSPKETETTLPIKMDLA	DVAPPMEEEIVPGNDT(0.03)T(0.08)S(0.89)PK	345	S	0.163333	0.421072	1.34143	0.0296147	Ⅱ
P27546	Microtubule-associated protein 4	Map4	SQKLNFKEKAQAKVGSLDNVGHLPAGGAVKT	VGS(1)LDNVGHLPAGGAVK	1046	S	0.163333	0.421072	1.07853	0.0116006	Ⅱ
P28867	Protein kinase C delta type	Prkcd	DFGMCKENIFGEGRASTFCGTPDYIAPEILQ	AS(0.817)T(0.181)FCGT(0.002)PDYIAPEILQGLK	504	S	1.02087	0.246976	1.4974	0.0135587	Ⅱ
P28867	Protein kinase C delta type	Prkcd	YSNFDPEFLNEKPQLSFSDKNLIDSMDQEAF	SPSDYSNFDPEFLNEKPQLS(0.919)FS(0.081)DK	643	S	1.02087	0.246976	2.25027	0.0320095	Ⅱ
P29699	Alpha-2-HS-glycoprotein	Ahsg	SPVASVESASGETLHSPKVGQPGAAGPVSPM	HAFSPVASVESASGETLHS(1)PK	320	S	1.22497	0.00171395	3.11257	0.0200818	Ⅰ
P29699	Alpha-2-HS-glycoprotein	Ahsg	LHSPKVGQPGAAGPVSPMCPGRIRHFKI___	VGQPGAAGPVS(1)PMCPGR	333	S	1.22497	0.00171395	4.5621	0.0142482	Ⅰ
P30999	Catenin delta-1	Ctnnd1	RHYEDGYPGGSDNYGSLSRVTRIEERYRPSM	HYEDGYPGGSDNYGS(0.996)LS(0.003)R	230	S	0.143967	0.0505924	1.13887	0.0282651	Ⅱ
P32020	Non-specific lipid-transfer protein	Scp2	AASSFRTHQVSAAPTSSAGDGFKANLVFKEI	THQVSAAPT(0.022)S(0.78)S(0.197)AGDGFK	425	S	-1.06977	0.0184158	-3.38677	0.000903358	Ⅲ
P32261	Antithrombin-III	Serpinc1	SLKEQLQDMGLIDLFSPEKSQLPGIVAGGRD	EQLQDMGLIDLFS(1)PEK	378	S	0.0106667	0.962463	2.32187	0.0134963	Ⅱ
P33587	Vitamin K-dependent protein C	Proc	SSEHAHQVLRVRRANSFLEEMRPGSLERECM	ANS(1)FLEEMRPGSLER	44	S	-0.1502	0.739557	2.22853	0.00188253	Ⅱ
P35564	Calnexin	Canx	EDSKPKAEEDEILNRSPRNRKPRRE______	AEEDEILNRS(1)PR	582	S	-0.374033	0.0282721	-0.850833	0.029395	Ⅳ
P35564	Calnexin	Canx	EEKQKSDAEEDGVTGSQDEEDSKPKAEEDEI	SDAEEDGVT(0.001)GS(0.999)QDEEDSKPK	563	S	-0.374033	0.0282721	-3.34593	0.0403013	Ⅳ
P35831	Tyrosine-protein phosphatase non-receptor type 12	Ptpn12	TPHSGAEKDADVSEESPPPLPERTPESFVLA	DADVSEES(1)PPPLPER	673	S	1.75513	0.231777	1.2266	0.00387932	Ⅱ
P35831	Tyrosine-protein phosphatase non-receptor type 12	Ptpn12	ESAIEHIDKKLERNLSFEIKKVPLQEGPKSF	NLS(1)FEIK	434	S	1.75513	0.231777	0.8673	0.0077016	Ⅱ
P35831	Tyrosine-protein phosphatase non-receptor type 12	Ptpn12	DSPPAFSDKKDQITKSPAEVTDIGFGNRCGK	S(1)PAEVTDIGFGNR	748	S	1.75513	0.231777	2.30453	0.00746778	Ⅱ
P37913	DNA ligase 1	Lig1	EKEGDQLIVPSEPTKSPESVTLTKTENIPVC	EGDQLIVPS(0.006)EPT(0.074)KS(0.877)PES(0.039)VT(0.003)LT(0.001)K	188	S	-0.323233	0.594685	6.2767	0.000474384	Ⅱ
P40124	Adenylyl cyclase-associated protein 1	Cap1	EAVSHTSDMHCGYGDSPSKGAVPYVQAFDSL	LEAVSHTSDMHCGYGDS(0.862)PS(0.138)K	34	S	0.4355	0.0989137	2.92923	0.0332799	Ⅱ
P41233	ATP-binding cassette sub-family A member 1	Abca1	LVKKDVESSLSSCRNSSSTVSCLKKEDSVSQ	NS(0.979)S(0.019)S(0.001)T(0.001)VSCLK	1145	S	1.03807	0.0377659	2.37957	0.0422514	Ⅰ
P42230	Signal transducer and activator of transcription 5A	Stat5a	EELLRRPMDSLDARLSPPAGLFTSARSSLS_	LS(1)PPAGLFTSAR	779	S	0.7773	0.397904	2.43597	0.0031655	Ⅱ
P43274	Histone H1.4	Hist1h1e	KKKARKAAGGAKRKTSGPPVSELITKAVAAS	KT(0.039)S(0.959)GPPVS(0.002)ELITK	36	S	-0.735333	0.000934188	2.6428	0.000311688	Ⅱ
P43274	Histone H1.4	Hist1h1e	______________MSETAPAAPAAPAPAEK	S(0.997)ET(0.003)APAAPAAPAPAEK	2	S	-0.735333	0.000934188	-1.03163	0.00453025	Ⅳ
P43275	Histone H1.1	Hist1h1a	______________MSETAPVAQAASTATEK	S(0.958)ET(0.042)APVAQAASTATEKPAAAK	2	S	0.898433	0.201591	1.6941	0.0487825	Ⅱ
P46735	Unconventional myosin-Ib	Myo1b	SVVISVNPYRSLPIYSPEKVEDYRNRNFYEL	S(0.065)LPIY(0.017)S(0.917)PEKVEDYR	65	S	-0.517967	0.0156384	1.1258	0.0277255	Ⅱ
P47199	Quinone oxidoreductase	Cryz	EVLKLQSDVVVPVPQSHQVLIKVHACGVNPV	LQSDVVVPVPQS(1)HQVLIK	35	S	-1.1115	0.000389621	-0.6571	0.0339606	Ⅲ
P47809	Dual specificity mitogen-activated protein kinase kinase 4	Map2k4	RLRTHSIESSGKLKISPEQHWDFTAEDLKDL	LKIS(1)PEQHWDFTAEDLK	88	S	0.685	0.176286	2.30717	0.0354027	Ⅱ
P48193	Protein 4.1	Epb41	PAPHFERTASKRASRSLDGAAAAESTDRSPR	S(1)LDGAAAAESTDR	543	S	-0.0216333	0.922899	-0.6507	0.00968545	Ⅳ
P48678	Prelamin-A/C	Lmna	ETPSQRRATRSGAQASSTPLSPTRITRLQEK	S(0.008)GAQAS(0.985)S(0.006)T(0.001)PLSPTR	17	S	0.494467	0.026569	2.4069	0.00117417	Ⅱ
P48758	Carbonyl reductase [NADPH] 1	Cbr1	KGIGFAITRDLCRKFSGDVVLAARDEERGQT	KFS(1)GDVVLAAR	30	S	0.2005	0.158617	1.1687	0.0187057	Ⅱ
P49429	4-hydroxyphenylpyruvate dioxygenase	Hpd	SVDDTQVHTEYSSLRSIVVTNYEESIKMPIN	S(1)IVVTNYEESIK	226	S	-0.9596	0.000630137	-1.03587	0.0162535	Ⅲ
P50136	2-oxoisovalerate dehydrogenase subunit alpha, mitochondrial	Bckdha	RIGHHSTSDDSSAYRSVDEVNYWDKQDHPIS	S(1)VDEVNYWDK	344	S	-0.546367	0.0143204	1.05617	0.0228141	Ⅱ
P51174	Long-chain specific acyl-CoA dehydrogenase, mitochondrial	Acadl	PSAKKLTDVGIRRIFSSEHDIFRESVRKFFQ	IFS(0.986)S(0.014)EHDIFR	54	S	0.0435	0.789455	0.810333	0.0141113	Ⅱ
P52430	Serum paraoxonase/arylesterase 1	Pon1	NGMRIFFYDAENPPGSEVLRIQNILSEDPKI	IFFYDAENPPGS(1)EVLR	302	S	-1.11017	0.00144372	2.40133	0.0310608	Ⅱ
P52840	Sulfotransferase 1A1	Sult1a1	NPKREIKKILEFLGRSLPEETVDLIVHHTSF	S(1)LPEETVDLIVHHTSFK	210	S	0.2294	0.609056	1.87803	0.0429773	Ⅱ
P53986	Monocarboxylate transporter 1	Slc16a1	QSPQQHSSGDPTEEESPV_____________	AAQSPQQHSSGDPTEEES(1)PV	491	S	-0.3991	0.364053	2.6744	0.00537199	Ⅱ
P53986	Monocarboxylate transporter 1	Slc16a1	KAEEKQKREGKEDEASTDVDEKPKETMKAAQ	EGKEDEAS(0.95)T(0.05)DVDEKPK	461	S	-0.3991	0.364053	4.1029	0.0445895	Ⅱ
P54103	DnaJ homolog subfamily C member 2	Dnajc2	WFEAFVKRRNRNASTSFQELEDKKELSEESE	NAS(0.996)T(0.057)S(0.948)FQELEDKK	49	S	-0.6422	0.280369	-1.147	0.03246	Ⅳ
P54869	Hydroxymethylglutaryl-CoA synthase, mitochondrial	Hmgcs2	SKDASPGSPLEKLVSSVSDLPKRLDSRRRMS	LVS(0.014)S(0.984)VS(0.002)DLPK	441	S	-0.0458667	0.682179	0.892967	0.0164756	Ⅱ
P55096	ATP-binding cassette sub-family D member 3	Abcd3	TMVSQQEKGIEGAQASPLVPGAGEIINTDNI	GIEGAQAS(1)PLVPGAGEIINTDNIIK	424	S	-0.235	0.40584	2.7655	0.00103138	Ⅱ
P55200	Histone-lysine N-methyltransferase 2A	Kmt2a	GENQSKNTQKESGPGSPAHIESVCPAEPVSA	ES(0.031)GPGS(0.95)PAHIES(0.019)VCPAEPVSASR	2542	S	-0.1157	0.822012	0.809767	0.0314539	Ⅱ
P56593	Cytochrome P450 2A12	Cyp2a12	NFRFKFPRKLEDINESPTPEGFTRIIPKYTM	KLEDINES(0.989)PT(0.011)PEGFTR	472	S	0.207867	0.13334	2.80723	0.00333663	Ⅱ
P57776	Elongation factor 1-delta	Eef1d	SSPTPRATAPQTQHVSPMRQVEPPTKKGATP	ATAPQTQHVS(1)PMR	133	S	-0.3939	0.082088	2.06313	0.0421105	Ⅱ
P58404	Striatin-4	Strn4	ELNGAGEPVEGAPRASPGPGGLSGGESLLVK	AS(1)PGPGGLSGGESLLVK	223	S	-0.0903	0.934217	4.26067	0.0387121	Ⅱ
P58735	Sulfate anion transporter 1	Slc26a1	ATRKDQGPEVGVSNRSLVDGKDLGSVSSGAG	DQGPEVGVS(1)NRS(1)LVDGK	590	S	0.1458	0.487762	-2.1172	0.0278037	Ⅳ
P58871	182 kDa tankyrase-1-binding protein	Tnks1bp1	GISLPQRDDGESQPRSPALLPSTVEGPPGAP	S(1)PALLPSTVEGPPGAPLLQAK	568	S	0.123267	0.860065	1.02683	0.0386603	Ⅱ
P58871	182 kDa tankyrase-1-binding protein	Tnks1bp1	GSARRAAGAELKDRQSPSTCSEGLLGWAQKD	DRQS(0.999)PS(0.001)TCSEGLLGWAQK	713	S	0.123267	0.860065	0.734667	0.0447772	Ⅱ
P58871	182 kDa tankyrase-1-binding protein	Tnks1bp1	SQDAEEQDREFEKRDSVLDIHGSRATAQQNQ	RDS(1)VLDIHGSR	927	S	0.123267	0.860065	-2.21007	0.00552028	Ⅳ
P58871	182 kDa tankyrase-1-binding protein	Tnks1bp1	GHTESRPSSLAQRRFSEGVLQPPSQDQEKLG	RFS(1)EGVLQPPSQDQEK	429	S	0.123267	0.860065	0.587467	0.00328722	Ⅱ
P59242	Cingulin	Cgn	SSFSRSRQTQDWVLQSFEETRDPAMVQFKST	QTQDWVLQS(0.798)FEET(0.202)RDPAMVQFK	268	S	-0.315433	0.0699432	-1.30267	0.0485808	Ⅳ
P59242	Cingulin	Cgn	KDHLNGKLIRSQSQASLTGLAFMSPSNRSTS	S(0.777)QS(0.223)QAS(1)LTGLAFMSPSNR	134	S	-0.315433	0.0699432	-0.733267	0.00519234	Ⅳ
P59759	MKL/myocardin-like protein 2	Mkl2	TREQLVDQGIMPPLKSPAAFHEQIKSLERAR	S(1)PAAFHEQIK	66	S	-1.12213	0.151975	1.9035	0.0229863	Ⅱ
P59759	MKL/myocardin-like protein 2	Mkl2	SGEISFPIKEEPSPISKMKPVTASITTMPVN	SGEISFPIKEEPS(0.047)PIS(0.953)K	916	S	-1.12213	0.151975	1.733	0.0300329	Ⅱ
P59759	MKL/myocardin-like protein 2	Mkl2	SQGSAASPSEPKVSASPPPVTASTPAQFTSV	VS(0.06)AS(0.938)PPPVT(0.001)ASTPAQFTSVSPAVPEFLK	209	S	-1.12213	0.151975	1.29893	0.0329506	Ⅱ
P61979	Heterogeneous nuclear ribonucleoprotein K	Hnrnpk	RVVECIKIILDLISESPIKGRAQPYDPNFYD	IILDLISES(1)PIK	216	S	-0.0321333	0.703912	2.78327	0.00880172	Ⅱ
P61982	14-3-3 protein gamma	Ywhag	AGMDVELTVEERNLLSVAYKNVIGARRASWR;TELNEPLSNEDRNLLSVAYKNVVGARRSSWR;TELNEPLSNEERNLLSVAYKNVVGARRSSWR;TEQGAELSNEERNLLSVAYKNVVGARRSSWR;TEQGAELSNEERNLLSVAYKNVVGGRRSAWR;TEQGHELSNEERNLLSVAYKNVVGARRSSWR	NLLS(1)VAYK	45	S	-0.561367	0.00317143	1.02163	0.0106186	Ⅱ
P63037	DnaJ homolog subfamily A member 1	Dnaja1	LIIEFKVNFPENGFLSPDKLSLLEKLLPERK	VNFPENGFLS(1)PDK	335	S	0.1183	0.327068	2.2418	0.000842289	Ⅱ
P70257	Nuclear factor 1 X-type	Nfix	MESPVDDVFYPGTGRSPAAGSSQSSGWPNDV	S(1)PAAGSSQSSGWPNDVDAGPASLK	301	S	-0.9355	0.189827	-3.8617	3.64453e-05	Ⅳ
P70290	55 kDa erythrocyte membrane protein	Mpp1	VTTEDMYTNGSPAPGSPAHAKGQEARRVRLI	NRPETSLNQSNVTTEDMYTNGSPAPGS(0.999)PAHAK	57	S	0.6963	0.0246996	2.39443	0.000641942	Ⅱ
P70290	55 kDa erythrocyte membrane protein	Mpp1	KSSEGEGGNSMRTALSDLYLEHLLQKRNRPE	TALS(1)DLYLEHLLQK	19	S	0.6963	0.0246996	1.48973	0.0103271	Ⅱ
P70362	Ubiquitin fusion degradation protein 1 homolog	Ufd1l	GNRLDGKKKGVEPSPSPIKPGDIKRGIPNYE	GVEPS(0.004)PS(0.996)PIKPGDIK	247	S	0.584867	0.342823	1.50927	0.00162028	Ⅱ
P70372	ELAV-like protein 1	Elavl1	PNQNKNMALLSQLYHSPARRFGGPVHHQAQR	NMALLSQLYHS(1)PAR	202	S	0.0284	0.853493	0.963867	0.0106627	Ⅱ
P70429	Ena/VASP-like protein	Evl	PNSSEAGRKPWERSNSVEKPVSSLLSRTPSV	S(0.001)NS(0.999)VEKPVSSLLSR	329	S	0.981467	0.3608	1.13387	0.00464144	Ⅱ
P70429	Ena/VASP-like protein	Evl	SPLQSQPHSRVKPAGSVNDVGLDALDLDRMK	VKPAGS(1)VNDVGLDALDLDR	367	S	0.981467	0.3608	1.50783	0.0397124	Ⅱ
P70671	Interferon regulatory factor 3	Irf3	SSDLAIVSDPSQQLPSPNVNNFLNPAPQENP	DEGS(0.002)S(0.001)DLAIVS(0.024)DPS(0.086)QQLPS(0.888)PNVNNFLNPAPQENPLK	171	S	0.527067	0.0857845	2.2473	0.0437067	Ⅱ
P70671	Interferon regulatory factor 3	Irf3	EFVTPGARDFVHLGASPDTNGKSSLPHSQEN	DFVHLGAS(1)PDTNGK	123	S	0.527067	0.0857845	0.900067	0.0274653	Ⅱ
P70694	Estradiol 17 beta-dehydrogenase 5	Akr1c6	_____MDSKQQTVRLSDGHFIPILGFGTYAP	LS(1)DGHFIPILGFGTYAPQEVPK	11	S	-1.11207	0.00472364	4.527	0.00239801	Ⅱ
P70694	Estradiol 17 beta-dehydrogenase 5	Akr1c6	YSALGSHREKQWVDQSSPVLLDNPVLGSMAK	QWVDQS(0.982)S(0.018)PVLLDNPVLGSMAK	231	S	-1.11207	0.00472364	4.1356	0.012121	Ⅱ
P70694	Estradiol 17 beta-dehydrogenase 5	Akr1c6	SALGSHREKQWVDQSSPVLLDNPVLGSMAKK	QWVDQS(0.113)S(0.887)PVLLDNPVLGSMAK	232	S	-1.11207	0.00472364	4.1308	0.0119807	Ⅱ
P70698	CTP synthase 1	Ctps1	QKGCRLSPRDTYSDRSGSSSPDSEITELKFP	S(0.797)GS(0.133)S(0.023)S(0.023)PDS(0.023)EIT(0.001)ELKFPSISQD	571	S	2.2124	0.0928813	2.434	0.0297131	Ⅱ
P80316	T-complex protein 1 subunit epsilon	Cct5	PIQTMTEVRARQVKESNPALGIDCLHKGSND	ES(1)NPALGIDCLHK	485	S	-0.211233	0.128637	-1.17247	0.0437887	Ⅳ
P97298	Pigment epithelium-derived factor	Serpinf1	RAAFEWNEEGAGSSPSPGLQPVRLTFPLDYH	AAFEWNEEGAGS(0.016)S(0.008)PS(0.976)PGLQPVR	373	S	1.58293	0.0904108	2.5875	0.000776453	Ⅱ
P97310	DNA replication licensing factor MCM2	Mcm2	____MAESSESLSASSPARQRRRISDPLTSS	AESSESLSAS(0.008)S(0.992)PAR	12	S	3.85767	0.00393569	4.9307	0.0089041	Ⅰ
P97310	DNA replication licensing factor MCM2	Mcm2	AGRGLGRMRRGLLYDSSEEDEERPARKRRHV	GLLY(0.086)DS(0.858)S(0.056)EEDEERPAR	139	S	3.85767	0.00393569	3.10493	0.013557	Ⅰ
P97310	DNA replication licensing factor MCM2	Mcm2	SPARQRRRISDPLTSSPGRSSRRADALTSSP	ISDPLTS(0.005)S(0.995)PGR	27	S	3.85767	0.00393569	3.58487	0.0112848	Ⅰ
P97311	DNA replication licensing factor MCM6	Mcm6	METDEGQGGVNGHADSPAPVNRFNGSSEDAS	VETPDVNLDQEEEIQMETDEGQGGVNGHADS(1)PAPVNR	689	S	3.8158	0.00205078	4.62483	0.0068544	Ⅰ
P97352	Protein S100-A13	S100a13	VSTFFTFAGREGRKGSLNINEFKELATQQLP	KGS(1)LNINEFK	32	S	-1.44153	0.0712763	-0.676833	0.00500821	Ⅳ
P97393	Rho GTPase-activating protein 5	Arhgap5	AFTTSKTKRKGRHRGSEEDPLLSPVETWKGG	HRGS(1)EEDPLLSPVETWK	1196	S	-0.5388	0.534905	1.20387	0.0247893	Ⅱ
P97429	Annexin A4	Anxa4	____MEAKGGTVKAASGFNATEDAQTLRKAM	AAS(1)GFNATEDAQTLR	12	S	0.568433	0.0100467	3.48003	0.000126376	Ⅱ
P97434	Myosin phosphatase Rho-interacting protein	Mprip	QLPPLLSPPSPSTPHSRRSQVIEKFEALDIE	AEEQLPPLLS(0.001)PPS(0.865)PS(0.086)T(0.065)PHS(0.983)R	298	S	0.3759	0.119074	2.035	0.0147422	Ⅱ
P97434	Myosin phosphatase Rho-interacting protein	Mprip	ASEAPTAPLSDACPLSPHRRAKSLDRRSTES	DFASEAPTAPLSDACPLS(1)PHR	364	S	0.3759	0.119074	1.31417	0.000507307	Ⅱ
P97494	Glutamate--cysteine ligase catalytic subunit	Gclc	___________MGLLSQGSPLSWEETQRHAD	GLLS(1)QGSPLSWEETQR	5	S	-0.2043	0.516501	1.2983	0.00750846	Ⅱ
P97820	Mitogen-activated protein kinase kinase kinase kinase 4	Map4k4	GLRPEAIRQDPTRKGSVVNVNPTNTRPQSDT	KGS(0.997)VVNVNPT(0.001)NT(0.001)RPQS(0.001)DTPEIR	894	S	1.97047	0.0895163	1.6717	0.00276101	Ⅱ
P97872	Dimethylaniline monooxygenase [N-oxide-forming] 5	Fmo5	WATQVFKGLKKLPSQSEMMAEINKAREEMAK	KLPS(0.019)QS(0.981)EMMAEINK	403	S	-0.1681	0.217502	3.60393	0.00658211	Ⅱ
Q00623	Apolipoprotein A-I	Apoa1	QESARQKLQELQGRLSPVAEEFRDRMRTHVD	LS(1)PVAEEFRDR	165	S	0.2813	0.325128	5.40447	0.00384722	Ⅱ
Q00897	Alpha-1-antitrypsin 1-4	Serpina1d	LNKELISQFLLNRRRSDAQIHIPRLSISGNY	S(1)DAQIHIPR	300	S	-0.849333	0.0113	1.80177	0.000223429	Ⅱ
Q01279	Epidermal growth factor receptor	Egfr	FNSPALWIQKGSHQMSLDNPDYQQDFFPKET	GSHQMS(1)LDNPDYQQDFFPK	1166	S	-1.30123	0.00832033	-1.4272	0.00224814	Ⅲ
Q01339	Beta-2-glycoprotein 1	Apoh	LNGTSSSKCTEEGKWSPDIPACARITCPPPP	CTEEGKWS(1)PDIPACAR	131	S	0.859967	0.00189383	2.81253	0.00448141	Ⅱ
Q01339	Beta-2-glycoprotein 1	Apoh	CPFAGILENGIVRYTSFEYPKNISFACNPGF	YTS(1)FEYPK	99	S	0.859967	0.00189383	2.9322	0.0126338	Ⅱ
Q02053	Ubiquitin-like modifier-activating enzyme 1	Uba1	QVPEFTPKSGVKIHVSDQELQSANASVDDSR	IHVS(1)DQELQSANASVDDSRLEELK	810	S	-0.260233	0.00136562	0.774167	0.00309871	Ⅱ
Q02053	Ubiquitin-like modifier-activating enzyme 1	Uba1	VKIHVSDQELQSANASVDDSRLEELKATLPS	IHVSDQELQS(0.001)ANAS(0.96)VDDS(0.039)RLEELK	820	S	-0.260233	0.00136562	3.5077	0.00158969	Ⅱ
Q02248	Catenin beta-1	Ctnnb1	HQLSKKEASRHAIMRSPQMVSAIVRTMQNTN	S(1)PQMVSAIVR	191	S	0.172867	0.25525	0.8448	0.0174078	Ⅱ
Q03160	Growth factor receptor-bound protein 7	Grb7	WRKKTNHRLSLPTTCSGSSLSAAIHRTQPWF	LS(0.995)LPT(0.038)T(0.056)CS(0.768)GS(0.077)S(0.06)LS(0.006)AAIHR	420	S	-0.569167	0.279821	-1.9245	0.0115821	Ⅳ
Q03265	ATP synthase subunit alpha, mitochondrial	Atp5a1	EMSSILEERILGADTSVDLEETGRVLSIGDG	ILGADT(0.168)S(0.829)VDLEET(0.003)GR	65	S	-0.3922	0.157062	0.9632	0.033672	Ⅱ
Q04750	DNA topoisomerase 1	Top1	______MSGDHLHNDSQIEADFRLNDSHKHK	SGDHLHNDS(1)QIEADFR	10	S	0.362767	0.130141	1.64343	0.0206502	Ⅱ
Q05421	Cytochrome P450 2E1	Cyp2e1	HFNLKSLVDPKDIDLSPVTIGFGSIPREFKL	DIDLS(1)PVTIGFGSIPR	472	S	-3.19997	0.000933046	5.32993	1.43481e-05	Ⅱ
Q05D44	Eukaryotic translation initiation factor 5B	Eif5b	KKGQKGKKTSFDENDSEELEDKDSKSKKTAR	TSFDENDS(1)EELEDK	114	S	0.466633	0.0558343	-1.41477	0.00903252	Ⅳ
Q06890	Clusterin	Clu	QSQVLDAMQDSFARASGIIDTLFQDRFFARE	AS(1)GIIDTLFQDR	183	S	2.2235	0.00246271	1.73003	0.0167179	Ⅰ
Q06890	Clusterin	Clu	QDRFFARELHDPHYFSPIGFPHKRPHFLYPK	ELHDPHYFS(1)PIGFPHK	206	S	2.2235	0.00246271	6.28087	5.98665e-05	Ⅰ
Q07456	Protein AMBP	Ambp	PTSIARARRAVLPQESEGSGTEPLITGTLKK	AVLPQES(0.99)EGS(0.009)GT(0.001)EPLITGTLK	211	S	1.08017	0.00146387	4.03907	0.00813093	Ⅰ
Q07456	Protein AMBP	Ambp	IARARRAVLPQESEGSGTEPLITGTLKKEDS	AVLPQESEGS(0.972)GT(0.028)EPLITGTLK	214	S	1.08017	0.00146387	3.2741	0.00204646	Ⅰ
Q07456	Protein AMBP	Ambp	SGTEPLITGTLKKEDSCQLNYSEGPCLGMQE	KEDS(1)CQLNYSEGPCLGMQER	229	S	1.08017	0.00146387	3.56233	0.00140705	Ⅰ
Q2NL51	Glycogen synthase kinase-3 alpha	Gsk3a	DFGSAKQLVRGEPNVSYICSRYYRAPELIFG	GEPNVS(0.999)Y(0.001)ICSR	278	S	0.970433	0.0270453	0.8409	0.00897187	Ⅰ
Q2TBE6	Phosphatidylinositol 4-kinase type 2-alpha	Pi4k2a	PPVIVETARSHQRSASESYTQSFQSRKPFFS	S(0.001)AS(0.999)ESYTQSFQSR	462	S	0.4064	0.305006	0.9102	0.0075166	Ⅱ
Q3B7Z2	Oxysterol-binding protein 1	Osbp	NDLIAKHGTALQRSLSELESLKLPAESNEKI	SLS(1)ELESLK	238	S	-0.225533	0.487697	0.9245	0.0341578	Ⅱ
Q3TBD2	Minor histocompatibility protein HA-1	Hmha1	ELMKTPSISKKNRAGSPNPQSSSGELPRKDW	AGS(1)PNPQSSSGELPR	23	S	0.375667	0.518131	1.35473	0.00989284	Ⅱ
Q3TBD2	Minor histocompatibility protein HA-1	Hmha1	VSNNSWSPIMRTRKGSFNPGDASGPEAAGSP	KGS(1)FNPGDASGPEAAGSPPEEGGTSEAAPNK	577	S	0.375667	0.518131	0.621567	0.019654	Ⅱ
Q3THG9	Alanyl-tRNA editing protein Aarsd1	Aarsd1	TRRGAQADHFTESPLSPGSQVQVRVDWERRF	GAQADHFTESPLS(1)PGSQVQVR	88	S	-0.0850333	0.589537	5.6897	0.000229819	Ⅱ
Q3TKT4	Transcription activator BRG1	Smarca4	SKKQKKRGRPPAEKLSPNPPNLTKKMKKIVD	GRPPAEKLS(1)PNPPNLTK	1419	S	3.03243	0.138903	1.90493	0.00134068	Ⅱ
Q3TNA1	Xylulose kinase	Xylb	ACLDVCAPHLEEKLGSPVPSCSVVGTISSYY	LGS(1)PVPSCSVVGTISSYYVQR	262	S	-0.451033	0.133521	1.30063	0.0124566	Ⅱ
Q3TWW8	Serine/arginine-rich splicing factor 6	Srsf6	DIKSKSRSRSQSRSHSPLPAPPSKARSMSPP	SHS(1)PLPAPPSK	303	S	0.221467	0.39244	1.7351	0.0213787	Ⅱ
Q3TZZ7	Extended synaptotagmin-2	Esyt2	PEASPLGHRDLGRSSSSLLASPSHIAAKEPT	S(0.002)SS(0.932)S(0.066)LLASPSHIAAK	662	S	0.350567	0.532263	1.01067	0.0464375	Ⅱ
Q3U0B3	Dehydrogenase/reductase SDR family member 11	Dhrs11	QELLEAQTHIRATCISPGLVETQFAFKLHDK	AT(0.034)CIS(0.966)PGLVETQFAFK	197	S	-0.640467	0.114029	2.01287	0.0186383	Ⅱ
Q3U0S6	Ras-interacting protein 1	Rasip1	QHVFGRGGPSSSRGGSPAPYVDTFLNAPDIL	GGS(1)PAPYVDTFLNAPDILPR	413	S	-0.999433	0.13586	1.1109	0.0293991	Ⅱ
Q3UJU9	Regulator of microtubule dynamics protein 3	Rmdn3	YSQRWKRTQRHGRSHSLPNSLDYAQASERGR	SHS(1)LPNSLDYAQASER	46	S	-1.05787	0.0410867	-1.12843	0.00651124	Ⅲ
Q3UMF0	Cordon-bleu protein-like 1	Cobll1	PKEPTIKEVQRDPQLSPEQHPSSLSERTHSA	DPQLS(1)PEQHPSSLSER	993	S	-1.06857	0.0282009	1.56883	0.0272707	Ⅱ
Q3UMU9	Hepatoma-derived growth factor-related protein 2	Hdgfrp2	KPRARPVKVERTRKRSEGLSLERKGEKKKEP	KRS(1)EGLSLER	450	S	0.577967	0.0743351	2.81353	0.00925736	Ⅱ
Q3UND0	Src kinase-associated phosphoprotein 2	Skap2	GDEYDDPFAGPADTISLASERYDKDDDGPSD	SVYLQEFQDKGDAEDGDEYDDPFAGPADT(0.028)IS(0.839)LAS(0.132)ER	87	S	1.2897	0.12317	-1.91247	0.025643	Ⅳ
Q3UQ44	Ras GTPase-activating-like protein IQGAP2	Iqgap2	RKQSDHILTALKSSPSNIHNILPECANKYYD	S(0.019)S(0.222)PS(0.759)NIHNILPECANK	566	S	-0.361233	0.0180727	2.8708	0.00190436	Ⅱ
Q3UTJ2	Sorbin and SH3 domain-containing protein 2	Sorbs2	RAAMSVTLTSVKRVQSSPNLLAAGRESQSPD	VQS(1)SPNLLAAGR	27	S	0.0385	0.808229	1.2014	0.0454756	Ⅱ
Q3UVL4	Vacuolar protein sorting-associated protein 51 homolog	Vps51	AAAAVGPGLGSGPGDSPEGPEADAPERRRKA	AAAAAVGPGLGS(0.001)GPGDS(0.999)PEGPEADAPER	18	S	0.918533	0.404697	2.9302	0.0375359	Ⅱ
Q3UW53	Protein Niban	Fam129a	KTAMGSNQASPARRVSAILPGAPDNELPSNE	RVS(1)AILPGAPDNELPSNEVFQEPEEK	601	S	1.2658	0.147097	1.04313	0.0223457	Ⅱ
Q3UZ39	Leucine-rich repeat flightless-interacting protein 1	Lrrfip1	AEGRDEKPIQAEAQASPGAPINQSGHQDTTG	DEKPIQAEAQAS(0.998)PGAPINQS(0.002)GHQDTTGPGSTDAQR	501	S	0.339467	0.119353	3.53863	0.00967879	Ⅱ
Q3UZ39	Leucine-rich repeat flightless-interacting protein 1	Lrrfip1	GEKAENQRPAEDSALSPGPLAGAKCEQQVQS	AENQRPAEDSALS(1)PGPLAGAK	302	S	0.339467	0.119353	1.99363	0.0219095	Ⅱ
Q3UZ39	Leucine-rich repeat flightless-interacting protein 1	Lrrfip1	DILDQNSPQCEDREISPVGEKGPQCDTSQIG	EIS(1)PVGEK	658	S	0.339467	0.119353	0.9711	0.0464654	Ⅱ
Q3UZ39	Leucine-rich repeat flightless-interacting protein 1	Lrrfip1	DKDFAEKGSRNMPSLSAATLASLGGTSSRRG	NMPS(0.172)LS(0.828)AATLASLGGTSSR	72	S	0.339467	0.119353	2.11617	0.0367193	Ⅱ
Q3UZ39	Leucine-rich repeat flightless-interacting protein 1	Lrrfip1	AATLASLGGTSSRRGSGDTSISMDTEASIRE	RGS(1)GDTSISMDTEASIR	88	S	0.339467	0.119353	1.13693	0.00671561	Ⅱ
Q3UZA1	CapZ-interacting protein	Rcsd1	LPGASPKSPGLKAIVSPFHSPPSTPSSPGIR	AIVS(1)PFHS(0.997)PPS(0.001)T(0.001)PSSPGIR	116	S	1.04057	0.49246	3.8554	0.04197	Ⅱ
Q3UZA1	CapZ-interacting protein	Rcsd1	ENGDDVFASKSKDPGSPQLNQEAMADGVEGT	S(0.071)KDPGS(0.929)PQLNQEAMADGVEGTPWSAEKPR	216	S	1.04057	0.49246	2.9619	0.0216029	Ⅱ
Q3UZA1	CapZ-interacting protein	Rcsd1	SIKRRPPSRRFRRSQSDCGDFRDYRAVEPSQ	S(0.174)QS(0.826)DCGDFR	179	S	1.04057	0.49246	2.26543	0.0141002	Ⅱ
Q4VA53	Sister chromatid cohesion protein PDS5 homolog B	Pds5b	KRHKEELLENEDEQNSPPKKGKRGRPPKPLG	EELLENEDEQNS(1)PPKK	1281	S	-0.268633	0.793909	0.757767	0.00267482	Ⅱ
Q52KI8	Serine/arginine repetitive matrix protein 1	Srrm1	AAKKPPAPPSPVQSQSPSTNWSPAVPAKKAK	KPPAPPS(0.999)PVQS(0.021)QS(0.978)PS(0.006)T(0.022)NWS(0.974)PAVPAK	816	S	0.447967	0.0553983	0.864533	0.0489805	Ⅱ
Q569Z6	Thyroid hormone receptor-associated protein 3	Thrap3	SASRASVSDLSPRERSPALKSPLQSVVVRRR	ERS(1)PALK	248	S	0.00996667	0.964211	0.973433	0.0328348	Ⅱ
Q5F2E7	Nuclear fragile X mental retardation-interacting protein 2	Nufip2	FLSKDYEIENQNPLASPTNTLLGSAKEQRYQ	DYEIENQNPLAS(0.975)PT(0.023)NT(0.001)LLGSAK	626	S	0.770933	0.376596	1.05963	0.00684316	Ⅱ
Q5F2E7	Nuclear fragile X mental retardation-interacting protein 2	Nufip2	INGNAGEREISLKSLSSDEATNPISRVLNGN	S(0.003)LS(0.935)S(0.061)DEATNPISR	113	S	0.770933	0.376596	0.774867	0.02859	Ⅱ
Q5HZI1	Microtubule-associated tumor suppressor 1 homolog	Mtus1	RSPTSSAIPFQSPRNSGSFSSPSISPR____	NS(1)GSFSSPSISPR	1199	S	-1.37987	0.148052	1.2789	0.0194183	Ⅱ
Q5HZI1	Microtubule-associated tumor suppressor 1 homolog	Mtus1	LQESLEKESKVNKRLSMENEELLWKLHNGDL	RLS(1)MENEELLWK	1164	S	-1.37987	0.148052	0.7717	0.0389383	Ⅱ
Q5HZI1	Microtubule-associated tumor suppressor 1 homolog	Mtus1	LLSEREEALKQHKTLSQELVSLRGELVAASS	T(0.005)LS(0.995)QELVSLR	894	S	-1.37987	0.148052	1.21847	0.0447026	Ⅱ
Q5SSZ5	Tensin-3	Tns3	GRQGDDPIGGRLRKLSIGQYDNDAASQVTFS	KLS(1)IGQYDNDAASQVTFSK	769	S	0.3203	0.26464	1.11617	0.00218875	Ⅱ
Q5SW19	Clustered mitochondria protein homolog	Cluh	PEPEPEPERAVEDMGSPQTAKEGPSSLNLQG	AVEDMGS(0.999)PQT(0.001)AK	1300	S	-0.127433	0.731174	3.10033	0.000440293	Ⅱ
Q5XJY5	Coatomer subunit delta	Arcn1	APGFGGFGSSAVSGGSTAAMITETIIETDKP	KAPGFGGFGSSAVSGGS(0.945)T(0.055)AAMITETIIETDKPK	195	S	-0.2334	0.234194	-2.82463	0.00356546	Ⅳ
Q60668	Heterogeneous nuclear ribonucleoprotein D0	Hnrnpd	KIDASKNEEDEGHSNSSPRHTEAAAAQREEW	IDASKNEEDEGHSNS(0.953)S(0.047)PR	82	S	-0.1974	0.267532	1.86317	0.0480245	Ⅱ
Q60692	Proteasome subunit beta type-6	Psmb6	____MAAALAVRRAGSAPAFGPEALTPDWEN	AGS(1)APAFGPEALTPDWENR	12	S	0.1575	0.657728	0.733633	0.0349645	Ⅱ
Q60902	Epidermal growth factor receptor substrate 15-like 1	Eps15l1	SSLSLTMPPPKFHDTSSPLMATQSSAETHWA	FHDT(0.002)S(0.908)S(0.09)PLMATQSSAETHWAVR	107	S	-0.538567	0.093245	-2.35587	0.00291906	Ⅳ
Q61029	Lamina-associated polypeptide 2, isoforms beta/delta/epsilon/gamma	Tmpo	EMFPYEASTPTGISASCRRPIKGAAGRPLEL	EMFPYEASTPTGIS(0.001)AS(0.999)CR	361	S	0.851267	0.00880885	1.00163	0.00276928	Ⅱ
Q61129	Complement factor I	Cfi	CAMNGRSYPTYCHQKSFECLHPEIKFSHNGT	S(1)FECLHPEIK	93	S	0.802733	0.00578852	3.87683	0.0172145	Ⅱ
Q61136	Serine/threonine-protein kinase PRP4 homolog	Prpf4b	HKRKEVIEASDKEGLSPAKRTKLDDLALLED	EVIEASDKEGLS(1)PAK	94	S	0.637267	0.364714	0.740533	0.0410824	Ⅱ
Q61191	Host cell factor 1	Hcfc1	PVPGPSVPPPEELQVSPGPRQQLPPRQLLQS	AVTTVTQSTPVPGPSVPPPEELQVS(1)PGPR	1516	S	-0.305433	0.228515	0.795833	0.0440371	Ⅱ
Q61206	Platelet-activating factor acetylhydrolase IB subunit beta	Pafah1b2	MVQLMQQYEIWRELFSPLHALNFGIGGDTTR	ELFS(1)PLHALNFGIGGDTTR	64	S	0.758333	0.16343	1.243	0.0291608	Ⅱ
Q61233	Plastin-2	Lcp1	___________MARGSVSDEEMMELREAFAK	ARGS(1)VSDEEMMELR	5	S	0.743433	0.00814992	1.8017	0.00194835	Ⅱ
Q61234	Alpha-1-syntrophin	Snta1	PYFKNSAGGTSVGWDSPPASPLQRQPSSPGP	NSAGGTSVGWDS(0.999)PPAS(0.001)PLQR	183	S	-0.0903333	0.907395	1.52373	0.0169494	Ⅱ
Q61235	Beta-2-syntrophin	Sntb2	IKKPSLVSDLPWEGASPQSPSFSGSEDSGSP	KPS(0.002)LVS(0.008)DLPWEGAS(0.951)PQS(0.036)PS(0.002)FSGSEDSGSPK	199	S	0.358833	0.458152	-3.49687	2.77331e-05	Ⅳ
Q61687	Transcriptional regulator ATRX	Atrx	LKLDESKTTSTSNPSSPAPDWYKDFVTDTDA	TTSTSNPS(0.005)S(0.995)PAPDWYK	1979	S	-2.11753	0.0566273	1.31797	0.0144329	Ⅱ
Q61702	Inter-alpha-trypsin inhibitor heavy chain H1	Itih1	MVGPRRTFVLSAIQPSPTAHPIDSKLPLRVT	T(0.004)FVLS(0.061)AIQPS(0.771)PT(0.164)AHPIDSK	648	S	0.1986	0.789375	2.14593	0.0281734	Ⅱ
Q61703	Inter-alpha-trypsin inhibitor heavy chain H2	Itih2	FVQENGRHQRSLPEESGEETDTVDPVTLYSY	SLPEES(1)GEETDTVDPVTLYSYK	60	S	0.676633	0.269519	1.3583	0.027646	Ⅱ
Q61703	Inter-alpha-trypsin inhibitor heavy chain H2	Itih2	AMKTILDDLRTDDQFSVVDFNHNVRTWRNDL	TDDQFS(1)VVDFNHNVR	347	S	0.676633	0.269519	2.92267	0.00243045	Ⅱ
Q61768	Kinesin-1 heavy chain	Kif5b	AITSDKPAAAVGMAGSFTDAERRKCEEELAK	DIAIT(0.016)S(0.034)DKPAAAVGMAGS(0.77)FT(0.18)DAER	412	S	0.101567	0.595376	-1.12603	0.00681261	Ⅳ
Q61823	Programmed cell death protein 4	Pdcd4	DNGSEAVRSGVAVPTSPKGRLLDRRSRSGKG	SGVAVPT(0.019)S(0.981)PK	94	S	-2.52807	0.00629944	-1.8859	0.0103007	Ⅲ
Q61838	Alpha-2-macroglobulin	A2m	QRFIKKKSIQIIKAESPVFVQTDKPIYKPGQ	AES(1)PVFVQTDKPIYKPGQIVK	125	S	0.0322667	0.903608	5.89747	0.00016687	Ⅱ
Q61838	Alpha-2-macroglobulin	A2m	AVDQSVLLLKPEAKLSPQSIYNLLPGKTVQG	LS(1)PQSIYNLLPGK	613	S	0.0322667	0.903608	5.0985	0.00171085	Ⅱ
Q61879	Myosin-10	Myh10	SGRRQLHIEGASLELSDDDTESKTSDVNDTQ	QLHIEGASLELS(1)DDDTESK	1956	S	1.63513	0.00697032	1.5906	0.0130101	Ⅰ
Q61937	Nucleophosmin	Npm1	DELHIVEAEAMNYEGSPIKVTLATLKMSVQP	DELHIVEAEAMNYEGS(1)PIK	70	S	0.310367	0.0515906	2.60053	0.0093068	Ⅱ
Q62093	Serine/arginine-rich splicing factor 2	Srsf2	EGMTSLKVDNLTYRTSPDTLRRVFEKYGRVG	T(0.028)S(0.972)PDTLR	26	S	0.2673	0.541733	3.0048	0.0347749	Ⅱ
Q62261	Spectrin beta chain, non-erythrocytic 1	Sptbn1	KGDQVSQNGLPAEQGSPRMAGTMETSEMVNG	GDQVSQNGLPAEQGS(1)PR	2137	S	0.5407	0.016123	1.20363	0.0217649	Ⅱ
Q62261	Spectrin beta chain, non-erythrocytic 1	Sptbn1	EQHLGLTKLLDPEDISVDHPDEKSIITYVVT	LLDPEDIS(1)VDHPDEK	257	S	0.5407	0.016123	1.04963	0.0184322	Ⅱ
Q62313	Trans-Golgi network integral membrane protein 1	Tgoln1	AGDSDFSLKPEKGDKSSEPTEDVETKEIEEG	GDKS(0.994)S(0.006)EPTEDVETK	230	S	0.705567	0.425826	-2.5057	0.000526917	Ⅳ
Q62313	Trans-Golgi network integral membrane protein 1	Tgoln1	PEKTDAELNETARPLSPVNPKLEKSDQSSTE	TDAELNETARPLS(1)PVNPK	117	S	0.705567	0.425826	2.68987	0.0487678	Ⅱ
Q62376	U1 small nuclear ribonucleoprotein 70 kDa	Snrnp70	SGRDDTSRYDERPGPSPLPHRDRDRDRERER	YDERPGPS(1)PLPHR	226	S	0.0310667	0.861688	1.57967	0.0150331	Ⅱ
Q62523	Zyxin	Zyx	FAPVAPKFTPVVSKFSPGAPSGPGPQPNQKM	FS(1)PGAPSGPGPQPNQK	272	S	0.945567	0.00924701	2.54903	0.00482679	Ⅱ
Q63836	Selenium-binding protein 2	Selenbp2	LTGQIFLGGSIVRGGSVQVLEDQELTCQPEP	GGS(1)VQVLEDQELTCQPEPLVVK	360	S	-2.82637	0.000485741	-2.9012	0.014889	Ⅲ
Q63836	Selenium-binding protein 2	Selenbp2	LPGLISSRIYVVDVGSEPRAPKLHKVIEASE	IYVVDVGS(1)EPR	111	S	-2.82637	0.000485741	-2.02983	0.0428256	Ⅲ
Q63880	Carboxylesterase 3A	Ces3a	LLLSPMSAGLFHRAISQSGVVISKILEDLNA	AIS(1)QSGVVISK	256	S	-2.29463	0.0182007	4.0132	0.00194582	Ⅱ
Q64133	Amine oxidase [flavin-containing] A	Maoa	ICELYAKVLGSQEALSPVHYEEKNWCEEQYS	VLGSQEALS(1)PVHYEEK	388	S	0.4916	0.241434	2.1098	0.000266299	Ⅱ
Q64337	Sequestosome-1	Sqstm1	PRAGDGRPCPTAESASAPPEDPNVNFLKNVG	AGDGRPCPT(0.118)AES(0.028)AS(0.854)APPEDPNVNFLK	226	S	3.7009	0.000331656	4.19613	0.000471798	Ⅰ
Q64337	Sequestosome-1	Sqstm1	GTRYKCSVCPDYDLCSVCEGKGLHREHSKLI	CSVCPDYDLCS(1)VCEGK	152	S	3.7009	0.000331656	4.54533	0.000506786	Ⅰ
Q64337	Sequestosome-1	Sqstm1	GELQSLQMPESEGPSSLDPSQEGPTGLKEAA	EVDPSTGELQSLQMPESEGPS(0.093)S(0.898)LDPS(0.008)QEGPT(0.001)GLK	368	S	3.7009	0.000331656	2.8095	0.0312044	Ⅰ
Q64337	Sequestosome-1	Sqstm1	EHGGKRSRLTPTTPESSSTGTEDKSNTQPSS	LT(1)PTT(0.003)PES(0.979)S(0.009)S(0.006)T(0.002)GTEDK	275	S	3.7009	0.000331656	6.6669	0.0110774	Ⅰ
Q64374	Regucalcin	Rgn	MAEETAPAVLERHQGSLYSLFPDHSVKKYFD	HQGS(0.999)LY(0.001)SLFPDHSVK	133	S	-1.43247	0.0184289	1.92733	0.00688489	Ⅱ
Q64374	Regucalcin	Rgn	LERHQGSLYSLFPDHSVKKYFDQVDISNGLD	HQGSLYSLFPDHS(1)VK	142	S	-1.43247	0.0184289	-2.0188	0.000133344	Ⅲ
Q64442	Sorbitol dehydrogenase	Sord	VAKAMGAAQVVVTDLSASRLTKAKEVGADFT	AMGAAQVVVT(0.003)DLS(0.884)AS(0.113)R	206	S	-1.11437	0.00586739	-2.12367	0.0302349	Ⅲ
Q64669	NAD(P)H dehydrogenase [quinone] 1	Nqo1	QYPSESSLAYKEGRLSPDIVAEHKKLEAADL	EGRLS(1)PDIVAEHK	82	S	1.46697	0.0144378	1.9214	0.0317927	Ⅰ
Q64727	Vinculin	Vcl	REAVKAASDELSKTISPMVMDAKAVAGNISD	TIS(1)PMVMDAK	795	S	0.465	0.0409733	1.106	0.0169078	Ⅱ
Q64735	Complement component receptor 1-like protein	Cr1l	EKYKEVGIHLNYKEDSCVRLQSLLTSQENSS	EVGIHLNYKEDS(1)CVR	454	S	-1.8497	0.329096	1.27113	0.0108772	Ⅱ
Q68FD5	Clathrin heavy chain 1	Cltc	ALRTSIDAYDNFDNISLAQRLEKHELIEFRR	TSIDAYDNFDNIS(1)LAQR	1494	S	0.116767	0.0332014	1.53193	0.0299227	Ⅱ
Q6A0A9	Constitutive coactivator of PPAR-gamma-like protein 1	FAM120A	YKSQGAIQGRPPYAASAEEVAKELKSKSGES	SQGAIQGRPPYAAS(1)AEEVAK	1021	S	-0.0886667	0.210266	2.40513	0.0297185	Ⅱ
Q6AW69	Cingulin-like protein 1	Cgnl1	SRAAGSAQGSNQAPNSPSEGNSLLDQKNKLI	AAGS(0.002)AQGS(0.016)NQAPNS(0.939)PS(0.039)EGNS(0.004)LLDQK	601	S	-1.0322	0.0500696	-3.24713	0.00693675	Ⅳ
Q6DFW4	Nucleolar protein 58	Nop58	KKKKDKKKHIKEEPLSEEEPCTSTAVPSPEK	EEPLS(1)EEEPCTSTAVPSPEK	509	S	-0.255067	0.279927	-0.684033	0.0446231	Ⅳ
Q6NZJ6	Eukaryotic translation initiation factor 4 gamma 1	Eif4g1	RGRDPVKREATLPPVSPPKAALSVDEVEKKS	REATLPPVS(1)PPK	1231	S	-0.173967	0.107235	0.843033	0.0297181	Ⅱ
Q6P9Q6	FK506-binding protein 15	Fkbp15	EVATDGLLQGNSRRLSLTPDPEKGEPPALDP	RLS(0.998)LT(0.002)PDPEK	1091	S	-0.0728333	0.839396	0.728167	0.0174096	Ⅱ
Q6P9R2	Serine/threonine-protein kinase OSR1	Oxsr1	SSGRLHKTEDGGWEWSDDEFDEESEEGRAAI	TEDGGWEWS(1)DDEFDEESEEGR	339	S	-0.316567	0.87354	-1.3314	0.0477212	Ⅳ
Q6PDG8	Vacuolar fusion protein MON1 homolog A	Mon1a	EPGAGQEGAMFVHTRSYEDLTELEDREASGD	S(1)YEDLTELEDR	56	S	0.4437	0.732555	-0.923967	0.0413637	Ⅳ
Q6PDL0	Cytoplasmic dynein 1 light intermediate chain 2	Dync1li2	KEFQDYIEPEEGCQGSPQRRGPLTSGSDEDS	EFQDYIEPEEGCQGS(1)PQR	194	S	-0.192367	0.59013	3.6729	0.0438485	Ⅱ
Q6PDN3	Myosin light chain kinase, smooth muscle	Mylk	LSSMAMISGLSGRKSSTGSPTSPINAEKLES	KS(0.092)S(0.897)T(0.008)GS(0.003)PTSPINAEK	1795	S	1.44	0.0224391	2.10977	0.00168776	Ⅰ
Q6PDN3	Myosin light chain kinase, smooth muscle	Mylk	APRKVPQSSILQKSTSTITLQALKVQPEARV	S(0.013)T(0.013)S(0.973)T(0.002)ITLQALK	333	S	1.44	0.0224391	0.800233	0.00834125	Ⅰ
Q6PEE2	CBP80/20-dependent translation initiation factor	Ctif	NSSAASASSEAGSSRSQEIEELERFIDSYVL	S(1)QEIEELER	18	S	0.359767	0.282372	2.7223	0.0329952	Ⅱ
Q6PGL7	WASH complex subunit FAM21	Fam21	SDQEAGGPSDIFSSSSPLDKGAKGRTRTVLS	EGLLPASDQEAGGPSDIFSS(0.001)S(0.057)S(0.942)PLDK	783	S	-0.6047	0.0448834	1.3355	0.0345759	Ⅱ
Q6PGL7	WASH complex subunit FAM21	Fam21	NLKLVSETKTQKGLFSDEEDSEDLFSSQSSS	GLFS(1)DEEDSEDLFSSQSSSKPK	533	S	-0.6047	0.0448834	0.812367	0.0142035	Ⅱ
Q6PGL7	WASH complex subunit FAM21	Fam21	SPLDKGAKGRTRTVLSLFDEDEDKVEDESST	T(0.006)VLS(0.994)LFDEDEDKVEDESSTCAPQDGR	798	S	-0.6047	0.0448834	0.9008	0.0042389	Ⅱ
Q6PGL7	WASH complex subunit FAM21	Fam21	ATTKKESVPKVPLLFSDEEDSEVPSGVKPED	VPLLFS(1)DEEDSEVPSGVKPEDLK	723	S	-0.6047	0.0448834	1.89477	0.0271214	Ⅱ
Q6WVG3	BTB/POZ domain-containing protein KCTD12	Kctd12	ASAGAPSPTLELASRSPSGGAAGPLLTPSQS	S(0.984)PS(0.016)GGAAGPLLTPSQSLDGSR	187	S	0.801567	0.179406	2.68567	0.0129037	Ⅱ
Q6WVG3	BTB/POZ domain-containing protein KCTD12	Kctd12	AGAPSPTLELASRSPSGGAAGPLLTPSQSLD	S(0.038)PS(0.962)GGAAGPLLTPSQSLDGSR	189	S	0.801567	0.179406	2.94707	0.0251456	Ⅱ
Q6Y7W8	PERQ amino acid-rich with GYF domain-containing protein 2	Gigyf2	GVFGRGGGREMHRSQSWEERGDRRFEKPGRK	S(0.016)QS(0.984)WEER	161	S	-1.87877	0.0508731	3.579	0.0362543	Ⅱ
Q6ZPZ3	Zinc finger CCCH domain-containing protein 4	Zc3h4	KPAPKTGTGSPFAGNSPAREGEQDAGSLKDV	T(0.372)GT(0.455)GS(0.173)PFAGNS(1)PAREGEQDAGSLK	1276	S	0.7256	0.372098	1.68607	0.0483145	Ⅱ
Q6ZQ58	La-related protein 1	Larp1	TLDAKMPRKRKTRHSSNPPLESHVGWVMDSR	HS(0.019)S(0.981)NPPLESHVGWVMDSR	801	S	-0.278067	0.191215	1.29137	0.00524473	Ⅱ
Q6ZQB6	Inositol hexakisphosphate and diphosphoinositol-pentakisphosphate kinase 2	Ppip5k2	SSMATRSSPGMRRKISLNTYTPTKILPTPPA	KIS(0.998)LNT(0.002)YTPTK	1066	S	-0.1047	0.706484	0.615033	0.00131192	Ⅱ
Q6ZWQ0	Nesprin-2	Syne2	DPREIQADSWRKRRESEEPTSPQSLCHLVPP	RRES(0.834)EEPT(0.054)S(0.054)PQS(0.058)LCHLVPPALGHER	6371	S	-1.31747	0.0583849	1.06207	0.00606268	Ⅱ
Q6ZWR6	Nesprin-1	Syne1	YDLSRDLESASRTLPSEDEEGEEDKEFYLRG	T(0.055)LPS(0.945)EDEEGEEDKEFYLR	8308	S	2.4613	0.226	3.2989	0.00011515	Ⅱ
Q70FJ1	A-kinase anchor protein 9	Akap9	TSTSSININRDGFGLSPGIEKTDPFYHSPGG	DGFGLS(1)PGIEK	3694	S	0.891867	0.480963	1.1507	0.0130872	Ⅱ
Q7TMY8	E3 ubiquitin-protein ligase HUWE1	Huwe1	AMSLGQDIPMDQRAESPEEVACRKEEEERKA	AES(1)PEEVACR	1395	S	0.0881333	0.836328	2.59327	0.00261593	Ⅱ
Q7TMY8	E3 ubiquitin-protein ligase HUWE1	Huwe1	TSVRREESPMDVDQPSPSAQDTQSIVISDGT	REESPMDVDQPS(0.767)PS(0.218)AQDT(0.013)QS(0.002)IVISDGTPQGEK	3818	S	0.0881333	0.836328	-5.18987	3.85781e-06	Ⅳ
Q7TMY8	E3 ubiquitin-protein ligase HUWE1	Huwe1	LLSPDYLPAMRRRRSSDPLGDTASNLGSAVD	RS(0.056)S(0.943)DPLGDT(0.001)ASNLGSAVDELMR	649	S	0.0881333	0.836328	1.49593	0.0455839	Ⅱ
Q7TMY8	E3 ubiquitin-protein ligase HUWE1	Huwe1	ARLLVGNDDVHIIARSDDELLDDFFHDQSTA	S(0.991)DDELLDDFFHDQS(0.004)T(0.004)ATSQAGTLSSIPTALTR	2619	S	0.0881333	0.836328	2.73563	0.0401176	Ⅱ
Q7TN29	Stromal membrane-associated protein 2	Smap2	SNALEKDLDLLASVPSPSSVSRKAVGSMPTA	DLDLLASVPS(0.931)PS(0.032)S(0.032)VS(0.005)R	219	S	0.137933	0.527336	-6.0961	7.15845e-05	Ⅳ
Q7TPV4	Myb-binding protein 1A	Mybbp1a	KKKEKLSQVNGATPVSPIEPESKKHHQEALS	LSQVNGATPVS(1)PIEPESK	1280	S	0.636333	0.0145679	1.7918	0.011613	Ⅱ
Q7TQH0	Ataxin-2-like protein	Atxn2l	KEKEVDGLLTSDPMGSPVSSKTESILDKEDK	EVDGLLTSDPMGS(0.994)PVS(0.003)S(0.003)K	597	S	0.152067	0.729853	1.47783	0.00561398	Ⅱ
Q80TM9	Nischarin	Nisch	DSLPPEDHRPIARACSDSLESIPAGQVASDD	ACS(0.973)DS(0.027)LESIPAGQVASDDLR	543	S	-0.188367	0.821665	0.969467	0.0222804	Ⅱ
Q80TY5	Vacuolar protein sorting-associated protein 13B	Vps13b	____________MLESYVTPILMSYVNRYIK	LES(0.999)Y(0.002)VT(0.963)PILMS(0.035)Y(0.001)VNR	4	S	0.905833	0.472854	0.776933	0.0419836	Ⅱ
Q80TY5	Vacuolar protein sorting-associated protein 13B	Vps13b	SSSTSFSSGKKVRVLSLESLHASTRSSARQA	VLS(1)LESLHASTR	1891	S	0.905833	0.472854	1.21743	0.013293	Ⅱ
Q80U58	Pumilio homolog 2	Pum2	SGQSFHGNSEVNAILSPRSESGGLGVSMVEY	SGQSFHGNSEVNAILS(1)PR	82	S	0.6729	0.0287392	1.0792	0.0125497	Ⅱ
Q80UU9	Membrane-associated progesterone receptor component 2	Pgrmc2	WGRRGLCSGPGAGEESPAATLPRMKKRDFSL	GLCS(0.001)GPGAGEES(0.998)PAAT(0.001)LPR	84	S	0.655833	0.0858784	2.05993	0.00366985	Ⅱ
Q80X19	Collagen alpha-1(XIV) chain	Col14a1	DEVKTDSFRVTWHPLSAEEGQHKLMWIPVYG	VTWHPLS(1)AEEGQHK	649	S	2.09227	0.0040175	1.56297	0.0232863	Ⅰ
Q80X50	Ubiquitin-associated protein 2-like	Ubap2l	TPLTGRDGSLASNPYSGDLTKFGRGDASSPA	DGSLAS(0.001)NPYS(0.998)GDLT(0.001)K	879	S	-0.134467	0.714012	0.873667	0.00793666	Ⅱ
Q80X90	Filamin-B	Flnb	NYEVSIKFNDEHIPDSPYLVPVIAPSDDARC	FNDEHIPDS(0.986)PY(0.014)LVPVIAPSDDAR	2274	S	0.151167	0.230998	2.19307	0.030855	Ⅱ
Q80X90	Filamin-B	Flnb	SRSPFKAKVTGQRLVSPGSANETSSILVESV	LVS(1)PGSANETSSILVESVTR	2478	S	0.151167	0.230998	2.61457	0.010116	Ⅱ
Q80X90	Filamin-B	Flnb	PYIVSVKYADEEIPRSPFKVKVLPTYDASKV	YADEEIPRS(1)PFK	1505	S	0.151167	0.230998	1.80173	0.0412322	Ⅱ
Q80XN0	D-beta-hydroxybutyrate dehydrogenase, mitochondrial	Bdh1	SVVEPGNFIAATSLYSPERIQAIAKKMWDDL	VSVVEPGNFIAAT(0.007)S(0.013)LYS(0.98)PER	249	S	-0.281967	0.127323	1.3465	0.00429871	Ⅱ
Q80XQ2	TBC1 domain family member 5	Tbc1d5	QHQQQQQQQRLMKSESMPVQLNKGQSSKTIS	SES(1)MPVQLNK	546	S	-0.938267	0.0942349	0.747367	0.0275071	Ⅱ
Q80YV2	Nuclear-interacting partner of ALK	Zc3hc1	TEPKDTAATFQSVDGSPQAEQSPLESTSKEA	DTAATFQSVDGS(1)PQAEQSPLESTSK	62	S	0.108667	0.808673	0.868533	0.0015948	Ⅱ
Q8BGD9	Eukaryotic translation initiation factor 4B	Eif4b	NPASKFSSASKYAALSVDGEDEDEGDDCTE_	YAALS(1)VDGEDEDEGDDCTE	597	S	-0.5546	0.0359133	-1.33523	0.0351733	Ⅳ
Q8BGL3	Sulfotransferase	2810007J24Rik	VLKNISFQIMKERMISQSCLSNIEKHEFIMR	MIS(1)QSCLSNIEK	229	S	-6.47327	0.061855	-3.15037	0.00385115	Ⅳ
Q8BHN3	Neutral alpha-glucosidase AB	Ganab	AAVVLQTKGSPESRLSFQHDPETSVLILRKP	LS(1)FQHDPETSVLILR	916	S	-0.3559	0.0306731	1.34923	0.0298322	Ⅱ
Q8BHN3	Neutral alpha-glucosidase AB	Ganab	TFNYQTRHEFLLRRFSFSGSTLVSSSADPKG	RFS(0.978)FS(0.004)GS(0.004)T(0.015)LVSSSADPK	866	S	-0.3559	0.0306731	3.32897	0.000941912	Ⅱ
Q8BJS4	SUN domain-containing protein 2	Sun2	PLRTLKRKSSNMKHLSPAPQLGPSSDSHTSY	HLS(1)PAPQLGPSSDSHTSYYSESVVR	55	S	1.2946	0.006946	2.5751	0.00067867	Ⅰ
Q8BMS1	Trifunctional enzyme subunit alpha, mitochondrial	Hadha	GLVDQLVEPLGPGIKSPEERTIEYLEEVAVN	MGLVDQLVEPLGPGIKS(1)PEER	231	S	-0.158333	0.4092	1.42267	0.00489165	Ⅱ
Q8BRT1	CLIP-associating protein 2	Clasp2	GSVASLPQSDRSSSSSQESLNRPFSSKWSTA	S(0.007)S(0.007)S(0.022)S(0.134)S(0.83)QESLNRPFSSK	333	S	-0.3631	0.49503	2.67107	0.0240469	Ⅱ
Q8BTI8	Serine/arginine repetitive matrix protein 2	Srrm2	FSRPSMSPTPLDRCRSPGMLEPLGSARTPMS	CRS(1)PGMLEPLGSAR	2084	S	-0.1076	0.848247	2.0329	0.0199263	Ⅱ
Q8BTM8	Filamin-A	Flna	EGRVKESITRRRRAPSVANIGSHCDLSLKIP	RAPS(1)VANIGSHCDLSLK	2152	S	2.41633	0.00111076	2.36577	0.000242445	Ⅰ
Q8BTM8	Filamin-A	Flna	DVTDASKVKCSGPGLSPGMVRANLPQSFQVD	CS(0.001)GPGLS(0.999)PGMVR	1459	S	2.41633	0.00111076	1.05133	0.0466015	Ⅰ
Q8BUV3	Gephyrin	Gphn	VHDELEDLPSPPPPLSPPPTTSPHKQTEDKG	EVHDELEDLPS(1)PPPPLS(1)PPPTTSPHK	194	S	-0.985933	0.0155767	-0.7965	0.0394922	Ⅲ
Q8BWJ3	Phosphorylase b kinase regulatory subunit alpha, liver isoform	Phka2	FPMILPTKVLSGHRKSLNLVDSPQPLLKTTP	S(1)LNLVDSPQPLLK	729	S	-0.5092	0.33096	-1.09177	0.0143571	Ⅳ
Q8BWJ3	Phosphorylase b kinase regulatory subunit alpha, liver isoform	Phka2	RSVRPIHSSMSSPAISIHEVGHTGATKTERS	SVRPIHS(0.068)S(0.068)MS(0.245)S(0.639)PAIS(0.977)IHEVGHT(0.002)GATK	983	S	-0.5092	0.33096	-1.5865	0.0387941	Ⅳ
Q8BWW4	La-related protein 4	Larp4	TELSEDMCKEYEVMYSPSCETTRNTADVEES	EYEVMYS(1)PSCETTR	69	S	-0.5013	0.103908	0.9847	0.0439267	Ⅱ
Q8BX02	KN motif and ankyrin repeat domain-containing protein 2	Kank2	KSQKFLGHPSGTRSRSELCLDLPEAPDDPAA	S(0.059)RS(0.941)ELCLDLPEAPDDPAALETR	248	S	0.899533	0.176964	1.28133	0.0383439	Ⅱ
Q8BYU6	Torsin-1A-interacting protein 2	Tor1aip2	GARAQEHTDTGDRSESPEEPALEKPPLDKAE	S(0.006)ES(0.994)PEEPALEKPPLDK	83	S	-0.5202	0.211111	-0.9312	0.0108889	Ⅳ
Q8BYW1	Rho GTPase-activating protein 25	Arhgap25	PAQKNDAKKAPVPRSSVGWDATEDPPLSRTD	S(0.235)S(0.765)VGWDATEDPPLSR	380	S	3.5149	0.0532865	2.939	0.0444233	Ⅱ
Q8C079	Striatin-interacting protein 1	Strip1	LPEDSIKVIRNMRAASPPASASDLIEQQQKR	AAS(1)PPASASDLIEQQQK	335	S	0.285333	0.827971	0.734767	0.00204637	Ⅱ
Q8C0E3	Tripartite motif-containing protein 47	Trim47	ISACASQWEQLRGLGSNEDGLQKLGSEDVES	GLGS(1)NEDGLQK	393	S	2.44807	0.00249952	3.7196	0.000121937	Ⅰ
Q8C3J5	Dedicator of cytokinesis protein 2	Dock2	TESDLKRLSRKQEFMSDTNLSEHAAIPARVS	KQEFMS(0.985)DT(0.015)NLSEHAAIPAR	1729	S	1.77737	0.0178774	1.77727	0.000294155	Ⅰ
Q8C3J5	Dedicator of cytokinesis protein 2	Dock2	ESAPPKTPKVEEEPISPGSTLPEVKLRRSKK	VEEEPIS(0.998)PGS(0.002)T(0.001)LPEVK	1683	S	1.77737	0.0178774	3.24297	0.00386412	Ⅰ
Q8C5W0	Calmin	Clmn	PKVYEKAKRKSTRHHSEEEGEAESGFSAVCE	HHS(0.966)EEEGEAES(0.025)GFS(0.008)AVCEEEIPSAPPSTSVSLETLR	679	S	-0.9717	0.0491124	2.68167	0.0164281	Ⅱ
Q8C5W0	Calmin	Clmn	ETLRSHSEEGLDFKPSPPLSKISVIPHDLFY	SHS(0.002)EEGLDFKPS(0.991)PPLS(0.007)K	724	S	-0.9717	0.0491124	5.66703	1.76701e-05	Ⅱ
Q8C5W3	Tubulin-specific chaperone cofactor E-like protein	Tbcel	RGPGVGVHVPATPQGSPMKDRLNLPSVLVLN	RGPGVGVHVPAT(0.001)PQGS(0.999)PMK	41	S	-0.205233	0.694803	2.24467	0.000141899	Ⅱ
Q8C8U0	Liprin-beta-1	Ppfibp1	GSKALEYSNGIFDCQSPTSPFMGSLRALHLV	ALEY(0.003)S(0.004)NGIFDCQS(0.943)PT(0.041)S(0.008)PFMGSLR	37	S	0.695633	0.213662	1.95853	0.0452513	Ⅱ
Q8C8U0	Liprin-beta-1	Ppfibp1	ATAGPRLGWSRDLGQSNSDLDMPFAKWTKEQ	DLGQS(0.975)NS(0.025)DLDMPFAK	595	S	0.695633	0.213662	1.26487	0.00169353	Ⅱ
Q8C8U0	Liprin-beta-1	Ppfibp1	SKGSQGTSPFPMSPPSPDSRKKSRGIMRLFG	GSQGTSPFPMSPPS(0.993)PDS(0.007)R	538	S	0.695633	0.213662	1.47587	0.0155175	Ⅱ
Q8CAY6	Acetyl-CoA acetyltransferase, cytosolic	Acat2	TEAERRMLKPLARIVSWSQAGVEPSVMGVGP	IVS(0.893)WS(0.104)QAGVEPS(0.003)VMGVGPIPAIK	282	S	-1.04903	0.0019323	1.0737	0.0203004	Ⅱ
Q8CFX1	GDH/6PGL endoplasmic bifunctional protein	H6pd	PKPSDFQVLGARYRQSPLITAWPEELISKLA	Y(0.094)RQS(0.89)PLIT(0.016)AWPEELISK	551	S	0.0947333	0.63308	1.84983	0.00721585	Ⅱ
Q8CG76	Aflatoxin B1 aldehyde reductase member 2	Akr7a2	GRPLAMSRPPPPRAASGAPLRPATVLGTMEM	AAS(1)GAPLRPATVLGTMEMGR	40	S	-1.0086	0.0250506	-0.9647	0.00538783	Ⅲ
Q8CHP5	Partner of Y14 and mago	Wibg	IPSALQGPQATPLAASDPSDSAATTEKAKKI	VSLGDTAQIPS(0.004)ALQGPQAT(0.002)PLAAS(0.923)DPS(0.051)DS(0.019)AAT(0.001)TEK	138	S	-0.7493	0.0507301	1.03603	0.0347881	Ⅱ
Q8CHQ0	F-box only protein 4	Fbxo4	_____MAGSEPRGAGSPPPASDWGRLEAAIL	GAGS(1)PPPASDWGR	11	S	0.6916	0.504362	0.849633	0.0239673	Ⅱ
Q8CI51	PDZ and LIM domain protein 5	Pdlim5	RSAAAFKPVGSTSVKSPSWQRPNQAAPSTGR	S(0.871)PS(0.129)WQRPNQAAPSTGR	359	S	-0.0703333	0.755127	3.53217	0.000716898	Ⅱ
Q8CI59	Metalloreductase STEAP3	Steap3	DFARSLATRLVGSGFSVVVGSRNPKRTAGLF	LVGS(0.003)GFS(0.997)VVVGS(1)R	53	S	-0.1553	0.343664	1.66157	0.0360755	Ⅱ
Q8CI95	Oxysterol-binding protein-related protein 11	Osbpl11	HTEAIGKNNPPLKSRSFSLASSGNSPISQRR	S(1)FSLASSGNSPISQR	177	S	-0.850467	0.14864	1.2389	0.0177776	Ⅱ
Q8CI95	Oxysterol-binding protein-related protein 11	Osbpl11	_MQGGEPASVMKVSESEGKLEGLATAVTPNK	VS(0.009)ES(0.991)EGKLEGLATAVTPNK	15	S	-0.850467	0.14864	1.02513	0.0370934	Ⅱ
Q8CIM7	Cytochrome P450 2D26	Cyp2d26	LHIPGLPDKAFPKLNSFIALVNKMLIEHDLT	LNS(1)FIALVNK	249	S	-0.130167	0.257837	1.32027	0.00922528	Ⅱ
Q8CIN4	Serine/threonine-protein kinase PAK 2	Pak2	______________MSDNGELEDKPPAPPVR	S(1)DNGELEDKPPAPPVR	2	S	-0.0248667	0.862936	0.625467	0.0279071	Ⅱ
Q8CIN4	Serine/threonine-protein kinase PAK 2	Pak2	VLKFYDSNTVKQKYLSFTPPEKDGFPSGTPA	YLS(1)FTPPEK	141	S	-0.0248667	0.862936	0.955633	0.0325913	Ⅱ
Q8JZY2	COMM domain-containing protein 10	Commd10	____MAASAALILPESPSMKKAVPLINAIDT	AASAALILPES(0.914)PS(0.086)MK	12	S	-0.251333	0.601178	1.89013	4.25135e-05	Ⅱ
Q8K010	5-oxoprolinase	Oplah	ASFPCIFGPGEDQPLSPEASRKALEAVAMEV	LLPASFPCIFGPGEDQPLS(0.997)PEAS(0.003)R	419	S	-0.592967	0.000285677	1.92293	0.0303922	Ⅱ
Q8K019	Bcl-2-associated transcription factor 1	Bclaf1	PEQVKSEKLKELFDYSPPLHKSLDAREKSIF	ELFDYS(1)PPLHK	510	S	-0.387933	0.543193	0.6525	0.00125762	Ⅱ
Q8K019	Bcl-2-associated transcription factor 1	Bclaf1	ERSGSGSVGNGSSRYSPSQNSPIHHIPSRRS	Y(0.015)S(0.991)PS(0.628)QNS(0.366)PIHHIPSR	284	S	-0.387933	0.543193	1.62633	0.020572	Ⅱ
Q8K0L9	Zinc finger and BTB domain-containing protein 20	Zbtb20	DYYGQQRVQILERNESEECTEDTDQAEGTES	NES(0.996)EECT(0.004)EDTDQAEGTESEPK	353	S	-0.365267	0.431223	-1.4523	0.0175418	Ⅳ
Q8K1N2	Pleckstrin homology-like domain family B member 2	Phldb2	ALVCPDARYRCHRKGSLQDVDVAGFGNLGHS	KGS(1)LQDVDVAGFGNLGHSASFLAPR	510	S	-0.462833	0.395445	0.862067	0.00340407	Ⅱ
Q8K1N2	Pleckstrin homology-like domain family B member 2	Phldb2	QDVDVAGFGNLGHSASFLAPRGSRSDELLGD	KGS(1)LQDVDVAGFGNLGHS(0.003)AS(0.997)FLAPR	527	S	-0.462833	0.395445	1.0346	0.0147818	Ⅱ
Q8K1N2	Pleckstrin homology-like domain family B member 2	Phldb2	FGNLGHSASFLAPRGSRSDELLGDLTRTPPS	GS(0.961)RS(0.039)DELLGDLTR	534	S	-0.462833	0.395445	2.288	0.0391497	Ⅱ
Q8K1N2	Pleckstrin homology-like domain family B member 2	Phldb2	GSSPISRSGAASMPSSPKQVRKMNLQDHSTL	SGAASMPS(0.001)S(0.999)PK	203	S	-0.462833	0.395445	1.8859	0.0480027	Ⅱ
Q8K1X1	WD repeat-containing protein 11	Wdr11	GDTVVTKEGAPKDRLSNPLDICYDVLCENTY	DRLS(1)NPLDICYDVLCENTYFQK	959	S	-1.7109	0.202024	2.04993	0.0280756	Ⅱ
Q8K2C7	Protein OS-9	Os9	EETPAYQGPGIPELLSPMRDAPCLLKTKDWW	EREEETPAYQGPGIPELLS(1)PMR	103	S	-0.1162	0.167404	3.74783	0.00317898	Ⅱ
Q8K2C9	Very-long-chain (3R)-3-hydroxyacyl-CoA dehydratase 3	Hacd3	KEEERLNKLRLEREGSPETLTNLKKGYLFMY	EGS(1)PETLTNLK	138	S	-0.273067	0.426447	0.586	0.0225617	Ⅱ
Q8K2F8	Protein LSM14 homolog A	Lsm14a	TQDTRSVKPQLAQGRSSPQLDPLRKSPTMEQ	S(0.914)S(0.086)PQLDPLR	182	S	1.63183	0.0729127	1.80773	0.0387142	Ⅱ
Q8K2I9	F-box only protein 18	Fbxo18	PSCSRLREARQGAEDSLSQCSPVPGEAGRDI	QGAEDS(0.832)LS(0.141)QCS(0.026)PVPGEAGR	167	S	0.426233	0.131848	-0.9641	0.00367769	Ⅳ
Q8K4G5	Actin-binding LIM protein 1	Ablim1	LPDGHMPAVRMDRGVSMPNMLEPKIFPYEML	GVS(1)MPNMLEPK	789	S	0.396967	0.709025	0.712833	0.0015782	Ⅱ
Q8K4G5	Actin-binding LIM protein 1	Ablim1	GPPSLAAVGTDPRRRSSGREEDEEELLRRRQ	S(0.869)S(0.131)GREEDEEELLR	670	S	0.396967	0.709025	0.980533	0.0297647	Ⅱ
Q8K4I3	Rho guanine nucleotide exchange factor 6	Arhgef6	TMKKFLHKRKTERKASEEEYVIRKSTAALEE	KAS(1)EEEYVIR	639	S	1.49047	0.0521727	1.18013	0.00264188	Ⅱ
Q8K4I3	Rho guanine nucleotide exchange factor 6	Arhgef6	AYCTSASFQQGTRKDSVPQVLLPEEEKLIIE	KDS(1)VPQVLLPEEEK	679	S	1.49047	0.0521727	1.4147	0.000380608	Ⅱ
Q8K4L3	Supervillin	Svil	TQFTVAGRMVKKGLASPTSITPISSPLCSKS	GLAS(0.998)PT(0.002)SITPISSPLCSK	1181	S	0.854567	0.0431139	0.817133	0.0438677	Ⅱ
Q8K4L3	Supervillin	Svil	RSPKQIPSSPLQQPASPNHPGDSPLPTEARA	QIPS(0.712)S(0.288)PLQQPAS(1)PNHPGDSPLPTEAR	241	S	0.854567	0.0431139	1.0898	0.00732928	Ⅱ
Q8K4L3	Supervillin	Svil	GDGQKEPKHVVLRRGSLELGNPSAAHLGDEL	RGS(1)LELGNPSAAHLGDELK	960	S	0.854567	0.0431139	0.758433	0.0236393	Ⅱ
Q8K4L3	Supervillin	Svil	AFFSERSISFPEVPRSPKQIPSSPLQQPASP	SIS(1)FPEVPRS(1)PK	227	S	0.854567	0.0431139	1.07757	0.00226196	Ⅱ
Q8QZR1	Tyrosine aminotransferase	Tat	RIQEFCEQHYHCAEGSQEECDK_________	IQEFCEQHYHCAEGS(1)QEECDK	448	S	1.62783	0.0317413	3.9831	0.00626469	Ⅰ
Q8R0G9	Nuclear pore complex protein Nup133	Nup133	GIGPTSTPRASRRGLSLGSAVNSPVLFSPAG	GLS(1)LGSAVNSPVLFSPAGR	37	S	1.28337	0.19843	0.676167	0.0279374	Ⅱ
Q8R0J8	Probable gluconokinase	Idnk	LLRDVALGQPVVLACSALKKTYRDILIRGGS	DVALGQPVVLACS(1)ALK	84	S	-2.1969	0.00490579	-1.5321	0.0163718	Ⅲ
Q8R0W0	Epiplakin	Eppk1	IITQETLEALAQGMQSPDEVAKQPTVKVCLW	DAGIITQETLEALAQGMQS(1)PDEVAK	1236	S	0.8921	0.158748	1.8633	0.0157533	Ⅱ
Q8R0W0	Epiplakin	Eppk1	QRGCIDREMEAALSRSPETFPTPDGRGHTSY	EMEAALS(0.088)RS(0.76)PET(0.151)FPT(0.001)PDGR	1088	S	0.8921	0.158748	2.50663	0.0259727	Ⅱ
Q8R0W0	Epiplakin	Eppk1	ERLSKVSFPGLRRQVSASELCTSGILDRDTM	QVS(1)ASELCTSGILDR	2705	S	0.8921	0.158748	0.924567	0.00247166	Ⅱ
Q8R0W0	Epiplakin	Eppk1	AATGFIIDPVNNRRLSVEEAVAAGVVGGEIQ	RLS(1)VEEAVAAGVVGGEIQEK	2290	S	0.8921	0.158748	3.31477	0.00036401	Ⅱ
Q8R146	Acylamino-acid-releasing enzyme	Apeh	AGPAGNSVETRGELLSRESPSGTMKAVLRKA	GELLS(0.978)RES(0.021)PSGTMK	94	S	-0.847433	0.0051251	1.44683	0.0426174	Ⅱ
Q8R1F1	Niban-like protein 1	Fam129b	DEESGLPFEAGVEPPSPASPDSVTELRGLLA	QVMSVVQDEESGLPFEAGVEPPS(0.981)PAS(0.007)PDS(0.009)VT(0.003)ELR	647	S	3.9936	0.000203195	1.5085	0.00504401	Ⅰ
Q8R1Q8	Cytoplasmic dynein 1 light intermediate chain 1	Dync1li1	RDFQEYVEPGEDFPASPQRRTTGAQEDRGDS	DFQEYVEPGEDFPAS(1)PQR	207	S	0.6778	0.00536724	1.57373	0.000787658	Ⅱ
Q8R1S4	Metastasis suppressor protein 1	Mtss1	PVKTPTVPDLPGVLPSPPDGPEERGEHSPES	TPTVPDLPGVLPS(1)PPDGPEER	636	S	0.473167	0.280365	3.17357	0.0474968	Ⅱ
Q8R3L2	Transcription factor 25	Tcf25	PPLDTIYSYVRPERLSPVSHGNTIALFFRSL	LS(0.999)PVS(0.001)HGNTIALFFR	602	S	-0.5889	0.204726	1.995	0.0341017	Ⅱ
Q8R4H2	Rho guanine nucleotide exchange factor 12	Arhgef12	RSEGVQDAEPQSLVGSPSTRGAPHIIGAEDD	SEGVQDAEPQSLVGS(0.995)PS(0.003)T(0.001)R	341	S	0.748	0.0737934	2.27917	0.0197496	Ⅱ
Q8R5F7	Interferon-induced helicase C domain-containing protein 1	Ifih1	HNSNMGRDSGTMGSDSDESVIQTKRVSPEPE	DSGT(0.001)MGS(0.078)DS(0.92)DES(0.001)VIQTK	291	S	0.428	0.489082	1.37307	0.0260015	Ⅱ
Q8R5H1	Ubiquitin carboxyl-terminal hydrolase 15	Usp15	PKSPGASNFSTLPKISPSSLSNNYNNINNRN	IS(0.974)PS(0.023)S(0.003)LSNNYNNINNR	242	S	0.0719333	0.631889	1.92633	0.02618	Ⅱ
Q8VBT9	Tether containing UBX domain for GLUT4	Aspscr1	AGKQESIAVRSKAPGSPVSSLSADQASSSTL	APGS(0.995)PVS(0.002)S(0.003)LSADQASSSTLLPLNSGEFSR	193	S	-0.4107	0.065781	1.29057	0.0097943	Ⅱ
Q8VC10	Oxidative stress-induced growth inhibitor 1	Osgin1	PRAGADLVIDPDQPLSPKRNPIDVDPFTHES	AGADLVIDPDQPLS(1)PK	422	S	0.875767	0.648666	5.45903	0.000694919	Ⅱ
Q8VC30	Bifunctional ATP-dependent dihydroxyacetone kinase/FAD-AMP lyase (cyclizing)	Dak	AAEATKNMEAGAGRASYISSAQLDQPDPGAV	AS(0.954)YIS(0.045)S(0.001)AQLDQPDPGAVAAAAIFR	545	S	-0.328567	0.272157	0.9745	0.0369366	Ⅱ
Q8VC30	Bifunctional ATP-dependent dihydroxyacetone kinase/FAD-AMP lyase (cyclizing)	Dak	LDSLWAAAQEFQAWKSPGASLLPVLTKAVKS	S(1)PGASLLPVLTK	511	S	-0.328567	0.272157	0.813367	0.0133644	Ⅱ
Q8VC97	Beta-ureidopropionase	Upb1	EMYARELAEAVKPNYSPNIVKEDLVLAPSSG	ELAEAVKPNYS(1)PNIVK	378	S	-0.7224	0.0235253	3.5913	0.00487454	Ⅱ
Q8VCF0	Mitochondrial antiviral-signaling protein	Mavs	KPVQDTQPPESPVENSEQLLQTNSGAVARMS	ET(0.004)PS(0.004)CPKPVQDT(0.003)QPPES(0.181)PVENS(0.807)EQLLQT(0.001)NSGAVAR	157	S	-0.708133	0.0750595	-2.84517	0.00616377	Ⅳ
Q8VCM7	Fibrinogen gamma chain	Fgg	FKKNWIQYKEGFGHLSPTGTTEFWLGNEKIH	EGFGHLS(0.997)PT(0.003)GTTEFWLGNEK	244	S	0.2693	0.181436	6.001	0.000169534	Ⅱ
Q8VD31	Tapasin-related protein	Tapbpl	ELGGIPAQVSGASFSSLRQSTMGTYSISSTV	EELGGIPAQVSGAS(0.002)FS(0.065)S(0.933)LR	359	S	-0.453033	0.186485	1.3998	0.023926	Ⅱ
Q8VD65	Phosphoinositide 3-kinase regulatory subunit 4	Pik3r4	KQDSNVNEEWKSMFGSLEPPNIPQALPKTSD	S(0.02)MFGS(0.98)LEPPNIPQALPK	865	S	-0.840267	0.048461	-0.9803	0.0205914	Ⅳ
Q8VDC1	FYVE and coiled-coil domain-containing protein 1	Fyco1	SCLQALELNVDKKEYSPSALQLENMAKELDT	EY(0.059)S(0.94)PS(0.001)ALQLENMAK	329	S	-0.0735667	0.845035	1.25257	0.0339285	Ⅱ
Q8VDP4	Cell cycle and apoptosis regulator protein 2	Ccar2	KVSKDEVQNEGTAAESDSPLKEDGLLPKRPS	VSKDEVQNEGT(0.003)AAES(0.828)DS(0.17)PLKEDGLLPK	610	S	0.727333	0.0124556	1.1499	0.0246936	Ⅱ
Q8VE88	Protein FAM114A2	Fam114a2	ISNVIEKAETSLGIPSPTEISAEVKQAAGEK	AET(0.068)S(0.068)LGIPS(0.804)PT(0.058)EIS(0.001)AEVK	119	S	-0.6003	0.162016	1.70157	0.0362851	Ⅱ
Q91VU6	DDB1- and CUL4-associated factor 11	Dcaf11	VQGRGAANLQLIQALSDSEEEHDSAWDGRLG	GAANLQLIQALS(0.992)DS(0.008)EEEHDSAWDGR	73	S	-2.36343	0.0396793	-1.16247	0.0065288	Ⅲ
Q91VU6	DDB1- and CUL4-associated factor 11	Dcaf11	GRGAANLQLIQALSDSEEEHDSAWDGRLGDR	GAANLQLIQALS(0.005)DS(0.985)EEEHDS(0.01)AWDGR	75	S	-2.36343	0.0396793	-4.72007	0.000249191	Ⅲ
Q91W52	Transmembrane protein 19	Tmem19	MQFSGLDERTGLVVSSPTQETKHIAGKPILD	TGLVVS(0.135)S(0.797)PT(0.068)QETK	294	S	-1.7849	0.0355348	2.65313	0.00187896	Ⅱ
Q91W64	Cytochrome P450 2C70	Cyp2c70	VLHEIQRYIDFVPIPSPRKTTQDVEFRGYHI	YIDFVPIPS(1)PR	365	S	-0.435767	0.212846	2.76777	0.047528	Ⅱ
Q91WC0	Histone-lysine N-methyltransferase setd3	Setd3	ENLIPNGTRSENESLSPEESENVTGEESSGS	S(0.077)ENES(0.146)LS(0.773)PEES(0.003)ENVTGEESSGSMAK	571	S	-0.162633	0.692504	1.33963	0.0368553	Ⅱ
Q91WK0	Leucine-rich repeat flightless-interacting protein 2	Lrrfip2	PLSGQSSRRGSGDTSSLIDPDTSLSELRESL	GS(0.026)GDT(0.026)S(0.153)S(0.794)LIDPDTSLSELR	116	S	0.763667	0.241334	2.26653	0.0334456	Ⅱ
Q91WU0	Carboxylic ester hydrolase	Ces1f	LILSPLSKNLFHRAISESGVAFIPGMFTKDV	AIS(0.94)ES(0.06)GVAFIPGMFTK	245	S	-1.05377	0.0213199	2.507	0.00178698	Ⅱ
Q91WU0	Carboxylic ester hydrolase	Ces1f	QRPKNVVGDHADDVYSVFGAPILREGASEEE	NVVGDHADDVYS(1)VFGAPILR	472	S	-1.05377	0.0213199	2.43187	0.000272666	Ⅱ
Q91X72	Hemopexin	Hpx	GTAHGNSTHPMHSRCSPDPGLTALLSDHRGA	CS(1)PDPGLTALLSDHR	256	S	0.0872	0.855103	2.66917	0.027825	Ⅱ
Q91X72	Hemopexin	Hpx	NLVSGYPKRLEKELGSPPGISLETIDAAFSC	ELGS(1)PPGISLETIDAAFSCPGSSR	349	S	0.0872	0.855103	6.8603	0.000123053	Ⅱ
Q91X72	Hemopexin	Hpx	KLNAAKSLPQPQKVNSILGCSQ_________	VNS(1)ILGCSQ	454	S	0.0872	0.855103	2.05157	0.0220447	Ⅱ
Q91XA2	Golgi membrane protein 1	Golm1	QQALKPQPKLQEEVPSEEQMPQEKGDVPRNK	LQEEVPS(1)EEQMPQEK	213	S	-0.6626	0.149788	4.3217	0.00117051	Ⅱ
Q91YQ5	Dolichyl-diphosphooligosaccharide--protein glycosyltransferase subunit 1	Rpn1	VVLVHPGGGSTSRASSFVLALEPELESRLAH	AS(0.103)S(0.897)FVLALEPELESR	69	S	-0.144833	0.292836	2.52023	0.00483507	Ⅱ
Q91YW3	DnaJ homolog subfamily C member 3	Dnajc3	MRKKFDDGEDPLDAESQQGGGGNPFHRSWNS	KFDDGEDPLDAES(1)QQGGGGNPFHR	469	S	-0.0312333	0.81921	2.18853	0.0487446	Ⅱ
Q91Z67	SLIT-ROBO Rho GTPase-activating protein 2	Srgap2	TQLLKDPEPAFQRSASTAGDIACAFRPVKSV	S(0.007)AS(0.87)T(0.123)AGDIACAFRPVK	1013	S	0.894633	0.090738	2.35313	0.0162929	Ⅱ
Q91ZJ9	Hyaluronidase-1	Hyal1	RWAFNWDSKDIYRQRSMELVQAEHPDWPETL	S(1)MELVQAEHPDWPETLVEAAAK	179	S	0.0731667	0.927167	2.42233	0.00238892	Ⅱ
Q91ZW3	SWI/SNF-related matrix-associated actin-dependent regulator of chromatin subfamily A member 5	Smarca5	SGPADTEMEEVFDHGSPGKQKEIQEPDPTYE	GGPEGGAAPAAPCAAGSGPADTEMEEVFDHGS(1)PGK	65	S	1.51403	0.000406378	0.764033	0.0195892	Ⅰ
Q920R0	Alsin	Als2	MDIREEELEGGSRRLSLPGLLSQVSPRLLRK	RLS(1)LPGLLSQVS(1)PR	477	S	-1.8526	0.0153824	-0.871467	0.0257344	Ⅲ
Q920R0	Alsin	Als2	GGSRRLSLPGLLSQVSPRLLRKAARVKTRTV	RLS(1)LPGLLSQVS(1)PR	486	S	-1.8526	0.0153824	-0.844667	0.018904	Ⅲ
Q920R0	Alsin	Als2	REEQVKQESLQGKKSSSLMDIREEELEGGSR	S(0.037)S(0.945)S(0.019)LMDIREEELEGGSR	459	S	-1.8526	0.0153824	-1.2416	0.000665842	Ⅲ
Q921I1	Serotransferrin	Tf	EHFGKGKSKDFQLFSSPLGKDLLFKDSAFGL	DFQLFS(0.097)S(0.903)PLGK	306	S	0.667	0.0300257	1.2534	0.0265344	Ⅱ
Q921I1	Serotransferrin	Tf	VIPIGLLFCKLSEPRSPLEKAVSSFFSGSCV	LS(0.108)EPRS(0.892)PLEK	163	S	0.667	0.0300257	2.30917	0.0437275	Ⅱ
Q922J3	CAP-Gly domain-containing linker protein 1	Clip1	TKTASESISNLSEAGSVKKGERELKVGDRVL	TASESISNLSEAGS(1)VK	203	S	-0.0695333	0.933937	4.34627	0.00017506	Ⅱ
Q922Y1	UBX domain-containing protein 1	Ubxn1	SRSSPPATDPGPVPSSPSQEPPTKREYDQCR	SSPPATDPGPVPS(0.039)S(0.836)PS(0.124)QEPPTK	200	S	-0.253733	0.636448	3.31833	0.000325533	Ⅱ
Q99JV5	StAR-related lipid transfer protein 4	Stard4	__________MADPESPWSQIGRKIKLEGLS	ADPES(0.998)PWS(0.002)QIGR	6	S	-1.61753	0.0776653	0.934533	0.00512257	Ⅱ
Q99JX3	Golgi reassembly-stacking protein 2	Gorasp2	TTAKADASSLTVDVTSPASKVPTTVEDRVSD	ADASSLTVDVT(0.003)S(0.966)PAS(0.031)K	418	S	-0.4365	0.01269	2.6792	0.0166411	Ⅱ
Q99K01	Pyridoxal-dependent decarboxylase domain-containing protein 1	Pdxdc1	GQKPFKRSLRGSDAVSETSSVSHIEDLEKVE	GSDAVS(0.999)ETSSVSHIEDLEK	718	S	0.133133	0.2951	0.898133	0.0311359	Ⅱ
Q99K28	ADP-ribosylation factor GTPase-activating protein 2	Arfgap2	__________MAASPSKTEIQTIFKRLRAIP	AAS(0.111)PS(0.908)KT(0.982)EIQT(0.999)IFKR	6	S	-0.689567	0.0143216	2.37357	0.0233278	Ⅱ
Q99K28	ADP-ribosylation factor GTPase-activating protein 2	Arfgap2	GTDLWIDSMNSAPSHSPEKKDSDFFTEHTQA	HGTDLWIDSMNSAPS(0.002)HS(0.998)PEKK	145	S	-0.689567	0.0143216	1.2651	0.00830786	Ⅱ
Q99KG5	Lipolysis-stimulated lipoprotein receptor	Lsr	GPPNGRVERAMSEVTSLHEDDWRSRPSRAPA	AMS(0.001)EVT(0.151)S(0.848)LHEDDWR	379	S	-1.3563	0.00443515	2.92577	0.000306876	Ⅱ
Q99KG5	Lipolysis-stimulated lipoprotein receptor	Lsr	SSGRRGRAYAPPRSRSRDDLYDPDDPRDLPH	S(1)RDDLYDPDDPRDLPHSR	473	S	-1.3563	0.00443515	-1.6212	0.00539952	Ⅲ
Q99L43	Phosphatidate cytidylyltransferase 2	Cds2	DKESESEAKLDGETASDSESRAETAPLPTSV	ES(0.003)ES(0.003)EAKLDGET(0.022)AS(0.925)DS(0.046)ES(0.002)R	32	S	-0.4956	0.0887904	-2.20087	0.0233505	Ⅳ
Q99L88	Beta-1-syntrophin	Sntb1	YMREATPYVKKGSPVSEIGWETPPPESPRLG	KGS(0.084)PVS(0.911)EIGWET(0.004)PPPES(1)PR	207	S	0.1636	0.264864	2.1248	0.0332038	Ⅱ
Q99MN1	Lysine--tRNA ligase	Kars	TAATTETPESTEASPSV______________	ET(0.001)AATTETPES(0.001)T(0.001)EAS(0.071)PS(0.925)V	594	S	-0.1339	0.380744	1.97587	0.022031	Ⅱ
Q99MZ3	Carbohydrate-responsive element-binding protein	Mlxipl	GMTPHSGNTRLQARNSCSGPLDPNPFLSSEF	NS(0.995)CS(0.005)GPLDPNPFLSSEFLLPEDPK	366	S	-1.4727	0.0705728	-0.970567	0.0301791	Ⅳ
Q99NH2	Partitioning defective 3 homolog	Pard3	QLSQREKNNYSPGRFSPDSHCVANRSVANNA	FS(1)PDSHCVANR	383	S	0.1295	0.755703	0.794233	0.0433269	Ⅱ
Q99NH2	Partitioning defective 3 homolog	Pard3	RISHSLYSGIEGLDESPTRNAALSRIMGKCQ	ISHSLYS(0.001)GIEGLDES(0.935)PT(0.064)R	728	S	0.1295	0.755703	1.0818	0.0236291	Ⅱ
Q99P30	Peroxisomal coenzyme A diphosphatase NUDT7	Nudt7	______________MSRPCGLPEPVRNNLID	S(1)RPCGLPEPVR	2	S	-2.57537	0.0274207	-3.198	0.0450257	Ⅲ
Q99P72	Reticulon-4	Rtn4	SETVTQHKHKERLSASPQEVGKPYLESFQPN	LS(0.014)AS(0.98)PQEVGKPY(0.006)LESFQPNLHITK	768	S	0.945467	0.10361	2.85427	0.0124466	Ⅱ
Q99P72	Reticulon-4	Rtn4	PAAPPSTPAAPKRRGSGSVDETLFALPAASE	RGS(0.955)GS(0.042)VDET(0.004)LFALPAASEPVIPSSAEK	165	S	0.945467	0.10361	1.35687	0.00125942	Ⅱ
Q99PG0	Arylacetamide deacetylase	Aadac	EKYGVDPRRVGVSGDSAGGNLAAAVTQQLIQ	VGVS(0.074)GDS(0.926)AGGNLAAAVTQQLIQDPDVK	188	S	-0.425867	0.0801153	3.35933	0.000987549	Ⅱ
Q99PG2	Opioid growth factor receptor	Ogfr	SEVEKIALNLEGCALSPTSQEPREAEQPCLV	IALNLEGCALS(0.963)PT(0.026)S(0.011)QEPR	403	S	-0.3438	0.481778	1.85083	0.00937938	Ⅱ
Q99PL5	Ribosome-binding protein 1	Rrbp1	LSDMRSHVEDGDVAGSPAVPPAEQDPMKLKT	SHVEDGDVAGS(1)PAVPPAEQDPMK	1472	S	-0.489867	0.00187154	1.28347	0.00637755	Ⅱ
Q9CQ10	Charged multivesicular body protein 3	Chmp3	TDALPEPEPAGAMAASEEGEEEEDEEDLEAM	VTDALPEPEPAGAMAAS(1)EEGEEEEDEEDLEAMQSR	200	S	-0.2321	0.0778865	-2.31453	0.0109342	Ⅳ
Q9CQ22	Ragulator complex protein LAMTOR1	Lamtor1	TDEQALLSSILAKTASNIIDVSAADSQGMEQ	T(0.19)AS(0.81)NIIDVSAADSQGMEQHEYMDR	63	S	0.31	0.283929	2.71067	0.0322604	Ⅱ
Q9CRC8	Leucine-rich repeat-containing protein 40	Lrrc40	DRGPSVPQGLLKAARSSGQLNLAGRNLGEVP	S(0.965)S(0.035)GQLNLAGR	37	S	-0.0342333	0.919915	1.18687	0.0369444	Ⅱ
Q9CRD0	OCIA domain-containing protein 1	Ociad1	SYVKTCQEKFKKLENSPLGEALRSGELRRSS	LENS(1)PLGEALR	108	S	-0.8233	0.019144	2.5691	0.0122789	Ⅱ
Q9CRD0	OCIA domain-containing protein 1	Ociad1	ITDHIAQGPEPNLEESPKRKGVTYEELRSKN	YEPIPFSASMNESTPTGITDHIAQGPEPNLEES(1)PK	193	S	-0.8233	0.019144	1.91073	0.024777	Ⅱ
Q9CT10	Ran-binding protein 3	Ranbp3	STKFVFGQNMSERVLSPPKLNEANSDTSRET	VLS(1)PPKLNEANSDTSR	257	S	0.761167	0.0639215	0.64	0.0232847	Ⅱ
Q9CY50	Translocon-associated protein subunit alpha	Ssr1	DEPTDLAEDKEEEDVSSEPEASPSADTTILF	EEEDVS(0.812)S(0.186)EPEAS(0.002)PSADTTILFVK	74	S	0.373033	0.149352	3.711	0.00554695	Ⅱ
Q9CY58	Plasminogen activator inhibitor 1 RNA-binding protein	Serbp1	SRGKREFDRHSGSDRSSFSHYSGLKHEDKRG	S(0.842)S(0.106)FS(0.051)HYS(0.001)GLK	202	S	0.194133	0.173398	4.3943	0.0317556	Ⅱ
Q9CYI0	Protein Njmu-R1		PSLQESLDGDEKELESSEEGGSAEERRLEPP	ELES(0.907)S(0.093)EEGGSAEER	18	S	-0.4978	0.513659	-2.31813	0.0120089	Ⅳ
Q9CYR6	Phosphoacetylglucosamine mutase	Pgm3	RSKQTRSTIGVMVTASHNPEEDNGVKLVDPL	STIGVMVT(0.005)AS(0.995)HNPEEDNGVK	64	S	0.417	0.30679	1.84813	0.0136973	Ⅱ
Q9CYZ2	Tumor protein D54	Tpd52l2	____MDSASQDINLNSPNKGVLSDFMTDVPV	MDSASQDINLNS(1)PNK	12	S	0.152067	0.538782	1.67637	0.00463916	Ⅱ
Q9CZX9	ER membrane protein complex subunit 4	Emc4	GGSRGRSDRGSGQGDSLYPVGYLDKQVPDTS	S(0.001)DRGS(0.076)GQGDS(0.92)LY(0.002)PVGYLDK	41	S	-0.0135667	0.981998	-1.63927	0.00136457	Ⅳ
Q9D0E1	Heterogeneous nuclear ribonucleoprotein M	Hnrnpm	SFDRAIEMERGNFGGSFAGSFGGAGGHAPGV	GNFGGS(1)FAGSFGGAGGHAPGVAR	632	S	0.169233	0.404991	1.10623	0.000765439	Ⅱ
Q9D0M1	Phosphoribosyl pyrophosphate synthase-associated protein 1	Prpsap1	GEAQCTELDMDDGRHSPPMVKNATVHPGLEL	LGLAVIHGEAQCTELDMDDGRHS(1)PPMVK	215	S	-0.878467	0.0160201	0.743333	0.0221213	Ⅱ
Q9D1Q6	Endoplasmic reticulum resident protein 44	Erp44	EQKDSENYRVFERVASILHDDCAFLSAFGDL	VAS(1)ILHDDCAFLSAFGDLSKPER	183	S	0.0710333	0.60487	3.2835	1.3339e-05	Ⅱ
Q9D281	Protein Noxp20	Fam114a1	DPGFKRTKTLMERTVSLSQMLREAKEKEKQR	T(0.001)VS(0.999)LSQMLR	262	S	0.0770333	0.782789	1.00657	0.00911783	Ⅱ
Q9D6Z1	Nucleolar protein 56	Nop56	SSAKRKKSSPKEEVASEPEEAASPTTPKKKR	EEVAS(1)EPEEAASPTTPK	536	S	-0.368233	0.123875	-1.23007	0.0351663	Ⅳ
Q9D8X1	Copper homeostasis protein cutC homolog	Cutc	LQRILEGSGATEFHCSARSSRDSGMKFRNSS	ILEGSGAT(0.011)EFHCS(0.989)AR	223	S	-1.1424	0.523	-0.855333	0.0368888	Ⅳ
Q9DAR7	m7GpppX diphosphatase	Dcps	KTPFQVEHVAQLLTGSPELKLQFSNDIYSTY	TPFQVEHVAQLLT(0.018)GS(0.982)PELK	100	S	0.787033	0.0997384	1.62243	0.0231268	Ⅱ
Q9DB29	Isoamyl acetate-hydrolyzing esterase 1 homolog	Iah1	EKECVLKGCKLNRLNSVVGEYANACLQVARD	LNS(1)VVGEYANACLQVAR	157	S	-0.540433	0.0343682	1.77763	0.00074221	Ⅱ
Q9DBJ1	Phosphoglycerate mutase 1	Pgam1	TAAKHGEAQVKIWRRSYDVPPPPMEPDHPFY	RS(0.998)Y(0.002)DVPPPPMEPDHPFYSNISK	118	S	-0.273	0.133546	1.27933	0.00988652	Ⅱ
Q9DBJ3	Brain-specific angiogenesis inhibitor 1-associated protein 2-like protein 1	Baiap2l1	AMSVPTPSPAPVRSISTVDLTEKSSVVIPPP	SIS(1)TVDLTEK	421	S	0.489633	0.509006	0.648367	0.00279323	Ⅱ
Q9DBJ3	Brain-specific angiogenesis inhibitor 1-associated protein 2-like protein 1	Baiap2l1	STANTGEDPSLQRSVSVATGLNMMKKQKVKT	SVS(1)VATGLNMMK	332	S	0.489633	0.509006	1.13353	0.000514608	Ⅱ
Q9DBJ3	Brain-specific angiogenesis inhibitor 1-associated protein 2-like protein 1	Baiap2l1	IKTPISTPVSGTPQPSPMIERSKMIGKDYDT	TPISTPVSGTPQPS(1)PMIER	261	S	0.489633	0.509006	3.8669	0.00365	Ⅱ
Q9DBM2	Peroxisomal bifunctional enzyme	Ehhadh	RRILNKPVPSLPNMDSVFAEAIAKVRKQYPG	ILNKPVPS(0.005)LPNMDS(0.995)VFAEAIAK	209	S	0.852433	0.00191491	1.59263	0.0305103	Ⅱ
Q9DBR1	5'-3' exoribonuclease 2	Xrn2	PSISPNTSFASDGSPSPLGGIKRKAEDSDSE	NSSPS(0.001)ISPNTS(0.001)FAS(0.009)DGS(0.039)PS(0.949)PLGGIK	487	S	0.579167	0.146081	0.758367	0.0115627	Ⅱ
Q9DBR7	Protein phosphatase 1 regulatory subunit 12A	Ppp1r12a	DESPASWRLGLRKTGSYGALAEISASKEAQK	TGS(1)YGALAEISASK	445	S	0.303967	0.316629	0.769433	0.000944484	Ⅱ
Q9DCF9	Translocon-associated protein subunit gamma	Ssr3	_____MAPKGGSKQQSEEDLLLQDFSRNLSA	QQS(1)EEDLLLQDFSR	11	S	-0.667967	0.255137	1.5625	0.0152603	Ⅱ
Q9DCY0	Glycine N-acyltransferase-like protein Keg1	Keg1	GELRMGGTLPKYRRQSLIYHVASQQIQTLEK	RQS(0.996)LIY(0.004)HVASQQIQTLEK	240	S	-2.27697	0.00368313	-2.5762	0.0219805	Ⅲ
Q9EPB4	Apoptosis-associated speck-like protein containing a CARD	Pycard	ALKEIHPYLVMDLEQS_______________	EIHPYLVMDLEQS(1)	193	S	0.111433	0.835211	2.3845	0.0420941	Ⅱ
Q9EPC1	Alpha-parvin	Parva	________MATSPQKSPLVPKSPTPKSPPSR	ATSPQKS(1)PLVPK	8	S	0.1766	0.225064	6.6172	3.02363e-05	Ⅱ
Q9EPU0	Regulator of nonsense transcripts 1	Upf1	SYLGDEFKSQIDVALSQDSTYQGERAYQHGG	SQIDVALS(0.999)QDS(0.001)TYQGER	1102	S	-0.188633	0.270624	5.2327	0.00013917	Ⅱ
Q9EQ32	Phosphoinositide 3-kinase adapter protein 1	Pik3ap1	RPTKDSMIRKFLEGNSVKPASWEREQHHPYG	FLEGNS(0.939)VKPAS(0.061)WER	494	S	0.403533	0.337363	2.1525	0.00274289	Ⅱ
Q9ER72	Cysteine--tRNA ligase, cytoplasmic	Cars	GDQKALQEGEGDLSISADRLSEKRSPNDFAL	ALQEGEGDLS(0.001)IS(0.999)ADR	390	S	-0.1626	0.337605	-0.916933	0.0344893	Ⅳ
Q9ERG0	LIM domain and actin-binding protein 1	Lima1	QVKSEAQQPMHPKPLSPDARTSSLPESSPSK	SEAQQPMHPKPLS(1)PDAR	360	S	-0.202267	0.118909	3.3503	0.0236482	Ⅱ
Q9ES28	Rho guanine nucleotide exchange factor 7	Arhgef7	LFPNLLLMLSASPRMSGFIYQGKLPTTGMTI	MS(1)GFIYQGK	497	S	0.1211	0.738276	0.721467	0.0149514	Ⅱ
Q9ES28	Rho guanine nucleotide exchange factor 7	Arhgef7	SSHSRTSKLLQSQYRSLDMTDNTNSQLVVRA	S(1)LDMTDNTNSQLVVR	155	S	0.1211	0.738276	0.704333	0.0209203	Ⅱ
Q9ES97	Reticulon-3	Rtn3	SSSGAEPSALGGGGGSPGACPALGAKSCGSS	AESSAATQSPSVSSSSSGAEPSALGGGGGS(1)PGACPALGAK	31	S	-0.604433	0.557133	2.26147	0.00120036	Ⅱ
Q9JHU4	Cytoplasmic dynein 1 heavy chain 1	Dync1h1	DDLAYAETEKKARTDSTSDGRPAWMRTLHTT	TDS(0.998)T(0.001)SDGRPAWMR	4366	S	0.649233	0.361964	2.62057	0.0476356	Ⅱ
Q9JHU9	Inositol-3-phosphate synthase 1	Isyna1	ERPGPGIKPGEVVATSPLPCKKEPTPATNGC	MERPGPGIKPGEVVAT(0.124)S(0.876)PLPCK	524	S	0.701433	0.262345	1.63713	0.000910673	Ⅱ
Q9JIA7	Sphingosine kinase 2	Sphk2	YLPATTEPALPIPGHSLPRAKSELVLAPAPA	LSYLPATTEPALPIPGHS(1)LPR	358	S	-0.963433	0.0029542	1.271	0.0112151	Ⅱ
Q9JIX8	Apoptotic chromatin condensation inducer in the nucleus	Acin1	DLEKAPVVLQPEQIVSEEETPPPLLTKEASS	APVVLQPEQIVS(1)EEET(0.996)PPPLLT(0.004)K	413	S	-0.345167	0.0528121	0.695033	0.0407993	Ⅱ
Q9JJY4	Probable ATP-dependent RNA helicase DDX20	Ddx20	VEDSSSNSQHQAKDSSPGSLPKIPCLSSFKV	DS(0.001)S(0.999)PGSLPK	569	S	0.7175	0.267987	2.02737	0.0436636	Ⅱ
Q9JK92	Heat shock protein beta-8	Hspb8	GPPATARFGVPAEGRSPPPFPGEPWKVCVNV	S(1)PPPFPGEPWK	87	S	0.625467	0.677404	1.6837	0.039412	Ⅱ
Q9JKB3	Y-box-binding protein 3	Ybx3	AADAPAAAPPDPAPKSPAASGAPQAPAPAAL	S(0.976)PAAS(0.024)GAPQAPAPAALLAGSPGGDAAPGPAPASSAPAGGEDAEKK	33	S	1.73493	0.0311881	4.29237	0.00259153	Ⅰ
Q9JKB3	Y-box-binding protein 3	Ybx3	PAAAPPDPAPKSPAASGAPQAPAPAALLAGS	S(0.004)PAAS(0.996)GAPQAPAPAALLAGSPGGDAAPGPAPASSAPAGGEDAEKK	37	S	1.73493	0.0311881	1.33737	0.0259484	Ⅰ
Q9JKB3	Y-box-binding protein 3	Ybx3	SGAPQAPAPAALLAGSPGGDAAPGPAPASSA	SPAASGAPQAPAPAALLAGS(1)PGGDAAPGPAPASSAPAGGEDAEK	52	S	1.73493	0.0311881	3.327	0.0108111	Ⅰ
Q9JLN9	Serine/threonine-protein kinase mTOR	Mtor	DTNTKGNKRSRTRTDSYSAGQSVEILDGVEL	T(0.043)RT(0.068)DS(0.782)Y(0.001)S(0.106)AGQSVEILDGVELGEPAHK	2448	S	-0.3261	0.452602	-4.43323	2.59956e-05	Ⅳ
Q9JLQ0	CD2-associated protein	Cd2ap	SKPKLDPEQLPVRPKSVDLDAFVARNSKETD	S(1)VDLDAFVAR	458	S	0.4735	0.206786	1.20773	0.0117143	Ⅱ
Q9JLV1	BAG family molecular chaperone regulator 3	Bag3	PSPPKNVAAEQKAAPSPAPAEPAAPKSGEAE	AAPS(1)PAPAEPAAPK	404	S	-0.344233	0.29105	-2.22053	0.000151468	Ⅳ
Q9JMH9	Unconventional myosin-XVIIIa	Myo18a	SASETSTPSEHSAAPSPQVEVRTLEGQLMQH	SRDESASETSTPS(0.001)EHS(0.025)AAPS(0.974)PQVEVR	164	S	0.134233	0.494315	2.4759	0.0436513	Ⅱ
Q9QXC1	Fetuin-B	Fetub	NTAPTSSPSVTAPRGSIQHLPELDDEKPEES	GS(1)IQHLPELDDEKPEESK	306	S	0.5952	0.0415807	4.45097	0.00362306	Ⅱ
Q9QXC1	Fetuin-B	Fetub	PVSKRKTHTTCPDCPSPIDLSNPSALEAATE	T(0.001)HT(0.002)T(0.005)CPDCPS(0.992)PIDLS(0.001)NPSALEAATESLAK	159	S	0.5952	0.0415807	2.9879	0.0427587	Ⅱ
Q9QXF8	Glycine N-methyltransferase	Gnmt	______MVDSVYRTRSLGVAAEGLPDQYADG	S(1)LGVAAEGLPDQYADGEAAR	10	S	-0.8972	0.00455448	2.7627	0.0203471	Ⅱ
Q9QXL1	Kinesin-like protein KIF21B	Kif21b	KFKGEPKLSAQMKAVSAECLGPPLDSSTKNI	AVS(1)AECLGPPLDSSTK	1150	S	0.1492	0.466157	1.75887	0.0142841	Ⅱ
Q9QXS1	Plectin	Plec	YYSPYSVSGSGSTAGSRTGSRTGSRAGSRRG	GY(0.019)Y(0.894)S(0.084)PY(0.003)SVSGSGST(0.001)AGS(0.999)R	4633	S	0.287933	0.163459	-2.25947	0.0282919	Ⅳ
Q9QXZ0	Microtubule-actin cross-linking factor 1	Macf1	LESKEEVLKAMDATLSPTKTETVKAQAESNK	AMDAT(0.002)LS(0.804)PT(0.195)K	4458	S	0.909833	0.230751	2.51447	0.00239628	Ⅱ
Q9QY06	Unconventional myosin-IXb	Myo9b	CREESSTHREPSRRASLEIGESFPEGTKGPR	RAS(1)LEIGESFPEGTK	1175	S	0.427767	0.777911	0.652233	0.0199093	Ⅱ
Q9QY06	Unconventional myosin-IXb	Myo9b	GAVEGPPAPALPCPISPTLSPLPEAAAPPRG	GAVEGPPAPALPCPIS(0.945)PT(0.04)LS(0.016)PLPEAAAPPR	1988	S	0.427767	0.777911	1.9802	0.0119004	Ⅱ
Q9QY06	Unconventional myosin-IXb	Myo9b	VHKIQSYCSYTGRRKSELGAEPGHFGVCVDS	S(1)ELGAEPGHFGVCVDSLTSDK	1647	S	0.427767	0.777911	0.959333	0.038979	Ⅱ
Q9QY06	Unconventional myosin-IXb	Myo9b	IIRLQSLCRGHLQRRSFSQMVSEKQKAEQAR	S(0.897)FS(0.103)QMVSEK	1043	S	0.427767	0.777911	1.51207	0.0289047	Ⅱ
Q9QYB5	Gamma-adducin	Add3	IKSPERTEEVLSPDGSPSKSPSKKKKKFRTP	TEEVLS(0.007)PDGS(0.893)PS(0.1)K	677	S	-1.14447	0.342664	2.0578	3.79447e-06	Ⅱ
Q9QYC0	Alpha-adducin	Add1	EKSPPDQSAVPNTPPSTPVKLEEDLPQEPTS	S(0.004)PPDQS(0.033)AVPNT(0.92)PPS(0.906)T(0.138)PVKLEEDLPQEPTSR	613	S	0.784567	0.111799	1.6337	0.00326975	Ⅱ
Q9QZE7	Translin-associated protein X	Tsnax	TFPHNQRREGKDASLSSPVMLAFKSFQQELD	EGKDAS(0.01)LS(0.979)S(0.01)PVMLAFK	32	S	-1.8488	0.00138649	1.329	0.0217728	Ⅱ
Q9QZW0	Phospholipid-transporting ATPase 11C	Atp11c	VRRRSARRNLSCRRASDSLSARPSVRPLLLR	AS(0.97)DS(0.03)LS(0.003)ARPS(0.997)VRPLLLR	1105	S	-1.00977	0.00630715	-0.603233	0.0383405	Ⅲ
Q9R049	E3 ubiquitin-protein ligase AMFR	Amfr	PFPTQRSDSLRPALNSPVERPSPDLEEGEAS	S(0.013)DS(0.013)LRPALNS(0.959)PVERPS(0.013)PDLEEGEAS(0.001)VQT(0.001)ER	516	S	-0.476667	0.162008	4.00537	0.0406953	Ⅱ
Q9R078	5'-AMP-activated protein kinase subunit beta-1	Prkab1	LSGSFNNWSKLPLTRSQNNFVAILDLPEGEH	S(1)QNNFVAILDLPEGEHQYK	108	S	1.26477	0.129101	0.815767	0.0317287	Ⅱ
Q9R1C7	Pre-mRNA-processing factor 40 homolog A	Prpf40a	TGKDSGNWDTSGSELSEGELEKRRRTLLEQL	DSGNWDT(0.001)S(0.001)GS(0.01)ELS(0.988)EGELEK	934	S	1.49257	2.48316e-05	1.76193	0.0168309	Ⅰ
Q9WTI7	Unconventional myosin-Ic	Myo1c	LLNLRRQLPRNVLDTSWPTPPPALREASELL	NVLDT(0.218)S(0.779)WPT(0.003)PPPALR	832	S	0.497467	0.494859	0.608467	0.0145896	Ⅱ
Q9WU19	Hydroxyacid oxidase 1	Hao1	PQLRMKNFETNDLAFSPKGNFGDNSGLAEYV	NFETNDLAFS(1)PK	194	S	-0.6175	0.034445	1.2042	0.00389349	Ⅱ
Q9WUD1	STIP1 homology and U box-containing protein 1	Stub1	EEKEGGARLGTGGGGSPDKSPSAQELKEQGN	LGTGGGGS(0.999)PDKS(0.001)PSAQELK	20	S	0.1343	0.778954	2.35987	0.0113546	Ⅱ
Q9WVA4	Transgelin-2	Tagln2	GKNVIGLQMGTNRGASQAGMTGYGMPRQIL_	GAS(1)QAGMTGYGMPR	185	S	2.05417	0.000836645	1.59893	0.00233643	Ⅰ
Q9WVA4	Transgelin-2	Tagln2	PNWFPKKSKENPRNFSDNQLQEGKNVIGLQM	NFS(1)DNQLQEGK	163	S	2.05417	0.000836645	2.08973	0.00580859	Ⅰ
Q9WVL0	Maleylacetoacetate isomerase	Gstz1	LVPQVANAERFKVDLSPYPTISHINKELLAL	VDLS(1)PYPTISHINK	181	S	-0.956567	0.0229837	-0.752367	0.0139586	Ⅲ
Q9Z0R4	Intersectin-1	Itsn1	SGPGSQLNTKLQKAQSFDVASAPPAAEWAVP	AQS(1)FDVASAPPAAEWAVPQSSR	203	S	-0.249867	0.664415	0.806767	0.0125591	Ⅱ
Q9Z0U1	Tight junction protein ZO-2	Tjp2	YSERSRHSSHDMLSHSWEGNRERGRPHQRTQ	HSSHDMLS(0.083)HS(0.917)WEGNR	147	S	0.23	0.265602	1.34587	0.0347052	Ⅱ
Q9Z0U1	Tight junction protein ZO-2	Tjp2	RGQRSSGGVKKNLRKSREDLAAAVSVSTKFP	S(1)REDLAAAVSVSTK	684	S	0.23	0.265602	1.38347	0.0241257	Ⅱ
Q9Z130	Heterogeneous nuclear ribonucleoprotein D-like	Hnrnpdl	LKGKEPPKKVFVGGLSPDTSEEQIKEYFGAF	VFVGGLS(0.997)PDT(0.003)SEEQIK	122	S	3.09277	0.0623441	2.5483	0.0384641	Ⅱ
Q9Z1Z0	General vesicular transport factor p115	Uso1	SKLKDLGHPVEEEDESGDQEDDDDEIDDGDK	DLGHPVEEEDES(1)GDQEDDDDEIDDGDKDQDI	940	S	-0.395267	0.0339232	-2.27503	0.0365669	Ⅳ
Q9Z2Z6	Mitochondrial carnitine/acylcarnitine carrier protein	Slc25a20	_______MADEPKPISPFKNLLAGGFGGMCL	ADEPKPIS(1)PFK	9	S	-0.1849	0.404669	1.31643	0.0290629	Ⅱ
Q9Z329	Inositol 1,4,5-trisphosphate receptor type 2	Itpr2	HGVGEMMTQMVLSRGSIFPVSVPDAQPIVHP	GS(1)IFPVSVPDAQPIVHPSK	937	S	0.195267	0.825179	-1.014	0.0380427	Ⅳ
D0QMC3	Myeloid cell nuclear differentiation antigen-like protein	Mndal	QDQDHLPETSGTDIKTEEDCLQNSPKPPPTS	LT(0.001)QDQDHLPET(0.022)S(0.022)GT(0.022)DIKT(0.847)EEDCLQNS(0.083)PKPPPT(0.001)S(0.002)PSSSSNK	162	T	1.70467	0.172192	2.1978	0.0212919	Ⅱ
E9Q394	A-kinase anchor protein 13	Akap13	DMTECSTPLPEDCSPTHSPRVLFRSNTEEAL	DMTECSTPLPEDCS(0.058)PT(0.924)HS(0.017)PR	2363	T	0.1659	0.68764	2.93253	0.0300355	Ⅱ
E9Q4Z2	Acetyl-CoA carboxylase 2	Acacb	AVPISVSNPDLLRHSTELFMDSGFSPLCQRM	HST(1)ELFMDSGFSPLCQR	1341	T	-1.0493	0.0338084	-1.51603	0.0221531	Ⅲ
E9QAT4	Protein transport protein Sec16A	Sec16a	HRSPPGSARPQELVGTFIQQEVGKLEDDTSG	S(0.031)PPGS(0.005)ARPQELVGT(0.964)FIQQEVGK	567	T	-0.0638	0.596318	2.63133	0.0321074	Ⅱ
O08553	Dihydropyrimidinase-related protein 2	Dpysl2	VPRGLYDGPVCEVSVTPKTVTPASSAKTSPA	GLYDGPVCEVS(0.007)VT(0.993)PK	509	T	0.797233	0.00905655	1.819	0.015824	Ⅱ
O08715	A-kinase anchor protein 1, mitochondrial	Akap1	DSCTETISSSGDKAMTPPLPVSTQPFSNGVL	AMT(1)PPLPVSTQPFSNGVLK	487	T	-1.02587	0.00255057	-0.764333	0.023477	Ⅲ
O35887	Calumenin	Calu	DAFLGAEEAKSFDQLTPEESKERLGKIVSKI	SFDQLT(0.995)PEES(0.005)K	65	T	0.3407	0.217662	2.7844	0.029898	Ⅱ
O54774	AP-3 complex subunit delta-1	Ap3d1	KKDKKGEDLDFWLSTTPPPAAAPIPAPSTEE	KGEDLDFWLS(0.023)T(0.03)T(0.947)PPPAAAPIPAPSTEELAASTITSPK	870	T	0.896567	0.242676	4.61513	0.043163	Ⅱ
O55201	Transcription elongation factor SPT5	Supt5h	SEKVVSISSEHLEPITPTKNNKVKVILGEDR	VVSISSEHLEPIT(0.999)PT(0.001)K	1028	T	0.7966	0.061751	4.20237	0.00507077	Ⅱ
O70305	Ataxin-2	Atxn2	DSSSSSSNCTSGSSKTNSPSISPSMLSNAEH	T(0.873)NS(0.126)PS(0.001)ISPSMLSNAEHK	830	T	-0.218133	0.450935	2.60657	0.0213257	Ⅱ
O70324	Monocarboxylate transporter 8	Slc16a2	SHDPDPNGELLPGSPTPEEPI__________	MLSHDPDPNGELLPGS(0.002)PT(0.998)PEEPI	540	T	-2.02533	0.115226	-4.1184	0.000185541	Ⅳ
O70475	UDP-glucose 6-dehydrogenase	Ugdh	DDAIREADLVFISVNTPTKTYGMGKGRAADL	EADLVFISVNT(0.909)PT(0.091)K	91	T	-0.4793	0.178219	2.59537	0.00903231	Ⅱ
O89053	Coronin-1A	Coro1a	ELRVNRGLDSARRRATPEPSGTPSSDTVSRL	RAT(1)PEPSGTPSSDTVSR	418	T	1.9974	0.00600807	3.24983	0.0272669	Ⅰ
P02088	Hemoglobin subunit beta-1	Hbb-b1	IMGNAKVKAHGKKVITAFNDGLNHLDSLKGT	VIT(1)AFNDGLNHLDSLK	70	T	0.109833	0.777129	0.748067	0.0200643	Ⅱ
P21614	Vitamin D-binding protein	Gc	VKSCESDAPFPVHPGTPECCTKEGLERKLCM	SCESDAPFPVHPGT(1)PECCTK	108	T	0.655867	0.000909403	6.93087	0.00231099	Ⅱ
P21619	Lamin-B2	Lmnb2	IKRQVLEGEDIAYKFTPKYVLRAGQTVTVWA	QVLEGEDIAYKFT(1)PK	494	T	-0.8307	0.0147472	1.64377	0.0230759	Ⅱ
P25206	DNA replication licensing factor MCM3	Mcm3	PYDFSEAETQMPQVHTPKTDDSQEKTDDSQE	DGESYDPYDFSEAETQMPQVHT(1)PK	719	T	3.6882	0.0236441	6.95763	0.000488629	Ⅰ
P26443	Glutamate dehydrogenase 1, mitochondrial	Glud1	RVKAKIIAEGANGPTTPEADKIFLERNIMVI	IIAEGANGPT(0.016)T(0.984)PEADK	410	T	0.0345333	0.746807	1.1967	0.0318856	Ⅱ
P28656	Nucleosome assembly protein 1-like 1	Nap1l1	QILAALQERLDGLVDTPTGYIESLPKVVKRR	LDGLVDT(0.977)PT(0.022)GY(0.001)IESLPK	62	T	0.781	0.0274962	-3.8872	9.80188e-05	Ⅳ
P29699	Alpha-2-HS-glycoprotein	Ahsg	HAFSPVASVESASGETLHSPKVGQPGAAGPV	HAFS(0.091)PVAS(0.907)VES(0.713)AS(0.305)GET(0.968)LHS(0.015)PK	317	T	1.22497	0.00171395	3.35883	0.00577757	Ⅰ
P29788	Vitronectin	Vtn	TLKPTAFLDPEEQPSTPAPKVEQQEEILRPD	TDGTLKPTAFLDPEEQPS(0.206)T(0.794)PAPK	125	T	2.7866	0.00605079	5.8904	0.000261483	Ⅰ
P32507	Nectin-2	Pvrl2	DEEEELEGPPSYKPPTPKAKLEEPEMPSQLF	LQAADEEEELEGPPSYKPPT(1)PK	401	T	0.0835	0.694653	0.929533	0.00375545	Ⅱ
P37913	DNA ligase 1	Lig1	QVLSCEGEDEDEAPGTPKVQKPVSDSEQSSP	VAQVLSCEGEDEDEAPGT(1)PK	77	T	-0.323233	0.594685	3.42397	0.0105235	Ⅱ
P41216	Long-chain-fatty-acid--CoA ligase 1	Acsl1	IAVHPELFSIDNGLLTPTLKAKRPELRNYFR	GIAVHPELFSIDNGLLT(0.9)PT(0.1)LK	672	T	-0.991933	0.0953225	2.82367	0.0139075	Ⅱ
P43274	Histone H1.4	Hist1h1e	VKKKARKAAGGAKRKTSGPPVSELITKAVAA	KT(0.998)S(0.002)GPPVSELITK	35	T	-0.735333	0.000934188	-1.4321	0.00867164	Ⅳ
P43274	Histone H1.4	Hist1h1e	ETAPAAPAAPAPAEKTPVKKKARKAAGGAKR	SETAPAAPAAPAPAEKT(1)PVK	18	T	-0.735333	0.000934188	2.41747	0.030987	Ⅱ
P43277	Histone H1.3	Hist1h1d	ETAPAAPAAPAPVEKTPVKKKAKKTGAAAGK	SETAPAAPAAPAPVEKT(1)PVK	18	T	1.2915	0.453795	2.2005	0.0424703	Ⅱ
P56399	Ubiquitin carboxyl-terminal hydrolase 5	Usp5	QPGEEELPDIAPPLVTPDEPKGSLGFYGNED	GTGLQPGEEELPDIAPPLVT(1)PDEPK	623	T	-0.518167	0.0326254	1.29673	0.0454421	Ⅱ
P97434	Myosin phosphatase Rho-interacting protein	Mprip	KKSRARERRREGRSKTFDWAEFRPIQQALAQ	T(1)FDWAEFRPIQQALAQER	540	T	0.3759	0.119074	2.02067	0.0357912	Ⅱ
P97872	Dimethylaniline monooxygenase [N-oxide-forming] 5	Fmo5	MFGLKPKHRALSQHPTVNDDLPNRIIAGLVK	ALS(0.004)QHPT(0.996)VNDDLPNR	284	T	-0.1681	0.217502	1.66483	0.0341724	Ⅱ
Q02357	Ankyrin-1	Ank1	PTRITCRLVKPQKLNTPPPLAEEEGLASRII	LNT(1)PPPLAEEEGLASR	957	T	-0.281833	0.727444	1.00303	0.0292089	Ⅱ
Q03160	Growth factor receptor-bound protein 7	Grb7	SSPEDVCPTPATPPETPPPPDNPPPGDVKRS	MELDLS(0.003)PT(0.007)HLS(0.006)S(0.016)S(0.015)PEDVCPT(0.486)PAT(0.486)PPET(0.983)PPPPDNPPPGDVK	27	T	-0.569167	0.279821	-3.68533	3.66879e-06	Ⅳ
Q07456	Protein AMBP	Ambp	RARRAVLPQESEGSGTEPLITGTLKKEDSCQ	AVLPQESEGS(0.003)GT(0.989)EPLIT(0.007)GT(0.001)LK	216	T	1.08017	0.00146387	1.50563	0.0288273	Ⅰ
Q3UHJ0	AP2-associated protein kinase 1	Aak1	DVTHSAVFGVPASKSTQLLQAAAAEASLNKS	S(0.093)T(0.907)QLLQAAAAEASLNK	651	T	-0.258533	0.520658	0.728367	0.0150317	Ⅱ
Q3UPF5	Zinc finger CCCH-type antiviral protein 1	Zc3hav1	SQIMDETPNVSKSSPTGFGIKSAVTGGKEAV	S(0.083)S(0.083)PT(0.835)GFGIK	492	T	-0.265167	0.1543	0.942233	0.00927466	Ⅱ
Q3UQ44	Ras GTPase-activating-like protein IQGAP2	Iqgap2	ESSDLVAVQNQLRSPTIGFNNLDEAHVDRYA	S(0.067)PT(0.933)IGFNNLDEAHVDR	398	T	-0.361233	0.0180727	2.45363	0.0387554	Ⅱ
Q4VAA2	Protein CDV3	Cdv3	GVYRPPGARLTTTRKTPQGPPEIYSDTQFPS	KT(0.997)PQGPPEIY(0.002)S(0.001)DTQFPSLQSTAK	205	T	-0.2138	0.230905	2.13893	0.00795357	Ⅱ
Q52KI8	Serine/arginine repetitive matrix protein 1	Srrm1	SAQEEPAAAPEPRKETESEAEDDNLDDLERH	KET(1)ES(1)EAEDDNLDDLER	913	T	0.447967	0.0553983	3.79457	0.00566537	Ⅱ
Q58A65	C-Jun-amino-terminal kinase-interacting protein 4	Spag9	AGDGLLTPDTQKGGETPGSEQWKFQELSQPR	GGET(1)PGSEQWK	226	T	0.284833	0.47049	1.30087	0.0327359	Ⅱ
Q5BLK4	Terminal uridylyltransferase 7	Zcchc6	EEEEEEEEPRLSINLTEDEEGVANEHQVDSR	LS(0.004)INLT(0.996)EDEEGVANEHQVDSR	865	T	-0.6205	0.680271	-2.25423	0.0401847	Ⅳ
Q60598	Src substrate cortactin	Cttn	EARRKLEEQARAKKQTPPASPSPQPIEDRPP	KQT(1)PPAS(0.94)PS(0.06)PQPIEDRPPSSPIYEDAAPFK	401	T	1.11617	0.102383	0.6421	0.00479621	Ⅱ
Q60710	Deoxynucleoside triphosphate triphosphohydrolase SAMHD1	Samhd1	EDITFIKEQIMGPPITPVKDSLWPYKGRPAT	EQIMGPPIT(1)PVK	310	T	-0.197067	0.670546	1.8396	0.00965874	Ⅱ
Q61029	Lamina-associated polypeptide 2, isoforms beta/delta/epsilon/gamma	Tmpo	KLLKLREQGTESRSSTPLPTVSSSAENTRQN	S(0.115)S(0.115)T(0.76)PLPT(0.003)VS(0.007)SSAENTR	159	T	0.851267	0.00880885	1.11093	0.00323633	Ⅱ
Q62261	Spectrin beta chain, non-erythrocytic 1	Sptbn1	TSASTQSTPASSRAQTLPTSVVTITSESSPG	AQT(0.999)LPTSVVTITSESSPGK	2327	T	0.5407	0.016123	1.5171	0.0156239	Ⅱ
Q62383	Transcription elongation factor SPT6	Supt6h	FRWFKDHYQDPVPGITPSSSNRTRTPASINA	DHYQDPVPGIT(0.999)PS(0.001)SSNR	1523	T	-1.70987	0.0488012	0.751833	0.0156266	Ⅱ
Q64337	Sequestosome-1	Sqstm1	IDVEHGGKRSRLTPTTPESSSTGTEDKSNTQ	S(0.534)RLT(0.216)PT(0.29)T(0.952)PES(0.002)S(0.003)STGT(0.003)EDK	272	T	3.7009	0.000331656	4.3541	0.0181857	Ⅰ
Q69ZS7	HBS1-like protein	Hbs1l	GDDVSVASPNIPETGTPKSALPPPSLQTSEE	GPPGDDVSVASPNIPET(0.005)GT(0.995)PK	210	T	-0.2655	0.536805	1.89293	0.0468912	Ⅱ
Q6GYP7	Ral GTPase-activating protein subunit alpha-1	Ralgapa1	GSPGTEKARSIVRQKTVDIDDAQILPRSTRV	T(1)VDIDDAQILPR	753	T	0.905533	0.498174	0.8754	0.0316352	Ⅱ
Q6NZR5	Superkiller complex protein 2	Skiv2l	DKPVVSDNPRDKGPATPDVPHPDDLIGFKLF	GPAT(1)PDVPHPDDLIGFK	890	T	-2.0142	0.0025712	2.1839	0.047442	Ⅱ
Q6P9Q6	FK506-binding protein 15	Fkbp15	ATDGLLQGNSRRLSLTPDPEKGEPPALDPES	RLS(0.018)LT(0.982)PDPEK	1093	T	-0.0728333	0.839396	1.98747	0.0425387	Ⅱ
Q6PDN3	Myosin light chain kinase, smooth muscle	Mylk	SSMAMISGLSGRKSSTGSPTSPINAEKLESE	S(0.008)S(0.012)T(0.957)GS(0.023)PTSPINAEK	1796	T	1.44	0.0224391	4.38007	0.000560593	Ⅰ
Q6PDQ2	Chromodomain-helicase-DNA-binding protein 4	Chd4	PKTPTPSTPGDTQPNTPAPVPPAEDGIKIEE	TPTPSTPGDT(0.001)QPNT(0.999)PAPVPPAEDGIK	1546	T	0.666633	0.226384	0.617133	0.0101748	Ⅱ
Q78PY7	Staphylococcal nuclease domain-containing protein 1	Snd1	NVTVDYIRPASPATETVPAFSERTCATVTIG	VNVT(0.001)VDY(0.001)IRPAS(0.009)PAT(0.068)ET(0.894)VPAFS(0.028)ER	431	T	-0.443667	0.0339744	1.3623	0.0370379	Ⅱ
Q8BTI8	Serine/arginine repetitive matrix protein 2	Srrm2	VPSAFSDQSRSVVQTTPVAGSQSLSSGTVAK	S(0.001)VVQT(0.081)T(0.918)PVAGSQSLSSGTVAK	2421	T	-0.1076	0.848247	1.28073	0.0257788	Ⅱ
Q8BTM8	Filamin-A	Flna	PFQVTALAGDQPTVQTPLRSQQLAPQYNYPQ	FGGEHVPNSPFQVTALAGDQPT(0.001)VQT(0.999)PLR	1750	T	2.41633	0.00111076	4.51723	0.0223324	Ⅰ
Q8BTM8	Filamin-A	Flna	FVVPVASPSGDARRLTVSSLQESGLKVNQPA	RLT(0.991)VS(0.007)S(0.002)LQESGLK	2336	T	2.41633	0.00111076	2.2465	0.00137185	Ⅰ
Q8BWP5	Alpha-tocopherol transfer protein	Ttpa	LAELRRRVQEAGVPQTPQPLTDAFLLRFLRA	VQEAGVPQT(1)PQPLTDAFLLR	43	T	-0.5739	0.0031525	3.11093	0.00470588	Ⅱ
Q8C0E3	Tripartite motif-containing protein 47	Trim47	PGPMSAPASGSTRGATPEPSAPSAPPPAPEP	GAT(0.97)PEPS(0.028)APS(0.002)APPPAPEPSAPCAPEQWPAGEEPVR	100	T	2.44807	0.00249952	3.502	0.000557942	Ⅰ
Q8C196	Carbamoyl-phosphate synthase [ammonia], mitochondrial	Cps1	LGIPLPEIKNVVSGKTSACFEPSLDYMVTKI	T(0.85)S(0.15)ACFEPSLDYMVTK	758	T	-0.151033	0.170137	0.820833	0.0295128	Ⅱ
Q8CDV6	Coiled-coil domain-containing protein 63	Ccdc63	TDINLQQYFAIIEKKTNDLLLLESFRRLQEA	KT(1)NDLLLLESFR	451	T	-1.25757	0.214447	1.39873	0.00397418	Ⅱ
Q8CHH9	Septin-8	Sep8	____________MAATDLERVSNAEPEPRSL	AAT(0.838)DLERVS(0.162)NAEPEPR	4	T	0.5245	0.292518	1.01373	0.00782989	Ⅱ
Q8JZQ9	Eukaryotic translation initiation factor 3 subunit B	Eif3b	EVRAKPAAQSEEETATSPAASPTPQSAERSP	AKPAAQS(0.018)EEET(0.01)AT(0.964)S(0.967)PAAS(0.01)PT(0.03)PQS(0.001)AER	74	T	-0.326833	0.00466114	-4.9834	0.0315736	Ⅳ
Q8K0L9	Zinc finger and BTB domain-containing protein 20	Zbtb20	NVGDVFPGIQDSGQDTPRGTPESGTSGQSSD	IVSQNVGDVFPGIQDS(0.001)GQDT(0.999)PR	211	T	-0.365267	0.431223	-0.7092	0.00486277	Ⅳ
Q8K1N2	Pleckstrin homology-like domain family B member 2	Phldb2	PRGSRSDELLGDLTRTPPSSSAAFLKATNES	T(0.991)PPS(0.009)SS(0.001)AAFLK	546	T	-0.462833	0.395445	0.9076	0.0072958	Ⅱ
Q8K4L3	Supervillin	Svil	NRIDVRQRRMNARYQTQPVTLGEVEQVQSGK	YQT(1)QPVTLGEVEQVQSGK	811	T	0.854567	0.0431139	1.10147	0.018648	Ⅱ
Q8VCR2	17-beta-hydroxysteroid dehydrogenase 13	Hsd17b13	ESLVKFFIPRRRKSVTGQTVLITGAGHGIGR	KS(0.148)VT(0.844)GQT(0.007)VLITGAGHGIGR	35	T	1.15377	7.29223e-05	2.12137	0.00346721	Ⅰ
Q920R0	Alsin	Als2	LLRKAARVKTRTVVLTPTYSGEADALLPSLR	TVVLT(0.999)PT(0.001)YSGEADALLPSLR	504	T	-1.8526	0.0153824	1.76703	0.0158765	Ⅱ
Q922J3	CAP-Gly domain-containing linker protein 1	Clip1	QAEDEANGLQAAPGRTASPLSTAAATMVSSS	T(0.833)AS(0.162)PLS(0.004)TAAATMVSSSPATPSNIPHKPSQSTAK	144	T	-0.0695333	0.933937	-2.70557	0.0233416	Ⅳ
Q99KG5	Lipolysis-stimulated lipoprotein receptor	Lsr	PGPPNGRVERAMSEVTSLHEDDWRSRPSRAP	AMSEVT(0.906)S(0.094)LHEDDWR	378	T	-1.3563	0.00443515	-2.19223	0.00200459	Ⅲ
Q99LC5	Electron transfer flavoprotein subunit alpha, mitochondrial	Etfa	VAQHDAYKGLLPEELTPLILETQKQFSYTHI	GLLPEELT(1)PLILETQK	93	T	-0.578867	0.0213238	0.9563	0.0321868	Ⅱ
Q99NB9	Splicing factor 3B subunit 1	Sf3b1	ATSSARKNRWDETPKTERDTPGHGSGWAETP	T(0.799)ERDT(0.2)PGHGSGWAETPR	299	T	0.413967	0.283717	1.99687	0.0397887	Ⅱ
Q99NB9	Splicing factor 3B subunit 1	Sf3b1	RKRRWDQTADQTPGATPKKLSSWDQAETPGH	WDQTADQTPGAT(1)PK	211	T	0.413967	0.283717	-3.42603	9.75606e-06	Ⅳ
Q9CW42	Mitochondrial amidoxime-reducing component 1	Mar1	LTLSAAYTKDLLLPITPPATNPLLQCRVHGL	DLLLPIT(1)PPATNPLLQCR	142	T	-0.243733	0.356641	1.22013	0.0329849	Ⅱ
Q9D0F3	Protein ERGIC-53	Lman1	YVSSLTEEISRRGAGTPGQPGQVSQQELDTV	GAGT(1)PGQPGQVSQQELDTVVK	385	T	-0.3067	0.118013	2.867	0.00410102	Ⅱ
Q9DBM2	Peroxisomal bifunctional enzyme	Ehhadh	VRKGQGLTGPSLPPGTPTRKRGNTRYSPIAD	GQGLTGPSLPPGT(0.814)PT(0.186)R	543	T	0.852433	0.00191491	3.08743	0.0405417	Ⅱ
Q9ESZ8	General transcription factor II-I	Gtf2i	SMLSPSGSCGPIKVKTEPTEDSGISLEMAAV	S(0.017)MLS(0.017)PS(0.017)GS(0.17)CGPIKVKT(0.759)EPT(0.161)EDS(0.048)GIS(0.166)LEMAAVT(0.645)VK	222	T	0.708267	0.202476	1.47457	0.00542726	Ⅱ
Q9JLV1	BAG family molecular chaperone regulator 3	Bag3	KDPQTESQQLEAKAATPPNPSNPADSAGNLV	AAT(0.999)PPNPS(0.001)NPADSAGNLVAP	560	T	-0.344233	0.29105	0.687433	4.38051e-05	Ⅱ
Q9QYC0	Alpha-adducin	Add1	EQKEKSPPDQSAVPNTPPSTPVKLEEDLPQE	EKS(0.003)PPDQS(0.016)AVPNT(0.97)PPS(0.006)T(0.005)PVK	610	T	0.784567	0.111799	1.09293	0.0213285	Ⅱ
Q9QYG0	Protein NDRG2	Ndrg2	QEVQITEEKPLLPGQTPETAKEAELAARILL	AELQEVQIT(0.001)EEKPLLPGQT(0.952)PET(0.046)AK	20	T	-0.6998	0.00746725	1.48323	9.75213e-05	Ⅱ
Q9QYG0	Protein NDRG2	Ndrg2	SSCMTRLSRSRTASLTSAASIDGSRSRSRTL	TAS(0.039)LT(0.926)S(0.035)AASIDGSR	334	T	-0.6998	0.00746725	-4.68553	0.0456873	Ⅳ
P98083	SHC-transforming protein 1	Shc1	PPPPCPGRELFDDPSYVNIQNLDKARQAGGG	ELFDDPS(0.128)Y(0.872)VNIQNLDK	423	Y	2.75637	0.00269585	1.15293	0.000357345	Ⅰ
Q61136	Serine/threonine-protein kinase PRP4 homolog	Prpf4b	DFGSASHVADNDITPYLVSRFYRAPEIIIGK	LCDFGSASHVADNDIT(0.002)PY(0.994)LVS(0.004)R	849	Y	0.637267	0.364714	0.769533	0.028555	Ⅱ
Q63844	Mitogen-activated protein kinase 3	Mapk3	RIADPEHDHTGFLTEYVATRWYRAPEIMLNS	IADPEHDHTGFLT(0.022)EY(0.83)VAT(0.148)R	205	Y	0.125167	0.678181	2.53713	0.0227598	Ⅱ
Q8VI36	Paxillin	Pxn	GVGSLCSRAGEEEHVYSFPNKQKSAEPSPTV	AGEEEHVY(0.975)S(0.025)FPNK	118	Y	0.0340667	0.886426	1.8586	0.0408209	Ⅱ
Q91ZE0	Trimethyllysine dioxygenase, mitochondrial	Tmlhe	_____________MWYHKLLHQQSRLRNLMK	MWY(1)HKLLHQQSRLR	3	Y	0.943033	0.0911372	0.8065	0.00989838	Ⅱ
Q9DBJ1	Phosphoglycerate mutase 1	Pgam1	HGESAWNLENRFSGWYDADLSPAGHEEAKRG	FS(0.002)GWY(0.82)DADLS(0.177)PAGHEEAK	26	Y	-0.273	0.133546	2.18883	0.000394161	Ⅱ
Q9QXS1	Plectin	Plec	GLRLLEAAAQSSKGYYSPYSVSGSGSTAGSR	GY(0.006)Y(0.992)S(0.001)PY(0.001)SVSGS(0.002)GS(0.002)T(0.006)AGS(0.99)R	4619	Y	0.287933	0.163459	-2.5821	0.0307655	Ⅳ
