# Supplementary material for: Proteomics and Phosphoproteomics Revealed Dysregulated Kinases and Potential Therapy for Liver Fibrosis
Source: Mol Cell Proteomics. 2025 May 12;24(6):100991. doi: 10.1016/j.mcpro.2025.100991 (PMC12181035; doi:10.1016/j.mcpro.2025.100991)
Supplement: Table S8 [file mmc8.xlsx]

## Sheet: kinase-substrates
Table S8-1. List of results of predictive analysis of kinase-substrates using iGPS.
A total of 198 kinases were predicted.
Based on the hypothesis that similar PKs recognize similar SLMs, iGPS directly predicted the potential PKs for the non-annotated p-sites from the phosphoproteomic studies.
ID	Position	Code	Peptide	Matched ID	Gene name	Kinase ID	Kinase Name	Interaction	Predictor	Score	Cutoff
TQpSGNFNTDAPGMAEFR	518	S	GKIRRTQSGNFNTDA	O35711	Ppfibp2	Q0KL02	Trio	String	CAMK	2.29	1.63
TQpSGNFNTDAPGMAEFR	518	S	GKIRRTQSGNFNTDA	O35711	Ppfibp2	Q8K4K4	Trb1	String	CAMK	2.29	1.63
TQpSGNFNTDAPGMAEFR	518	S	GKIRRTQSGNFNTDA	O35711	Ppfibp2	Q6PGN3	DCLK2	String	CAMK	2.29	1.63
TQpSGNFNTDAPGMAEFR	518	S	GKIRRTQSGNFNTDA	O35711	Ppfibp2	Q9D2E1	TSSK3	String	CAMK	2.29	1.63
TQpSGNFNTDAPGMAEFR	518	S	GKIRRTQSGNFNTDA	O35711	Ppfibp2	Q925K9	SSTK	String	CAMK	2.29	1.63
TQpSGNFNTDAPGMAEFR	518	S	GKIRRTQSGNFNTDA	O35711	Ppfibp2	A2CG49	Trad	String	CAMK	2.29	1.63
TQpSGNFNTDAPGMAEFR	518	S	GKIRRTQSGNFNTDA	O35711	Ppfibp2	Q8CFN8	PIM1	String	CAMK	2.29	1.63
TQpSGNFNTDAPGMAEFR	518	S	GKIRRTQSGNFNTDA	O35711	Ppfibp2	Q6P8M9	TSSK2	String	CAMK	2.29	1.63
TQpSGNFNTDAPGMAEFR	518	S	GKIRRTQSGNFNTDA	O35711	Ppfibp2	Q3UHL1	VACAMKL	String	CAMK	2.29	1.63
TQpSGNFNTDAPGMAEFR	518	S	GKIRRTQSGNFNTDA	O35711	Ppfibp2	Q924X7	STK33	String	CAMK	2.29	1.63
TQpSGNFNTDAPGMAEFR	518	S	GKIRRTQSGNFNTDA	O35711	Ppfibp2	Q80YU1	TSSK1	String	CAMK	2.29	1.63
TQpSGNFNTDAPGMAEFR	518	S	GKIRRTQSGNFNTDA	O35711	Ppfibp2	A2AAJ9	Obscn	String	CAMK	2.29	1.63
TLpSMIEEEIR	983	S	SRKQRTLSMIEEEIR	A2APJ0	Akap2	Q62101	PKD1	String	CAMK/PKD	3.7	3.26
TLpSMIEEEIR	983	S	SRKQRTLSMIEEEIR	A2APJ0	Akap2	Q8BZ03	PKD2	String	CAMK/PKD	3.7	3.26
TLpSMIEEEIR	983	S	SRKQRTLSMIEEEIR	A2APJ0	Akap2	Q5FWX6	PKD3	String	CAMK/PKD	3.7	3.26
KEPTQADVEDQILGKEEpSLPEEESR	116	S	QILGKEESLPEEESR	Q80UE3	Epb4.1l2	O70589	CASK	String	CAMK	2.2	1.63
KEPTQADVEDQILGKEEpSLPEEESR	116	S	QILGKEESLPEEESR	Q80UE3	Epb4.1l2	Q9JLM8	DCLK1	String	CAMK	2.2	1.63
KEPTQADVEDQILGKEEpSLPEEESR	116	S	QILGKEESLPEEESR	Q80UE3	Epb4.1l2	Q91YA2	PSKH1	String	CAMK	2.2	1.63
KEPTQADVEDQILGKEEpSLPEEESR	116	S	QILGKEESLPEEESR	Q80UE3	Epb4.1l2	Q8K4K2	Trb3	String	CAMK	2.2	1.63
KEPTQADVEDQILGKEEpSLPEEESR	116	S	QILGKEESLPEEESR	Q80UE3	Epb4.1l2	Q62407	SPEG	String	CAMK	2.2	1.63
KEPTQADVEDQILGKEEpSLPEEESR	116	S	QILGKEESLPEEESR	Q80UE3	Epb4.1l2	Q7TNL3	SgK495	String	CAMK	2.2	1.63
KEPTQADVEDQILGKEEpSLPEEESR	116	S	QILGKEESLPEEESR	Q80UE3	Epb4.1l2	P58750	PIM3	String	CAMK	2.2	1.63
KEPTQADVEDQILGKEEpSLPEEESR	116	S	QILGKEESLPEEESR	Q80UE3	Epb4.1l2	Q9D411	TSSK4	String	CAMK	2.2	1.63
KEPTQADVEDQILGKEEpSLPEEESR	116	S	QILGKEESLPEEESR	Q80UE3	Epb4.1l2	Q8C1R0	TSSK5	String	CAMK	2.2	1.63
KEPTQADVEDQILGKEEpSLPEEESR	116	S	QILGKEESLPEEESR	Q80UE3	Epb4.1l2	Q8K4K3	Trb2	String	CAMK	2.2	1.63
KEPTQADVEDQILGKEEpSLPEEESR	116	S	QILGKEESLPEEESR	Q80UE3	Epb4.1l2	Q0KL02	Trio	String	CAMK	2.2	1.63
KEPTQADVEDQILGKEEpSLPEEESR	116	S	QILGKEESLPEEESR	Q80UE3	Epb4.1l2	Q8K4K4	Trb1	String	CAMK	2.2	1.63
KEPTQADVEDQILGKEEpSLPEEESR	116	S	QILGKEESLPEEESR	Q80UE3	Epb4.1l2	Q6PGN3	DCLK2	String	CAMK	2.2	1.63
KEPTQADVEDQILGKEEpSLPEEESR	116	S	QILGKEESLPEEESR	Q80UE3	Epb4.1l2	Q9D2E1	TSSK3	String	CAMK	2.2	1.63
KEPTQADVEDQILGKEEpSLPEEESR	116	S	QILGKEESLPEEESR	Q80UE3	Epb4.1l2	Q925K9	SSTK	String	CAMK	2.2	1.63
KEPTQADVEDQILGKEEpSLPEEESR	116	S	QILGKEESLPEEESR	Q80UE3	Epb4.1l2	A2CG49	Trad	String	CAMK	2.2	1.63
KEPTQADVEDQILGKEEpSLPEEESR	116	S	QILGKEESLPEEESR	Q80UE3	Epb4.1l2	Q8CFN8	PIM1	String	CAMK	2.2	1.63
KEPTQADVEDQILGKEEpSLPEEESR	116	S	QILGKEESLPEEESR	Q80UE3	Epb4.1l2	Q6P8M9	TSSK2	String	CAMK	2.2	1.63
KEPTQADVEDQILGKEEpSLPEEESR	116	S	QILGKEESLPEEESR	Q80UE3	Epb4.1l2	Q3UHL1	VACAMKL	String	CAMK	2.2	1.63
KEPTQADVEDQILGKEEpSLPEEESR	116	S	QILGKEESLPEEESR	Q80UE3	Epb4.1l2	Q924X7	STK33	String	CAMK	2.2	1.63
KEPTQADVEDQILGKEEpSLPEEESR	116	S	QILGKEESLPEEESR	Q80UE3	Epb4.1l2	Q80YU1	TSSK1	String	CAMK	2.2	1.63
KEPTQADVEDQILGKEEpSLPEEESR	116	S	QILGKEESLPEEESR	Q80UE3	Epb4.1l2	A2AAJ9	Obscn	String	CAMK	2.2	1.63
MQEMNLLPTPEpSPVTR	12	S	NLLPTPESPVTRQEK	B7ZCF1	Psmc3	P49615	CDK5	String	CMGC/CDK	3.16	2.22
MQEMNLLPTPEpSPVTR	12	S	NLLPTPESPVTRQEK	B7ZCF1	Psmc3	Q99J95	CDK9	String	CMGC/CDK	3.16	2.22
MQEMNLLPTPEpSPVTR	12	S	NLLPTPESPVTRQEK	B7ZCF1	Psmc3	Q04735	PCTAIRE1	String	CMGC/CDK	3.16	2.22
MQEMNLLPTPEpSPVTR	12	S	NLLPTPESPVTRQEK	B7ZCF1	Psmc3	Q03147	CDK7	String	CMGC/CDK	3.16	2.22
MQEMNLLPTPEpSPVTR	12	S	NLLPTPESPVTRQEK	B7ZCF1	Psmc3	Q9JHU3	CCRK	String	CMGC/CDK	3.16	2.22
MQEMNLLPTPEpSPVTR	12	S	NLLPTPESPVTRQEK	B7ZCF1	Psmc3	Q69ZA1	CHED	String	CMGC/CDK	3.16	2.22
MQEMNLLPTPEpSPVTR	12	S	NLLPTPESPVTRQEK	B7ZCF1	Psmc3	Q8R3L8	CDK8	String	CMGC/CDK	3.16	2.22
MQEMNLLPTPEpSPVTR	12	S	NLLPTPESPVTRQEK	B7ZCF1	Psmc3	Q9WV60	GSK3B	String	CMGC/GSK	2.65	2.21
MQEMNLLPTPEpSPVTR	12	S	NLLPTPESPVTRQEK	B7ZCF1	Psmc3	Q2NL51	GSK3A	String	CMGC/GSK	2.65	2.21
MQEMNLLPTPEpSPVTR	12	S	NLLPTPESPVTRQEK	B7ZCF1	Psmc3	P53351	PLK2	String	Other/PLK	1.6	1.5
MQEMNLLPTPEpSPVTR	12	S	NLLPTPESPVTRQEK	B7ZCF1	Psmc3	Q4FZD7	PLK5	String	Other/PLK	1.6	1.5
MQEMNLLPTPEpSPVTR	12	S	NLLPTPESPVTRQEK	B7ZCF1	Psmc3	Q64702	PLK4	String	Other/PLK	1.6	1.5
MQEMNLLPTPEpSPVTR	12	S	NLLPTPESPVTRQEK	B7ZCF1	Psmc3	Q07832	PLK1	String	Other/PLK	1.6	1.5
MQEMNLLPTPEpSPVTR	12	S	NLLPTPESPVTRQEK	B7ZCF1	Psmc3	Q6P571	PLK3	String	Other/PLK	1.6	1.5
MQEMNLLPTPEpSPVTR	12	S	NLLPTPESPVTRQEK	B7ZCF1	Psmc3	P11440	CDC2	String	CMGC/CDK/CDC2	4.31	3.13
MQEMNLLPTPEpSPVTR	12	S	NLLPTPESPVTRQEK	B7ZCF1	Psmc3	P97377	CDK2	String	CMGC/CDK/CDC2	4.31	3.13
EETHCTQDGPSPTTGPPSPpSPPLVPTNPTVSK	200	S	TTGPPSPSPPLVPTN	Q8VH34	Lamp1	Q2NL51	GSK3A	String	CMGC/GSK	5.36	2.21
EETHCTQDGPSPTTGPPSPpSPPLVPTNPTVSK	200	S	TTGPPSPSPPLVPTN	Q8VH34	Lamp1	P63085	ERK2	String	CMGC/MAPK	2.19	2.11
LEpSLNIQR	584	S	ERKERLESLNIQREK	P23116	Eif3a	Q3U1I8	MNK1	String	CAMK/MAPKAPK	2.83	2.51
LEpSLNIQR	584	S	ERKERLESLNIQREK	P23116	Eif3a	O54992	MAPKAPK5	String	CAMK/MAPKAPK	2.83	2.51
LEpSLNIQR	584	S	ERKERLESLNIQREK	P23116	Eif3a	Q8CDB0	MNK2	String	CAMK/MAPKAPK	2.83	2.51
LEpSLNIQR	584	S	ERKERLESLNIQREK	P23116	Eif3a	Q3UMW7	MAPKAPK3	String	CAMK/MAPKAPK	2.83	2.51
LEpSLNIQR	584	S	ERKERLESLNIQREK	P23116	Eif3a	Q923A8	TAK1	String	TKL/MLK	2.44	2.11
LEpSLNIQR	584	S	ERKERLESLNIQREK	P23116	Eif3a	Q9ESL4	ZAK	String	TKL/MLK	2.44	2.11
LEpSLNIQR	584	S	ERKERLESLNIQREK	P23116	Eif3a	O55222	ILK	String	TKL/MLK	2.44	2.11
LEpSLNIQR	584	S	ERKERLESLNIQREK	P23116	Eif3a	B2RTJ7	HH498	String	TKL/MLK	2.44	2.11
LEpSLNIQR	584	S	ERKERLESLNIQREK	P23116	Eif3a	Q1HKZ5	LZK	String	TKL/MLK	2.44	2.11
LEpSLNIQR	584	S	ERKERLESLNIQREK	P23116	Eif3a	Q66L42	MLK2	String	TKL/MLK	2.44	2.11
LEpSLNIQR	584	S	ERKERLESLNIQREK	P23116	Eif3a	Q8VDG6	MLK4	String	TKL/MLK	2.44	2.11
LEpSLNIQR	584	S	ERKERLESLNIQREK	P23116	Eif3a	Q80XI6	MLK3	String	TKL/MLK	2.44	2.11
RGpTpSPRPPEGGLGYSQLGDDDLK	740	T	QQRVKRGTSPRPPEG	P24788	PITSLRE	Q5SWG1	p70S6K	String	AGC/RSK	2.17	1.72
RGpTpSPRPPEGGLGYSQLGDDDLK	740	T	QQRVKRGTSPRPPEG	P24788	PITSLRE	Q810V8	RSK3	String	AGC/RSK	2.17	1.72
RGpTpSPRPPEGGLGYSQLGDDDLK	740	T	QQRVKRGTSPRPPEG	P24788	PITSLRE	Q9Z1M4	p70S6Kb	String	AGC/RSK	2.17	1.72
RGpTpSPRPPEGGLGYSQLGDDDLK	741	S	QRVKRGTSPRPPEGG	P24788	PITSLRE	Q8BWD8	CDK11	String	CMGC/CDK	2.53	2.22
RGpTpSPRPPEGGLGYSQLGDDDLK	741	S	QRVKRGTSPRPPEGG	P24788	PITSLRE	Q3UMM4	CDK10	String	CMGC/CDK	2.53	2.22
RGpTpSPRPPEGGLGYSQLGDDDLK	741	S	QRVKRGTSPRPPEGG	P24788	PITSLRE	Q3V3A1	PFTAIRE2	String	CMGC/CDK	2.53	2.22
RGpTpSPRPPEGGLGYSQLGDDDLK	741	S	QRVKRGTSPRPPEGG	P24788	PITSLRE	Q8K0D0	PCTAIRE2	String	CMGC/CDK	2.53	2.22
RGpTpSPRPPEGGLGYSQLGDDDLK	741	S	QRVKRGTSPRPPEGG	P24788	PITSLRE	Q64261	CDK6	String	CMGC/CDK	2.53	2.22
RGpTpSPRPPEGGLGYSQLGDDDLK	741	S	QRVKRGTSPRPPEGG	P24788	PITSLRE	O35495	PFTAIRE1	String	CMGC/CDK	2.53	2.22
RGpTpSPRPPEGGLGYSQLGDDDLK	741	S	QRVKRGTSPRPPEGG	P24788	PITSLRE	P49615	CDK5	String	CMGC/CDK	2.53	2.22
RGpTpSPRPPEGGLGYSQLGDDDLK	741	S	QRVKRGTSPRPPEGG	P24788	PITSLRE	Q99J95	CDK9	String	CMGC/CDK	2.53	2.22
RGpTpSPRPPEGGLGYSQLGDDDLK	741	S	QRVKRGTSPRPPEGG	P24788	PITSLRE	Q04735	PCTAIRE1	String	CMGC/CDK	2.53	2.22
RGpTpSPRPPEGGLGYSQLGDDDLK	741	S	QRVKRGTSPRPPEGG	P24788	PITSLRE	Q03147	CDK7	String	CMGC/CDK	2.53	2.22
RGpTpSPRPPEGGLGYSQLGDDDLK	741	S	QRVKRGTSPRPPEGG	P24788	PITSLRE	Q9JHU3	CCRK	String	CMGC/CDK	2.53	2.22
RGpTpSPRPPEGGLGYSQLGDDDLK	741	S	QRVKRGTSPRPPEGG	P24788	PITSLRE	Q69ZA1	CHED	String	CMGC/CDK	2.53	2.22
RGpTpSPRPPEGGLGYSQLGDDDLK	741	S	QRVKRGTSPRPPEGG	P24788	PITSLRE	Q8R3L8	CDK8	String	CMGC/CDK	2.53	2.22
AEDGAAPpSPSSETPK	138	S	AEDGAAPSPSSETPK	P26645	Marcks	Q63844	ERK1	String	CMGC/MAPK	2.91	2.11
AEDGAAPpSPSSETPK	138	S	AEDGAAPSPSSETPK	P26645	Marcks	Q9Z1B7	p38d	String	CMGC/MAPK	2.91	2.11
AEDGAAPpSPSSETPK	138	S	AEDGAAPSPSSETPK	P26645	Marcks	Q91Y86	JNK1	String	CMGC/MAPK	2.91	2.11
AEDGAAPpSPSSETPK	138	S	AEDGAAPSPSSETPK	P26645	Marcks	Q6P5G0	ERK4	String	CMGC/MAPK	2.91	2.11
AEDGAAPpSPSSETPK	138	S	AEDGAAPSPSSETPK	P26645	Marcks	O54949	NLK	String	CMGC/MAPK	2.91	2.11
AEDGAAPpSPSSETPK	138	S	AEDGAAPSPSSETPK	P26645	Marcks	Q9WVS8	ERK5	String	CMGC/MAPK	2.91	2.11
AEDGAAPpSPSSETPK	138	S	AEDGAAPSPSSETPK	P26645	Marcks	Q80Y86	ERK7	String	CMGC/MAPK	2.91	2.11
AEDGAAPpSPSSETPK	138	S	AEDGAAPSPSSETPK	P26645	Marcks	Q61532	ERK3	String	CMGC/MAPK	2.91	2.11
AEDGAAPpSPSSETPK	138	S	AEDGAAPSPSSETPK	P26645	Marcks	Q5U421	p38a	String	CMGC/MAPK	2.91	2.11
AEDGAAPpSPSSETPK	138	S	AEDGAAPSPSSETPK	P26645	Marcks	P63085	ERK2	String	CMGC/MAPK	2.91	2.11
AAVGVTGNDITTPPNKEPPPpSPEKK	667	S	PNKEPPPSPEKKAKP	P27546	Map4	P11440	CDC2	String	CMGC/CDK/CDC2	6.37	3.13
AAVGVTGNDITTPPNKEPPPpSPEKK	667	S	PNKEPPPSPEKKAKP	P27546	Map4	P97377	CDK2	String	CMGC/CDK/CDC2	6.37	3.13
DMpSPSAETEAPLAK	517	S	VTSVKDMSPSAETEA	P27546	Map4	P11440	CDC2	String	CMGC/CDK/CDC2	3.77	3.13
DMpSPSAETEAPLAK	517	S	VTSVKDMSPSAETEA	P27546	Map4	P97377	CDK2	String	CMGC/CDK/CDC2	3.77	3.13
DVAPPMEEEIVPGNDTTpSPK	345	S	VPGNDTTSPKETETT	P27546	Map4	P11440	CDC2	String	CMGC/CDK/CDC2	4.33	3.13
DVAPPMEEEIVPGNDTTpSPK	345	S	VPGNDTTSPKETETT	P27546	Map4	P97377	CDK2	String	CMGC/CDK/CDC2	4.33	3.13
VGpSLDNVGHLPAGGAVK	1046	S	KAQAKVGSLDNVGHL	P27546	Map4	Q571J8	MARK2	String	CAMK/CAMKL	1.92	1.74
VGpSLDNVGHLPAGGAVK	1046	S	KAQAKVGSLDNVGHL	P27546	Map4	Q14DQ3	MARK1	String	CAMK/CAMKL	1.92	1.74
VGpSLDNVGHLPAGGAVK	1046	S	KAQAKVGSLDNVGHL	P27546	Map4	Q8CIP4	MARK4	String	CAMK/CAMKL	1.92	1.74
VGpSLDNVGHLPAGGAVK	1046	S	KAQAKVGSLDNVGHL	P27546	Map4	B7ZNH4	MarkmB2	String	CAMK/CAMKL	1.92	1.74
VGpSLDNVGHLPAGGAVK	1046	S	KAQAKVGSLDNVGHL	P27546	Map4	Q3TPU1	MELK	String	CAMK/CAMKL	1.92	1.74
VGpSLDNVGHLPAGGAVK	1046	S	KAQAKVGSLDNVGHL	P27546	Map4	A0JLX3	MarkmA8	String	CAMK/CAMKL	1.92	1.74
VGpSLDNVGHLPAGGAVK	1046	S	KAQAKVGSLDNVGHL	P27546	Map4	Q9JKE5	MARK3	String	CAMK/CAMKL	1.92	1.74
VGpSLDNVGHLPAGGAVK	1046	S	KAQAKVGSLDNVGHL	P27546	Map4	Q6P4S6	QSK	String	CAMK/CAMKL	1.92	1.74
VGpSLDNVGHLPAGGAVK	1046	S	KAQAKVGSLDNVGHL	P27546	Map4	Q3UTA8	MarkmC1	String	CAMK/CAMKL	1.92	1.74
VGpSLDNVGHLPAGGAVK	1046	S	KAQAKVGSLDNVGHL	P27546	Map4	Q8CEE6	PASK	String	CAMK/CAMKL	1.92	1.74
VGpSLDNVGHLPAGGAVK	1046	S	KAQAKVGSLDNVGHL	P27546	Map4	Q9QYZ6	MarkmA6	String	CAMK/CAMKL	1.92	1.74
VGpSLDNVGHLPAGGAVK	1046	S	KAQAKVGSLDNVGHL	P27546	Map4	Q8C0X8	MarkmD1	String	CAMK/CAMKL	1.92	1.74
VGpSLDNVGHLPAGGAVK	1046	S	KAQAKVGSLDNVGHL	P27546	Map4	B2RQ72	HUNK	String	CAMK/CAMKL	1.92	1.74
VGpSLDNVGHLPAGGAVK	1046	S	KAQAKVGSLDNVGHL	P27546	Map4	Q9QYZ3	MarkmA5	String	CAMK/CAMKL	1.92	1.74
VGpSLDNVGHLPAGGAVK	1046	S	KAQAKVGSLDNVGHL	P27546	Map4	Q8CFH6	QIK	String	CAMK/CAMKL	1.92	1.74
VGpSLDNVGHLPAGGAVK	1046	S	KAQAKVGSLDNVGHL	P27546	Map4	Q8C0V7	MarkmB1	String	CAMK/CAMKL	1.92	1.74
VGpSLDNVGHLPAGGAVK	1046	S	KAQAKVGSLDNVGHL	P27546	Map4	Q9QYZ5	MarkmA3	String	CAMK/CAMKL	1.92	1.74
VGpSLDNVGHLPAGGAVK	1046	S	KAQAKVGSLDNVGHL	P27546	Map4	B9EK90	SNRK	String	CAMK/CAMKL	1.92	1.74
VGpSLDNVGHLPAGGAVK	1046	S	KAQAKVGSLDNVGHL	P27546	Map4	Q69Z98	BRSK2	String	CAMK/CAMKL	1.92	1.74
VGpSLDNVGHLPAGGAVK	1046	S	KAQAKVGSLDNVGHL	P27546	Map4	Q8BZN4	NuaK2	String	CAMK/CAMKL	1.92	1.74
VGpSLDNVGHLPAGGAVK	1046	S	KAQAKVGSLDNVGHL	P27546	Map4	Q8C0N0	MarkmA1	String	CAMK/CAMKL	1.92	1.74
VGpSLDNVGHLPAGGAVK	1046	S	KAQAKVGSLDNVGHL	P27546	Map4	Q60670	SIK	String	CAMK/CAMKL	1.92	1.74
VGpSLDNVGHLPAGGAVK	1046	S	KAQAKVGSLDNVGHL	P27546	Map4	A0AUV4	MarkmA10	String	CAMK/CAMKL	1.92	1.74
VGpSLDNVGHLPAGGAVK	1046	S	KAQAKVGSLDNVGHL	P27546	Map4	Q641K5	NuaK1	String	CAMK/CAMKL	1.92	1.74
VGpSLDNVGHLPAGGAVK	1046	S	KAQAKVGSLDNVGHL	P27546	Map4	Q5RJI5	BRSK1	String	CAMK/CAMKL	1.92	1.74
VGpSLDNVGHLPAGGAVK	1046	S	KAQAKVGSLDNVGHL	P27546	Map4	Q8BHI9	NIM1	String	CAMK/CAMKL	1.92	1.74
VGpSLDNVGHLPAGGAVK	1046	S	KAQAKVGSLDNVGHL	P27546	Map4	Q3UT86	MarkmC2	String	CAMK/CAMKL	1.92	1.74
VGpSLDNVGHLPAGGAVK	1046	S	KAQAKVGSLDNVGHL	P27546	Map4	B9EKK5	MarkmA2	String	CAMK/CAMKL	1.92	1.74
VGpSLDNVGHLPAGGAVK	1046	S	KAQAKVGSLDNVGHL	P27546	Map4	Q32M05	MarkmD3	String	CAMK/CAMKL	1.92	1.74
VGpSLDNVGHLPAGGAVK	1046	S	KAQAKVGSLDNVGHL	P27546	Map4	A2AQX6	MarkmE2	String	CAMK/CAMKL	1.92	1.74
ANpSFLEEMRPGSLER	44	S	LRVRRANSFLEEMRP	P33587	Proc	Q571J8	MARK2	String	CAMK/CAMKL	2.16	1.74
ANpSFLEEMRPGSLER	44	S	LRVRRANSFLEEMRP	P33587	Proc	Q14DQ3	MARK1	String	CAMK/CAMKL	2.16	1.74
ANpSFLEEMRPGSLER	44	S	LRVRRANSFLEEMRP	P33587	Proc	Q8CIP4	MARK4	String	CAMK/CAMKL	2.16	1.74
ANpSFLEEMRPGSLER	44	S	LRVRRANSFLEEMRP	P33587	Proc	B7ZNH4	MarkmB2	String	CAMK/CAMKL	2.16	1.74
ANpSFLEEMRPGSLER	44	S	LRVRRANSFLEEMRP	P33587	Proc	Q3TPU1	MELK	String	CAMK/CAMKL	2.16	1.74
ANpSFLEEMRPGSLER	44	S	LRVRRANSFLEEMRP	P33587	Proc	A0JLX3	MarkmA8	String	CAMK/CAMKL	2.16	1.74
ANpSFLEEMRPGSLER	44	S	LRVRRANSFLEEMRP	P33587	Proc	Q9JKE5	MARK3	String	CAMK/CAMKL	2.16	1.74
ANpSFLEEMRPGSLER	44	S	LRVRRANSFLEEMRP	P33587	Proc	Q6P4S6	QSK	String	CAMK/CAMKL	2.16	1.74
ANpSFLEEMRPGSLER	44	S	LRVRRANSFLEEMRP	P33587	Proc	Q3UTA8	MarkmC1	String	CAMK/CAMKL	2.16	1.74
ANpSFLEEMRPGSLER	44	S	LRVRRANSFLEEMRP	P33587	Proc	Q8CEE6	PASK	String	CAMK/CAMKL	2.16	1.74
ANpSFLEEMRPGSLER	44	S	LRVRRANSFLEEMRP	P33587	Proc	Q9QYZ6	MarkmA6	String	CAMK/CAMKL	2.16	1.74
ANpSFLEEMRPGSLER	44	S	LRVRRANSFLEEMRP	P33587	Proc	Q8C0X8	MarkmD1	String	CAMK/CAMKL	2.16	1.74
ANpSFLEEMRPGSLER	44	S	LRVRRANSFLEEMRP	P33587	Proc	B2RQ72	HUNK	String	CAMK/CAMKL	2.16	1.74
ANpSFLEEMRPGSLER	44	S	LRVRRANSFLEEMRP	P33587	Proc	Q9QYZ3	MarkmA5	String	CAMK/CAMKL	2.16	1.74
ANpSFLEEMRPGSLER	44	S	LRVRRANSFLEEMRP	P33587	Proc	Q8CFH6	QIK	String	CAMK/CAMKL	2.16	1.74
ANpSFLEEMRPGSLER	44	S	LRVRRANSFLEEMRP	P33587	Proc	Q8C0V7	MarkmB1	String	CAMK/CAMKL	2.16	1.74
ANpSFLEEMRPGSLER	44	S	LRVRRANSFLEEMRP	P33587	Proc	Q9QYZ5	MarkmA3	String	CAMK/CAMKL	2.16	1.74
ANpSFLEEMRPGSLER	44	S	LRVRRANSFLEEMRP	P33587	Proc	B9EK90	SNRK	String	CAMK/CAMKL	2.16	1.74
ANpSFLEEMRPGSLER	44	S	LRVRRANSFLEEMRP	P33587	Proc	Q69Z98	BRSK2	String	CAMK/CAMKL	2.16	1.74
ANpSFLEEMRPGSLER	44	S	LRVRRANSFLEEMRP	P33587	Proc	Q8BZN4	NuaK2	String	CAMK/CAMKL	2.16	1.74
ANpSFLEEMRPGSLER	44	S	LRVRRANSFLEEMRP	P33587	Proc	Q8C0N0	MarkmA1	String	CAMK/CAMKL	2.16	1.74
ANpSFLEEMRPGSLER	44	S	LRVRRANSFLEEMRP	P33587	Proc	Q60670	SIK	String	CAMK/CAMKL	2.16	1.74
ANpSFLEEMRPGSLER	44	S	LRVRRANSFLEEMRP	P33587	Proc	A0AUV4	MarkmA10	String	CAMK/CAMKL	2.16	1.74
ANpSFLEEMRPGSLER	44	S	LRVRRANSFLEEMRP	P33587	Proc	Q641K5	NuaK1	String	CAMK/CAMKL	2.16	1.74
ANpSFLEEMRPGSLER	44	S	LRVRRANSFLEEMRP	P33587	Proc	Q5RJI5	BRSK1	String	CAMK/CAMKL	2.16	1.74
ANpSFLEEMRPGSLER	44	S	LRVRRANSFLEEMRP	P33587	Proc	Q8BHI9	NIM1	String	CAMK/CAMKL	2.16	1.74
ANpSFLEEMRPGSLER	44	S	LRVRRANSFLEEMRP	P33587	Proc	Q3UT86	MarkmC2	String	CAMK/CAMKL	2.16	1.74
ANpSFLEEMRPGSLER	44	S	LRVRRANSFLEEMRP	P33587	Proc	B9EKK5	MarkmA2	String	CAMK/CAMKL	2.16	1.74
ANpSFLEEMRPGSLER	44	S	LRVRRANSFLEEMRP	P33587	Proc	Q32M05	MarkmD3	String	CAMK/CAMKL	2.16	1.74
ANpSFLEEMRPGSLER	44	S	LRVRRANSFLEEMRP	P33587	Proc	A2AQX6	MarkmE2	String	CAMK/CAMKL	2.16	1.74
DADVSEEpSPPPLPER	673	S	DADVSEESPPPLPER	Q80UM4	Ptpn12	P63085	ERK2	String	CMGC/MAPK	2.58	2.11
pSPAEVTDIGFGNR	748	S	KKDQITKSPAEVTDI	Q80UM4	Ptpn12	P63085	ERK2	String	CMGC/MAPK	2.23	2.11
EGDQLIVPSEPTKpSPESVTLTK	204	S	VPSEPTKSPESVTLT	Q3U4X8	Lig1	P30285	CDK4	String	CMGC/CDK	2.9	2.22
EGDQLIVPSEPTKpSPESVTLTK	204	S	VPSEPTKSPESVTLT	Q3U4X8	Lig1	Q14AX6	CRK7	String	CMGC/CDK	2.9	2.22
EGDQLIVPSEPTKpSPESVTLTK	204	S	VPSEPTKSPESVTLT	Q3U4X8	Lig1	P24788	PITSLRE	String	CMGC/CDK	2.9	2.22
EGDQLIVPSEPTKpSPESVTLTK	204	S	VPSEPTKSPESVTLT	Q3U4X8	Lig1	Q8BWD8	CDK11	String	CMGC/CDK	2.9	2.22
EGDQLIVPSEPTKpSPESVTLTK	204	S	VPSEPTKSPESVTLT	Q3U4X8	Lig1	Q3UMM4	CDK10	String	CMGC/CDK	2.9	2.22
EGDQLIVPSEPTKpSPESVTLTK	204	S	VPSEPTKSPESVTLT	Q3U4X8	Lig1	Q3V3A1	PFTAIRE2	String	CMGC/CDK	2.9	2.22
EGDQLIVPSEPTKpSPESVTLTK	204	S	VPSEPTKSPESVTLT	Q3U4X8	Lig1	Q8K0D0	PCTAIRE2	String	CMGC/CDK	2.9	2.22
EGDQLIVPSEPTKpSPESVTLTK	204	S	VPSEPTKSPESVTLT	Q3U4X8	Lig1	Q64261	CDK6	String	CMGC/CDK	2.9	2.22
EGDQLIVPSEPTKpSPESVTLTK	204	S	VPSEPTKSPESVTLT	Q3U4X8	Lig1	O35495	PFTAIRE1	String	CMGC/CDK	2.9	2.22
EGDQLIVPSEPTKpSPESVTLTK	204	S	VPSEPTKSPESVTLT	Q3U4X8	Lig1	P49615	CDK5	String	CMGC/CDK	2.9	2.22
EGDQLIVPSEPTKpSPESVTLTK	204	S	VPSEPTKSPESVTLT	Q3U4X8	Lig1	Q99J95	CDK9	String	CMGC/CDK	2.9	2.22
EGDQLIVPSEPTKpSPESVTLTK	204	S	VPSEPTKSPESVTLT	Q3U4X8	Lig1	Q04735	PCTAIRE1	String	CMGC/CDK	2.9	2.22
EGDQLIVPSEPTKpSPESVTLTK	204	S	VPSEPTKSPESVTLT	Q3U4X8	Lig1	Q03147	CDK7	String	CMGC/CDK	2.9	2.22
EGDQLIVPSEPTKpSPESVTLTK	204	S	VPSEPTKSPESVTLT	Q3U4X8	Lig1	Q9JHU3	CCRK	String	CMGC/CDK	2.9	2.22
EGDQLIVPSEPTKpSPESVTLTK	204	S	VPSEPTKSPESVTLT	Q3U4X8	Lig1	Q69ZA1	CHED	String	CMGC/CDK	2.9	2.22
EGDQLIVPSEPTKpSPESVTLTK	204	S	VPSEPTKSPESVTLT	Q3U4X8	Lig1	Q8R3L8	CDK8	String	CMGC/CDK	2.9	2.22
LpSPPAGLFTSAR	779	S	DSLDARLSPPAGLFT	P42230	Stat5a	Q63844	ERK1	String	CMGC/MAPK	2.39	2.11
LpSPPAGLFTSAR	779	S	DSLDARLSPPAGLFT	P42230	Stat5a	Q9Z1B7	p38d	String	CMGC/MAPK	2.39	2.11
LpSPPAGLFTSAR	779	S	DSLDARLSPPAGLFT	P42230	Stat5a	Q91Y86	JNK1	String	CMGC/MAPK	2.39	2.11
LpSPPAGLFTSAR	779	S	DSLDARLSPPAGLFT	P42230	Stat5a	Q6P5G0	ERK4	String	CMGC/MAPK	2.39	2.11
LpSPPAGLFTSAR	779	S	DSLDARLSPPAGLFT	P42230	Stat5a	O54949	NLK	String	CMGC/MAPK	2.39	2.11
LpSPPAGLFTSAR	779	S	DSLDARLSPPAGLFT	P42230	Stat5a	Q9WVS8	ERK5	String	CMGC/MAPK	2.39	2.11
LpSPPAGLFTSAR	779	S	DSLDARLSPPAGLFT	P42230	Stat5a	Q80Y86	ERK7	String	CMGC/MAPK	2.39	2.11
LpSPPAGLFTSAR	779	S	DSLDARLSPPAGLFT	P42230	Stat5a	Q61532	ERK3	String	CMGC/MAPK	2.39	2.11
LpSPPAGLFTSAR	779	S	DSLDARLSPPAGLFT	P42230	Stat5a	Q5U421	p38a	String	CMGC/MAPK	2.39	2.11
LpSPPAGLFTSAR	779	S	DSLDARLSPPAGLFT	P42230	Stat5a	P63085	ERK2	String	CMGC/MAPK	2.39	2.11
ESGPGpSPAHIESVCPAEPVSASR	2542	S	QKESGPGSPAHIESV	P55200	Mll	Q9JKV2	ICK	String	CMGC	4.65	2.59
ESGPGpSPAHIESVCPAEPVSASR	2542	S	QKESGPGSPAHIESV	P55200	Mll	B1AU43	CDKL3	String	CMGC	4.65	2.59
ESGPGpSPAHIESVCPAEPVSASR	2542	S	QKESGPGSPAHIESV	P55200	Mll	Q8CEQ0	CDKL1	String	CMGC	4.65	2.59
ESGPGpSPAHIESVCPAEPVSASR	2542	S	QKESGPGSPAHIESV	P55200	Mll	Q9WVS4	MOK	String	CMGC	4.65	2.59
ESGPGpSPAHIESVCPAEPVSASR	2542	S	QKESGPGSPAHIESV	P55200	Mll	Q9QUK0	CDKL2	String	CMGC	4.65	2.59
ESGPGpSPAHIESVCPAEPVSASR	2542	S	QKESGPGSPAHIESV	P55200	Mll	Q04859	MAK	String	CMGC	4.65	2.59
ESGPGpSPAHIESVCPAEPVSASR	2542	S	QKESGPGSPAHIESV	P55200	Mll	P30285	CDK4	String	CMGC/CDK	3.22	2.22
ESGPGpSPAHIESVCPAEPVSASR	2542	S	QKESGPGSPAHIESV	P55200	Mll	Q14AX6	CRK7	String	CMGC/CDK	3.22	2.22
ESGPGpSPAHIESVCPAEPVSASR	2542	S	QKESGPGSPAHIESV	P55200	Mll	P24788	PITSLRE	String	CMGC/CDK	3.22	2.22
ESGPGpSPAHIESVCPAEPVSASR	2542	S	QKESGPGSPAHIESV	P55200	Mll	Q8BWD8	CDK11	String	CMGC/CDK	3.22	2.22
ESGPGpSPAHIESVCPAEPVSASR	2542	S	QKESGPGSPAHIESV	P55200	Mll	Q3UMM4	CDK10	String	CMGC/CDK	3.22	2.22
ESGPGpSPAHIESVCPAEPVSASR	2542	S	QKESGPGSPAHIESV	P55200	Mll	Q3V3A1	PFTAIRE2	String	CMGC/CDK	3.22	2.22
ESGPGpSPAHIESVCPAEPVSASR	2542	S	QKESGPGSPAHIESV	P55200	Mll	Q8K0D0	PCTAIRE2	String	CMGC/CDK	3.22	2.22
ESGPGpSPAHIESVCPAEPVSASR	2542	S	QKESGPGSPAHIESV	P55200	Mll	Q64261	CDK6	String	CMGC/CDK	3.22	2.22
ESGPGpSPAHIESVCPAEPVSASR	2542	S	QKESGPGSPAHIESV	P55200	Mll	O35495	PFTAIRE1	String	CMGC/CDK	3.22	2.22
ESGPGpSPAHIESVCPAEPVSASR	2542	S	QKESGPGSPAHIESV	P55200	Mll	P49615	CDK5	String	CMGC/CDK	3.22	2.22
ESGPGpSPAHIESVCPAEPVSASR	2542	S	QKESGPGSPAHIESV	P55200	Mll	Q99J95	CDK9	String	CMGC/CDK	3.22	2.22
ESGPGpSPAHIESVCPAEPVSASR	2542	S	QKESGPGSPAHIESV	P55200	Mll	Q04735	PCTAIRE1	String	CMGC/CDK	3.22	2.22
ESGPGpSPAHIESVCPAEPVSASR	2542	S	QKESGPGSPAHIESV	P55200	Mll	Q03147	CDK7	String	CMGC/CDK	3.22	2.22
ESGPGpSPAHIESVCPAEPVSASR	2542	S	QKESGPGSPAHIESV	P55200	Mll	Q9JHU3	CCRK	String	CMGC/CDK	3.22	2.22
ESGPGpSPAHIESVCPAEPVSASR	2542	S	QKESGPGSPAHIESV	P55200	Mll	Q69ZA1	CHED	String	CMGC/CDK	3.22	2.22
ESGPGpSPAHIESVCPAEPVSASR	2542	S	QKESGPGSPAHIESV	P55200	Mll	Q8R3L8	CDK8	String	CMGC/CDK	3.22	2.22
GVEPSPpSPIKPGDIK	247	S	KGVEPSPSPIKPGDI	Q923C4	Ufd1l	P97377	CDK2	String	CMGC/CDK/CDC2	3.16	3.13
NMALLSQLYHpSPAR	202	S	LLSQLYHSPARRFGG	Q78QY3	Elavl1	Q99N57	RAF1	String	TKL/RAF	8	3.61
NMALLSQLYHpSPAR	202	S	LLSQLYHSPARRFGG	Q78QY3	Elavl1	P28028	BRAF	String	TKL/RAF	8	3.61
NMALLSQLYHpSPAR	202	S	LLSQLYHSPARRFGG	Q78QY3	Elavl1	Q07174	COT	String	STE/STE-Unique/COT	8	3.01
AEEQLPPLLSPPpSPSTPHpSR	292	S	PPLLSPPSPSTPHSR	Q5SWZ5	Mprip	Q2NL51	GSK3A	String	CMGC/GSK	3.32	2.21
AEEQLPPLLSPPpSPSTPHpSR	298	S	PSPSTPHSRRSQVIE	Q5SWZ5	Mprip	Q2NL51	GSK3A	String	CMGC/GSK	2.25	2.21
GLLpSQGSPLSWEETQR	5	S	***MGLLSQGSPLSW	P97494	Gclc	Q9JJE1	MAP2K1	String	STE/STE7	2.25	1.7
GLLpSQGSPLSWEETQR	5	S	***MGLLSQGSPLSW	P97494	Gclc	P47809	MAP2K4	String	STE/STE7	2.25	1.7
GLLpSQGSPLSWEETQR	5	S	***MGLLSQGSPLSW	P97494	Gclc	Q9WVS7	MAP2K5	String	STE/STE7	2.25	1.7
GLLpSQGSPLSWEETQR	5	S	***MGLLSQGSPLSW	P97494	Gclc	Q8CE90	MAP2K7	String	STE/STE7	2.25	1.7
GLLpSQGSPLSWEETQR	5	S	***MGLLSQGSPLSW	P97494	Gclc	Q9D7B0	MAP2K2	String	STE/STE7	2.25	1.7
GLLpSQGSPLSWEETQR	5	S	***MGLLSQGSPLSW	P97494	Gclc	P70236	MAP2K6	String	STE/STE7	2.25	1.7
GLLpSQGSPLSWEETQR	5	S	***MGLLSQGSPLSW	P97494	Gclc	O09110	MAP2K3	String	STE/STE7	2.25	1.7
pSPQMVSAIVR	191	S	SRHAIMRSPQMVSAI	Q02248	Ctnnb1	Q9JJE1	MAP2K1	String	STE/STE7	2.25	1.7
pSPQMVSAIVR	191	S	SRHAIMRSPQMVSAI	Q02248	Ctnnb1	P47809	MAP2K4	String	STE/STE7	2.25	1.7
pSPQMVSAIVR	191	S	SRHAIMRSPQMVSAI	Q02248	Ctnnb1	Q9WVS7	MAP2K5	Exp.&String	STE/STE7	2.25	1.7
pSPQMVSAIVR	191	S	SRHAIMRSPQMVSAI	Q02248	Ctnnb1	Q8CE90	MAP2K7	String	STE/STE7	2.25	1.7
pSPQMVSAIVR	191	S	SRHAIMRSPQMVSAI	Q02248	Ctnnb1	Q9D7B0	MAP2K2	String	STE/STE7	2.25	1.7
pSPQMVSAIVR	191	S	SRHAIMRSPQMVSAI	Q02248	Ctnnb1	P70236	MAP2K6	String	STE/STE7	2.25	1.7
pSPQMVSAIVR	191	S	SRHAIMRSPQMVSAI	Q02248	Ctnnb1	O09110	MAP2K3	String	STE/STE7	2.25	1.7
AGpSPNPQSSSGELPR	23	S	SKKNRAGSPNPQSSS	Q3TBD2	Hmha1	Q0KL02	Trio	String	CAMK	2.53	1.63
AGpSPNPQSSSGELPR	23	S	SKKNRAGSPNPQSSS	Q3TBD2	Hmha1	Q8K4K4	Trb1	String	CAMK	2.53	1.63
AGpSPNPQSSSGELPR	23	S	SKKNRAGSPNPQSSS	Q3TBD2	Hmha1	Q6PGN3	DCLK2	String	CAMK	2.53	1.63
AGpSPNPQSSSGELPR	23	S	SKKNRAGSPNPQSSS	Q3TBD2	Hmha1	Q9D2E1	TSSK3	String	CAMK	2.53	1.63
AGpSPNPQSSSGELPR	23	S	SKKNRAGSPNPQSSS	Q3TBD2	Hmha1	Q925K9	SSTK	String	CAMK	2.53	1.63
AGpSPNPQSSSGELPR	23	S	SKKNRAGSPNPQSSS	Q3TBD2	Hmha1	A2CG49	Trad	String	CAMK	2.53	1.63
AGpSPNPQSSSGELPR	23	S	SKKNRAGSPNPQSSS	Q3TBD2	Hmha1	Q8CFN8	PIM1	String	CAMK	2.53	1.63
AGpSPNPQSSSGELPR	23	S	SKKNRAGSPNPQSSS	Q3TBD2	Hmha1	Q6P8M9	TSSK2	String	CAMK	2.53	1.63
AGpSPNPQSSSGELPR	23	S	SKKNRAGSPNPQSSS	Q3TBD2	Hmha1	Q3UHL1	VACAMKL	String	CAMK	2.53	1.63
AGpSPNPQSSSGELPR	23	S	SKKNRAGSPNPQSSS	Q3TBD2	Hmha1	Q924X7	STK33	String	CAMK	2.53	1.63
AGpSPNPQSSSGELPR	23	S	SKKNRAGSPNPQSSS	Q3TBD2	Hmha1	Q80YU1	TSSK1	String	CAMK	2.53	1.63
AGpSPNPQSSSGELPR	23	S	SKKNRAGSPNPQSSS	Q3TBD2	Hmha1	A2AAJ9	Obscn	String	CAMK	2.53	1.63
KGpSFNPGDASGPEAAGSPPEEGGTSEAAPNK	577	S	IMRTRKGSFNPGDAS	Q3TBD2	Hmha1	Q0KL02	Trio	String	CAMK	1.63	1.63
KGpSFNPGDASGPEAAGSPPEEGGTSEAAPNK	577	S	IMRTRKGSFNPGDAS	Q3TBD2	Hmha1	Q8K4K4	Trb1	String	CAMK	1.63	1.63
KGpSFNPGDASGPEAAGSPPEEGGTSEAAPNK	577	S	IMRTRKGSFNPGDAS	Q3TBD2	Hmha1	Q6PGN3	DCLK2	String	CAMK	1.63	1.63
KGpSFNPGDASGPEAAGSPPEEGGTSEAAPNK	577	S	IMRTRKGSFNPGDAS	Q3TBD2	Hmha1	Q9D2E1	TSSK3	String	CAMK	1.63	1.63
KGpSFNPGDASGPEAAGSPPEEGGTSEAAPNK	577	S	IMRTRKGSFNPGDAS	Q3TBD2	Hmha1	Q925K9	SSTK	String	CAMK	1.63	1.63
KGpSFNPGDASGPEAAGSPPEEGGTSEAAPNK	577	S	IMRTRKGSFNPGDAS	Q3TBD2	Hmha1	A2CG49	Trad	String	CAMK	1.63	1.63
KGpSFNPGDASGPEAAGSPPEEGGTSEAAPNK	577	S	IMRTRKGSFNPGDAS	Q3TBD2	Hmha1	Q8CFN8	PIM1	String	CAMK	1.63	1.63
KGpSFNPGDASGPEAAGSPPEEGGTSEAAPNK	577	S	IMRTRKGSFNPGDAS	Q3TBD2	Hmha1	Q6P8M9	TSSK2	String	CAMK	1.63	1.63
KGpSFNPGDASGPEAAGSPPEEGGTSEAAPNK	577	S	IMRTRKGSFNPGDAS	Q3TBD2	Hmha1	Q3UHL1	VACAMKL	String	CAMK	1.63	1.63
KGpSFNPGDASGPEAAGSPPEEGGTSEAAPNK	577	S	IMRTRKGSFNPGDAS	Q3TBD2	Hmha1	Q924X7	STK33	String	CAMK	1.63	1.63
KGpSFNPGDASGPEAAGSPPEEGGTSEAAPNK	577	S	IMRTRKGSFNPGDAS	Q3TBD2	Hmha1	Q80YU1	TSSK1	String	CAMK	1.63	1.63
KGpSFNPGDASGPEAAGSPPEEGGTSEAAPNK	577	S	IMRTRKGSFNPGDAS	Q3TBD2	Hmha1	A2AAJ9	Obscn	String	CAMK	1.63	1.63
GRPPAEKLpSPNPPNLTK	1419	S	RPPAEKLSPNPPNLT	Q3TKT4	Smarca4	C7G3P2	PRP4	String	CMGC/DYRK	3.08	2.09
GRPPAEKLpSPNPPNLTK	1419	S	RPPAEKLSPNPPNLT	Q3TKT4	Smarca4	A9R9X0	HIPK1	String	CMGC/DYRK	3.08	2.09
GRPPAEKLpSPNPPNLTK	1419	S	RPPAEKLSPNPPNLT	Q3TKT4	Smarca4	Q61214	DYRK1A	String	CMGC/DYRK	3.08	2.09
GRPPAEKLpSPNPPNLTK	1419	S	RPPAEKLSPNPPNLT	Q3TKT4	Smarca4	Q9WV60	GSK3B	String	CMGC/GSK	2.83	2.21
GRPPAEKLpSPNPPNLTK	1419	S	RPPAEKLSPNPPNLT	Q3TKT4	Smarca4	Q2NL51	GSK3A	String	CMGC/GSK	2.83	2.21
GRPPAEKLpSPNPPNLTK	1419	S	RPPAEKLSPNPPNLT	Q3TKT4	Smarca4	Q5NCK8	JNK2	String	CMGC/MAPK	2.48	2.11
GRPPAEKLpSPNPPNLTK	1419	S	RPPAEKLSPNPPNLT	Q3TKT4	Smarca4	O08911	p38g	String	CMGC/MAPK	2.48	2.11
GRPPAEKLpSPNPPNLTK	1419	S	RPPAEKLSPNPPNLT	Q3TKT4	Smarca4	Q80W82	JNK3	String	CMGC/MAPK	2.48	2.11
GRPPAEKLpSPNPPNLTK	1419	S	RPPAEKLSPNPPNLT	Q3TKT4	Smarca4	Q569F1	p38b	String	CMGC/MAPK	2.48	2.11
GRPPAEKLpSPNPPNLTK	1419	S	RPPAEKLSPNPPNLT	Q3TKT4	Smarca4	Q63844	ERK1	String	CMGC/MAPK	2.48	2.11
GRPPAEKLpSPNPPNLTK	1419	S	RPPAEKLSPNPPNLT	Q3TKT4	Smarca4	Q9Z1B7	p38d	String	CMGC/MAPK	2.48	2.11
GRPPAEKLpSPNPPNLTK	1419	S	RPPAEKLSPNPPNLT	Q3TKT4	Smarca4	Q91Y86	JNK1	String	CMGC/MAPK	2.48	2.11
GRPPAEKLpSPNPPNLTK	1419	S	RPPAEKLSPNPPNLT	Q3TKT4	Smarca4	Q6P5G0	ERK4	String	CMGC/MAPK	2.48	2.11
GRPPAEKLpSPNPPNLTK	1419	S	RPPAEKLSPNPPNLT	Q3TKT4	Smarca4	O54949	NLK	String	CMGC/MAPK	2.48	2.11
GRPPAEKLpSPNPPNLTK	1419	S	RPPAEKLSPNPPNLT	Q3TKT4	Smarca4	Q9WVS8	ERK5	String	CMGC/MAPK	2.48	2.11
GRPPAEKLpSPNPPNLTK	1419	S	RPPAEKLSPNPPNLT	Q3TKT4	Smarca4	Q80Y86	ERK7	String	CMGC/MAPK	2.48	2.11
GRPPAEKLpSPNPPNLTK	1419	S	RPPAEKLSPNPPNLT	Q3TKT4	Smarca4	Q61532	ERK3	String	CMGC/MAPK	2.48	2.11
GRPPAEKLpSPNPPNLTK	1419	S	RPPAEKLSPNPPNLT	Q3TKT4	Smarca4	Q5U421	p38a	String	CMGC/MAPK	2.48	2.11
GRPPAEKLpSPNPPNLTK	1419	S	RPPAEKLSPNPPNLT	Q3TKT4	Smarca4	P63085	ERK2	String	CMGC/MAPK	2.48	2.11
GRPPAEKLpSPNPPNLTK	1419	S	RPPAEKLSPNPPNLT	Q3TKT4	Smarca4	P97377	CDK2	String	CMGC/CDK/CDC2	3.36	3.13
SHpSPLPAPPSK	303	S	RSQSRSHSPLPAPPS	Q9DBP1	Sfrs6	O54781	SRPK2	String	CMGC	4.33	2.59
SHpSPLPAPPSK	303	S	RSQSRSHSPLPAPPS	Q9DBP1	Sfrs6	O70551	SRPK1	String	CMGC	4.33	2.59
SHpSPLPAPPSK	303	S	RSQSRSHSPLPAPPS	Q9DBP1	Sfrs6	Q9Z0G2	MSSK1	String	CMGC	4.33	2.59
SHpSPLPAPPSK	303	S	RSQSRSHSPLPAPPS	Q9DBP1	Sfrs6	O35493	CLK4	String	CMGC	4.33	2.59
SHpSPLPAPPSK	303	S	RSQSRSHSPLPAPPS	Q9DBP1	Sfrs6	O35492	CLK3	String	CMGC	4.33	2.59
SHpSPLPAPPSK	303	S	RSQSRSHSPLPAPPS	Q9DBP1	Sfrs6	Q3TZA2	CDKL4	String	CMGC	4.33	2.59
SHpSPLPAPPSK	303	S	RSQSRSHSPLPAPPS	Q9DBP1	Sfrs6	O35491	CLK2	String	CMGC	4.33	2.59
SHpSPLPAPPSK	303	S	RSQSRSHSPLPAPPS	Q9DBP1	Sfrs6	Q9JKV2	ICK	String	CMGC	4.33	2.59
SHpSPLPAPPSK	303	S	RSQSRSHSPLPAPPS	Q9DBP1	Sfrs6	B1AU43	CDKL3	String	CMGC	4.33	2.59
SHpSPLPAPPSK	303	S	RSQSRSHSPLPAPPS	Q9DBP1	Sfrs6	Q8CEQ0	CDKL1	String	CMGC	4.33	2.59
SHpSPLPAPPSK	303	S	RSQSRSHSPLPAPPS	Q9DBP1	Sfrs6	Q9WVS4	MOK	String	CMGC	4.33	2.59
SHpSPLPAPPSK	303	S	RSQSRSHSPLPAPPS	Q9DBP1	Sfrs6	Q9QUK0	CDKL2	String	CMGC	4.33	2.59
SHpSPLPAPPSK	303	S	RSQSRSHSPLPAPPS	Q9DBP1	Sfrs6	Q04859	MAK	String	CMGC	4.33	2.59
RGpSGDTSISMDTEASIR	88	S	GTSSRRGSGDTSISM	Q3UZ39	Lrrfip1	Q6PHZ2	CaMK2d	String	CAMK/CAMK2	3.83	2.61
RGpSGDTSISMDTEASIR	88	S	GTSSRRGSGDTSISM	Q3UZ39	Lrrfip1	Q80TN1	CaMK2a	String	CAMK/CAMK2	3.83	2.61
RGpSGDTSISMDTEASIR	88	S	GTSSRRGSGDTSISM	Q3UZ39	Lrrfip1	Q923T9	CaMK2g	String	CAMK/CAMK2	3.83	2.61
AIVpSPFHpSPPSTPSSPGIR	120	S	AIVSPFHSPPSTPSS	Q3UZA1	Rcsd1	Q5NCK8	JNK2	String	CMGC/MAPK	2.67	2.11
AIVpSPFHpSPPSTPSSPGIR	120	S	AIVSPFHSPPSTPSS	Q3UZA1	Rcsd1	O08911	p38g	String	CMGC/MAPK	2.67	2.11
AIVpSPFHpSPPSTPSSPGIR	120	S	AIVSPFHSPPSTPSS	Q3UZA1	Rcsd1	Q80W82	JNK3	String	CMGC/MAPK	2.67	2.11
AIVpSPFHpSPPSTPSSPGIR	120	S	AIVSPFHSPPSTPSS	Q3UZA1	Rcsd1	Q569F1	p38b	String	CMGC/MAPK	2.67	2.11
AIVpSPFHpSPPSTPSSPGIR	120	S	AIVSPFHSPPSTPSS	Q3UZA1	Rcsd1	Q63844	ERK1	String	CMGC/MAPK	2.67	2.11
AIVpSPFHpSPPSTPSSPGIR	120	S	AIVSPFHSPPSTPSS	Q3UZA1	Rcsd1	Q9Z1B7	p38d	String	CMGC/MAPK	2.67	2.11
AIVpSPFHpSPPSTPSSPGIR	120	S	AIVSPFHSPPSTPSS	Q3UZA1	Rcsd1	Q91Y86	JNK1	String	CMGC/MAPK	2.67	2.11
AIVpSPFHpSPPSTPSSPGIR	120	S	AIVSPFHSPPSTPSS	Q3UZA1	Rcsd1	Q6P5G0	ERK4	String	CMGC/MAPK	2.67	2.11
AIVpSPFHpSPPSTPSSPGIR	120	S	AIVSPFHSPPSTPSS	Q3UZA1	Rcsd1	O54949	NLK	String	CMGC/MAPK	2.67	2.11
AIVpSPFHpSPPSTPSSPGIR	120	S	AIVSPFHSPPSTPSS	Q3UZA1	Rcsd1	Q9WVS8	ERK5	String	CMGC/MAPK	2.67	2.11
AIVpSPFHpSPPSTPSSPGIR	120	S	AIVSPFHSPPSTPSS	Q3UZA1	Rcsd1	Q80Y86	ERK7	String	CMGC/MAPK	2.67	2.11
AIVpSPFHpSPPSTPSSPGIR	120	S	AIVSPFHSPPSTPSS	Q3UZA1	Rcsd1	Q61532	ERK3	String	CMGC/MAPK	2.67	2.11
AIVpSPFHpSPPSTPSSPGIR	120	S	AIVSPFHSPPSTPSS	Q3UZA1	Rcsd1	Q5U421	p38a	String	CMGC/MAPK	2.67	2.11
AIVpSPFHpSPPSTPSSPGIR	120	S	AIVSPFHSPPSTPSS	Q3UZA1	Rcsd1	P63085	ERK2	String	CMGC/MAPK	2.67	2.11
SKDPGpSPQLNQEAMADGVEGTPWSAEKPR	216	S	SKSKDPGSPQLNQEA	Q3UZA1	Rcsd1	Q5NCK8	JNK2	String	CMGC/MAPK	4.07	2.11
SKDPGpSPQLNQEAMADGVEGTPWSAEKPR	216	S	SKSKDPGSPQLNQEA	Q3UZA1	Rcsd1	O08911	p38g	String	CMGC/MAPK	4.07	2.11
SKDPGpSPQLNQEAMADGVEGTPWSAEKPR	216	S	SKSKDPGSPQLNQEA	Q3UZA1	Rcsd1	Q80W82	JNK3	String	CMGC/MAPK	4.07	2.11
SKDPGpSPQLNQEAMADGVEGTPWSAEKPR	216	S	SKSKDPGSPQLNQEA	Q3UZA1	Rcsd1	Q569F1	p38b	String	CMGC/MAPK	4.07	2.11
SKDPGpSPQLNQEAMADGVEGTPWSAEKPR	216	S	SKSKDPGSPQLNQEA	Q3UZA1	Rcsd1	Q63844	ERK1	String	CMGC/MAPK	4.07	2.11
SKDPGpSPQLNQEAMADGVEGTPWSAEKPR	216	S	SKSKDPGSPQLNQEA	Q3UZA1	Rcsd1	Q9Z1B7	p38d	String	CMGC/MAPK	4.07	2.11
SKDPGpSPQLNQEAMADGVEGTPWSAEKPR	216	S	SKSKDPGSPQLNQEA	Q3UZA1	Rcsd1	Q91Y86	JNK1	String	CMGC/MAPK	4.07	2.11
SKDPGpSPQLNQEAMADGVEGTPWSAEKPR	216	S	SKSKDPGSPQLNQEA	Q3UZA1	Rcsd1	Q6P5G0	ERK4	String	CMGC/MAPK	4.07	2.11
SKDPGpSPQLNQEAMADGVEGTPWSAEKPR	216	S	SKSKDPGSPQLNQEA	Q3UZA1	Rcsd1	O54949	NLK	String	CMGC/MAPK	4.07	2.11
SKDPGpSPQLNQEAMADGVEGTPWSAEKPR	216	S	SKSKDPGSPQLNQEA	Q3UZA1	Rcsd1	Q9WVS8	ERK5	String	CMGC/MAPK	4.07	2.11
SKDPGpSPQLNQEAMADGVEGTPWSAEKPR	216	S	SKSKDPGSPQLNQEA	Q3UZA1	Rcsd1	Q80Y86	ERK7	String	CMGC/MAPK	4.07	2.11
SKDPGpSPQLNQEAMADGVEGTPWSAEKPR	216	S	SKSKDPGSPQLNQEA	Q3UZA1	Rcsd1	Q61532	ERK3	String	CMGC/MAPK	4.07	2.11
SKDPGpSPQLNQEAMADGVEGTPWSAEKPR	216	S	SKSKDPGSPQLNQEA	Q3UZA1	Rcsd1	Q5U421	p38a	String	CMGC/MAPK	4.07	2.11
SKDPGpSPQLNQEAMADGVEGTPWSAEKPR	216	S	SKSKDPGSPQLNQEA	Q3UZA1	Rcsd1	P63085	ERK2	String	CMGC/MAPK	4.07	2.11
KPPAPPpSPVQSQpSPSTNWpSPAVPAK	810	S	KKPPAPPSPVQSQSP	Q52KI8	Srrm1	P24788	PITSLRE	String	CMGC/CDK	3.99	2.22
KPPAPPpSPVQSQpSPSTNWpSPAVPAK	810	S	KKPPAPPSPVQSQSP	Q52KI8	Srrm1	Q8BWD8	CDK11	String	CMGC/CDK	3.99	2.22
KPPAPPpSPVQSQpSPSTNWpSPAVPAK	810	S	KKPPAPPSPVQSQSP	Q52KI8	Srrm1	Q3UMM4	CDK10	String	CMGC/CDK	3.99	2.22
KPPAPPpSPVQSQpSPSTNWpSPAVPAK	810	S	KKPPAPPSPVQSQSP	Q52KI8	Srrm1	Q3V3A1	PFTAIRE2	String	CMGC/CDK	3.99	2.22
KPPAPPpSPVQSQpSPSTNWpSPAVPAK	810	S	KKPPAPPSPVQSQSP	Q52KI8	Srrm1	Q8K0D0	PCTAIRE2	String	CMGC/CDK	3.99	2.22
KPPAPPpSPVQSQpSPSTNWpSPAVPAK	810	S	KKPPAPPSPVQSQSP	Q52KI8	Srrm1	Q64261	CDK6	String	CMGC/CDK	3.99	2.22
KPPAPPpSPVQSQpSPSTNWpSPAVPAK	810	S	KKPPAPPSPVQSQSP	Q52KI8	Srrm1	O35495	PFTAIRE1	String	CMGC/CDK	3.99	2.22
KPPAPPpSPVQSQpSPSTNWpSPAVPAK	810	S	KKPPAPPSPVQSQSP	Q52KI8	Srrm1	P49615	CDK5	String	CMGC/CDK	3.99	2.22
KPPAPPpSPVQSQpSPSTNWpSPAVPAK	810	S	KKPPAPPSPVQSQSP	Q52KI8	Srrm1	Q99J95	CDK9	String	CMGC/CDK	3.99	2.22
KPPAPPpSPVQSQpSPSTNWpSPAVPAK	810	S	KKPPAPPSPVQSQSP	Q52KI8	Srrm1	Q04735	PCTAIRE1	String	CMGC/CDK	3.99	2.22
KPPAPPpSPVQSQpSPSTNWpSPAVPAK	810	S	KKPPAPPSPVQSQSP	Q52KI8	Srrm1	Q03147	CDK7	String	CMGC/CDK	3.99	2.22
KPPAPPpSPVQSQpSPSTNWpSPAVPAK	810	S	KKPPAPPSPVQSQSP	Q52KI8	Srrm1	Q9JHU3	CCRK	String	CMGC/CDK	3.99	2.22
KPPAPPpSPVQSQpSPSTNWpSPAVPAK	810	S	KKPPAPPSPVQSQSP	Q52KI8	Srrm1	Q69ZA1	CHED	String	CMGC/CDK	3.99	2.22
KPPAPPpSPVQSQpSPSTNWpSPAVPAK	810	S	KKPPAPPSPVQSQSP	Q52KI8	Srrm1	Q8R3L8	CDK8	String	CMGC/CDK	3.99	2.22
KPPAPPpSPVQSQpSPSTNWpSPAVPAK	816	S	PSPVQSQSPSTNWSP	Q52KI8	Srrm1	P24788	PITSLRE	String	CMGC/CDK	2.31	2.22
KPPAPPpSPVQSQpSPSTNWpSPAVPAK	816	S	PSPVQSQSPSTNWSP	Q52KI8	Srrm1	Q8BWD8	CDK11	String	CMGC/CDK	2.31	2.22
KPPAPPpSPVQSQpSPSTNWpSPAVPAK	816	S	PSPVQSQSPSTNWSP	Q52KI8	Srrm1	Q3UMM4	CDK10	String	CMGC/CDK	2.31	2.22
KPPAPPpSPVQSQpSPSTNWpSPAVPAK	816	S	PSPVQSQSPSTNWSP	Q52KI8	Srrm1	Q3V3A1	PFTAIRE2	String	CMGC/CDK	2.31	2.22
KPPAPPpSPVQSQpSPSTNWpSPAVPAK	816	S	PSPVQSQSPSTNWSP	Q52KI8	Srrm1	Q8K0D0	PCTAIRE2	String	CMGC/CDK	2.31	2.22
KPPAPPpSPVQSQpSPSTNWpSPAVPAK	816	S	PSPVQSQSPSTNWSP	Q52KI8	Srrm1	Q64261	CDK6	String	CMGC/CDK	2.31	2.22
KPPAPPpSPVQSQpSPSTNWpSPAVPAK	816	S	PSPVQSQSPSTNWSP	Q52KI8	Srrm1	O35495	PFTAIRE1	String	CMGC/CDK	2.31	2.22
KPPAPPpSPVQSQpSPSTNWpSPAVPAK	816	S	PSPVQSQSPSTNWSP	Q52KI8	Srrm1	P49615	CDK5	String	CMGC/CDK	2.31	2.22
KPPAPPpSPVQSQpSPSTNWpSPAVPAK	816	S	PSPVQSQSPSTNWSP	Q52KI8	Srrm1	Q99J95	CDK9	String	CMGC/CDK	2.31	2.22
KPPAPPpSPVQSQpSPSTNWpSPAVPAK	816	S	PSPVQSQSPSTNWSP	Q52KI8	Srrm1	Q04735	PCTAIRE1	String	CMGC/CDK	2.31	2.22
KPPAPPpSPVQSQpSPSTNWpSPAVPAK	816	S	PSPVQSQSPSTNWSP	Q52KI8	Srrm1	Q03147	CDK7	String	CMGC/CDK	2.31	2.22
KPPAPPpSPVQSQpSPSTNWpSPAVPAK	816	S	PSPVQSQSPSTNWSP	Q52KI8	Srrm1	Q9JHU3	CCRK	String	CMGC/CDK	2.31	2.22
KPPAPPpSPVQSQpSPSTNWpSPAVPAK	816	S	PSPVQSQSPSTNWSP	Q52KI8	Srrm1	Q69ZA1	CHED	String	CMGC/CDK	2.31	2.22
KPPAPPpSPVQSQpSPSTNWpSPAVPAK	816	S	PSPVQSQSPSTNWSP	Q52KI8	Srrm1	Q8R3L8	CDK8	String	CMGC/CDK	2.31	2.22
KPPAPPpSPVQSQpSPSTNWpSPAVPAK	822	S	QSPSTNWSPAVPAKK	Q52KI8	Srrm1	P24788	PITSLRE	String	CMGC/CDK	3.39	2.22
KPPAPPpSPVQSQpSPSTNWpSPAVPAK	822	S	QSPSTNWSPAVPAKK	Q52KI8	Srrm1	Q8BWD8	CDK11	String	CMGC/CDK	3.39	2.22
KPPAPPpSPVQSQpSPSTNWpSPAVPAK	822	S	QSPSTNWSPAVPAKK	Q52KI8	Srrm1	Q3UMM4	CDK10	String	CMGC/CDK	3.39	2.22
KPPAPPpSPVQSQpSPSTNWpSPAVPAK	822	S	QSPSTNWSPAVPAKK	Q52KI8	Srrm1	Q3V3A1	PFTAIRE2	String	CMGC/CDK	3.39	2.22
KPPAPPpSPVQSQpSPSTNWpSPAVPAK	822	S	QSPSTNWSPAVPAKK	Q52KI8	Srrm1	Q8K0D0	PCTAIRE2	String	CMGC/CDK	3.39	2.22
KPPAPPpSPVQSQpSPSTNWpSPAVPAK	822	S	QSPSTNWSPAVPAKK	Q52KI8	Srrm1	Q64261	CDK6	String	CMGC/CDK	3.39	2.22
KPPAPPpSPVQSQpSPSTNWpSPAVPAK	822	S	QSPSTNWSPAVPAKK	Q52KI8	Srrm1	O35495	PFTAIRE1	String	CMGC/CDK	3.39	2.22
KPPAPPpSPVQSQpSPSTNWpSPAVPAK	822	S	QSPSTNWSPAVPAKK	Q52KI8	Srrm1	P49615	CDK5	String	CMGC/CDK	3.39	2.22
KPPAPPpSPVQSQpSPSTNWpSPAVPAK	822	S	QSPSTNWSPAVPAKK	Q52KI8	Srrm1	Q99J95	CDK9	String	CMGC/CDK	3.39	2.22
KPPAPPpSPVQSQpSPSTNWpSPAVPAK	822	S	QSPSTNWSPAVPAKK	Q52KI8	Srrm1	Q04735	PCTAIRE1	String	CMGC/CDK	3.39	2.22
KPPAPPpSPVQSQpSPSTNWpSPAVPAK	822	S	QSPSTNWSPAVPAKK	Q52KI8	Srrm1	Q03147	CDK7	String	CMGC/CDK	3.39	2.22
KPPAPPpSPVQSQpSPSTNWpSPAVPAK	822	S	QSPSTNWSPAVPAKK	Q52KI8	Srrm1	Q9JHU3	CCRK	String	CMGC/CDK	3.39	2.22
KPPAPPpSPVQSQpSPSTNWpSPAVPAK	822	S	QSPSTNWSPAVPAKK	Q52KI8	Srrm1	Q69ZA1	CHED	String	CMGC/CDK	3.39	2.22
KPPAPPpSPVQSQpSPSTNWpSPAVPAK	822	S	QSPSTNWSPAVPAKK	Q52KI8	Srrm1	Q8R3L8	CDK8	String	CMGC/CDK	3.39	2.22
TTSTSNPSpSPAPDWYK	1979	S	TSTSNPSSPAPDWYK	A2ADH4	Atrx	Q3UTQ8	CDKL5	String	CMGC	4.55	2.59
TTSTSNPSpSPAPDWYK	1979	S	TSTSNPSSPAPDWYK	A2ADH4	Atrx	O54781	SRPK2	String	CMGC	4.55	2.59
TTSTSNPSpSPAPDWYK	1979	S	TSTSNPSSPAPDWYK	A2ADH4	Atrx	O70551	SRPK1	String	CMGC	4.55	2.59
TTSTSNPSpSPAPDWYK	1979	S	TSTSNPSSPAPDWYK	A2ADH4	Atrx	Q9Z0G2	MSSK1	String	CMGC	4.55	2.59
TTSTSNPSpSPAPDWYK	1979	S	TSTSNPSSPAPDWYK	A2ADH4	Atrx	O35493	CLK4	String	CMGC	4.55	2.59
TTSTSNPSpSPAPDWYK	1979	S	TSTSNPSSPAPDWYK	A2ADH4	Atrx	O35492	CLK3	String	CMGC	4.55	2.59
TTSTSNPSpSPAPDWYK	1979	S	TSTSNPSSPAPDWYK	A2ADH4	Atrx	Q3TZA2	CDKL4	String	CMGC	4.55	2.59
TTSTSNPSpSPAPDWYK	1979	S	TSTSNPSSPAPDWYK	A2ADH4	Atrx	O35491	CLK2	String	CMGC	4.55	2.59
TTSTSNPSpSPAPDWYK	1979	S	TSTSNPSSPAPDWYK	A2ADH4	Atrx	Q9JKV2	ICK	String	CMGC	4.55	2.59
TTSTSNPSpSPAPDWYK	1979	S	TSTSNPSSPAPDWYK	A2ADH4	Atrx	B1AU43	CDKL3	String	CMGC	4.55	2.59
TTSTSNPSpSPAPDWYK	1979	S	TSTSNPSSPAPDWYK	A2ADH4	Atrx	Q8CEQ0	CDKL1	String	CMGC	4.55	2.59
TTSTSNPSpSPAPDWYK	1979	S	TSTSNPSSPAPDWYK	A2ADH4	Atrx	Q9WVS4	MOK	String	CMGC	4.55	2.59
TTSTSNPSpSPAPDWYK	1979	S	TSTSNPSSPAPDWYK	A2ADH4	Atrx	Q9QUK0	CDKL2	String	CMGC	4.55	2.59
TTSTSNPSpSPAPDWYK	1979	S	TSTSNPSSPAPDWYK	A2ADH4	Atrx	Q04859	MAK	String	CMGC	4.55	2.59
LLDPEDIpSVDHPDEK	257	S	LLDPEDISVDHPDEK	Q62261	Sptbn1	Q9QVP9	PYK2	String	TK/Fak	4.92	4.19
LLDPEDIpSVDHPDEK	257	S	LLDPEDISVDHPDEK	Q62261	Sptbn1	P34152	FAK	String	TK/Fak	4.92	4.19
FpSPGAPSGPGPQPNQK	272	S	TPVVSKFSPGAPSGP	Q3UGQ3	Zyx	P11440	CDC2	String	CMGC/CDK/CDC2	3.19	3.13
FpSPGAPSGPGPQPNQK	272	S	TPVVSKFSPGAPSGP	Q3UGQ3	Zyx	P97377	CDK2	String	CMGC/CDK/CDC2	3.19	3.13
TIpSPMVMDAK	795	S	DELSKTISPMVMDAK	Q64727	Vcl	Q5NCK8	JNK2	String	CMGC/MAPK	2.61	2.11
TIpSPMVMDAK	795	S	DELSKTISPMVMDAK	Q64727	Vcl	O08911	p38g	String	CMGC/MAPK	2.61	2.11
TIpSPMVMDAK	795	S	DELSKTISPMVMDAK	Q64727	Vcl	Q80W82	JNK3	String	CMGC/MAPK	2.61	2.11
TIpSPMVMDAK	795	S	DELSKTISPMVMDAK	Q64727	Vcl	Q569F1	p38b	String	CMGC/MAPK	2.61	2.11
TIpSPMVMDAK	795	S	DELSKTISPMVMDAK	Q64727	Vcl	Q63844	ERK1	String	CMGC/MAPK	2.61	2.11
TIpSPMVMDAK	795	S	DELSKTISPMVMDAK	Q64727	Vcl	Q9Z1B7	p38d	String	CMGC/MAPK	2.61	2.11
TIpSPMVMDAK	795	S	DELSKTISPMVMDAK	Q64727	Vcl	Q91Y86	JNK1	String	CMGC/MAPK	2.61	2.11
TIpSPMVMDAK	795	S	DELSKTISPMVMDAK	Q64727	Vcl	Q6P5G0	ERK4	String	CMGC/MAPK	2.61	2.11
TIpSPMVMDAK	795	S	DELSKTISPMVMDAK	Q64727	Vcl	O54949	NLK	String	CMGC/MAPK	2.61	2.11
TIpSPMVMDAK	795	S	DELSKTISPMVMDAK	Q64727	Vcl	Q9WVS8	ERK5	String	CMGC/MAPK	2.61	2.11
TIpSPMVMDAK	795	S	DELSKTISPMVMDAK	Q64727	Vcl	Q80Y86	ERK7	String	CMGC/MAPK	2.61	2.11
TIpSPMVMDAK	795	S	DELSKTISPMVMDAK	Q64727	Vcl	Q61532	ERK3	String	CMGC/MAPK	2.61	2.11
TIpSPMVMDAK	795	S	DELSKTISPMVMDAK	Q64727	Vcl	Q5U421	p38a	String	CMGC/MAPK	2.61	2.11
TIpSPMVMDAK	795	S	DELSKTISPMVMDAK	Q64727	Vcl	P63085	ERK2	String	CMGC/MAPK	2.61	2.11
SQpSWEER	161	S	REMHRSQSWEERGDR	Q6Y7W8	Gigyf2	Q6GSA6	AKT1	String	AGC/AKT	2.76	2.56
SQpSWEER	161	S	REMHRSQSWEERGDR	Q6Y7W8	Gigyf2	Q9WUA6	AKT3	String	AGC/AKT	2.76	2.56
SQpSWEER	161	S	REMHRSQSWEERGDR	Q6Y7W8	Gigyf2	Q60823	AKT2	String	AGC/AKT	2.76	2.56
SSSSpSQESLNRPFSSK	333	S	SDRSSSSSQESLNRP	Q8BRT1	Clasp2	Q8BK63	CK1a	String	CK1	3.6	2.15
SSSSpSQESLNRPFSSK	333	S	SDRSSSSSQESLNRP	Q8BRT1	Clasp2	Q3UWH3	VRK1	String	CK1	3.6	2.15
SSSSpSQESLNRPFSSK	333	S	SDRSSSSSQESLNRP	Q8BRT1	Clasp2	Q8BN21	VRK2	String	CK1	3.6	2.15
SSSSpSQESLNRPFSSK	333	S	SDRSSSSSQESLNRP	Q8BRT1	Clasp2	Q99K78	CK1g2	String	CK1	3.6	2.15
SSSSpSQESLNRPFSSK	333	S	SDRSSSSSQESLNRP	Q8BRT1	Clasp2	Q8C4X2	CK1g3	String	CK1	3.6	2.15
SSSSpSQESLNRPFSSK	333	S	SDRSSSSSQESLNRP	Q8BRT1	Clasp2	Q8K3G5	VRK3	String	CK1	3.6	2.15
SSSSpSQESLNRPFSSK	333	S	SDRSSSSSQESLNRP	Q8BRT1	Clasp2	Q6PCN3	TTBK1	String	CK1	3.6	2.15
SSSSpSQESLNRPFSSK	333	S	SDRSSSSSQESLNRP	Q8BRT1	Clasp2	A2AW15	TTBK2	String	CK1	3.6	2.15
SSSSpSQESLNRPFSSK	333	S	SDRSSSSSQESLNRP	Q8BRT1	Clasp2	Q6P2B2	CK1g1	String	CK1	3.6	2.15
SSSSpSQESLNRPFSSK	333	S	SDRSSSSSQESLNRP	Q8BRT1	Clasp2	Q9DC28	CK1d	String	CK1	3.6	2.15
SSSSpSQESLNRPFSSK	333	S	SDRSSSSSQESLNRP	Q8BRT1	Clasp2	Q9JMK2	CK1e	String	CK1	3.6	2.15
SSSSpSQESLNRPFSSK	333	S	SDRSSSSSQESLNRP	Q8BRT1	Clasp2	Q571J8	MARK2	String	CAMK/CAMKL	2.67	1.74
SSSSpSQESLNRPFSSK	333	S	SDRSSSSSQESLNRP	Q8BRT1	Clasp2	Q14DQ3	MARK1	String	CAMK/CAMKL	2.67	1.74
SSSSpSQESLNRPFSSK	333	S	SDRSSSSSQESLNRP	Q8BRT1	Clasp2	Q8CIP4	MARK4	String	CAMK/CAMKL	2.67	1.74
SSSSpSQESLNRPFSSK	333	S	SDRSSSSSQESLNRP	Q8BRT1	Clasp2	B7ZNH4	MarkmB2	String	CAMK/CAMKL	2.67	1.74
SSSSpSQESLNRPFSSK	333	S	SDRSSSSSQESLNRP	Q8BRT1	Clasp2	Q3TPU1	MELK	String	CAMK/CAMKL	2.67	1.74
SSSSpSQESLNRPFSSK	333	S	SDRSSSSSQESLNRP	Q8BRT1	Clasp2	A0JLX3	MarkmA8	String	CAMK/CAMKL	2.67	1.74
SSSSpSQESLNRPFSSK	333	S	SDRSSSSSQESLNRP	Q8BRT1	Clasp2	Q9JKE5	MARK3	String	CAMK/CAMKL	2.67	1.74
SSSSpSQESLNRPFSSK	333	S	SDRSSSSSQESLNRP	Q8BRT1	Clasp2	Q6P4S6	QSK	String	CAMK/CAMKL	2.67	1.74
SSSSpSQESLNRPFSSK	333	S	SDRSSSSSQESLNRP	Q8BRT1	Clasp2	Q3UTA8	MarkmC1	String	CAMK/CAMKL	2.67	1.74
SSSSpSQESLNRPFSSK	333	S	SDRSSSSSQESLNRP	Q8BRT1	Clasp2	Q8CEE6	PASK	String	CAMK/CAMKL	2.67	1.74
SSSSpSQESLNRPFSSK	333	S	SDRSSSSSQESLNRP	Q8BRT1	Clasp2	Q9QYZ6	MarkmA6	String	CAMK/CAMKL	2.67	1.74
SSSSpSQESLNRPFSSK	333	S	SDRSSSSSQESLNRP	Q8BRT1	Clasp2	Q8C0X8	MarkmD1	String	CAMK/CAMKL	2.67	1.74
SSSSpSQESLNRPFSSK	333	S	SDRSSSSSQESLNRP	Q8BRT1	Clasp2	B2RQ72	HUNK	String	CAMK/CAMKL	2.67	1.74
SSSSpSQESLNRPFSSK	333	S	SDRSSSSSQESLNRP	Q8BRT1	Clasp2	Q9QYZ3	MarkmA5	String	CAMK/CAMKL	2.67	1.74
SSSSpSQESLNRPFSSK	333	S	SDRSSSSSQESLNRP	Q8BRT1	Clasp2	Q8CFH6	QIK	String	CAMK/CAMKL	2.67	1.74
SSSSpSQESLNRPFSSK	333	S	SDRSSSSSQESLNRP	Q8BRT1	Clasp2	Q8C0V7	MarkmB1	String	CAMK/CAMKL	2.67	1.74
SSSSpSQESLNRPFSSK	333	S	SDRSSSSSQESLNRP	Q8BRT1	Clasp2	Q9QYZ5	MarkmA3	String	CAMK/CAMKL	2.67	1.74
SSSSpSQESLNRPFSSK	333	S	SDRSSSSSQESLNRP	Q8BRT1	Clasp2	B9EK90	SNRK	String	CAMK/CAMKL	2.67	1.74
SSSSpSQESLNRPFSSK	333	S	SDRSSSSSQESLNRP	Q8BRT1	Clasp2	Q69Z98	BRSK2	String	CAMK/CAMKL	2.67	1.74
SSSSpSQESLNRPFSSK	333	S	SDRSSSSSQESLNRP	Q8BRT1	Clasp2	Q8BZN4	NuaK2	String	CAMK/CAMKL	2.67	1.74
SSSSpSQESLNRPFSSK	333	S	SDRSSSSSQESLNRP	Q8BRT1	Clasp2	Q8C0N0	MarkmA1	String	CAMK/CAMKL	2.67	1.74
SSSSpSQESLNRPFSSK	333	S	SDRSSSSSQESLNRP	Q8BRT1	Clasp2	Q60670	SIK	String	CAMK/CAMKL	2.67	1.74
SSSSpSQESLNRPFSSK	333	S	SDRSSSSSQESLNRP	Q8BRT1	Clasp2	A0AUV4	MarkmA10	String	CAMK/CAMKL	2.67	1.74
SSSSpSQESLNRPFSSK	333	S	SDRSSSSSQESLNRP	Q8BRT1	Clasp2	Q641K5	NuaK1	String	CAMK/CAMKL	2.67	1.74
SSSSpSQESLNRPFSSK	333	S	SDRSSSSSQESLNRP	Q8BRT1	Clasp2	Q5RJI5	BRSK1	String	CAMK/CAMKL	2.67	1.74
SSSSpSQESLNRPFSSK	333	S	SDRSSSSSQESLNRP	Q8BRT1	Clasp2	Q8BHI9	NIM1	String	CAMK/CAMKL	2.67	1.74
SSSSpSQESLNRPFSSK	333	S	SDRSSSSSQESLNRP	Q8BRT1	Clasp2	Q3UT86	MarkmC2	String	CAMK/CAMKL	2.67	1.74
SSSSpSQESLNRPFSSK	333	S	SDRSSSSSQESLNRP	Q8BRT1	Clasp2	B9EKK5	MarkmA2	String	CAMK/CAMKL	2.67	1.74
SSSSpSQESLNRPFSSK	333	S	SDRSSSSSQESLNRP	Q8BRT1	Clasp2	Q32M05	MarkmD3	String	CAMK/CAMKL	2.67	1.74
SSSSpSQESLNRPFSSK	333	S	SDRSSSSSQESLNRP	Q8BRT1	Clasp2	A2AQX6	MarkmE2	String	CAMK/CAMKL	2.67	1.74
SSSSpSQESLNRPFSSK	333	S	SDRSSSSSQESLNRP	Q8BRT1	Clasp2	P53351	PLK2	String	Other/PLK	1.83	1.5
SSSSpSQESLNRPFSSK	333	S	SDRSSSSSQESLNRP	Q8BRT1	Clasp2	Q4FZD7	PLK5	String	Other/PLK	1.83	1.5
SSSSpSQESLNRPFSSK	333	S	SDRSSSSSQESLNRP	Q8BRT1	Clasp2	Q64702	PLK4	String	Other/PLK	1.83	1.5
SSSSpSQESLNRPFSSK	333	S	SDRSSSSSQESLNRP	Q8BRT1	Clasp2	Q07832	PLK1	String	Other/PLK	1.83	1.5
SSSSpSQESLNRPFSSK	333	S	SDRSSSSSQESLNRP	Q8BRT1	Clasp2	Q6P571	PLK3	String	Other/PLK	1.83	1.5
YLpSFTPPEK	141	S	TVKQKYLSFTPPEKD	Q8CIN4	PAK2	O88643	PAK1	String	STE/STE20	2.51	1.8
YLpSFTPPEK	141	S	TVKQKYLSFTPPEKD	Q8CIN4	PAK2	Q8K3H5	MYO3A	String	STE/STE20	2.51	1.8
YLpSFTPPEK	141	S	TVKQKYLSFTPPEKD	Q8CIN4	PAK2	O54988	SLK	String	STE/STE20	2.51	1.8
YLpSFTPPEK	141	S	TVKQKYLSFTPPEKD	Q8CIN4	PAK2	Q9R0G8	NRK	String	STE/STE20	2.51	1.8
YLpSFTPPEK	141	S	TVKQKYLSFTPPEKD	Q8CIN4	PAK2	Q8BPM2	KHS1	String	STE/STE20	2.51	1.8
YLpSFTPPEK	141	S	TVKQKYLSFTPPEKD	Q8CIN4	PAK2	A3KGC1	PAK3	String	STE/STE20	2.51	1.8
YLpSFTPPEK	141	S	TVKQKYLSFTPPEKD	Q8CIN4	PAK2	Q3ULB5	PAK6	String	STE/STE20	2.51	1.8
YLpSFTPPEK	141	S	TVKQKYLSFTPPEKD	Q8CIN4	PAK2	Q8C015	PAK5	String	STE/STE20	2.51	1.8
YLpSFTPPEK	141	S	TVKQKYLSFTPPEKD	Q8CIN4	PAK2	B1ATW8	LOK	String	STE/STE20	2.51	1.8
YLpSFTPPEK	141	S	TVKQKYLSFTPPEKD	Q8CIN4	PAK2	Q8BTW9	PAK4	String	STE/STE20	2.51	1.8
YLpSFTPPEK	141	S	TVKQKYLSFTPPEKD	Q8CIN4	PAK2	Q8K4T3	STLK6	String	STE/STE20	2.51	1.8
YLpSFTPPEK	141	S	TVKQKYLSFTPPEKD	Q8CIN4	PAK2	Q99KH8	MST3	String	STE/STE20	2.51	1.8
YLpSFTPPEK	141	S	TVKQKYLSFTPPEKD	Q8CIN4	PAK2	P70218	HPK1	String	STE/STE20	2.51	1.8
YLpSFTPPEK	141	S	TVKQKYLSFTPPEKD	Q8CIN4	PAK2	B7ZNR8	HGK	String	STE/STE20	2.51	1.8
YLpSFTPPEK	141	S	TVKQKYLSFTPPEKD	Q8CIN4	PAK2	Q8BYC6	TAO3	String	STE/STE20	2.51	1.8
YLpSFTPPEK	141	S	TVKQKYLSFTPPEKD	Q8CIN4	PAK2	Q6P9R2	OSR1	String	STE/STE20	2.51	1.8
YLpSFTPPEK	141	S	TVKQKYLSFTPPEKD	Q8CIN4	PAK2	Q3UUJ4	STLK5	String	STE/STE20	2.51	1.8
KApSEEEYVIR	639	S	RKTERKASEEEYVIR	Q8K4I3	Arhgef6	Q0KL02	Trio	String	CAMK	3.07	1.63
KApSEEEYVIR	639	S	RKTERKASEEEYVIR	Q8K4I3	Arhgef6	Q8K4K4	Trb1	String	CAMK	3.07	1.63
KApSEEEYVIR	639	S	RKTERKASEEEYVIR	Q8K4I3	Arhgef6	Q6PGN3	DCLK2	String	CAMK	3.07	1.63
KApSEEEYVIR	639	S	RKTERKASEEEYVIR	Q8K4I3	Arhgef6	Q9D2E1	TSSK3	String	CAMK	3.07	1.63
KApSEEEYVIR	639	S	RKTERKASEEEYVIR	Q8K4I3	Arhgef6	Q925K9	SSTK	String	CAMK	3.07	1.63
KApSEEEYVIR	639	S	RKTERKASEEEYVIR	Q8K4I3	Arhgef6	A2CG49	Trad	String	CAMK	3.07	1.63
KApSEEEYVIR	639	S	RKTERKASEEEYVIR	Q8K4I3	Arhgef6	Q8CFN8	PIM1	String	CAMK	3.07	1.63
KApSEEEYVIR	639	S	RKTERKASEEEYVIR	Q8K4I3	Arhgef6	Q6P8M9	TSSK2	String	CAMK	3.07	1.63
KApSEEEYVIR	639	S	RKTERKASEEEYVIR	Q8K4I3	Arhgef6	Q3UHL1	VACAMKL	String	CAMK	3.07	1.63
KApSEEEYVIR	639	S	RKTERKASEEEYVIR	Q8K4I3	Arhgef6	Q924X7	STK33	String	CAMK	3.07	1.63
KApSEEEYVIR	639	S	RKTERKASEEEYVIR	Q8K4I3	Arhgef6	Q80YU1	TSSK1	String	CAMK	3.07	1.63
KApSEEEYVIR	639	S	RKTERKASEEEYVIR	Q8K4I3	Arhgef6	A2AAJ9	Obscn	String	CAMK	3.07	1.63
KApSEEEYVIR	639	S	RKTERKASEEEYVIR	Q8K4I3	Arhgef6	Q8CIN4	PAK2	String	STE/STE20	2.07	1.8
KApSEEEYVIR	639	S	RKTERKASEEEYVIR	Q8K4I3	Arhgef6	Q5F2E8	TAO1	String	STE/STE20	2.07	1.8
KApSEEEYVIR	639	S	RKTERKASEEEYVIR	Q8K4I3	Arhgef6	Q6ZQ29	TAO2	String	STE/STE20	2.07	1.8
KApSEEEYVIR	639	S	RKTERKASEEEYVIR	Q8K4I3	Arhgef6	Q5SXG0	MINK	String	STE/STE20	2.07	1.8
KApSEEEYVIR	639	S	RKTERKASEEEYVIR	Q8K4I3	Arhgef6	Q9JI11	MST1	String	STE/STE20	2.07	1.8
KApSEEEYVIR	639	S	RKTERKASEEEYVIR	Q8K4I3	Arhgef6	Q9JI10	MST2	String	STE/STE20	2.07	1.8
KApSEEEYVIR	639	S	RKTERKASEEEYVIR	Q8K4I3	Arhgef6	Q61161	GCK	String	STE/STE20	2.07	1.8
KApSEEEYVIR	639	S	RKTERKASEEEYVIR	Q8K4I3	Arhgef6	B9EKN8	TNIK	String	STE/STE20	2.07	1.8
KApSEEEYVIR	639	S	RKTERKASEEEYVIR	Q8K4I3	Arhgef6	Q99JP0	KHS2	String	STE/STE20	2.07	1.8
KApSEEEYVIR	639	S	RKTERKASEEEYVIR	Q8K4I3	Arhgef6	O88643	PAK1	String	STE/STE20	2.07	1.8
KApSEEEYVIR	639	S	RKTERKASEEEYVIR	Q8K4I3	Arhgef6	Q8K3H5	MYO3A	String	STE/STE20	2.07	1.8
KApSEEEYVIR	639	S	RKTERKASEEEYVIR	Q8K4I3	Arhgef6	O54988	SLK	String	STE/STE20	2.07	1.8
KApSEEEYVIR	639	S	RKTERKASEEEYVIR	Q8K4I3	Arhgef6	Q9R0G8	NRK	String	STE/STE20	2.07	1.8
KApSEEEYVIR	639	S	RKTERKASEEEYVIR	Q8K4I3	Arhgef6	Q8BPM2	KHS1	String	STE/STE20	2.07	1.8
KApSEEEYVIR	639	S	RKTERKASEEEYVIR	Q8K4I3	Arhgef6	A3KGC1	PAK3	String	STE/STE20	2.07	1.8
KApSEEEYVIR	639	S	RKTERKASEEEYVIR	Q8K4I3	Arhgef6	Q3ULB5	PAK6	String	STE/STE20	2.07	1.8
KApSEEEYVIR	639	S	RKTERKASEEEYVIR	Q8K4I3	Arhgef6	Q8C015	PAK5	String	STE/STE20	2.07	1.8
KApSEEEYVIR	639	S	RKTERKASEEEYVIR	Q8K4I3	Arhgef6	B1ATW8	LOK	String	STE/STE20	2.07	1.8
KApSEEEYVIR	639	S	RKTERKASEEEYVIR	Q8K4I3	Arhgef6	Q8BTW9	PAK4	String	STE/STE20	2.07	1.8
KApSEEEYVIR	639	S	RKTERKASEEEYVIR	Q8K4I3	Arhgef6	Q8K4T3	STLK6	String	STE/STE20	2.07	1.8
KApSEEEYVIR	639	S	RKTERKASEEEYVIR	Q8K4I3	Arhgef6	Q99KH8	MST3	String	STE/STE20	2.07	1.8
KApSEEEYVIR	639	S	RKTERKASEEEYVIR	Q8K4I3	Arhgef6	P70218	HPK1	String	STE/STE20	2.07	1.8
KApSEEEYVIR	639	S	RKTERKASEEEYVIR	Q8K4I3	Arhgef6	B7ZNR8	HGK	String	STE/STE20	2.07	1.8
KApSEEEYVIR	639	S	RKTERKASEEEYVIR	Q8K4I3	Arhgef6	Q8BYC6	TAO3	String	STE/STE20	2.07	1.8
KApSEEEYVIR	639	S	RKTERKASEEEYVIR	Q8K4I3	Arhgef6	Q6P9R2	OSR1	String	STE/STE20	2.07	1.8
KApSEEEYVIR	639	S	RKTERKASEEEYVIR	Q8K4I3	Arhgef6	Q3UUJ4	STLK5	String	STE/STE20	2.07	1.8
KDpSVPQVLLPEEEK	679	S	QQGTRKDSVPQVLLP	Q8K4I3	Arhgef6	Q0KL02	Trio	String	CAMK	2.37	1.63
KDpSVPQVLLPEEEK	679	S	QQGTRKDSVPQVLLP	Q8K4I3	Arhgef6	Q8K4K4	Trb1	String	CAMK	2.37	1.63
KDpSVPQVLLPEEEK	679	S	QQGTRKDSVPQVLLP	Q8K4I3	Arhgef6	Q6PGN3	DCLK2	String	CAMK	2.37	1.63
KDpSVPQVLLPEEEK	679	S	QQGTRKDSVPQVLLP	Q8K4I3	Arhgef6	Q9D2E1	TSSK3	String	CAMK	2.37	1.63
KDpSVPQVLLPEEEK	679	S	QQGTRKDSVPQVLLP	Q8K4I3	Arhgef6	Q925K9	SSTK	String	CAMK	2.37	1.63
KDpSVPQVLLPEEEK	679	S	QQGTRKDSVPQVLLP	Q8K4I3	Arhgef6	A2CG49	Trad	String	CAMK	2.37	1.63
KDpSVPQVLLPEEEK	679	S	QQGTRKDSVPQVLLP	Q8K4I3	Arhgef6	Q8CFN8	PIM1	String	CAMK	2.37	1.63
KDpSVPQVLLPEEEK	679	S	QQGTRKDSVPQVLLP	Q8K4I3	Arhgef6	Q6P8M9	TSSK2	String	CAMK	2.37	1.63
KDpSVPQVLLPEEEK	679	S	QQGTRKDSVPQVLLP	Q8K4I3	Arhgef6	Q3UHL1	VACAMKL	String	CAMK	2.37	1.63
KDpSVPQVLLPEEEK	679	S	QQGTRKDSVPQVLLP	Q8K4I3	Arhgef6	Q924X7	STK33	String	CAMK	2.37	1.63
KDpSVPQVLLPEEEK	679	S	QQGTRKDSVPQVLLP	Q8K4I3	Arhgef6	Q80YU1	TSSK1	String	CAMK	2.37	1.63
KDpSVPQVLLPEEEK	679	S	QQGTRKDSVPQVLLP	Q8K4I3	Arhgef6	A2AAJ9	Obscn	String	CAMK	2.37	1.63
SEGVQDAEPQSLVGpSPSTR	341	S	EPQSLVGSPSTRGAP	Q8R4H2	Arhgef12	Q64261	CDK6	String	CMGC/CDK	3.4	2.22
SEGVQDAEPQSLVGpSPSTR	341	S	EPQSLVGSPSTRGAP	Q8R4H2	Arhgef12	O35495	PFTAIRE1	String	CMGC/CDK	3.4	2.22
SEGVQDAEPQSLVGpSPSTR	341	S	EPQSLVGSPSTRGAP	Q8R4H2	Arhgef12	P49615	CDK5	String	CMGC/CDK	3.4	2.22
SEGVQDAEPQSLVGpSPSTR	341	S	EPQSLVGSPSTRGAP	Q8R4H2	Arhgef12	Q99J95	CDK9	String	CMGC/CDK	3.4	2.22
SEGVQDAEPQSLVGpSPSTR	341	S	EPQSLVGSPSTRGAP	Q8R4H2	Arhgef12	Q04735	PCTAIRE1	String	CMGC/CDK	3.4	2.22
SEGVQDAEPQSLVGpSPSTR	341	S	EPQSLVGSPSTRGAP	Q8R4H2	Arhgef12	Q03147	CDK7	String	CMGC/CDK	3.4	2.22
SEGVQDAEPQSLVGpSPSTR	341	S	EPQSLVGSPSTRGAP	Q8R4H2	Arhgef12	Q9JHU3	CCRK	String	CMGC/CDK	3.4	2.22
SEGVQDAEPQSLVGpSPSTR	341	S	EPQSLVGSPSTRGAP	Q8R4H2	Arhgef12	Q69ZA1	CHED	String	CMGC/CDK	3.4	2.22
SEGVQDAEPQSLVGpSPSTR	341	S	EPQSLVGSPSTRGAP	Q8R4H2	Arhgef12	Q8R3L8	CDK8	String	CMGC/CDK	3.4	2.22
APGpSPVSSLSADQASSSTLLPLNSGEFSR	193	S	VRSKAPGSPVSSLSA	Q8VBT9	Aspscr1	Q64261	CDK6	String	CMGC/CDK	3.3	2.22
APGpSPVSSLSADQASSSTLLPLNSGEFSR	193	S	VRSKAPGSPVSSLSA	Q8VBT9	Aspscr1	O35495	PFTAIRE1	String	CMGC/CDK	3.3	2.22
APGpSPVSSLSADQASSSTLLPLNSGEFSR	193	S	VRSKAPGSPVSSLSA	Q8VBT9	Aspscr1	P49615	CDK5	String	CMGC/CDK	3.3	2.22
APGpSPVSSLSADQASSSTLLPLNSGEFSR	193	S	VRSKAPGSPVSSLSA	Q8VBT9	Aspscr1	Q99J95	CDK9	String	CMGC/CDK	3.3	2.22
APGpSPVSSLSADQASSSTLLPLNSGEFSR	193	S	VRSKAPGSPVSSLSA	Q8VBT9	Aspscr1	Q04735	PCTAIRE1	String	CMGC/CDK	3.3	2.22
APGpSPVSSLSADQASSSTLLPLNSGEFSR	193	S	VRSKAPGSPVSSLSA	Q8VBT9	Aspscr1	Q03147	CDK7	String	CMGC/CDK	3.3	2.22
APGpSPVSSLSADQASSSTLLPLNSGEFSR	193	S	VRSKAPGSPVSSLSA	Q8VBT9	Aspscr1	Q9JHU3	CCRK	String	CMGC/CDK	3.3	2.22
APGpSPVSSLSADQASSSTLLPLNSGEFSR	193	S	VRSKAPGSPVSSLSA	Q8VBT9	Aspscr1	Q69ZA1	CHED	String	CMGC/CDK	3.3	2.22
APGpSPVSSLSADQASSSTLLPLNSGEFSR	193	S	VRSKAPGSPVSSLSA	Q8VBT9	Aspscr1	Q8R3L8	CDK8	String	CMGC/CDK	3.3	2.22
APGpSPVSSLSADQASSSTLLPLNSGEFSR	193	S	VRSKAPGSPVSSLSA	Q8VBT9	Aspscr1	Q9WV60	GSK3B	String	CMGC/GSK	4.23	2.21
APGpSPVSSLSADQASSSTLLPLNSGEFSR	193	S	VRSKAPGSPVSSLSA	Q8VBT9	Aspscr1	Q2NL51	GSK3A	String	CMGC/GSK	4.23	2.21
ELGpSPPGISLETIDAAFSCPGSSR	349	S	RLEKELGSPPGISLE	Q3UKP2	Hpx	O08911	p38g	String	CMGC/MAPK	2.11	2.11
ELGpSPPGISLETIDAAFSCPGSSR	349	S	RLEKELGSPPGISLE	Q3UKP2	Hpx	Q80W82	JNK3	String	CMGC/MAPK	2.11	2.11
ELGpSPPGISLETIDAAFSCPGSSR	349	S	RLEKELGSPPGISLE	Q3UKP2	Hpx	Q569F1	p38b	String	CMGC/MAPK	2.11	2.11
ELGpSPPGISLETIDAAFSCPGSSR	349	S	RLEKELGSPPGISLE	Q3UKP2	Hpx	Q63844	ERK1	String	CMGC/MAPK	2.11	2.11
ELGpSPPGISLETIDAAFSCPGSSR	349	S	RLEKELGSPPGISLE	Q3UKP2	Hpx	Q9Z1B7	p38d	String	CMGC/MAPK	2.11	2.11
ELGpSPPGISLETIDAAFSCPGSSR	349	S	RLEKELGSPPGISLE	Q3UKP2	Hpx	Q91Y86	JNK1	String	CMGC/MAPK	2.11	2.11
ELGpSPPGISLETIDAAFSCPGSSR	349	S	RLEKELGSPPGISLE	Q3UKP2	Hpx	Q6P5G0	ERK4	String	CMGC/MAPK	2.11	2.11
ELGpSPPGISLETIDAAFSCPGSSR	349	S	RLEKELGSPPGISLE	Q3UKP2	Hpx	O54949	NLK	String	CMGC/MAPK	2.11	2.11
ELGpSPPGISLETIDAAFSCPGSSR	349	S	RLEKELGSPPGISLE	Q3UKP2	Hpx	Q9WVS8	ERK5	String	CMGC/MAPK	2.11	2.11
ELGpSPPGISLETIDAAFSCPGSSR	349	S	RLEKELGSPPGISLE	Q3UKP2	Hpx	Q80Y86	ERK7	String	CMGC/MAPK	2.11	2.11
ELGpSPPGISLETIDAAFSCPGSSR	349	S	RLEKELGSPPGISLE	Q3UKP2	Hpx	Q61532	ERK3	String	CMGC/MAPK	2.11	2.11
ELGpSPPGISLETIDAAFSCPGSSR	349	S	RLEKELGSPPGISLE	Q3UKP2	Hpx	Q5U421	p38a	String	CMGC/MAPK	2.11	2.11
ELGpSPPGISLETIDAAFSCPGSSR	349	S	RLEKELGSPPGISLE	Q3UKP2	Hpx	P63085	ERK2	String	CMGC/MAPK	2.11	2.11
ASpSFVLALEPELESR	69	S	GSTSRASSFVLALEP	Q91YQ5	Rpn1	Q9Z2A0	PDK1	Exp.&String	AGC/PKB	2.88	2.76
SApSTAGDIACAFRPVK	1013	S	PAFQRSASTAGDIAC	Q91Z67	Srgap2	Q0KL02	Trio	String	CAMK	1.78	1.63
SApSTAGDIACAFRPVK	1013	S	PAFQRSASTAGDIAC	Q91Z67	Srgap2	Q8K4K4	Trb1	String	CAMK	1.78	1.63
SApSTAGDIACAFRPVK	1013	S	PAFQRSASTAGDIAC	Q91Z67	Srgap2	Q6PGN3	DCLK2	String	CAMK	1.78	1.63
SApSTAGDIACAFRPVK	1013	S	PAFQRSASTAGDIAC	Q91Z67	Srgap2	Q9D2E1	TSSK3	String	CAMK	1.78	1.63
SApSTAGDIACAFRPVK	1013	S	PAFQRSASTAGDIAC	Q91Z67	Srgap2	Q925K9	SSTK	String	CAMK	1.78	1.63
SApSTAGDIACAFRPVK	1013	S	PAFQRSASTAGDIAC	Q91Z67	Srgap2	A2CG49	Trad	String	CAMK	1.78	1.63
SApSTAGDIACAFRPVK	1013	S	PAFQRSASTAGDIAC	Q91Z67	Srgap2	Q8CFN8	PIM1	String	CAMK	1.78	1.63
SApSTAGDIACAFRPVK	1013	S	PAFQRSASTAGDIAC	Q91Z67	Srgap2	Q6P8M9	TSSK2	String	CAMK	1.78	1.63
SApSTAGDIACAFRPVK	1013	S	PAFQRSASTAGDIAC	Q91Z67	Srgap2	Q3UHL1	VACAMKL	String	CAMK	1.78	1.63
SApSTAGDIACAFRPVK	1013	S	PAFQRSASTAGDIAC	Q91Z67	Srgap2	Q924X7	STK33	String	CAMK	1.78	1.63
SApSTAGDIACAFRPVK	1013	S	PAFQRSASTAGDIAC	Q91Z67	Srgap2	Q80YU1	TSSK1	String	CAMK	1.78	1.63
SApSTAGDIACAFRPVK	1013	S	PAFQRSASTAGDIAC	Q91Z67	Srgap2	A2AAJ9	Obscn	String	CAMK	1.78	1.63
SApSTAGDIACAFRPVK	1013	S	PAFQRSASTAGDIAC	Q91Z67	Srgap2	P49138	MAPKAPK2	String	CAMK/MAPKAPK	3.47	2.51
SApSTAGDIACAFRPVK	1013	S	PAFQRSASTAGDIAC	Q91Z67	Srgap2	Q3U1I8	MNK1	String	CAMK/MAPKAPK	3.47	2.51
SApSTAGDIACAFRPVK	1013	S	PAFQRSASTAGDIAC	Q91Z67	Srgap2	O54992	MAPKAPK5	String	CAMK/MAPKAPK	3.47	2.51
SApSTAGDIACAFRPVK	1013	S	PAFQRSASTAGDIAC	Q91Z67	Srgap2	Q8CDB0	MNK2	String	CAMK/MAPKAPK	3.47	2.51
SApSTAGDIACAFRPVK	1013	S	PAFQRSASTAGDIAC	Q91Z67	Srgap2	Q3UMW7	MAPKAPK3	String	CAMK/MAPKAPK	3.47	2.51
ADASSLTVDVTpSPASK	418	S	SLTVDVTSPASKVPT	Q3TX06	Gorasp2	P53351	PLK2	String	Other/PLK	1.62	1.5
ADASSLTVDVTpSPASK	418	S	SLTVDVTSPASKVPT	Q3TX06	Gorasp2	Q4FZD7	PLK5	String	Other/PLK	1.62	1.5
ADASSLTVDVTpSPASK	418	S	SLTVDVTSPASKVPT	Q3TX06	Gorasp2	Q64702	PLK4	String	Other/PLK	1.62	1.5
ADASSLTVDVTpSPASK	418	S	SLTVDVTSPASKVPT	Q3TX06	Gorasp2	Q07832	PLK1	String	Other/PLK	1.62	1.5
ADASSLTVDVTpSPASK	418	S	SLTVDVTSPASKVPT	Q3TX06	Gorasp2	Q6P571	PLK3	String	Other/PLK	1.62	1.5
SHVEDGDVAGpSPAVPPAEQDPMK	1331	S	EDGDVAGSPAVPPAE	A2AVJ7	Rrbp1	P97377	CDK2	String	CMGC/CDK/CDC2	3.83	3.13
ATSPQKpSPLVPK	8	S	MATSPQKSPLVPKSP	Q9EPC1	Parva	Q9WV60	GSK3B	String	CMGC/GSK	3.14	2.21
ATSPQKpSPLVPK	8	S	MATSPQKSPLVPKSP	Q9EPC1	Parva	Q2NL51	GSK3A	String	CMGC/GSK	3.14	2.21
ATSPQKpSPLVPK	8	S	MATSPQKSPLVPKSP	Q9EPC1	Parva	Q5U421	p38a	String	CMGC/MAPK	2.93	2.11
ATSPQKpSPLVPK	8	S	MATSPQKSPLVPKSP	Q9EPC1	Parva	P63085	ERK2	String	CMGC/MAPK	2.93	2.11
SQIDVALpSQDSTYQGER	1102	S	SQIDVALSQDSTYQG	Q9EPU0	Upf1	Q8BKX6	SMG1	String	Atypical/PIKK	4.4	2.79
SQIDVALpSQDSTYQGER	1102	S	SQIDVALSQDSTYQG	Q9EPU0	Upf1	Q3UH32	TRRAP	String	Atypical/PIKK	4.4	2.79
SQIDVALpSQDSTYQGER	1102	S	SQIDVALSQDSTYQG	Q9EPU0	Upf1	Q62388	ATM	String	Atypical/PIKK/ATM	5.61	2.81
TDpSTSDGRPAWMR	4366	S	EKKARTDSTSDGRPA	Q9JHU4	Dync1h1	Q6GSA6	AKT1	String	AGC/AKT	4.46	2.56
TDpSTSDGRPAWMR	4366	S	EKKARTDSTSDGRPA	Q9JHU4	Dync1h1	Q9WUA6	AKT3	String	AGC/AKT	4.46	2.56
TDpSTSDGRPAWMR	4366	S	EKKARTDSTSDGRPA	Q9JHU4	Dync1h1	Q60823	AKT2	String	AGC/AKT	4.46	2.56
TDpSTSDGRPAWMR	4366	S	EKKARTDSTSDGRPA	Q9JHU4	Dync1h1	P05132	PKACa	String	AGC/PKA	2.75	2.54
TDpSTSDGRPAWMR	4366	S	EKKARTDSTSDGRPA	Q9JHU4	Dync1h1	P68181	PKACb	String	AGC/PKA	2.75	2.54
TDpSTSDGRPAWMR	4366	S	EKKARTDSTSDGRPA	Q9JHU4	Dync1h1	Q922R0	PRKX	String	AGC/PKA	2.75	2.54
TDpSTSDGRPAWMR	4366	S	EKKARTDSTSDGRPA	Q9JHU4	Dync1h1	Q60670	SIK	String	CAMK/CAMKL	1.84	1.74
TDpSTSDGRPAWMR	4366	S	EKKARTDSTSDGRPA	Q9JHU4	Dync1h1	A0AUV4	MarkmA10	String	CAMK/CAMKL	1.84	1.74
TDpSTSDGRPAWMR	4366	S	EKKARTDSTSDGRPA	Q9JHU4	Dync1h1	Q641K5	NuaK1	String	CAMK/CAMKL	1.84	1.74
TDpSTSDGRPAWMR	4366	S	EKKARTDSTSDGRPA	Q9JHU4	Dync1h1	Q5RJI5	BRSK1	String	CAMK/CAMKL	1.84	1.74
TDpSTSDGRPAWMR	4366	S	EKKARTDSTSDGRPA	Q9JHU4	Dync1h1	Q8BHI9	NIM1	String	CAMK/CAMKL	1.84	1.74
TDpSTSDGRPAWMR	4366	S	EKKARTDSTSDGRPA	Q9JHU4	Dync1h1	Q3UT86	MarkmC2	String	CAMK/CAMKL	1.84	1.74
TDpSTSDGRPAWMR	4366	S	EKKARTDSTSDGRPA	Q9JHU4	Dync1h1	B9EKK5	MarkmA2	String	CAMK/CAMKL	1.84	1.74
TDpSTSDGRPAWMR	4366	S	EKKARTDSTSDGRPA	Q9JHU4	Dync1h1	Q32M05	MarkmD3	String	CAMK/CAMKL	1.84	1.74
TDpSTSDGRPAWMR	4366	S	EKKARTDSTSDGRPA	Q9JHU4	Dync1h1	A2AQX6	MarkmE2	String	CAMK/CAMKL	1.84	1.74
TDpSTSDGRPAWMR	4366	S	EKKARTDSTSDGRPA	Q9JHU4	Dync1h1	Q8CBT3	IKKa	String	Other/IKK	2.29	1.46
APVVLQPEQIVpSEEEpTPPPLLTK	417	T	QIVSEEETPPPLLTK	B8JJ87	Acin1	O54781	SRPK2	String	CMGC	2.62	2.59
APVVLQPEQIVpSEEEpTPPPLLTK	417	T	QIVSEEETPPPLLTK	B8JJ87	Acin1	O70551	SRPK1	String	CMGC	2.62	2.59
APVVLQPEQIVpSEEEpTPPPLLTK	417	T	QIVSEEETPPPLLTK	B8JJ87	Acin1	Q9Z0G2	MSSK1	String	CMGC	2.62	2.59
APVVLQPEQIVpSEEEpTPPPLLTK	417	T	QIVSEEETPPPLLTK	B8JJ87	Acin1	O35493	CLK4	String	CMGC	2.62	2.59
APVVLQPEQIVpSEEEpTPPPLLTK	417	T	QIVSEEETPPPLLTK	B8JJ87	Acin1	O35492	CLK3	String	CMGC	2.62	2.59
APVVLQPEQIVpSEEEpTPPPLLTK	417	T	QIVSEEETPPPLLTK	B8JJ87	Acin1	Q3TZA2	CDKL4	String	CMGC	2.62	2.59
APVVLQPEQIVpSEEEpTPPPLLTK	417	T	QIVSEEETPPPLLTK	B8JJ87	Acin1	O35491	CLK2	String	CMGC	2.62	2.59
APVVLQPEQIVpSEEEpTPPPLLTK	417	T	QIVSEEETPPPLLTK	B8JJ87	Acin1	Q9JKV2	ICK	String	CMGC	2.62	2.59
APVVLQPEQIVpSEEEpTPPPLLTK	417	T	QIVSEEETPPPLLTK	B8JJ87	Acin1	B1AU43	CDKL3	String	CMGC	2.62	2.59
APVVLQPEQIVpSEEEpTPPPLLTK	417	T	QIVSEEETPPPLLTK	B8JJ87	Acin1	Q8CEQ0	CDKL1	String	CMGC	2.62	2.59
APVVLQPEQIVpSEEEpTPPPLLTK	417	T	QIVSEEETPPPLLTK	B8JJ87	Acin1	Q9WVS4	MOK	String	CMGC	2.62	2.59
APVVLQPEQIVpSEEEpTPPPLLTK	417	T	QIVSEEETPPPLLTK	B8JJ87	Acin1	Q9QUK0	CDKL2	String	CMGC	2.62	2.59
APVVLQPEQIVpSEEEpTPPPLLTK	417	T	QIVSEEETPPPLLTK	B8JJ87	Acin1	Q04859	MAK	String	CMGC	2.62	2.59
APVVLQPEQIVpSEEEpTPPPLLTK	417	T	QIVSEEETPPPLLTK	B8JJ87	Acin1	Q5NCK8	JNK2	String	CMGC/MAPK	2.31	2.11
APVVLQPEQIVpSEEEpTPPPLLTK	417	T	QIVSEEETPPPLLTK	B8JJ87	Acin1	O08911	p38g	String	CMGC/MAPK	2.31	2.11
APVVLQPEQIVpSEEEpTPPPLLTK	417	T	QIVSEEETPPPLLTK	B8JJ87	Acin1	Q80W82	JNK3	String	CMGC/MAPK	2.31	2.11
APVVLQPEQIVpSEEEpTPPPLLTK	417	T	QIVSEEETPPPLLTK	B8JJ87	Acin1	Q569F1	p38b	String	CMGC/MAPK	2.31	2.11
APVVLQPEQIVpSEEEpTPPPLLTK	417	T	QIVSEEETPPPLLTK	B8JJ87	Acin1	Q63844	ERK1	String	CMGC/MAPK	2.31	2.11
APVVLQPEQIVpSEEEpTPPPLLTK	417	T	QIVSEEETPPPLLTK	B8JJ87	Acin1	Q9Z1B7	p38d	String	CMGC/MAPK	2.31	2.11
APVVLQPEQIVpSEEEpTPPPLLTK	417	T	QIVSEEETPPPLLTK	B8JJ87	Acin1	Q91Y86	JNK1	String	CMGC/MAPK	2.31	2.11
APVVLQPEQIVpSEEEpTPPPLLTK	417	T	QIVSEEETPPPLLTK	B8JJ87	Acin1	Q6P5G0	ERK4	String	CMGC/MAPK	2.31	2.11
APVVLQPEQIVpSEEEpTPPPLLTK	417	T	QIVSEEETPPPLLTK	B8JJ87	Acin1	O54949	NLK	String	CMGC/MAPK	2.31	2.11
APVVLQPEQIVpSEEEpTPPPLLTK	417	T	QIVSEEETPPPLLTK	B8JJ87	Acin1	Q9WVS8	ERK5	String	CMGC/MAPK	2.31	2.11
APVVLQPEQIVpSEEEpTPPPLLTK	417	T	QIVSEEETPPPLLTK	B8JJ87	Acin1	Q80Y86	ERK7	String	CMGC/MAPK	2.31	2.11
APVVLQPEQIVpSEEEpTPPPLLTK	417	T	QIVSEEETPPPLLTK	B8JJ87	Acin1	Q61532	ERK3	String	CMGC/MAPK	2.31	2.11
APVVLQPEQIVpSEEEpTPPPLLTK	417	T	QIVSEEETPPPLLTK	B8JJ87	Acin1	Q5U421	p38a	String	CMGC/MAPK	2.31	2.11
APVVLQPEQIVpSEEEpTPPPLLTK	417	T	QIVSEEETPPPLLTK	B8JJ87	Acin1	P63085	ERK2	String	CMGC/MAPK	2.31	2.11
RApSLEIGESFPEGTK	1175	S	REPSRRASLEIGESF	Q9QY06	Myo9b	Q0KL02	Trio	String	CAMK	2.39	1.63
RApSLEIGESFPEGTK	1175	S	REPSRRASLEIGESF	Q9QY06	Myo9b	Q8K4K4	Trb1	String	CAMK	2.39	1.63
RApSLEIGESFPEGTK	1175	S	REPSRRASLEIGESF	Q9QY06	Myo9b	Q6PGN3	DCLK2	String	CAMK	2.39	1.63
RApSLEIGESFPEGTK	1175	S	REPSRRASLEIGESF	Q9QY06	Myo9b	Q9D2E1	TSSK3	String	CAMK	2.39	1.63
RApSLEIGESFPEGTK	1175	S	REPSRRASLEIGESF	Q9QY06	Myo9b	Q925K9	SSTK	String	CAMK	2.39	1.63
RApSLEIGESFPEGTK	1175	S	REPSRRASLEIGESF	Q9QY06	Myo9b	A2CG49	Trad	String	CAMK	2.39	1.63
RApSLEIGESFPEGTK	1175	S	REPSRRASLEIGESF	Q9QY06	Myo9b	Q8CFN8	PIM1	String	CAMK	2.39	1.63
RApSLEIGESFPEGTK	1175	S	REPSRRASLEIGESF	Q9QY06	Myo9b	Q6P8M9	TSSK2	String	CAMK	2.39	1.63
RApSLEIGESFPEGTK	1175	S	REPSRRASLEIGESF	Q9QY06	Myo9b	Q3UHL1	VACAMKL	String	CAMK	2.39	1.63
RApSLEIGESFPEGTK	1175	S	REPSRRASLEIGESF	Q9QY06	Myo9b	Q924X7	STK33	String	CAMK	2.39	1.63
RApSLEIGESFPEGTK	1175	S	REPSRRASLEIGESF	Q9QY06	Myo9b	Q80YU1	TSSK1	String	CAMK	2.39	1.63
RApSLEIGESFPEGTK	1175	S	REPSRRASLEIGESF	Q9QY06	Myo9b	A2AAJ9	Obscn	String	CAMK	2.39	1.63
pSELGAEPGHFGVCVDSLTSDK	1647	S	SYTGRRKSELGAEPG	Q9QY06	Myo9b	Q0KL02	Trio	String	CAMK	1.72	1.63
pSELGAEPGHFGVCVDSLTSDK	1647	S	SYTGRRKSELGAEPG	Q9QY06	Myo9b	Q8K4K4	Trb1	String	CAMK	1.72	1.63
pSELGAEPGHFGVCVDSLTSDK	1647	S	SYTGRRKSELGAEPG	Q9QY06	Myo9b	Q6PGN3	DCLK2	String	CAMK	1.72	1.63
pSELGAEPGHFGVCVDSLTSDK	1647	S	SYTGRRKSELGAEPG	Q9QY06	Myo9b	Q9D2E1	TSSK3	String	CAMK	1.72	1.63
pSELGAEPGHFGVCVDSLTSDK	1647	S	SYTGRRKSELGAEPG	Q9QY06	Myo9b	Q925K9	SSTK	String	CAMK	1.72	1.63
pSELGAEPGHFGVCVDSLTSDK	1647	S	SYTGRRKSELGAEPG	Q9QY06	Myo9b	A2CG49	Trad	String	CAMK	1.72	1.63
pSELGAEPGHFGVCVDSLTSDK	1647	S	SYTGRRKSELGAEPG	Q9QY06	Myo9b	Q8CFN8	PIM1	String	CAMK	1.72	1.63
pSELGAEPGHFGVCVDSLTSDK	1647	S	SYTGRRKSELGAEPG	Q9QY06	Myo9b	Q6P8M9	TSSK2	String	CAMK	1.72	1.63
pSELGAEPGHFGVCVDSLTSDK	1647	S	SYTGRRKSELGAEPG	Q9QY06	Myo9b	Q3UHL1	VACAMKL	String	CAMK	1.72	1.63
pSELGAEPGHFGVCVDSLTSDK	1647	S	SYTGRRKSELGAEPG	Q9QY06	Myo9b	Q924X7	STK33	String	CAMK	1.72	1.63
pSELGAEPGHFGVCVDSLTSDK	1647	S	SYTGRRKSELGAEPG	Q9QY06	Myo9b	Q80YU1	TSSK1	String	CAMK	1.72	1.63
pSELGAEPGHFGVCVDSLTSDK	1647	S	SYTGRRKSELGAEPG	Q9QY06	Myo9b	A2AAJ9	Obscn	String	CAMK	1.72	1.63
pSFSQMVSEK	1043	S	RGHLQRRSFSQMVSE	Q9QY06	Myo9b	Q0KL02	Trio	String	CAMK	1.99	1.63
pSFSQMVSEK	1043	S	RGHLQRRSFSQMVSE	Q9QY06	Myo9b	Q8K4K4	Trb1	String	CAMK	1.99	1.63
pSFSQMVSEK	1043	S	RGHLQRRSFSQMVSE	Q9QY06	Myo9b	Q6PGN3	DCLK2	String	CAMK	1.99	1.63
pSFSQMVSEK	1043	S	RGHLQRRSFSQMVSE	Q9QY06	Myo9b	Q9D2E1	TSSK3	String	CAMK	1.99	1.63
pSFSQMVSEK	1043	S	RGHLQRRSFSQMVSE	Q9QY06	Myo9b	Q925K9	SSTK	String	CAMK	1.99	1.63
pSFSQMVSEK	1043	S	RGHLQRRSFSQMVSE	Q9QY06	Myo9b	A2CG49	Trad	String	CAMK	1.99	1.63
pSFSQMVSEK	1043	S	RGHLQRRSFSQMVSE	Q9QY06	Myo9b	Q8CFN8	PIM1	String	CAMK	1.99	1.63
pSFSQMVSEK	1043	S	RGHLQRRSFSQMVSE	Q9QY06	Myo9b	Q6P8M9	TSSK2	String	CAMK	1.99	1.63
pSFSQMVSEK	1043	S	RGHLQRRSFSQMVSE	Q9QY06	Myo9b	Q3UHL1	VACAMKL	String	CAMK	1.99	1.63
pSFSQMVSEK	1043	S	RGHLQRRSFSQMVSE	Q9QY06	Myo9b	Q924X7	STK33	String	CAMK	1.99	1.63
pSFSQMVSEK	1043	S	RGHLQRRSFSQMVSE	Q9QY06	Myo9b	Q80YU1	TSSK1	String	CAMK	1.99	1.63
pSFSQMVSEK	1043	S	RGHLQRRSFSQMVSE	Q9QY06	Myo9b	A2AAJ9	Obscn	String	CAMK	1.99	1.63
pSQNNFVAILDLPEGEHQYK	108	S	SKLPLTRSQNNFVAI	Q9R078	Prkab1	Q5EG47	AMPKa1	String	CAMK/CAMKL/AMPK	3.11	2.06
pSQNNFVAILDLPEGEHQYK	108	S	SKLPLTRSQNNFVAI	Q9R078	Prkab1	B1ASQ8	AMPKa2	String	CAMK/CAMKL/AMPK	3.11	2.06
LGTGGGGpSPDKSPSAQELK	20	S	LGTGGGGSPDKSPSA	Q9WUD1	Stub1	P30285	CDK4	String	CMGC/CDK	2.65	2.22
LGTGGGGpSPDKSPSAQELK	20	S	LGTGGGGSPDKSPSA	Q9WUD1	Stub1	Q14AX6	CRK7	String	CMGC/CDK	2.65	2.22
LGTGGGGpSPDKSPSAQELK	20	S	LGTGGGGSPDKSPSA	Q9WUD1	Stub1	P24788	PITSLRE	String	CMGC/CDK	2.65	2.22
LGTGGGGpSPDKSPSAQELK	20	S	LGTGGGGSPDKSPSA	Q9WUD1	Stub1	Q8BWD8	CDK11	String	CMGC/CDK	2.65	2.22
LGTGGGGpSPDKSPSAQELK	20	S	LGTGGGGSPDKSPSA	Q9WUD1	Stub1	Q3UMM4	CDK10	String	CMGC/CDK	2.65	2.22
LGTGGGGpSPDKSPSAQELK	20	S	LGTGGGGSPDKSPSA	Q9WUD1	Stub1	Q3V3A1	PFTAIRE2	String	CMGC/CDK	2.65	2.22
LGTGGGGpSPDKSPSAQELK	20	S	LGTGGGGSPDKSPSA	Q9WUD1	Stub1	Q8K0D0	PCTAIRE2	String	CMGC/CDK	2.65	2.22
LGTGGGGpSPDKSPSAQELK	20	S	LGTGGGGSPDKSPSA	Q9WUD1	Stub1	Q64261	CDK6	String	CMGC/CDK	2.65	2.22
LGTGGGGpSPDKSPSAQELK	20	S	LGTGGGGSPDKSPSA	Q9WUD1	Stub1	O35495	PFTAIRE1	String	CMGC/CDK	2.65	2.22
LGTGGGGpSPDKSPSAQELK	20	S	LGTGGGGSPDKSPSA	Q9WUD1	Stub1	P49615	CDK5	String	CMGC/CDK	2.65	2.22
LGTGGGGpSPDKSPSAQELK	20	S	LGTGGGGSPDKSPSA	Q9WUD1	Stub1	Q99J95	CDK9	String	CMGC/CDK	2.65	2.22
LGTGGGGpSPDKSPSAQELK	20	S	LGTGGGGSPDKSPSA	Q9WUD1	Stub1	Q04735	PCTAIRE1	String	CMGC/CDK	2.65	2.22
LGTGGGGpSPDKSPSAQELK	20	S	LGTGGGGSPDKSPSA	Q9WUD1	Stub1	Q03147	CDK7	String	CMGC/CDK	2.65	2.22
LGTGGGGpSPDKSPSAQELK	20	S	LGTGGGGSPDKSPSA	Q9WUD1	Stub1	Q9JHU3	CCRK	String	CMGC/CDK	2.65	2.22
LGTGGGGpSPDKSPSAQELK	20	S	LGTGGGGSPDKSPSA	Q9WUD1	Stub1	Q69ZA1	CHED	String	CMGC/CDK	2.65	2.22
LGTGGGGpSPDKSPSAQELK	20	S	LGTGGGGSPDKSPSA	Q9WUD1	Stub1	Q8R3L8	CDK8	String	CMGC/CDK	2.65	2.22
LGTGGGGpSPDKSPSAQELK	20	S	LGTGGGGSPDKSPSA	Q9WUD1	Stub1	Q9WV60	GSK3B	String	CMGC/GSK	2.28	2.21
LGTGGGGpSPDKSPSAQELK	20	S	LGTGGGGSPDKSPSA	Q9WUD1	Stub1	Q2NL51	GSK3A	String	CMGC/GSK	2.28	2.21
LGTGGGGpSPDKSPSAQELK	20	S	LGTGGGGSPDKSPSA	Q9WUD1	Stub1	P97377	CDK2	String	CMGC/CDK/CDC2	3.56	3.13
AQpSFDVASAPPAAEWAVPQSSR	203	S	TKLQKAQSFDVASAP	Q9Z0R4	Itsn1	Q0KL02	Trio	String	CAMK	2.03	1.63
AQpSFDVASAPPAAEWAVPQSSR	203	S	TKLQKAQSFDVASAP	Q9Z0R4	Itsn1	Q8K4K4	Trb1	String	CAMK	2.03	1.63
AQpSFDVASAPPAAEWAVPQSSR	203	S	TKLQKAQSFDVASAP	Q9Z0R4	Itsn1	Q6PGN3	DCLK2	String	CAMK	2.03	1.63
AQpSFDVASAPPAAEWAVPQSSR	203	S	TKLQKAQSFDVASAP	Q9Z0R4	Itsn1	Q9D2E1	TSSK3	String	CAMK	2.03	1.63
AQpSFDVASAPPAAEWAVPQSSR	203	S	TKLQKAQSFDVASAP	Q9Z0R4	Itsn1	Q925K9	SSTK	String	CAMK	2.03	1.63
AQpSFDVASAPPAAEWAVPQSSR	203	S	TKLQKAQSFDVASAP	Q9Z0R4	Itsn1	A2CG49	Trad	String	CAMK	2.03	1.63
AQpSFDVASAPPAAEWAVPQSSR	203	S	TKLQKAQSFDVASAP	Q9Z0R4	Itsn1	Q8CFN8	PIM1	String	CAMK	2.03	1.63
AQpSFDVASAPPAAEWAVPQSSR	203	S	TKLQKAQSFDVASAP	Q9Z0R4	Itsn1	Q6P8M9	TSSK2	String	CAMK	2.03	1.63
AQpSFDVASAPPAAEWAVPQSSR	203	S	TKLQKAQSFDVASAP	Q9Z0R4	Itsn1	Q3UHL1	VACAMKL	String	CAMK	2.03	1.63
AQpSFDVASAPPAAEWAVPQSSR	203	S	TKLQKAQSFDVASAP	Q9Z0R4	Itsn1	Q924X7	STK33	String	CAMK	2.03	1.63
AQpSFDVASAPPAAEWAVPQSSR	203	S	TKLQKAQSFDVASAP	Q9Z0R4	Itsn1	Q80YU1	TSSK1	String	CAMK	2.03	1.63
AQpSFDVASAPPAAEWAVPQSSR	203	S	TKLQKAQSFDVASAP	Q9Z0R4	Itsn1	A2AAJ9	Obscn	String	CAMK	2.03	1.63
AQpSFDVASAPPAAEWAVPQSSR	203	S	TKLQKAQSFDVASAP	Q9Z0R4	Itsn1	Q6P9R2	OSR1	String	STE/STE20	2.31	1.8
AQpSFDVASAPPAAEWAVPQSSR	203	S	TKLQKAQSFDVASAP	Q9Z0R4	Itsn1	Q3UUJ4	STLK5	String	STE/STE20	2.31	1.8
ADEPKPIpSPFK	9	S	ADEPKPISPFKNLLA	Q9Z2Z6	Slc25a20	Q9WV60	GSK3B	String	CMGC/GSK	2.54	2.21
ADEPKPIpSPFK	9	S	ADEPKPISPFKNLLA	Q9Z2Z6	Slc25a20	Q2NL51	GSK3A	String	CMGC/GSK	2.54	2.21
GLYDGPVCEVSVpTPK	509	T	PVCEVSVTPKTVTPA	O08553	Dpysl2	Q9WV60	GSK3B	String	CMGC/GSK	3.42	2.21
GLYDGPVCEVSVpTPK	509	T	PVCEVSVTPKTVTPA	O08553	Dpysl2	Q2NL51	GSK3A	String	CMGC/GSK	3.42	2.21
GLYDGPVCEVSVpTPK	509	T	PVCEVSVTPKTVTPA	O08553	Dpysl2	Q9D7B0	MAP2K2	String	STE/STE7	1.75	1.7
GLYDGPVCEVSVpTPK	509	T	PVCEVSVTPKTVTPA	O08553	Dpysl2	P70236	MAP2K6	String	STE/STE7	1.75	1.7
GLYDGPVCEVSVpTPK	509	T	PVCEVSVTPKTVTPA	O08553	Dpysl2	O09110	MAP2K3	String	STE/STE7	1.75	1.7
VVSISSEHLEPIpTPTK	1028	T	SEHLEPITPTKNNKV	O55201	Supt5h	Q99J95	CDK9	String	CMGC/CDK	3.32	2.22
VVSISSEHLEPIpTPTK	1028	T	SEHLEPITPTKNNKV	O55201	Supt5h	Q04735	PCTAIRE1	String	CMGC/CDK	3.32	2.22
VVSISSEHLEPIpTPTK	1028	T	SEHLEPITPTKNNKV	O55201	Supt5h	Q03147	CDK7	String	CMGC/CDK	3.32	2.22
VVSISSEHLEPIpTPTK	1028	T	SEHLEPITPTKNNKV	O55201	Supt5h	Q9JHU3	CCRK	String	CMGC/CDK	3.32	2.22
VVSISSEHLEPIpTPTK	1028	T	SEHLEPITPTKNNKV	O55201	Supt5h	Q69ZA1	CHED	String	CMGC/CDK	3.32	2.22
VVSISSEHLEPIpTPTK	1028	T	SEHLEPITPTKNNKV	O55201	Supt5h	Q8R3L8	CDK8	String	CMGC/CDK	3.32	2.22
IIAEGANGPTpTPEADK	410	T	EGANGPTTPEADKIF	P26443	Glud1	Q3UTQ8	CDKL5	String	CMGC	3.04	2.59
IIAEGANGPTpTPEADK	410	T	EGANGPTTPEADKIF	P26443	Glud1	O54781	SRPK2	String	CMGC	3.04	2.59
IIAEGANGPTpTPEADK	410	T	EGANGPTTPEADKIF	P26443	Glud1	O70551	SRPK1	String	CMGC	3.04	2.59
IIAEGANGPTpTPEADK	410	T	EGANGPTTPEADKIF	P26443	Glud1	Q9Z0G2	MSSK1	String	CMGC	3.04	2.59
IIAEGANGPTpTPEADK	410	T	EGANGPTTPEADKIF	P26443	Glud1	O35493	CLK4	String	CMGC	3.04	2.59
IIAEGANGPTpTPEADK	410	T	EGANGPTTPEADKIF	P26443	Glud1	O35492	CLK3	String	CMGC	3.04	2.59
IIAEGANGPTpTPEADK	410	T	EGANGPTTPEADKIF	P26443	Glud1	Q3TZA2	CDKL4	String	CMGC	3.04	2.59
IIAEGANGPTpTPEADK	410	T	EGANGPTTPEADKIF	P26443	Glud1	O35491	CLK2	String	CMGC	3.04	2.59
IIAEGANGPTpTPEADK	410	T	EGANGPTTPEADKIF	P26443	Glud1	Q9JKV2	ICK	String	CMGC	3.04	2.59
IIAEGANGPTpTPEADK	410	T	EGANGPTTPEADKIF	P26443	Glud1	B1AU43	CDKL3	String	CMGC	3.04	2.59
IIAEGANGPTpTPEADK	410	T	EGANGPTTPEADKIF	P26443	Glud1	Q8CEQ0	CDKL1	String	CMGC	3.04	2.59
IIAEGANGPTpTPEADK	410	T	EGANGPTTPEADKIF	P26443	Glud1	Q9WVS4	MOK	String	CMGC	3.04	2.59
IIAEGANGPTpTPEADK	410	T	EGANGPTTPEADKIF	P26443	Glud1	Q9QUK0	CDKL2	String	CMGC	3.04	2.59
IIAEGANGPTpTPEADK	410	T	EGANGPTTPEADKIF	P26443	Glud1	Q04859	MAK	String	CMGC	3.04	2.59
VAQVLSCEGEDEDEAPGpTPK	93	T	DEDEAPGTPKVQKPV	Q3U4X8	Lig1	P30285	CDK4	String	CMGC/CDK	2.93	2.22
VAQVLSCEGEDEDEAPGpTPK	93	T	DEDEAPGTPKVQKPV	Q3U4X8	Lig1	Q14AX6	CRK7	String	CMGC/CDK	2.93	2.22
VAQVLSCEGEDEDEAPGpTPK	93	T	DEDEAPGTPKVQKPV	Q3U4X8	Lig1	P24788	PITSLRE	String	CMGC/CDK	2.93	2.22
VAQVLSCEGEDEDEAPGpTPK	93	T	DEDEAPGTPKVQKPV	Q3U4X8	Lig1	Q8BWD8	CDK11	String	CMGC/CDK	2.93	2.22
VAQVLSCEGEDEDEAPGpTPK	93	T	DEDEAPGTPKVQKPV	Q3U4X8	Lig1	Q3UMM4	CDK10	String	CMGC/CDK	2.93	2.22
VAQVLSCEGEDEDEAPGpTPK	93	T	DEDEAPGTPKVQKPV	Q3U4X8	Lig1	Q3V3A1	PFTAIRE2	String	CMGC/CDK	2.93	2.22
VAQVLSCEGEDEDEAPGpTPK	93	T	DEDEAPGTPKVQKPV	Q3U4X8	Lig1	Q8K0D0	PCTAIRE2	String	CMGC/CDK	2.93	2.22
VAQVLSCEGEDEDEAPGpTPK	93	T	DEDEAPGTPKVQKPV	Q3U4X8	Lig1	Q64261	CDK6	String	CMGC/CDK	2.93	2.22
VAQVLSCEGEDEDEAPGpTPK	93	T	DEDEAPGTPKVQKPV	Q3U4X8	Lig1	O35495	PFTAIRE1	String	CMGC/CDK	2.93	2.22
VAQVLSCEGEDEDEAPGpTPK	93	T	DEDEAPGTPKVQKPV	Q3U4X8	Lig1	P49615	CDK5	String	CMGC/CDK	2.93	2.22
VAQVLSCEGEDEDEAPGpTPK	93	T	DEDEAPGTPKVQKPV	Q3U4X8	Lig1	Q99J95	CDK9	String	CMGC/CDK	2.93	2.22
VAQVLSCEGEDEDEAPGpTPK	93	T	DEDEAPGTPKVQKPV	Q3U4X8	Lig1	Q04735	PCTAIRE1	String	CMGC/CDK	2.93	2.22
VAQVLSCEGEDEDEAPGpTPK	93	T	DEDEAPGTPKVQKPV	Q3U4X8	Lig1	Q03147	CDK7	String	CMGC/CDK	2.93	2.22
VAQVLSCEGEDEDEAPGpTPK	93	T	DEDEAPGTPKVQKPV	Q3U4X8	Lig1	Q9JHU3	CCRK	String	CMGC/CDK	2.93	2.22
VAQVLSCEGEDEDEAPGpTPK	93	T	DEDEAPGTPKVQKPV	Q3U4X8	Lig1	Q69ZA1	CHED	String	CMGC/CDK	2.93	2.22
VAQVLSCEGEDEDEAPGpTPK	93	T	DEDEAPGTPKVQKPV	Q3U4X8	Lig1	Q8R3L8	CDK8	String	CMGC/CDK	2.93	2.22
LNpTPPPLAEEEGLASR	957	T	VKPQKLNTPPPLAEE	Q02357	Ank1	Q9WV60	GSK3B	String	CMGC/GSK	3	2.21
LNpTPPPLAEEEGLASR	957	T	VKPQKLNTPPPLAEE	Q02357	Ank1	Q2NL51	GSK3A	String	CMGC/GSK	3	2.21
KEpTEpSEAEDDNLDDLER	913	T	APEPRKETESEAEDD	Q52KI8	Srrm1	Q80YE7	DAPK1	String	CAMK/DAPK	4.21	3.05
KEpTEpSEAEDDNLDDLER	913	T	APEPRKETESEAEDD	Q52KI8	Srrm1	Q8VDF3	DAPK2	String	CAMK/DAPK	4.21	3.05
KEpTEpSEAEDDNLDDLER	913	T	APEPRKETESEAEDD	Q52KI8	Srrm1	Q8BG48	DRAK2	String	CAMK/DAPK	4.21	3.05
KEpTEpSEAEDDNLDDLER	913	T	APEPRKETESEAEDD	Q52KI8	Srrm1	O54784	DAPK3	String	CAMK/DAPK	4.21	3.05
TPTPSTPGDTQPNpTPAPVPPAEDGIK	1546	T	PGDTQPNTPAPVPPA	Q6PDQ2	Chd4	Q5U421	p38a	String	CMGC/MAPK	3.78	2.11
TPTPSTPGDTQPNpTPAPVPPAEDGIK	1546	T	PGDTQPNTPAPVPPA	Q6PDQ2	Chd4	P63085	ERK2	String	CMGC/MAPK	3.78	2.11
AGEEEHVpYSFPNK	118	Y	AGEEEHVYSFPNKQK	Q3UG90	Pxn	P00520	ABL1	Exp.	TK/Abl	4.5	2.79
AGEEEHVpYSFPNK	118	Y	AGEEEHVYSFPNKQK	Q3UG90	Pxn	Q4JIM5	ABL2	Exp.	TK/Abl	4.5	2.79

## Sheet: Metascape
Table S8-2. Metascape analysis of 13 changed kinases
The well-adopted hypergeometric test and Benjamini-Hochberg p-value correction algorithm was used to identify the significantly enriched pathways.
GroupID	Category	Term	Description	LogP	Log(q-value)	Genes	Symbols	Count	Selected in Fig.4E	Selected in Fig.4F
1_Summary	GO Biological Processes	GO:0006468	protein phosphorylation	-19.391	-15.1299	12537,18555,26398,26410,26411,26417,58231,70661,101540,224105,228775,237459,606496	Cdk11b,Cdk16,Map2k4,Map3k8,Map4k1,Mapk3,Stk4,Sik3,Prkd2,Pak2,Trib3,Cdk17,Gsk3a	13	+
1_Member	GO Biological Processes	GO:0006468	protein phosphorylation	-19.391	-15.1299	12537,18555,26398,26410,26411,26417,58231,70661,101540,224105,228775,237459,606496	Cdk11b,Cdk16,Map2k4,Map3k8,Map4k1,Mapk3,Stk4,Sik3,Prkd2,Pak2,Trib3,Cdk17,Gsk3a	13
2_Summary	KEGG Pathway	mmu04010	MAPK signaling pathway - Mus musculus (house mouse)	-7.90518	-3.94514	26398,26410,26411,26417,58231,224105,228775,101540,606496	Map2k4,Map3k8,Map4k1,Mapk3,Stk4,Pak2,Trib3,Prkd2,Gsk3a	9
2_Member	KEGG Pathway	mmu04010	MAPK signaling pathway - Mus musculus (house mouse)	-7.90518	-3.94514	26398,26410,26411,26417,58231,224105	Map2k4,Map3k8,Map4k1,Mapk3,Stk4,Pak2	6		+
2_Member	WikiPathways	WP493	Mapk signaling pathway	-7.55952	-3.90365	26398,26410,26411,26417,224105	Map2k4,Map3k8,Map4k1,Mapk3,Pak2	5
2_Member	WikiPathways	WP65	Insulin signaling	-7.55952	-3.90365	26398,26410,26411,26417,228775	Map2k4,Map3k8,Map4k1,Mapk3,Trib3	5
2_Member	Reactome Gene Sets	R-MMU-2871796	FCERI mediated MAPK activation	-6.1376	-2.83077	26398,26417,224105	Map2k4,Mapk3,Pak2	3
2_Member	Reactome Gene Sets	R-MMU-448424	Interleukin-17 signaling	-5.3311	-2.18397	26398,26410,26417	Map2k4,Map3k8,Mapk3	3
2_Member	Reactome Gene Sets	R-MMU-450294	MAP kinase activation	-5.3311	-2.18397	26398,26410,26417	Map2k4,Map3k8,Mapk3	3
2_Member	GO Biological Processes	GO:0051403	stress-activated MAPK cascade	-4.90626	-1.95627	26398,26411,26417	Map2k4,Map4k1,Mapk3	3
2_Member	Reactome Gene Sets	R-MMU-168164	Toll Like Receptor 3 (TLR3) Cascade	-4.90626	-1.95627	26398,26410,26417	Map2k4,Map3k8,Mapk3	3
2_Member	Reactome Gene Sets	R-MMU-168142	Toll Like Receptor 10 (TLR10) Cascade	-4.87228	-1.95627	26398,26410,26417	Map2k4,Map3k8,Mapk3	3
2_Member	Reactome Gene Sets	R-MMU-168176	Toll Like Receptor 5 (TLR5) Cascade	-4.87228	-1.95627	26398,26410,26417	Map2k4,Map3k8,Mapk3	3
2_Member	Reactome Gene Sets	R-MMU-975871	MyD88 cascade initiated on plasma membrane	-4.87228	-1.95627	26398,26410,26417	Map2k4,Map3k8,Mapk3	3
2_Member	Reactome Gene Sets	R-MMU-166058	MyD88:MAL(TIRAP) cascade initiated on plasma membrane	-4.85562	-1.95627	26398,26410,26417	Map2k4,Map3k8,Mapk3	3
2_Member	Reactome Gene Sets	R-MMU-168179	Toll Like Receptor TLR1:TLR2 Cascade	-4.85562	-1.95627	26398,26410,26417	Map2k4,Map3k8,Mapk3	3
2_Member	Reactome Gene Sets	R-MMU-168188	Toll Like Receptor TLR6:TLR2 Cascade	-4.85562	-1.95627	26398,26410,26417	Map2k4,Map3k8,Mapk3	3
2_Member	Reactome Gene Sets	R-MMU-181438	Toll Like Receptor 2 (TLR2) Cascade	-4.85562	-1.95627	26398,26410,26417	Map2k4,Map3k8,Mapk3	3
2_Member	Reactome Gene Sets	R-MMU-975138	TRAF6 mediated induction of NFkB and MAP kinases upon TLR7/8 or 9 activation	-4.79107	-1.93027	26398,26410,26417	Map2k4,Map3k8,Mapk3	3
2_Member	Reactome Gene Sets	R-MMU-975155	MyD88 dependent cascade initiated on endosome	-4.77543	-1.93027	26398,26410,26417	Map2k4,Map3k8,Mapk3	3
2_Member	KEGG Pathway	mmu04012	ErbB signaling pathway - Mus musculus (house mouse)	-4.77543	-1.93027	26398,26417,224105	Map2k4,Mapk3,Pak2	3		+
2_Member	Reactome Gene Sets	R-MMU-168181	Toll Like Receptor 7/8 (TLR7/8) Cascade	-4.75998	-1.93027	26398,26410,26417	Map2k4,Map3k8,Mapk3	3
2_Member	GO Biological Processes	GO:0031098	stress-activated protein kinase signaling cascade	-4.72962	-1.91571	26398,26411,26417	Map2k4,Map4k1,Mapk3	3
2_Member	Reactome Gene Sets	R-MMU-168138	Toll Like Receptor 9 (TLR9) Cascade	-4.69998	-1.9013	26398,26410,26417	Map2k4,Map3k8,Mapk3	3
2_Member	Reactome Gene Sets	R-MMU-166166	MyD88-independent TLR4 cascade	-4.61496	-1.84525	26398,26410,26417	Map2k4,Map3k8,Mapk3	3
2_Member	Reactome Gene Sets	R-MMU-937061	TRIF(TICAM1)-mediated TLR4 signaling	-4.61496	-1.84525	26398,26410,26417	Map2k4,Map3k8,Mapk3	3
2_Member	KEGG Pathway	mmu04620	Toll-like receptor signaling pathway - Mus musculus (house mouse)	-4.49721	-1.75465	26398,26410,26417	Map2k4,Map3k8,Mapk3	3		+
2_Member	Reactome Gene Sets	R-MMU-166016	Toll Like Receptor 4 (TLR4) Cascade	-4.41262	-1.68303	26398,26410,26417	Map2k4,Map3k8,Mapk3	3
2_Member	KEGG Pathway	mmu04668	TNF signaling pathway - Mus musculus (house mouse)	-4.3667	-1.66193	26398,26410,26417	Map2k4,Map3k8,Mapk3	3		+
2_Member	Reactome Gene Sets	R-MMU-2454202	Fc epsilon receptor (FCERI) signaling	-4.33332	-1.64044	26398,26417,224105	Map2k4,Mapk3,Pak2	3
2_Member	KEGG Pathway	mmu04660	T cell receptor signaling pathway - Mus musculus (house mouse)	-4.29013	-1.60884	26410,26417,224105	Map3k8,Mapk3,Pak2	3		+
2_Member	Reactome Gene Sets	R-MMU-168898	Toll-like Receptor Cascades	-4.12147	-1.45146	26398,26410,26417	Map2k4,Map3k8,Mapk3	3
2_Member	GO Biological Processes	GO:0000165	MAPK cascade	-3.77469	-1.15707	26398,26411,26417	Map2k4,Map4k1,Mapk3	3
2_Member	GO Biological Processes	GO:0043410	positive regulation of MAPK cascade	-3.61501	-1.03518	26398,26411,26417,101540	Map2k4,Map4k1,Mapk3,Prkd2	4
2_Member	KEGG Pathway	mmu05208	Chemical carcinogenesis - ROS - Mus musculus (house mouse)	-3.515	-0.952894	26398,26417,101540	Map2k4,Mapk3,Prkd2	3		+
2_Member	KEGG Pathway	mmu04014	Ras signaling pathway - Mus musculus (house mouse)	-3.44826	-0.894759	26417,58231,224105	Mapk3,Stk4,Pak2	3		+
2_Member	Reactome Gene Sets	R-MMU-449147	Signaling by Interleukins	-3.29096	-0.770249	26398,26410,26417	Map2k4,Map3k8,Mapk3	3
2_Member	GO Biological Processes	GO:0051054	positive regulation of DNA metabolic process	-3.05375	-0.578004	26398,26417,101540	Map2k4,Mapk3,Prkd2	3
2_Member	Reactome Gene Sets	R-MMU-9006934	Signaling by Receptor Tyrosine Kinases	-2.7785	-0.336972	26417,224105,228775	Mapk3,Pak2,Trib3	3
2_Member	Reactome Gene Sets	R-MMU-1280215	Cytokine Signaling in Immune system	-2.64069	-0.218468	26398,26410,26417	Map2k4,Map3k8,Mapk3	3
2_Member	GO Biological Processes	GO:0051052	regulation of DNA metabolic process	-2.43582	-0.0260025	26398,26417,101540	Map2k4,Mapk3,Prkd2	3
2_Member	GO Biological Processes	GO:0051493	regulation of cytoskeleton organization	-2.422	-0.0182572	26417,224105,606496	Mapk3,Pak2,Gsk3a	3
3_Summary	GO Biological Processes	GO:0046777	protein autophosphorylation	-7.46575	-3.90365	26411,26417,58231,101540,224105,606496,26398,228775	Map4k1,Mapk3,Stk4,Prkd2,Pak2,Gsk3a,Map2k4,Trib3	8	+
3_Member	GO Biological Processes	GO:0046777	protein autophosphorylation	-7.46575	-3.90365	26411,26417,58231,101540,224105	Map4k1,Mapk3,Stk4,Prkd2,Pak2	5
3_Member	GO Biological Processes	GO:0018105	peptidyl-serine phosphorylation	-7.32628	-3.84336	26411,58231,101540,224105,606496	Map4k1,Stk4,Prkd2,Pak2,Gsk3a	5
3_Member	GO Biological Processes	GO:0018209	peptidyl-serine modification	-7.19541	-3.77944	26411,58231,101540,224105,606496	Map4k1,Stk4,Prkd2,Pak2,Gsk3a	5
3_Member	GO Biological Processes	GO:0018193	peptidyl-amino acid modification	-6.17693	-2.83077	26411,26417,58231,101540,224105,606496	Map4k1,Mapk3,Stk4,Prkd2,Pak2,Gsk3a	6
3_Member	GO Biological Processes	GO:0043408	regulation of MAPK cascade	-5.59652	-2.37684	26398,26411,26417,58231,101540,224105	Map2k4,Map4k1,Mapk3,Stk4,Prkd2,Pak2	6
3_Member	GO Biological Processes	GO:0043393	regulation of protein binding	-3.64757	-1.04926	26417,58231,228775	Mapk3,Stk4,Trib3	3
3_Member	GO Biological Processes	GO:0051098	regulation of binding	-2.87908	-0.424185	26417,58231,228775	Mapk3,Stk4,Trib3	3
3_Member	GO Biological Processes	GO:0030335	positive regulation of cell migration	-2.2621	0	26417,58231,101540	Mapk3,Stk4,Prkd2	3
3_Member	GO Biological Processes	GO:2000147	positive regulation of cell motility	-2.2059	0	26417,58231,101540	Mapk3,Stk4,Prkd2	3
3_Member	GO Biological Processes	GO:0040017	positive regulation of locomotion	-2.17606	0	26417,58231,101540	Mapk3,Stk4,Prkd2	3
4_Summary	Reactome Gene Sets	R-MMU-389356	CD28 co-stimulation	-6.05095	-2.78988	26410,224105,228775,606496	Map3k8,Pak2,Trib3,Gsk3a	4
4_Member	Reactome Gene Sets	R-MMU-389356	CD28 co-stimulation	-6.05095	-2.78988	26410,224105,228775	Map3k8,Pak2,Trib3	3
4_Member	Reactome Gene Sets	R-MMU-388841	Costimulation by the CD28 family	-5.28401	-2.16907	26410,224105,228775	Map3k8,Pak2,Trib3	3
4_Member	GO Biological Processes	GO:0043086	negative regulation of catalytic activity	-2.28621	0	224105,228775,606496	Pak2,Trib3,Gsk3a	3
4_Member	Reactome Gene Sets	R-MMU-1280218	Adaptive Immune System	-2.20024	0	26410,224105,228775	Map3k8,Pak2,Trib3	3
4_Member	GO Biological Processes	GO:0030162	regulation of proteolysis	-2.02022	0	224105,228775,606496	Pak2,Trib3,Gsk3a	3
5_Summary	GO Biological Processes	GO:0010506	regulation of autophagy	-4.59179	-1.83587	18555,26417,228775,606496,70661,26398,101540,26411	Cdk16,Mapk3,Trib3,Gsk3a,Sik3,Map2k4,Prkd2,Map4k1	8	+
5_Member	GO Biological Processes	GO:0010506	regulation of autophagy	-4.59179	-1.83587	18555,26417,228775,606496	Cdk16,Mapk3,Trib3,Gsk3a	4
5_Member	GO Biological Processes	GO:0032006	regulation of TOR signaling	-4.07587	-1.41685	26417,70661,606496	Mapk3,Sik3,Gsk3a	3
5_Member	GO Biological Processes	GO:0032869	cellular response to insulin stimulus	-4.03186	-1.38357	26417,228775,606496	Mapk3,Trib3,Gsk3a	3
5_Member	GO Biological Processes	GO:0051347	positive regulation of transferase activity	-3.9676	-1.32978	26398,26417,228775,606496	Map2k4,Mapk3,Trib3,Gsk3a	4
5_Member	GO Biological Processes	GO:0010508	positive regulation of autophagy	-3.94015	-1.31254	18555,26417,606496	Cdk16,Mapk3,Gsk3a	3
5_Member	GO Biological Processes	GO:0032868	response to insulin	-3.6668	-1.05894	26417,228775,606496	Mapk3,Trib3,Gsk3a	3
5_Member	GO Biological Processes	GO:0009896	positive regulation of catabolic process	-3.61812	-1.03518	18555,26417,228775,606496	Cdk16,Mapk3,Trib3,Gsk3a	4
5_Member	GO Biological Processes	GO:0071375	cellular response to peptide hormone stimulus	-3.515	-0.952894	26417,228775,606496	Mapk3,Trib3,Gsk3a	3
5_Member	GO Biological Processes	GO:0031329	regulation of cellular catabolic process	-3.32176	-0.784962	18555,26417,228775,606496	Cdk16,Mapk3,Trib3,Gsk3a	4
5_Member	GO Biological Processes	GO:1901653	cellular response to peptide	-3.25344	-0.74056	26417,228775,606496	Mapk3,Trib3,Gsk3a	3
5_Member	GO Biological Processes	GO:0051338	regulation of transferase activity	-3.15617	-0.665953	26398,26417,228775,606496	Map2k4,Mapk3,Trib3,Gsk3a	4
5_Member	GO Biological Processes	GO:0043434	response to peptide hormone	-3.01141	-0.542733	26417,228775,606496	Mapk3,Trib3,Gsk3a	3
5_Member	GO Biological Processes	GO:0031331	positive regulation of cellular catabolic process	-2.97418	-0.512449	18555,26417,606496	Cdk16,Mapk3,Gsk3a	3
5_Member	GO Biological Processes	GO:1901652	response to peptide	-2.7785	-0.336972	26417,228775,606496	Mapk3,Trib3,Gsk3a	3
5_Member	GO Biological Processes	GO:0007169	transmembrane receptor protein tyrosine kinase signaling pathway	-2.7692	-0.334207	26417,101540,606496	Mapk3,Prkd2,Gsk3a	3
5_Member	GO Biological Processes	GO:0032870	cellular response to hormone stimulus	-2.60796	-0.191984	26417,228775,606496	Mapk3,Trib3,Gsk3a	3
5_Member	GO Biological Processes	GO:0071396	cellular response to lipid	-2.27209	0	26411,26417,606496	Map4k1,Mapk3,Gsk3a	3
5_Member	GO Biological Processes	GO:0007167	enzyme-linked receptor protein signaling pathway	-2.25221	0	26417,101540,606496	Mapk3,Prkd2,Gsk3a	3
5_Member	GO Biological Processes	GO:0071417	cellular response to organonitrogen compound	-2.17975	0	26417,228775,606496	Mapk3,Trib3,Gsk3a	3
5_Member	GO Biological Processes	GO:1901699	cellular response to nitrogen compound	-2.10481	0	26417,228775,606496	Mapk3,Trib3,Gsk3a	3
5_Member	GO Biological Processes	GO:0009725	response to hormone	-2.09451	0	26417,228775,606496	Mapk3,Trib3,Gsk3a	3
6_Summary	GO Biological Processes	GO:0097190	apoptotic signaling pathway	-4.36935	-1.66193	26398,58231,228775,606496,26417,224105,70661	Map2k4,Stk4,Trib3,Gsk3a,Mapk3,Pak2,Sik3	7	+
6_Member	GO Biological Processes	GO:0097190	apoptotic signaling pathway	-4.36935	-1.66193	26398,58231,228775,606496	Map2k4,Stk4,Trib3,Gsk3a	4
6_Member	GO Biological Processes	GO:0007507	heart development	-3.38739	-0.842322	26398,26417,58231,606496	Map2k4,Mapk3,Stk4,Gsk3a	4
6_Member	GO Biological Processes	GO:0043065	positive regulation of apoptotic process	-3.29374	-0.770249	26398,58231,224105,606496	Map2k4,Stk4,Pak2,Gsk3a	4
6_Member	GO Biological Processes	GO:0043068	positive regulation of programmed cell death	-3.23431	-0.729112	26398,58231,224105,606496	Map2k4,Stk4,Pak2,Gsk3a	4
6_Member	GO Biological Processes	GO:0001934	positive regulation of protein phosphorylation	-3.20305	-0.705408	26398,58231,224105,606496	Map2k4,Stk4,Pak2,Gsk3a	4
6_Member	GO Biological Processes	GO:0042327	positive regulation of phosphorylation	-3.08844	-0.605523	26398,58231,224105,606496	Map2k4,Stk4,Pak2,Gsk3a	4
6_Member	GO Biological Processes	GO:0048589	developmental growth	-2.39262	0	26398,58231,70661	Map2k4,Stk4,Sik3	3
6_Member	GO Biological Processes	GO:0040007	growth	-2.38152	0	26398,58231,70661	Map2k4,Stk4,Sik3	3
7_Summary	GO Biological Processes	GO:2001233	apoptotic signaling pathway	-2.66869	-0.240124	12537,58231,224105	Cdk11b,Stk4,Pak2	3	+
7_Member	GO Biological Processes	GO:2001233	apoptotic signaling pathway	-2.66869	-0.240124	12537,58231,224105	Cdk11b,Stk4,Pak2	3
