# Supplementary material for: Proteomics and Phosphoproteomics Revealed Dysregulated Kinases and Potential Therapy for Liver Fibrosis
Source: Mol Cell Proteomics. 2025 May 12;24(6):100991. doi: 10.1016/j.mcpro.2025.100991 (PMC12181035; doi:10.1016/j.mcpro.2025.100991)
Supplement: Table S9 [file mmc9.xlsx]

## Sheet: Sheet1
Table S9. SRM analysis for the phosphorylated peptides quantification
Pepetide Names	Peptide Sequences	Modification	Modification Mass shift (Da)	Charge	Precursor Ions (m/z)	MS2 detecting ranges (m/z)
GSK3α (S278)	GEPNVS(p)YICSR	S6,Phospho（STY)、C9,Carbamidomenthy[C]	136.98	+2	681.274	185-1380
CDK11B (S741)	RGTS(p)PRPPEGGLGYSQLGDDDLK	S4,Phospho（STY)	79.97	+3	832.382	225-2000
ARHGEF (S679)	KDS(p)VPQVLLPEEEK	S3,Phospho（STY)	79.97	+2	845.913	230-1720
MPRIP (S364)	DFASEAPTAPLSDACPLS(p)PHR	C15,Carbamidomenthy[C]、S18，Phospho（STY)	136.98	+3	773.669	210-2000
ANK1 (S957)	LNT(p)PPPLAEEEGLASR	T3，Phospho（STY)	79.97	+2	887.418	240-1800
LIG1 (S188)	EGDQLIVPSEPTKS(p)PESVTLTK	S14，Phospho（STY)	79.97	+3	812.395	220-2000
Modification: the peptides with Phospho (STY) or Carbamidomenthy [C] midification (e.g. S6, the sixth Ser residue with Phospho-modification); precursor ions: monoisotopic m/z values of phosphorylated peptides; product ions, monoisotopic m/z values of monitored product ions in SRM; Detecting range: the MS2 detecting range for the ion transients produced from the precursors.
